# Supplementary material for: A new class of protein biomarkers based on subcellular distribution: application to a mouse liver cancer model
Source: Sci Rep. 2019 May 6;9:6913. doi: 10.1038/s41598-019-43091-z (PMC6502816; doi:10.1038/s41598-019-43091-z)
Supplement: Supplementary file 2 — Dataset 1 [file 41598_2019_43091_MOESM2_ESM.xlsx]

## Sheet: Table 1
Table 1. All the peptides and proteins identified by SWATH-MS in the full cellular lysate. The alkylation of cysteins is indicated as C(UniMod:4), and the oxidation at methionine is indicated as M(UniMod:35). Note the UniProtKB protein primary accesion numbers were given for each protein. All the mapped proteins from peptides were listed. Those peptides mapping to the protein index with only one …
UniProtKB entry	FullPeptideName	Sequence	Charge
1/A0JNU3	DSVC(UniMod:4)AQPQPH	DSVCAQPQPH	2
1/A0JNU3	LSPQELEDVGTELC(UniMod:4)R	LSPQELEDVGTELCR	2
1/A0JNU3	NEDGQSPLLLAVR	NEDGQSPLLLAVR	2
1/A0JNU3	LYPGIPASLVR	LYPGIPASLVR	2
1/A0JNU3	LSYVLGQPGLSLNDR	LSYVLGQPGLSLNDR	2
1/A0JNU3	DYSGQTPLHVAAR	DYSGQTPLHVAAR	2
1/A0JNU3	TFLQPPLK	TFLQPPLK	2
1/A0JNU3	DYSGQTPLHVAAR	DYSGQTPLHVAAR	3
1/A0JNU3	SEGGVLVPGR	SEGGVLVPGR	2
1/A0JNU3	SHLVVHSSMEPDVGLLR	SHLVVHSSMEPDVGLLR	3
1/A0JNU3	HQSVIGLLR	HQSVIGLLR	2
1/A0JNU3	GVVMETFGSGNGPTKPDLLQELR	GVVMETFGSGNGPTKPDLLQELR	3
1/A0JNU3	SHLVVHSSMEPDVGLLR	SHLVVHSSMEPDVGLLR	2
1/A0JNU3	FAAFC(UniMod:4)SPNLPPLATVGADVTINR	FAAFCSPNLPPLATVGADVTINR	3
1/A2A8Z1	VVLPTFILER	VVLPTFILER	2
1/A2A935	VADPVGVLK	VADPVGVLK	2
1/A2ADY9	LFSADPFDLEAQAK	LFSADPFDLEAQAK	2
1/A2ADY9	NPPLAEALLSGDLEK	NPPLAEALLSGDLEK	2
1/A2ADY9	TQAQHSSPGEMASSPQGLDNPALLR	TQAQHSSPGEMASSPQGLDNPALLR	3
1/A2ADY9	DMLLANPHELSLLK	DMLLANPHELSLLK	3
1/A2ADY9	VLVEQQQDR	VLVEQQQDR	2
1/A2ADY9	EDIRPEEIADQELAEAIQK	EDIRPEEIADQELAEAIQK	3
1/A2ADY9	IDFSSIAVPGTSNPQQR	IDFSSIAVPGTSNPQQR	2
1/A2ADY9	NVLVIGTTGSQTTFLPEGELPEC(UniMod:4)AR	NVLVIGTTGSQTTFLPEGELPECAR	3
1/A2ADY9	DMLLANPHELSLLK	DMLLANPHELSLLK	2
1/A2ADY9	ALC(UniMod:4)ELESGIPAAESQIVYAERPLTDNHR	ALCELESGIPAAESQIVYAERPLTDNHR	4
1/A2AJL3	GLLLAFAEQPIKK	GLLLAFAEQPIKK	2
1/A2AJL3	GHGLTC(UniMod:4)EGQPVTSR	GHGLTCEGQPVTSR	3
1/A2AJL3	GLLLAFAEQPIKK	GLLLAFAEQPIKK	3
1/A2AJL3	EVVQGIDAHR	EVVQGIDAHR	2
1/A2AJL3	GLLLAFAEQPIK	GLLLAFAEQPIK	2
1/A2AJL3	LIDHMVQGHPAFPELQAK	LIDHMVQGHPAFPELQAK	4
1/A2AJL3	MIGLEDLIDDNYSK	MIGLEDLIDDNYSK	2
1/A2AJL3	GHGLTC(UniMod:4)EGQPVTSR	GHGLTCEGQPVTSR	2
1/A2AJL3	LAVIC(UniMod:4)GTSSC(UniMod:4)HMGISK	LAVICGTSSCHMGISK	3
1/A2AJL3	EFHPLPVNHEGDSSR	EFHPLPVNHEGDSSR	3
1/A2AJL3	AQPVGFLTVDLHVWPDFHGNR	AQPVGFLTVDLHVWPDFHGNR	4
1/A2AJL3	NVIMWLDHR	NVIMWLDHR	2
1/A2AJL3	VVFPEHADKK	VVFPEHADKK	2
1/A2AJL3	VLQYVGGVMSVEMQAPK	VLQYVGGVMSVEMQAPK	3
1/A2AJL3	IGNLVLLPGAALGIGLTPEAAR	IGNLVLLPGAALGIGLTPEAAR	3
1/A2AJL3	AGHFFDLPDFLSWK	AGHFFDLPDFLSWK	2
1/A2AJL3	VLQYVGGVMSVEMQAPK	VLQYVGGVMSVEMQAPK	2
1/A2AJL3	IGNLVLLPGAALGIGLTPEAAR	IGNLVLLPGAALGIGLTPEAAR	2
1/A2AKK5	YQDLVVTPIQQALER	YQDLVVTPIQQALER	2
1/A2AKK5	LIATPSNALVDEPVSIR	LIATPSNALVDEPVSIR	3
1/A2AKK5	ILFIVGENDELLDSK	ILFIVGENDELLDSK	2
1/A2AKK5	HTTQYLQNK	HTTQYLQNK	2
1/A2AN08	AVQC(UniMod:4)LNTSSK	AVQCLNTSSK	2
1/A2AN08	IIPYLSFGEVEK	IIPYLSFGEVEK	2
1/A2AN08	VC(UniMod:4)LNLPYFLR	VCLNLPYFLR	2
1/A2AN08	HFSSDAAPQPR	HFSSDAAPQPR	2
1/A2AN08	SLLASLHSSR	SLLASLHSSR	2
1/A2AR02	VVFELFSDVC(UniMod:4)PK	VVFELFSDVCPK	2
1/A2AS89	IREESLMLGAVNPSTGALPFQSLR	IREESLMLGAVNPSTGALPFQSLR	3
1/A2AS89	SLVPLMAEVR	SLVPLMAEVR	2
1/A2AS89	LPLQSSPEGLDAAFIGVPLDTGTSNRPGAR	LPLQSSPEGLDAAFIGVPLDTGTSNRPGAR	4
1/A2AS89	SVDEGLLDSKR	SVDEGLLDSKR	3
1/A2AS89	VVLAEDC(UniMod:4)WMK	VVLAEDCWMK	2
1/A2AS89	SVDEGLLDSK	SVDEGLLDSK	2
1/A2AS89	SVDEGLLDSKR	SVDEGLLDSKR	2
1/A2AS89	IREESLM(UniMod:35)LGAVNPSTGALPFQSLR	IREESLMLGAVNPSTGALPFQSLR	3
1/A2AS89	LPLQSSPEGLDAAFIGVPLDTGTSNRPGAR	LPLQSSPEGLDAAFIGVPLDTGTSNRPGAR	3
1/A2AS89	VADLGNVNVNLYNLQDSC(UniMod:4)LLIR	VADLGNVNVNLYNLQDSCLLIR	3
1/A2AS89	EHGPVGLVHVGAHTNTTDKPR	EHGPVGLVHVGAHTNTTDKPR	3
1/A2AS89	EHGPVGLVHVGAHTNTTDKPREEK	EHGPVGLVHVGAHTNTTDKPREEK	4
1/A2AS89	EESLMLGAVNPSTGALPFQSLR	EESLMLGAVNPSTGALPFQSLR	3
1/A2AS89	EHGPVGLVHVGAHTNTTDKPR	EHGPVGLVHVGAHTNTTDKPR	4
1/A2AS89	EHGPVGLVHVGAHTNTTDKPREEK	EHGPVGLVHVGAHTNTTDKPREEK	3
1/A2AS89	EHGPVGLVHVGAHTNTTDKPR	EHGPVGLVHVGAHTNTTDKPR	5
1/A2ASZ8	LVGSDQETLR	LVGSDQETLR	2
1/A2ASZ8	HLVAGGGAGAVSR	HLVAGGGAGAVSR	2
1/A2ASZ8	TGQYSGMLDC(UniMod:4)AR	TGQYSGMLDCAR	2
1/A2ASZ8	IDAQEIMQSLR	IDAQEIMQSLR	2
1/A2ASZ8	TEGAFGLYR	TEGAFGLYR	2
1/A2ASZ8	VLMQVHASR	VLMQVHASR	2
1/A2ASZ8	LVAGSLAGAIAQSSIYPMEVLK	LVAGSLAGAIAQSSIYPMEVLK	2
1/A2ATU0	ETFTTEER	ETFTTEER	2
1/A2ATU0	LNDHLANVAHYSPPATNLQAR	LNDHLANVAHYSPPATNLQAR	4
1/A2ATU0	TLQGPFTTTGLLNLGK	TLQGPFTTTGLLNLGK	2
1/A2ATU0	LNDHLANVAHYSPPATNLQAR	LNDHLANVAHYSPPATNLQAR	3
1/A2ATU0	LVSRPPLPAPAVGIGTVHQQQHEDILSK	LVSRPPLPAPAVGIGTVHQQQHEDILSK	4
1/A2ATU0	LLLESQEFDHFLATK	LLLESQEFDHFLATK	3
1/A2ATU0	LSAYGGITDIIIGMPHR	LSAYGGITDIIIGMPHR	3
1/A2ATU0	KPLIVASPK	KPLIVASPK	2
1/A2ATU0	SSLYSSDIGK	SSLYSSDIGK	2
1/A2BDX3	VPPPPLAPR	VPPPPLAPR	2
1/A2BDX3	YLVNDAC(UniMod:4)VLAGRPLVSASALR	YLVNDACVLAGRPLVSASALR	3
1/A3KMP2	AC(UniMod:4)DLWEQILR	ACDLWEQILR	2
1/A3KMP2	IVQIGGSNAQR	IVQIGGSNAQR	2
1/A3KMP2	NAGLPLSTTSNEAC(UniMod:4)K	NAGLPLSTTSNEACK	2
1/A3KMP2	TMVELSQTQTLTPR	TMVELSQTQTLTPR	2
1/A3KMP2	VLELLLPIR	VLELLLPIR	2
1/A3KMP2	LFDATLTQYVK	LFDATLTQYVK	2
1/A3KMP2	DALKPNSPLTER	DALKPNSPLTER	2
1/A3KMP2	DALKPNSPLTER	DALKPNSPLTER	3
1/A3KMP2	SLGGIEGC(UniMod:4)LSK	SLGGIEGCLSK	2
1/A3KMP2	WQTVLPVTQK	WQTVLPVTQK	2
1/A3KMP2	ELLTTLQEASK	ELLTTLQEASK	2
1/A3KMP2	DVGLPLC(UniMod:4)QALLEAENGNPDR	DVGLPLCQALLEAENGNPDR	2
1/A3KMP2	EQLHVSAVEMFAK	EQLHVSAVEMFAK	3
1/A3KMP2	DVFNQLLIHAAMTC(UniMod:4)TSSVHK	DVFNQLLIHAAMTCTSSVHK	3
1/A3KMP2	DHPTDMLALK	DHPTDMLALK	2
1/A3KMP2	DVGLPLC(UniMod:4)QALLEAENGNPDR	DVGLPLCQALLEAENGNPDR	3
1/A3KMP2	EALSIEPTDAWSVHTVAHVHEMR	EALSIEPTDAWSVHTVAHVHEMR	5
1/A3KMP2	EQLHVSAVEMFAK	EQLHVSAVEMFAK	2
1/A3KMP2	DHILLFNDAHFLMASLGAR	DHILLFNDAHFLMASLGAR	3
1/A3KMP2	SPGENC(UniMod:4)QHQLAK	SPGENCQHQLAK	2
1/A3KMP2	VYPFWTPDIPLNSYVK	VYPFWTPDIPLNSYVK	2
1/A3KMP2	EALSIEPTDAWSVHTVAHVHEMR	EALSIEPTDAWSVHTVAHVHEMR	4
1/A3KMP2	AAAVHLMQ	AAAVHLMQ	2
1/A3KMP2	VYPFWTPDIPLNSYVK	VYPFWTPDIPLNSYVK	3
1/A3KMP2	LQMEGVPLGQR	LQMEGVPLGQR	2
1/A3KMP2	SPGENC(UniMod:4)QHQLAK	SPGENCQHQLAK	3
1/A6X919	AGTAAPAPDGLAGR	AGTAAPAPDGLAGR	2
1/A6X919	YSTKPDAVFAGAMPTMASVK	YSTKPDAVFAGAMPTMASVK	3
1/A6X919	LSALRPVVNHPHYEDAGLR	LSALRPVVNHPHYEDAGLR	4
1/A6X935	TLFSVLPGLK	TLFSVLPGLK	2
1/A6X935	VQGVDYLATR	VQGVDYLATR	2
1/A6X935	VTIGLLSLDDPQR	VTIGLLSLDDPQR	2
1/A6X935	LQDQGPDVLLAK	LQDQGPDVLLAK	2
1/A6X935	SQSEQDTVLNGDFIVR	SQSEQDTVLNGDFIVR	2
1/A6X935	QSLVQATEENLNK	QSLVQATEENLNK	2
1/A6X935	FAHTVVTSR	FAHTVVTSR	2
1/A6X935	LGMYELLLK	LGMYELLLK	2
1/A6X935	LWALLTIQQQLEQR	LWALLTIQQQLEQR	2
1/A6X935	SNQAELLPSK	SNQAELLPSK	2
1/B1AR13	TVALC(UniMod:4)TC(UniMod:4)K	TVALCTCK	2
1/B1AR13	DPAKPVVAQK	DPAKPVVAQK	2
1/B1AR13	ATQRPPYC(UniMod:4)DGTHK	ATQRPPYCDGTHK	3
1/B1AR13	NQPFC(UniMod:4)DGSHFFQR	NQPFCDGSHFFQR	2
1/B1AR13	WFPKDPAKPVVAQK	WFPKDPAKPVVAQK	3
1/B1AR13	NQPFC(UniMod:4)DGSHFFQR	NQPFCDGSHFFQR	3
1/B2RQC6	LALGIPLPELR	LALGIPLPELR	2
1/B2RX12	GALVAVVGPVGC(UniMod:4)GK	GALVAVVGPVGCGK	2
1/B2RX12	LC(UniMod:4)GSGELGSK	LCGSGELGSK	2
1/B2RX12	NVTVHVQGGEK	NVTVHVQGGEK	2
1/B2RX12	HIFDQVIGPEGVLAGK	HIFDQVIGPEGVLAGK	2
1/B2RX12	LNTIMDYNR	LNTIMDYNR	2
1/B2RX12	TEAPWVVESNR	TEAPWVVESNR	2
1/B2RX12	SSLVSALLGEMEK	SSLVSALLGEMEK	2
1/B2RX12	SQLTIIPQDPILFSGTLR	SQLTIIPQDPILFSGTLR	2
1/B2RXS4	ITVAGQNC(UniMod:4)AFEPR	ITVAGQNCAFEPR	2
1/B2RXS4	VTLNDVPC(UniMod:4)EVTK	VTLNDVPCEVTK	2
1/B2RXS4	FAMVVIAEPLR	FAMVVIAEPLR	2
1/B2RXS4	EASPNPEEGIIR	EASPNPEEGIIR	2
1/B2RXS4	VATVGLVTSTRPDGER	VATVGLVTSTRPDGER	3
1/B2RXS4	LQQIAAALENK	LQQIAAALENK	2
1/B2RXS4	VGVSQQPEDSQQDLPGER	VGVSQQPEDSQQDLPGER	2
1/B2RXS4	DGLVATAVLHR	DGLVATAVLHR	2
1/B2RXS4	HALLEEENR	HALLEEENR	2
1/B2RXS4	LGHSPPHVQFTYQQPQPLSVEPR	LGHSPPHVQFTYQQPQPLSVEPR	4
1/B2RXS4	STGGPGAGLC(UniMod:4)VFPLDK	STGGPGAGLCVFPLDK	2
1/B2RXS4	AMTLEEAEAFVGAER	AMTLEEAEAFVGAER	2
1/B2RXS4	SDC(UniMod:4)SLC(UniMod:4)LAADPAYR	SDCSLCLAADPAYR	2
1/B2RXS4	DTAHNLPEFIVK	DTAHNLPEFIVK	2
1/B2RXS4	SQLEGLEESVR	SQLEGLEESVR	2
1/B2RY56	LLIYETEAK	LLIYETEAK	2
1/B5X0G2	VHTVRDEEC(UniMod:4)SELSMVADKTEK	VHTVRDEECSELSMVADKTEK	4
1/B5X0G2	VHTVRDEEC(UniMod:4)SELSMVADKTEK	VHTVRDEECSELSMVADKTEK	3
1/B5X0G2	VHTVRDEEC(UniMod:4)SELSMVADK	VHTVRDEECSELSMVADK	3
1/B7ZMP1	EMNDIEQIC(UniMod:4)SR	EMNDIEQICSR	2
1/B9EJ86	VVLPTFILEPR	VVLPTFILEPR	2
1/B9EJ86	GIDLGDIQSSIESIK	GIDLGDIQSSIESIK	2
1/E9PW74	EASDTLLTLLDSVQHR	EASDTLLTLLDSVQHR	3
1/E9Q3L2	DFLVIPSPVLVK	DFLVIPSPVLVK	2
1/E9Q414	DGLSTSATTNLK	DGLSTSATTNLK	2
1/E9Q414	DVTTGQLSGESNMR	DVTTGQLSGESNMR	2
1/E9Q414	INIDIPLPLGGK	INIDIPLPLGGK	2
1/E9Q414	LQDLQVLGK	LQDLQVLGK	2
1/E9Q414	FFSEGTNR	FFSEGTNR	2
1/E9Q414	YGALDLTNNGR	YGALDLTNNGR	2
1/E9Q414	SASLPMFDPVSVK	SASLPMFDPVSVK	2
1/E9Q414	GFEPTLEALFGK	GFEPTLEALFGK	2
1/E9Q414	LAAYLLLMK	LAAYLLLMK	2
1/E9Q414	GMISLLEAMR	GMISLLEAMR	2
1/E9Q414	LFSGSNTLHLVSTTK	LFSGSNTLHLVSTTK	3
1/E9Q414	EVQVPTFTIPK	EVQVPTFTIPK	2
1/E9Q414	TEVIPPLVENR	TEVIPPLVENR	2
1/E9Q414	LSLEDTPK	LSLEDTPK	2
1/E9Q414	AEPLALIVSHDYK	AEPLALIVSHDYK	3
1/E9Q414	GLVHPLSTLISSSQTC(UniMod:4)QYTLDPK	GLVHPLSTLISSSQTCQYTLDPK	3
1/E9Q414	KGTVPTEMSTER	KGTVPTEMSTER	2
1/E9Q414	VASNFPVDLSHYPR	VASNFPVDLSHYPR	3
1/E9Q414	ADLSGLYSPIK	ADLSGLYSPIK	2
1/E9Q414	VYSQDFEAYNTK	VYSQDFEAYNTK	2
1/E9Q414	ITDNDVLIAIDSAK	ITDNDVLIAIDSAK	2
1/E9Q414	LSISEQNAQR	LSISEQNAQR	2
1/E9Q414	SSVLSC(UniMod:4)VR	SSVLSCVR	2
1/E9Q414	TMEQVMPALK	TMEQVMPALK	2
1/E9Q414	LSNDLMGSYAEMK	LSNDLMGSYAEMK	2
1/E9Q414	NSEEFAAAMSR	NSEEFAAAMSR	2
1/E9Q414	IEGNLIFDPSSYLPR	IEGNLIFDPSSYLPR	2
1/E9Q414	EVYGFNPEGK	EVYGFNPEGK	2
1/E9Q414	LQEIFNTAK	LQEIFNTAK	2
1/E9Q414	VELEVPQIC(UniMod:4)GFIMR	VELEVPQICGFIMR	2
1/E9Q414	SLPVGNTVFDLNK	SLPVGNTVFDLNK	2
1/E9Q414	STKPSLLIQK	STKPSLLIQK	2
1/E9Q414	IAQLLQWEQSEQVK	IAQLLQWEQSEQVK	2
1/E9Q414	LDHTHSLNIAGLSLDFFSK	LDHTHSLNIAGLSLDFFSK	3
1/E9Q414	QGFFPDSVNK	QGFFPDSVNK	2
1/E9Q414	YGLSC(UniMod:4)ER	YGLSCER	2
1/E9Q414	GLPYPQTLQDHLNSLSELNLLK	GLPYPQTLQDHLNSLSELNLLK	3
1/E9Q414	ATLYALSHAVNSYFDVDHSR	ATLYALSHAVNSYFDVDHSR	3
1/E9Q414	NALENSQFPTIMDFR	NALENSQFPTIMDFR	2
1/E9Q414	YENYELTLK	YENYELTLK	2
1/E9Q414	TILFDTFVNGVAPVEK	TILFDTFVNGVAPVEK	2
1/E9Q414	LDVTFSTQSALLR	LDVTFSTQSALLR	2
1/E9Q414	LFSGSNTLHLVSTTK	LFSGSNTLHLVSTTK	2
1/E9Q414	MGLSDFHIPDNLFLK	MGLSDFHIPDNLFLK	3
1/E9Q414	NLQQC(UniMod:4)DGFQPISTSVSPLALIK	NLQQCDGFQPISTSVSPLALIK	3
1/E9Q414	DHFSLQAQYR	DHFSLQAQYR	2
1/E9Q414	FGNSPVSK	FGNSPVSK	2
1/E9Q414	AEPLALIVSHDYK	AEPLALIVSHDYK	2
1/E9Q414	SDSSGQYENFAASNK	SDSSGQYENFAASNK	2
1/E9Q414	KMELEDEVR	KMELEDEVR	2
1/E9Q414	LIVATNTWLQMATR	LIVATNTWLQMATR	2
1/E9Q414	NFVASHIANILNSEELYVQDLK	NFVASHIANILNSEELYVQDLK	3
1/E9Q414	HVSEAVC(UniMod:4)DEQHLFLPFSYK	HVSEAVCDEQHLFLPFSYK	3
1/E9Q414	SPVLQDIAGYLLK	SPVLQDIAGYLLK	2
1/E9Q414	NPSSSDINK	NPSSSDINK	2
1/E9Q414	SSVQMNTNFFHESGLEAR	SSVQMNTNFFHESGLEAR	3
1/E9Q555	AILDEVTHVQDLFLR	AILDEVTHVQDLFLR	3
1/E9Q557	SQC(UniMod:4)TQVVQER	SQCTQVVQER	2
1/E9Q557	LNDSILQATEQR	LNDSILQATEQR	2
1/E9Q557	GAGAIAGASASPK	GAGAIAGASASPK	2
1/E9Q557	VLLQEEGAR	VLLQEEGAR	2
1/E9Q557	LTVDNAVAR	LTVDNAVAR	2
1/E9Q557	ITNLTQQLEQASIVK	ITNLTQQLEQASIVK	2
1/E9Q557	TMVQSPSGVILQEAADIHAR	TMVQSPSGVILQEAADIHAR	3
1/E9Q557	ETQSQLESER	ETQSQLESER	2
1/E9Q557	IEVLEEELR	IEVLEEELR	2
1/E9Q557	TLELQGLINDLQR	TLELQGLINDLQR	2
1/E9Q557	SNKPIILR	SNKPIILR	2
1/E9Q557	AELIAQPELK	AELIAQPELK	2
1/E9Q557	YQAEC(UniMod:4)SQFK	YQAECSQFK	2
1/E9Q557	LLEAASVSSK	LLEAASVSSK	2
1/E9Q557	VTQLTDR	VTQLTDR	2
1/E9Q557	AFIGFEGVK	AFIGFEGVK	2
1/E9Q557	AITGFDDPFSGK	AITGFDDPFSGK	2
1/E9Q557	LLEAQLASGGVVDPVNSVFLPK	LLEAQLASGGVVDPVNSVFLPK	3
1/E9Q557	GIVDSITGQR	GIVDSITGQR	2
1/E9Q557	ANNSATEAMSK	ANNSATEAMSK	2
1/E9Q557	NKYETEINITK	NKYETEINITK	2
1/E9Q557	SVEEVASEIQPFLR	SVEEVASEIQPFLR	2
1/E9Q557	TGSQYDIQDAIDK	TGSQYDIQDAIDK	2
1/E9Q557	NDYDQLQK	NDYDQLQK	2
1/E9Q557	ALLQAILQTEDMLK	ALLQAILQTEDMLK	2
1/E9Q557	LLQLQEQMR	LLQLQEQMR	2
1/E9Q557	QLQNIIQATSR	QLQNIIQATSR	2
1/E9Q557	AQQIHSQSSQQYPLYDLDLGK	AQQIHSQSSQQYPLYDLDLGK	3
1/E9Q557	FGDSNTVMR	FGDSNTVMR	2
1/E9Q557	NHYNEEMSNLR	NHYNEEMSNLR	2
1/E9Q557	SGSLSLTQFADMISLK	SGSLSLTQFADMISLK	2
1/E9Q557	QLVQEQENVK	QLVQEQENVK	2
1/E9Q557	ISIAEGIER	ISIAEGIER	2
1/E9Q557	SIHNTIGDYR	SIHNTIGDYR	2
1/E9Q557	FLEFQFLTGGLVDPEVHGR	FLEFQFLTGGLVDPEVHGR	3
1/E9Q557	GFFDPNTEENLTYLQLK	GFFDPNTEENLTYLQLK	2
1/E9Q557	QVQNLVNK	QVQNLVNK	2
1/E9Q735	LLTFNPTYC(UniMod:4)VLK	LLTFNPTYCVLK	2
1/F6ZDS4	ASTALSNEQQAR	ASTALSNEQQAR	2
1/G3X982	AVDEFNQQR	AVDEFNQQR	2
1/G3X982	RDDMLITGGR	RDDMLITGGR	2
1/G3X982	SFC(UniMod:4)PSSTC(UniMod:4)C(UniMod:4)QMNGEGK	SFCPSSTCCQMNGEGK	2
1/G3X982	IASVTDIPEEFHVSLLTPTPNPK	IASVTDIPEEFHVSLLTPTPNPK	3
1/G3X982	ASKPGLLASVAAVAAQK	ASKPGLLASVAAVAAQK	3
1/G3X982	ASKPGLLASVAAVAAQK	ASKPGLLASVAAVAAQK	2
1/G3X982	TLAGQQIR	TLAGQQIR	2
1/G3X982	NVASLGGHIISR	NVASLGGHIISR	3
1/G3X982	HPSAPLVIGNTYLGLHMK	HPSAPLVIGNTYLGLHMK	3
1/G3X982	FTDVSYPIIISPAR	FTDVSYPIIISPAR	3
1/G3X982	QGLTLGAGLSLTQVK	QGLTLGAGLSLTQVK	2
1/G3X982	ILELFVVTNTK	ILELFVVTNTK	2
1/G3X982	TQIYC(UniMod:4)ALLK	TQIYCALLK	2
1/G3X982	QQNAFATVNAGMK	QQNAFATVNAGMK	2
1/G3X982	GFGFPQGAFVTETC(UniMod:4)MSAVAAK	GFGFPQGAFVTETCMSAVAAK	2
1/G3X982	FTDVSYPIIISPAR	FTDVSYPIIISPAR	2
1/G3X982	NVASLGGHIISR	NVASLGGHIISR	2
1/G3X982	NVLSDVVSR	NVLSDVVSR	2
1/G3X982	YGC(UniMod:4)GGGDC(UniMod:4)GAC(UniMod:4)TVMISR	YGCGGGDCGACTVMISR	2
1/G3X982	GLSPIWAINSPATAEVIR	GLSPIWAINSPATAEVIR	3
1/G3X982	TRDPHKYPDISQK	TRDPHKYPDISQK	3
1/G3X982	RLEPIIK	RLEPIIK	2
1/G3X982	KAVDEFNQQR	KAVDEFNQQR	2
1/G3X982	DPHKYPDISQK	DPHKYPDISQK	3
1/G3X982	NADPEVNLLFYLR	NADPEVNLLFYLR	2
1/G3X982	AVQNAC(UniMod:4)QILMK	AVQNACQILMK	2
1/G3X982	DDMLITGGR	DDMLITGGR	2
1/G3X982	YSPEGVLYTR	YSPEGVLYTR	2
1/G3X982	NHPEPSTEQIMETLGGNLC(UniMod:4)R	NHPEPSTEQIMETLGGNLCR	3
1/G3X982	MAC(UniMod:4)EDQFTNLVPQTDSK	MACEDQFTNLVPQTDSK	2
1/G3X982	MAEESQNTVLTFR	MAEESQNTVLTFR	2
1/G3X982	ISHFSATAC(UniMod:4)LVPIC(UniMod:4)SLHGAAVTTVEGIGSTK	ISHFSATACLVPICSLHGAAVTTVEGIGSTK	4
1/G3X982	DPHKYPDISQK	DPHKYPDISQK	2
1/G3X982	GYQADMDWEK	GYQADMDWEK	2
1/G3X982	C(UniMod:4)C(UniMod:4)LDEEKNEPERK	CCLDEEKNEPERK	3
1/G3X982	C(UniMod:4)TGYRPIVESAK	CTGYRPIVESAK	2
1/G3X982	GLSPIWAINSPATAEVIR	GLSPIWAINSPATAEVIR	2
1/G3X982	QNPSGTWEEWVK	QNPSGTWEEWVK	2
1/G3X982	NHPEPSTEQIMETLGGNLC(UniMod:4)R	NHPEPSTEQIMETLGGNLCR	2
1/G3X982	C(UniMod:4)C(UniMod:4)LDEEK	CCLDEEK	2
1/G3X982	ISHFSATAC(UniMod:4)LVPIC(UniMod:4)SLHGAAVTTVEGIGSTK	ISHFSATACLVPICSLHGAAVTTVEGIGSTK	3
1/G3X982	MKHPSAPLVIGNTYLGLHMK	MKHPSAPLVIGNTYLGLHMK	4
1/G3X982	C(UniMod:4)C(UniMod:4)KPWSIPVA	CCKPWSIPVA	2
1/G3X982	MIC(UniMod:4)EEVSLLMAAPGGMEEYRK	MICEEVSLLMAAPGGMEEYRK	3
1/G3X982	EKTQIYC(UniMod:4)ALLK	EKTQIYCALLK	2
1/G3X982	IPMSYIHLDEMSTVTVPNTVTTGASTGADVNGR	IPMSYIHLDEMSTVTVPNTVTTGASTGADVNGR	3
1/G3X982	NHPEPSTEQIM(UniMod:35)ETLGGNLC(UniMod:4)R	NHPEPSTEQIMETLGGNLCR	3
1/G3X982	M(UniMod:35)AEESQNTVLTFR	MAEESQNTVLTFR	2
1/G3X982	IISLDASEALASLGVVDVVTAR	IISLDASEALASLGVVDVVTAR	2
1/G3X982	VVFKEDTNTITDLGILYGGIGATVISADK	VVFKEDTNTITDLGILYGGIGATVISADK	3
1/G3X982	C(UniMod:4)WDEEMLDDAGK	CWDEEMLDDAGK	2
1/G3X982	RISHFSATAC(UniMod:4)LVPIC(UniMod:4)SLHGAAVTTVEGIGSTK	RISHFSATACLVPICSLHGAAVTTVEGIGSTK	4
1/G3X982	C(UniMod:4)C(UniMod:4)LDEEKNEPER	CCLDEEKNEPER	3
1/G3X982	KLEQGNVEEAFQC(UniMod:4)ADQILEGEVHLGGQEHFYMETQSVR	KLEQGNVEEAFQCADQILEGEVHLGGQEHFYMETQSVR	4
1/G3X982	KLEQGNVEEAFQC(UniMod:4)ADQILEGEVHLGGQEHFYMETQSVR	KLEQGNVEEAFQCADQILEGEVHLGGQEHFYMETQSVR	5
1/G3X982	C(UniMod:4)C(UniMod:4)LDEEKNEPERK	CCLDEEKNEPERK	2
1/G3X982	GHGTQC(UniMod:4)GFC(UniMod:4)TPGMVMSIYTLLR	GHGTQCGFCTPGMVMSIYTLLR	3
1/G3X982	EAFVQSISLSATGYFR	EAFVQSISLSATGYFR	2
1/G3X982	TIHNQEFDPTNLLQC(UniMod:4)WEAC(UniMod:4)VENSSYYNR	TIHNQEFDPTNLLQCWEACVENSSYYNR	3
1/G3X982	EFQPLDPTQELIFPPELMR	EFQPLDPTQELIFPPELMR	2
1/G3X982	TTWIAPGTLNDLLELK	TTWIAPGTLNDLLELK	2
1/G3X982	EFQPLDPTQELIFPPELMR	EFQPLDPTQELIFPPELMR	3
1/G3X982	TIHNQEFDPTNLLQC(UniMod:4)WEAC(UniMod:4)VENSSYYNR	TIHNQEFDPTNLLQCWEACVENSSYYNR	4
1/O08529	GC(UniMod:4)TFLVGLIQK	GCTFLVGLIQK	2
1/O08529	YLNQDYETLR	YLNQDYETLR	2
1/O08529	SGTMNSYEMR	SGTMNSYEMR	2
1/O08529	SDTFINLR	SDTFINLR	2
1/O08529	EAAEGLGSHER	EAAEGLGSHER	2
1/O08529	SDGFSIETC(UniMod:4)K	SDGFSIETCK	2
1/O08529	LEIC(UniMod:4)NLTPDTLTC(UniMod:4)DSYKK	LEICNLTPDTLTCDSYKK	3
1/O08529	NPWGQVEWTGK	NPWGQVEWTGK	2
1/O08547	DLQQYQSQAK	DLQQYQSQAK	2
1/O08547	ANNLSSLSK	ANNLSSLSK	2
1/O08547	NLGSINTELQDVQR	NLGSINTELQDVQR	2
1/O08547	VADGLPLAASMQEDEQSGR	VADGLPLAASMQEDEQSGR	2
1/O08547	KVPTVSRPYSFIEFDTFIQK	KVPTVSRPYSFIEFDTFIQK	4
1/O08547	VLLTMIAR	VLLTMIAR	2
1/O08547	GEALSALDSK	GEALSALDSK	2
1/O08547	IMVANIEEVLQR	IMVANIEEVLQR	2
1/O08547	KLNEQSPTR	KLNEQSPTR	2
1/O08547	KLAFAYLEDLHSEFDEQHGK	KLAFAYLEDLHSEFDEQHGK	4
1/O08547	LNEQSPTR	LNEQSPTR	2
1/O08547	IM(UniMod:35)VANIEEVLQR	IMVANIEEVLQR	2
1/O08553	THNSALEYNIFEGMEC(UniMod:4)R	THNSALEYNIFEGMECR	3
1/O08553	GLYDGPVC(UniMod:4)EVSVTPK	GLYDGPVCEVSVTPK	2
1/O08553	GSPLVVISQGK	GSPLVVISQGK	2
1/O08553	SITIANQTNC(UniMod:4)PLYVTK	SITIANQTNCPLYVTK	2
1/O08553	SAAEVIAQAR	SAAEVIAQAR	2
1/O08553	VFNLYPR	VFNLYPR	2
1/O08553	GIQEEMEALVK	GIQEEMEALVK	2
1/O08553	GTVVYGEPITASLGTDGSHYWSK	GTVVYGEPITASLGTDGSHYWSK	3
1/O08553	IVLEDGTLHVTEGSGR	IVLEDGTLHVTEGSGR	2
1/O08553	ILDLGITGPEGHVLSRPEEVEAEAVNR	ILDLGITGPEGHVLSRPEEVEAEAVNR	3
1/O08553	ILDLGITGPEGHVLSRPEEVEAEAVNR	ILDLGITGPEGHVLSRPEEVEAEAVNR	4
1/O08573	VPYHLVDTIAVSGC(UniMod:4)LK	VPYHLVDTIAVSGCLK	3
1/O08573	FFVQYQHR	FFVQYQHR	2
1/O08573	GQSFSVWIIC(UniMod:4)EGHC(UniMod:4)FK	GQSFSVWIICEGHCFK	3
1/O08573	NTQINNSWGQEER	NTQINNSWGQEER	2
1/O08573	GMPFELC(UniMod:4)FLVQR	GMPFELCFLVQR	2
1/O08573	FEEGGYVVC(UniMod:4)NTK	FEEGGYVVCNTK	2
1/O08573	SIM(UniMod:35)ISGNVLPDATR	SIMISGNVLPDATR	2
1/O08573	VAVNGQHMC(UniMod:4)EYYHR	VAVNGQHMCEYYHR	4
1/O08573	GM(UniMod:35)PFELC(UniMod:4)FLVQR	GMPFELCFLVQR	2
1/O08573	FNENAVVR	FNENAVVR	2
1/O08573	LKNLQDINTLEVAGDIQLTHVQT	LKNLQDINTLEVAGDIQLTHVQT	3
1/O08573	C(UniMod:4)GGDIAFHLNPR	CGGDIAFHLNPR	2
1/O08573	FVVNFQNSFNGNDIAFHFNPR	FVVNFQNSFNGNDIAFHFNPR	3
1/O08573	C(UniMod:4)GGDIAFHLNPR	CGGDIAFHLNPR	3
1/O08573	GQSFSVWIIC(UniMod:4)EGHC(UniMod:4)FK	GQSFSVWIICEGHCFK	2
1/O08573	QNGQWGPEER	QNGQWGPEER	2
1/O08573	VAVNGQHMC(UniMod:4)EYYHR	VAVNGQHMCEYYHR	3
1/O08573	SIMISGNVLPDATR	SIMISGNVLPDATR	2
1/O08573	NLQDINTLEVAGDIQLTHVQT	NLQDINTLEVAGDIQLTHVQT	3
1/O08573	KMQMPFQK	KMQMPFQK	2
1/O08573	VAVNGQHMC(UniMod:4)EYYHR	VAVNGQHMCEYYHR	2
1/O08573	VPYHLVDTIAVSGC(UniMod:4)LK	VPYHLVDTIAVSGCLK	2
1/O08573	NTQINNSWGQEER	NTQINNSWGQEER	3
1/O08573	NLQDINTLEVAGDIQLTHVQT	NLQDINTLEVAGDIQLTHVQT	2
1/O08585	LQSEPESIR	LQSEPESIR	2
1/O08600	FLVPIESIER	FLVPIESIER	2
1/O08600	YGLPGVAQLR	YGLPGVAQLR	2
1/O08600	ASGLLFVPNILAR	ASGLLFVPNILAR	2
1/O08600	SYVMPNAPVDETIPLER	SYVMPNAPVDETIPLER	2
1/O08600	ESYVLSYDPR	ESYVLSYDPR	2
1/O08600	TYQNVYVC(UniMod:4)TGPLFLPR	TYQNVYVCTGPLFLPR	2
1/O08600	GALWVLEQLRPER	GALWVLEQLRPER	2
1/O08601	LILGGLEKPEKK	LILGGLEKPEKK	3
1/O08601	GKPQDSVGYK	GKPQDSVGYK	2
1/O08601	NPSYMDVK	NPSYMDVK	2
1/O08601	VTYQAQQDK	VTYQAQQDK	2
1/O08601	EFYSYENEPVGIENLKR	EFYSYENEPVGIENLKR	3
1/O08601	AIPIVGQVLER	AIPIVGQVLER	2
1/O08601	KNLEPENLSK	KNLEPENLSK	2
1/O08601	DNLEALQRPMLLHLVR	DNLEALQRPMLLHLVR	3
1/O08601	DNLEALQRPM(UniMod:35)LLHLVR	DNLEALQRPMLLHLVR	3
1/O08601	SGFTTANQVLGVSSK	SGFTTANQVLGVSSK	2
1/O08601	MLSASGDPVSVVK	MLSASGDPVSVVK	2
1/O08601	YAEAGEGPVSHLATTVLQR	YAEAGEGPVSHLATTVLQR	2
1/O08601	YDVSFITDEVK	YDVSFITDEVK	2
1/O08601	SDSSIILQER	SDSSIILQER	2
1/O08601	AFALNFQQTIAGK	AFALNFQQTIAGK	2
1/O08601	EMAVHNYDR	EMAVHNYDR	2
1/O08601	GC(UniMod:4)PSLAEHWK	GCPSLAEHWK	2
1/O08601	LTYSTEVFLDGGK	LTYSTEVFLDGGK	2
1/O08601	YDVSFITDEVKK	YDVSFITDEVKK	3
1/O08601	ATSVTTYK	ATSVTTYK	2
1/O08601	YDVSFITDEVKK	YDVSFITDEVKK	2
1/O08601	NILLSIGELPK	NILLSIGELPK	2
1/O08601	REEILQILK	REEILQILK	2
1/O08601	SGSSSAYTGYVER	SGSSSAYTGYVER	2
1/O08601	GSFASNDIR	GSFASNDIR	2
1/O08601	VKEFYSYENEPVGIENLK	VKEFYSYENEPVGIENLK	3
1/O08601	SNLNIFQYIGK	SNLNIFQYIGK	2
1/O08601	IEDSFVTAVLAEETR	IEDSFVTAVLAEETR	2
1/O08601	EDTTMYLLALK	EDTTMYLLALK	2
1/O08601	GHTTGLSLNNER	GHTTGLSLNNER	3
1/O08601	IEDSFVTAVLAEETR	IEDSFVTAVLAEETR	3
1/O08601	FLYAC(UniMod:4)GFATHPDEELLR	FLYACGFATHPDEELLR	3
1/O08601	NLEPENLSK	NLEPENLSK	2
1/O08601	EFYSYENEPVGIENLK	EFYSYENEPVGIENLK	2
1/O08601	YAEAGEGPVSHLATTVLQR	YAEAGEGPVSHLATTVLQR	3
1/O08601	KLILGGLEKPEKK	KLILGGLEKPEKK	3
1/O08601	TTAAAVILK	TTAAAVILK	2
1/O08601	ISSDVDVVLLWR	ISSDVDVVLLWR	2
1/O08601	EFYSYENEPVGIENLK	EFYSYENEPVGIENLK	3
1/O08601	EDTTM(UniMod:35)YLLALK	EDTTMYLLALK	2
1/O08601	M(UniMod:35)LSASGDPVSVVK	MLSASGDPVSVVK	2
1/O08601	RSNLNIFQYIGK	RSNLNIFQYIGK	2
1/O08601	SGFTTANQVLGVSSK	SGFTTANQVLGVSSK	3
1/O08601	LILGGLEKPEK	LILGGLEKPEK	3
1/O08601	AASTYSLDILYSGSGILR	AASTYSLDILYSGSGILR	2
1/O08601	VKEFYSYENEPVGIENLKR	VKEFYSYENEPVGIENLKR	4
1/O08601	NALLPEGIPLLLK	NALLPEGIPLLLK	2
1/O08601	GLILLIDHSQDIQLQSGLK	GLILLIDHSQDIQLQSGLK	3
1/O08601	LILGGLEKPEK	LILGGLEKPEK	2
1/O08601	FLYAC(UniMod:4)GFATHPDEELLR	FLYACGFATHPDEELLR	2
1/O08601	KLILGGLEKPEK	KLILGGLEKPEK	3
1/O08601	EFYSYENEPVGIENLKR	EFYSYENEPVGIENLKR	2
1/O08601	GHTTGLSLNNER	GHTTGLSLNNER	2
1/O08601	VKEFYSYENEPVGIENLKR	VKEFYSYENEPVGIENLKR	3
1/O08601	ESVMIIIGALVR	ESVMIIIGALVR	2
1/O08601	DNLEALQRPMLLHLVR	DNLEALQRPMLLHLVR	4
1/O08601	KEDTTMYLLALK	KEDTTMYLLALK	2
1/O08601	KLILGGLEKPEK	KLILGGLEKPEK	2
1/O08601	FKGSFASNDIR	FKGSFASNDIR	2
1/O08601	KLC(UniMod:4)QNEGC(UniMod:4)K	KLCQNEGCK	2
1/O08601	KLILGGLEKPEKK	KLILGGLEKPEKK	2
1/O08601	YM(UniMod:35)LTVVQDILHFEMPASK	YMLTVVQDILHFEMPASK	3
1/O08638	VVSSVLQLGNIVFK	VVSSVLQLGNIVFK	2
1/O08638	KQELEEILHEM(UniMod:35)EAR	KQELEEILHEMEAR	2
1/O08663	GAVSAVQQELDKESGALVDEVAK	GAVSAVQQELDKESGALVDEVAK	3
1/O08663	EEGTSSTAEEAAK	EEGTSSTAEEAAK	2
1/O08663	ALDQASEEIWNDFR	ALDQASEEIWNDFR	2
1/O08663	NFDVGHVPIR	NFDVGHVPIR	2
1/O08677	LISDFPEATSPK	LISDFPEATSPK	2
1/O08677	ATSQVVAGTK	ATSQVVAGTK	2
1/O08677	FPSLHGDC(UniMod:4)VALPNGDDGEC(UniMod:4)R	FPSLHGDCVALPNGDDGECR	3
1/O08677	ESNTELAEDC(UniMod:4)EIK	ESNTELAEDCEIK	2
1/O08677	GNLFMDINNK	GNLFMDINNK	2
1/O08677	DIPVDSPELK	DIPVDSPELK	2
1/O08677	YVIEFIAR	YVIEFIAR	2
1/O08677	AYFPC(UniMod:4)IGC(UniMod:4)VHAISTDSPDLEPVLK	AYFPCIGCVHAISTDSPDLEPVLK	3
1/O08677	ERFPSLHGDC(UniMod:4)VALPNGDDGEC(UniMod:4)R	ERFPSLHGDCVALPNGDDGECR	4
1/O08677	C(UniMod:4)QALDMTEMAR	CQALDMTEMAR	2
1/O08677	ENEFFIVTQTC(UniMod:4)K	ENEFFIVTQTCK	2
1/O08677	EVLGHSIAQLNAENDHPFYYK	EVLGHSIAQLNAENDHPFYYK	4
1/O08677	TDGSPTFYSFK	TDGSPTFYSFK	2
1/O08677	EVLGHSIAQLNAENDHPFYYK	EVLGHSIAQLNAENDHPFYYK	3
1/O08677	HLGQSLDC(UniMod:4)NANVYMRPWENK	HLGQSLDCNANVYMRPWENK	3
1/O08677	SGNQYMLHR	SGNQYMLHR	2
1/O08677	KATSQVVAGTK	KATSQVVAGTK	2
1/O08677	DAEEAATGEC(UniMod:4)TATVGK	DAEEAATGECTATVGK	2
1/O08692	LLSATPPSSQNPATNIPLQFR	LLSATPPSSQNPATNIPLQFR	2
1/O08692	LLSATPPSSQNPATNIPLQFR	LLSATPPSSQNPATNIPLQFR	3
1/O08692	IKETEC(UniMod:4)TSTQER	IKETECTSTQER	2
1/O08692	AIEAYNQGR	AIEAYNQGR	2
1/O08692	QSTSLTLTC(UniMod:4)DR	QSTSLTLTCDR	2
1/O08692	EDTQETSFNDK	EDTQETSFNDK	2
1/O08705	AAATEDATPAALEK	AAATEDATPAALEK	2
1/O08709	KGESVMVVPTLSEEEAK	KGESVMVVPTLSEEEAK	3
1/O08709	NFDEILR	NFDEILR	2
1/O08709	GESVMVVPTLSEEEAK	GESVMVVPTLSEEEAK	2
1/O08709	LIALSIDSVEDHLAWSK	LIALSIDSVEDHLAWSK	3
1/O08709	FHDFLGDSWGILFSHPR	FHDFLGDSWGILFSHPR	4
1/O08709	PGGLLLGDEAPNFEANTTIGR	PGGLLLGDEAPNFEANTTIGR	3
1/O08709	LPFPIIDDK	LPFPIIDDK	2
1/O08709	VVDSLQLTGTKPVATPVDWK	VVDSLQLTGTKPVATPVDWK	3
1/O08709	VVFIFGPDKK	VVFIFGPDKK	2
1/O08709	VVFIFGPDK	VVFIFGPDK	2
1/O08709	VVDSLQLTGTKPVATPVDWK	VVDSLQLTGTKPVATPVDWK	2
1/O08709	KGESVM(UniMod:35)VVPTLSEEEAK	KGESVMVVPTLSEEEAK	3
1/O08709	KGESVMVVPTLSEEEAK	KGESVMVVPTLSEEEAK	2
1/O08709	PGGLLLGDEAPNFEANTTIGR	PGGLLLGDEAPNFEANTTIGR	2
1/O08709	LSILYPATTGR	LSILYPATTGR	2
1/O08709	DFTPVC(UniMod:4)TTELGR	DFTPVCTTELGR	2
1/O08709	FHDFLGDSWGILFSHPR	FHDFLGDSWGILFSHPR	3
1/O08709	DINAYNGETPTEK	DINAYNGETPTEK	2
1/O08709	LKLSILYPATTGR	LKLSILYPATTGR	2
1/O08709	FHDFLGDSWGILFSHPR	FHDFLGDSWGILFSHPR	2
1/O08709	KGESVM(UniMod:35)VVPTLSEEEAK	KGESVMVVPTLSEEEAK	2
1/O08709	VVDSLQLTGTKPVATPVDWK	VVDSLQLTGTKPVATPVDWK	4
1/O08709	VVDSLQLTGTKPVATPVDWKK	VVDSLQLTGTKPVATPVDWKK	3
1/O08709	LPFPIIDDKGR	LPFPIIDDKGR	3
1/O08709	DLAILLGM(UniMod:35)LDPVEK	DLAILLGMLDPVEK	2
1/O08709	LIALSIDSVEDHLAWSK	LIALSIDSVEDHLAWSK	2
1/O08709	GRDLAILLGMLDPVEK	GRDLAILLGMLDPVEK	3
1/O08709	DINAYNGETPTEKLPFPIIDDK	DINAYNGETPTEKLPFPIIDDK	3
1/O08709	DLAILLGMLDPVEK	DLAILLGMLDPVEK	2
1/O08709	VVDSLQLTGTKPVATPVDWKK	VVDSLQLTGTKPVATPVDWKK	4
1/O08709	DDNNMPVTAR	DDNNMPVTAR	2
1/O08709	GRDLAILLGMLDPVEK	GRDLAILLGMLDPVEK	2
1/O08715	GKEESC(UniMod:4)VPASQETSLGQDTSDPASTR	GKEESCVPASQETSLGQDTSDPASTR	3
1/O08715	TVAQVHPTSATQPK	TVAQVHPTSATQPK	3
1/O08715	DASFPYEAVER	DASFPYEAVER	2
1/O08715	TVAQVHPTSATQPK	TVAQVHPTSATQPK	2
1/O08715	TYVSC(UniMod:4)LSSPLSGPTK	TYVSCLSSPLSGPTK	2
1/O08715	LPSSFVEPVHSEPVKDEDALEPQVK	LPSSFVEPVHSEPVKDEDALEPQVK	4
1/O08715	SEFPILAPGGGEGEEVSHGPPQVAELLK	SEFPILAPGGGEGEEVSHGPPQVAELLK	3
1/O08738	IEIQTLTGLFK	IEIQTLTGLFK	2
1/O08749	SEEQLKEEGIEFK	SEEQLKEEGIEFK	3
1/O08749	TNADTDGMVK	TNADTDGMVK	2
1/O08749	ALLNNSHYYHMAHGK	ALLNNSHYYHMAHGK	3
1/O08749	VVHVNGFGK	VVHVNGFGK	2
1/O08749	ADGSTQVIDTK	ADGSTQVIDTK	2
1/O08749	IPNIYAIGDVVAGPMLAHK	IPNIYAIGDVVAGPMLAHK	3
1/O08749	IDVSVEAASGGK	IDVSVEAASGGK	2
1/O08749	NETLGGTC(UniMod:4)LNVGC(UniMod:4)IPSK	NETLGGTCLNVGCIPSK	2
1/O08749	IGKFPFAANSR	IGKFPFAANSR	3
1/O08749	IPNIYAIGDVVAGPM(UniMod:35)LAHK	IPNIYAIGDVVAGPMLAHK	3
1/O08749	ALTGGIAHLFK	ALTGGIAHLFK	2
1/O08749	EANLAAAFGKPINF	EANLAAAFGKPINF	2
1/O08749	SEEQLKEEGIEFK	SEEQLKEEGIEFK	2
1/O08749	RPFTQNLGLEELGIELDPK	RPFTQNLGLEELGIELDPK	3
1/O08749	GIEIPEVR	GIEIPEVR	2
1/O08749	VC(UniMod:4)HAHPTLSEAFR	VCHAHPTLSEAFR	3
1/O08749	GRIPVNNR	GRIPVNNR	2
1/O08749	VC(UniMod:4)HAHPTLSEAFR	VCHAHPTLSEAFR	2
1/O08749	ALLNNSHYYHMAHGK	ALLNNSHYYHMAHGK	4
1/O08749	TNADTDGM(UniMod:35)VK	TNADTDGMVK	2
1/O08749	NETLGGTC(UniMod:4)LNVGC(UniMod:4)IPSK	NETLGGTCLNVGCIPSK	3
1/O08749	FPFAANSR	FPFAANSR	2
1/O08749	AKTNADTDGMVK	AKTNADTDGMVK	2
1/O08749	RPFTQNLGLEELGIELDPK	RPFTQNLGLEELGIELDPK	2
1/O08749	VLGAHILGPGAGEM(UniMod:35)VNEAALALEYGASC(UniMod:4)EDIAR	VLGAHILGPGAGEMVNEAALALEYGASCEDIAR	4
1/O08749	ALLNNSHYYHMAHGK	ALLNNSHYYHMAHGK	2
1/O08749	VLGAHILGPGAGEMVNEAALALEYGASC(UniMod:4)EDIAR	VLGAHILGPGAGEMVNEAALALEYGASCEDIAR	3
1/O08749	VLGAHILGPGAGEMVNEAALALEYGASC(UniMod:4)EDIAR	VLGAHILGPGAGEMVNEAALALEYGASCEDIAR	4
1/O08749	VLGAHILGPGAGEM(UniMod:35)VNEAALALEYGASC(UniMod:4)EDIAR	VLGAHILGPGAGEMVNEAALALEYGASCEDIAR	3
1/O08749	IPNIYAIGDVVAGPMLAHK	IPNIYAIGDVVAGPMLAHK	2
1/O08749	LGADVTAVEFLGHVGGIGIDMEISK	LGADVTAVEFLGHVGGIGIDMEISK	3
1/O08749	RPFTQNLGLEELGIELD	RPFTQNLGLEELGIELD	2
1/O08749	TVC(UniMod:4)IEKNETLGGTC(UniMod:4)LNVGC(UniMod:4)IPSK	TVCIEKNETLGGTCLNVGCIPSK	3
1/O08749	IGKFPFAANSR	IGKFPFAANSR	2
1/O08756	LVAGEMGQNEPDQGGQR	LVAGEMGQNEPDQGGQR	2
1/O08756	LVAGEMGQNEPDQGGQR	LVAGEMGQNEPDQGGQR	3
1/O08756	IDVAVNC(UniMod:4)AGIAVAIK	IDVAVNCAGIAVAIK	2
1/O08756	EIQAALTLAK	EIQAALTLAK	2
1/O08756	VINVNLIGTFNVIR	VINVNLIGTFNVIR	2
1/O08756	NFLASQVPFPSR	NFLASQVPFPSR	2
1/O08756	NFLASQVPFPSR	NFLASQVPFPSR	3
1/O08756	KLGESC(UniMod:4)IFAPANVTSEK	KLGESCIFAPANVTSEK	3
1/O08756	LGESC(UniMod:4)IFAPANVTSEKEIQAALTLAK	LGESCIFAPANVTSEKEIQAALTLAK	3
1/O08756	KLGESC(UniMod:4)IFAPANVTSEKEIQAALTLAK	KLGESCIFAPANVTSEKEIQAALTLAK	4
1/O08756	IHTLEDFQR	IHTLEDFQR	2
1/O08756	VINVNLIGTFNVIR	VINVNLIGTFNVIR	3
1/O08756	LVAGEM(UniMod:35)GQNEPDQGGQR	LVAGEMGQNEPDQGGQR	2
1/O08756	LGESC(UniMod:4)IFAPANVTSEK	LGESCIFAPANVTSEK	2
1/O08756	GVIINTASVAAFEGQVGQAAYSASK	GVIINTASVAAFEGQVGQAAYSASK	3
1/O08756	KLGESC(UniMod:4)IFAPANVTSEK	KLGESCIFAPANVTSEK	2
1/O08756	LVAGEM(UniMod:35)GQNEPDQGGQR	LVAGEMGQNEPDQGGQR	3
1/O08756	VVTIAPGLFATPLLTTLPEK	VVTIAPGLFATPLLTTLPEK	3
1/O08756	LGESC(UniMod:4)IFAPANVTSEK	LGESCIFAPANVTSEK	3
1/O08759	VISNEFNSR	VISNEFNSR	2
1/O08788	ELTNQQEASVER	ELTNQQEASVER	2
1/O08788	DLETSC(UniMod:4)SDTR	DLETSCSDTR	2
1/O08788	AFLQGGQEATDIALLLR	AFLQGGQEATDIALLLR	2
1/O08788	SPSAQLMEQVAQLK	SPSAQLMEQVAQLK	2
1/O08788	VDELTTDLEILK	VDELTTDLEILK	2
1/O08795	ILIEEWK	ILIEEWK	2
1/O08795	HGGSPTSLGTWGSWAGPDHDKFSAMK	HGGSPTSLGTWGSWAGPDHDKFSAMK	4
1/O08795	SLEDQVETLR	SLEDQVETLR	2
1/O08795	ETVVTSTTEPSR	ETVVTSTTEPSR	2
1/O08795	LLELQAGK	LLELQAGK	2
1/O08795	LWEEQQAAAK	LWEEQQAAAK	2
1/O08795	KLWEEQQAAAK	KLWEEQQAAAK	2
1/O08795	YEQGTGC(UniMod:4)WQGPNR	YEQGTGCWQGPNR	2
1/O08795	VNDGVC(UniMod:4)DC(UniMod:4)C(UniMod:4)DGTDEYNSGTVC(UniMod:4)ENTC(UniMod:4)R	VNDGVCDCCDGTDEYNSGTVCENTCR	3
1/O08795	EKESLQQLAEVTR	EKESLQQLAEVTR	2
1/O08795	ESLQQLAEVTR	ESLQQLAEVTR	2
1/O08795	HGGSPTSLGTWGSWAGPDHDK	HGGSPTSLGTWGSWAGPDHDK	3
1/O08795	EKESLQQLAEVTR	EKESLQQLAEVTR	3
1/O08795	SEVPPTDIPVPEETEPK	SEVPPTDIPVPEETEPK	2
1/O08795	LLELQAGKK	LLELQAGKK	2
1/O08795	AAKEEAERPEK	AAKEEAERPEK	3
1/O08795	DGSDEPGTAAC(UniMod:4)PNGSFHC(UniMod:4)TNTGYKPLYILSSR	DGSDEPGTAACPNGSFHCTNTGYKPLYILSSR	4
1/O08807	SINTEVVAC(UniMod:4)SVDSQFTHLAWINTPR	SINTEVVACSVDSQFTHLAWINTPR	3
1/O08807	VSVADHSLHLSK	VSVADHSLHLSK	3
1/O08807	DYGVYLEDSGHTLR	DYGVYLEDSGHTLR	2
1/O08807	ISKPAPYWEGTAVINGEFK	ISKPAPYWEGTAVINGEFK	3
1/O08807	HGEVC(UniMod:4)PAGWKPGSETIIPDPAGK	HGEVCPAGWKPGSETIIPDPAGK	4
1/O08807	TRENEC(UniMod:4)HFYAGGQVYPGEASR	TRENECHFYAGGQVYPGEASR	3
1/O08807	TRENEC(UniMod:4)HFYAGGQVYPGEASR	TRENECHFYAGGQVYPGEASR	4
1/O08807	LVQAFQYTDK	LVQAFQYTDK	2
1/O08807	DYGVYLEDSGHTLR	DYGVYLEDSGHTLR	3
1/O08807	HGEVC(UniMod:4)PAGWKPGSETIIPDPAGK	HGEVCPAGWKPGSETIIPDPAGK	3
1/O08807	IPLLSDLNHQISK	IPLLSDLNHQISK	3
1/O08807	ENEC(UniMod:4)HFYAGGQVYPGEASR	ENECHFYAGGQVYPGEASR	3
1/O08807	SINTEVVAC(UniMod:4)SVDSQFTHLAWINTPR	SINTEVVACSVDSQFTHLAWINTPR	4
1/O08807	IPLLSDLNHQISK	IPLLSDLNHQISK	2
1/O08807	ENEC(UniMod:4)HFYAGGQVYPGEASR	ENECHFYAGGQVYPGEASR	2
1/O08807	VSVADHSLHLSK	VSVADHSLHLSK	2
1/O08807	ISKPAPYWEGTAVINGEFK	ISKPAPYWEGTAVINGEFK	2
1/O08808	TAQNLSIFLGSFR	TAQNLSIFLGSFR	2
1/O08810	IAVEPVNPSELPK	IAVEPVNPSELPK	2
1/O08810	EGPLC(UniMod:4)DELIR	EGPLCDELIR	2
1/O08810	TC(UniMod:4)FVDC(UniMod:4)LIEQTHPEIR	TCFVDCLIEQTHPEIR	3
1/O08914	ALLC(UniMod:4)EDLFR	ALLCEDLFR	2
1/O08914	SPGGSSGGEGALIGSGGSPLGLGTDIGGSIR	SPGGSSGGEGALIGSGGSPLGLGTDIGGSIR	3
1/O08914	QGLLYGVPVSLK	QGLLYGVPVSLK	2
1/O08914	FPSAFC(UniMod:4)GIC(UniMod:4)GLKPTGNR	FPSAFCGICGLKPTGNR	3
1/O08914	GTNC(UniMod:4)VTSYLTDC(UniMod:4)ETQLSQAPR	GTNCVTSYLTDCETQLSQAPR	3
1/O08914	DVDSLALC(UniMod:4)MK	DVDSLALCMK	2
1/O08914	LWELQHEIEMYR	LWELQHEIEMYR	3
1/O08914	GHASTLGLSLNEGVTSESDC(UniMod:4)VVVQVLK	GHASTLGLSLNEGVTSESDCVVVQVLK	3
1/O08914	VGYYETDNYTMPTPAMR	VGYYETDNYTMPTPAMR	2
1/O08914	GYFGDMWDNILK	GYFGDMWDNILK	2
1/O08914	LDSTIPPLPFR	LDSTIPPLPFR	2
1/O08914	AGLETMDK	AGLETMDK	2
1/O08914	LQGAVPFVHTNVPQSMLSYDC(UniMod:4)SNPLFGQTMNPWKPSK	LQGAVPFVHTNVPQSMLSYDCSNPLFGQTMNPWKPSK	4
1/O08914	LDSTIPPLPFREEIYR	LDSTIPPLPFREEIYR	3
1/O08914	VGYYETDNYTMPTPAMR	VGYYETDNYTMPTPAMR	3
1/O08914	LAAFLNSMC(UniMod:4)PR	LAAFLNSMCPR	2
1/O08914	AGLETM(UniMod:35)DK	AGLETMDK	2
1/O08914	LWELQHEIEMYR	LWELQHEIEMYR	2
1/O08914	KGIGLPVAVQC(UniMod:4)VALPWQEELC(UniMod:4)LR	KGIGLPVAVQCVALPWQEELCLR	3
1/O08915	VLELDPALAPVVSR	VLELDPALAPVVSR	2
1/O08917	AQQVAVQEQEIAR	AQQVAVQEQEIAR	2
1/O08917	ISLNTLTLNVK	ISLNTLTLNVK	2
1/O08917	TEAEIAHIALETLEGHQR	TEAEIAHIALETLEGHQR	3
1/O08917	VFVLPC(UniMod:4)IQQIQR	VFVLPCIQQIQR	2
1/O08917	VTGEVLDILSR	VTGEVLDILSR	2
1/O08917	VSAQC(UniMod:4)LSEIEMAK	VSAQCLSEIEMAK	2
1/O08917	LTGVSISQVNHNKPLR	LTGVSISQVNHNKPLR	3
1/O08917	EMLAAAC(UniMod:4)QMFLGK	EMLAAACQMFLGK	2
1/O08917	ITLVSSGSGTMGAAK	ITLVSSGSGTMGAAK	2
1/O08917	ATYDIEVNTR	ATYDIEVNTR	2
1/O08917	VASSDLVNMGISVVSYTLK	VASSDLVNMGISVVSYTLK	2
1/O08966	IMEQIAQK	IMEQIAQK	2
1/O08966	GVALPETIEEAENLGR	GVALPETIEEAENLGR	2
1/O08966	RSPSFADLFR	RSPSFADLFR	2
1/O08997	LGGVEFNIDLPNKK	LGGVEFNIDLPNKK	3
1/O08997	VC(UniMod:4)IDSEHSSDTLLATLNK	VCIDSEHSSDTLLATLNK	3
1/O08997	LGGVEFNIDLPNKK	LGGVEFNIDLPNKK	2
1/O08997	LGGVEFNIDLPNK	LGGVEFNIDLPNK	2
1/O08997	VC(UniMod:4)IDSEHSSDTLLATLNK	VCIDSEHSSDTLLATLNK	2
1/O09012	ELVEGEC(UniMod:4)GGANPLMK	ELVEGECGGANPLMK	2
1/O09012	ALELQPGYIR	ALELQPGYIR	2
1/O09012	LWLGDQEGSSTADR	LWLGDQEGSSTADR	2
1/O09012	EAVEHFLEALNMQR	EAVEHFLEALNMQR	3
1/O09012	DLFLAAVR	DLFLAAVR	2
1/O09012	GYQFEEENPLR	GYQFEEENPLR	2
1/O09012	GEGGAMSENIWSTLR	GEGGAMSENIWSTLR	2
1/O09012	IAALQVEFER	IAALQVEFER	2
1/O09012	LGATLANGNQSEEAVAAYR	LGATLANGNQSEEAVAAYR	2
1/O09012	DLSALLAMFGLPQ	DLSALLAMFGLPQ	2
1/O09012	EAVEHFLEALNMQR	EAVEHFLEALNMQR	2
1/O09012	YNLGISC(UniMod:4)INLGAHR	YNLGISCINLGAHR	2
1/O09044	ILGLAIESQDAGIK	ILGLAIESQDAGIK	2
1/O09044	ATWGDGGDNSPSNVVSK	ATWGDGGDNSPSNVVSK	2
1/O09044	AHQVTDESLESTRR	AHQVTDESLESTRR	3
1/O09044	TITMLDEQGEQLNR	TITMLDEQGEQLNR	2
1/O09044	AHQVTDESLESTR	AHQVTDESLESTR	3
1/O09061	GAVYSFDPVGSYQR	GAVYSFDPVGSYQR	2
1/O09061	AGGSASAMLQPLLDNQVGFK	AGGSASAMLQPLLDNQVGFK	3
1/O09061	NMQNVEHVPLTLDR	NMQNVEHVPLTLDR	3
1/O09061	DVFISAAER	DVFISAAER	2
1/O09061	AGGSASAMLQPLLDNQVGFK	AGGSASAMLQPLLDNQVGFK	2
1/O09061	TVIGC(UniMod:4)SGFHGDC(UniMod:4)LTLTK	TVIGCSGFHGDCLTLTK	3
1/O09061	DVYTGDALR	DVYTGDALR	2
1/O09061	NMQNVEHVPLTLDR	NMQNVEHVPLTLDR	2
1/O09061	LSEGFSIHTR	LSEGFSIHTR	2
1/O09061	TVIGC(UniMod:4)SGFHGDC(UniMod:4)LTLTK	TVIGCSGFHGDCLTLTK	2
1/O09061	RFFPYYVYNIIGGLDEEGK	RFFPYYVYNIIGGLDEEGK	2
1/O09061	RFFPYYVYNIIGGLDEEGK	RFFPYYVYNIIGGLDEEGK	3
1/O09106	LHISPSNMTNQNTNEYLEK	LHISPSNMTNQNTNEYLEK	3
1/O09111	AVIAPSGVEK	AVIAPSGVEK	2
1/O09111	QREPTMQWQEDPEPEDENVYAK	QREPTMQWQEDPEPEDENVYAK	3
1/O09111	YREVNGLPIMESNYFDPSK	YREVNGLPIMESNYFDPSK	3
1/O09111	EVNGLPIMESNYFDPSK	EVNGLPIMESNYFDPSK	2
1/O09117	TEIQVNC(UniMod:4)PK	TEIQVNCPK	2
1/O09131	VPPLIASFVR	VPPLIASFVR	2
1/O09131	KLEEGMDNYK	KLEEGMDNYK	2
1/O09131	MTLESFSK	MTLESFSK	2
1/O09131	GSAPPGPVPEGQIR	GSAPPGPVPEGQIR	2
1/O09131	EALENEFK	EALENEFK	2
1/O09131	FC(UniMod:4)PFAQR	FCPFAQR	2
1/O09131	EC(UniMod:4)LAHTPK	ECLAHTPK	2
1/O09131	NPLGLVPVLENSQGHLVTESVITC(UniMod:4)EYLDEAYPEKK	NPLGLVPVLENSQGHLVTESVITCEYLDEAYPEKK	4
1/O09131	KEDSPNLR	KEDSPNLR	2
1/O09131	LEEGMDNYK	LEEGMDNYK	2
1/O09131	NKPEWFFEK	NKPEWFFEK	2
1/O09131	LWMAAMQQDPVASSHK	LWMAAMQQDPVASSHK	3
1/O09131	EALENEFKK	EALENEFKK	2
1/O09131	LWMAAMQQDPVASSHK	LWMAAMQQDPVASSHK	2
1/O09158	EPIFQPEKPIILK	EPIFQPEKPIILK	3
1/O09158	TLLSPTFTSGK	TLLSPTFTSGK	2
1/O09158	NRVDFLQLMMNTQNSK	NRVDFLQLMMNTQNSK	3
1/O09158	GTVVMIPIYPLHR	GTVVMIPIYPLHR	3
1/O09158	DVEINGVFIPK	DVEINGVFIPK	2
1/O09158	AITISEDEEWKR	AITISEDEEWKR	3
1/O09158	GNIDPYIYMPFGNGPR	GNIDPYIYMPFGNGPR	2
1/O09158	VDFLQLMMNTQNSK	VDFLQLMMNTQNSK	2
1/O09158	REEEKGEPISMK	REEEKGEPISMK	3
1/O09158	FDEDC(UniMod:4)YKK	FDEDCYKK	2
1/O09158	AITISEDEEWKR	AITISEDEEWKR	2
1/O09159	FQVTLYNPLGR	FQVTLYNPLGR	2
1/O09159	TLVNYFLK	TLVNYFLK	2
1/O09159	HLVLLSSVSDAAAR	HLVLLSSVSDAAAR	2
1/O09159	ATFDSGTGLLMK	ATFDSGTGLLMK	2
1/O09159	QQTSATQDAVR	QQTSATQDAVR	2
1/O09159	FLQDTFGSDGLPR	FLQDTFGSDGLPR	2
1/O09159	SQGGSSLQDGSLELMVHR	SQGGSSLQDGSLELMVHR	3
1/O09167	HGVVPLATYMR	HGVVPLATYMR	3
1/O09167	KHGVVPLATYMR	KHGVVPLATYMR	3
1/O09167	HGVVPLATYMR	HGVVPLATYMR	2
1/O09167	VYNVTQHAVGIIVNK	VYNVTQHAVGIIVNK	3
1/O09167	VYNVTQHAVGIIVNK	VYNVTQHAVGIIVNK	2
1/O09167	TNGKEPELLEPIPYEFMA	TNGKEPELLEPIPYEFMA	2
1/O09167	KGDIVDIK	KGDIVDIK	2
1/O09167	TNGKEPELLEPIPYEFM(UniMod:35)A	TNGKEPELLEPIPYEFMA	2
1/O09172	TLNEWSSQISPDLVR	TLNEWSSQISPDLVR	2
1/O09172	ASTLHLQTGNLLNWGR	ASTLHLQTGNLLNWGR	3
1/O09172	LFIVGSNSSSSTR	LFIVGSNSSSSTR	2
1/O09172	EFPDVLEC(UniMod:4)TMSHAVEK	EFPDVLECTMSHAVEK	3
1/O09172	IVAIGTSDLDK	IVAIGTSDLDK	2
1/O09172	EFPDVLEC(UniMod:4)TMSHAVEK	EFPDVLECTMSHAVEK	2
1/O09172	ASTLHLQTGNLLNWGR	ASTLHLQTGNLLNWGR	2
1/O09172	C(UniMod:4)PSTHSEELR	CPSTHSEELR	2
1/O09172	C(UniMod:4)PSTHSEELR	CPSTHSEELR	3
1/O09172	QFDIQLLTHNDPK	QFDIQLLTHNDPK	3
1/O09172	QFDIQLLTHNDPK	QFDIQLLTHNDPK	2
1/O09173	ILPSVSHKPFESIDQGHVTHNWDEVGPDPNQLR	ILPSVSHKPFESIDQGHVTHNWDEVGPDPNQLR	4
1/O09173	DFLIPVAWYEDR	DFLIPVAWYEDR	2
1/O09173	TFRPPYYHR	TFRPPYYHR	3
1/O09173	YISGFGNEC(UniMod:4)ASEDPR	YISGFGNECASEDPR	2
1/O09173	RVPGGYTVINK	RVPGGYTVINK	2
1/O09173	FSVDVFEETR	FSVDVFEETR	2
1/O09173	RVPGGYTVINK	RVPGGYTVINK	3
1/O09173	ILPSVSHKPFESIDQGHVTHNWDEVGPDPNQLR	ILPSVSHKPFESIDQGHVTHNWDEVGPDPNQLR	6
1/O09173	SHFTPNSR	SHFTPNSR	2
1/O09173	KVDFVSGLYTLC(UniMod:4)GAGDIK	KVDFVSGLYTLCGAGDIK	3
1/O09173	C(UniMod:4)FYNSDGDFLIVPQK	CFYNSDGDFLIVPQK	2
1/O09173	SLRPGVAIADFVIFPPR	SLRPGVAIADFVIFPPR	3
1/O09173	MSLQPNEIC(UniMod:4)VIQR	MSLQPNEICVIQR	2
1/O09173	ILPSVSHKPFESIDQGHVTHNWDEVGPDPNQLR	ILPSVSHKPFESIDQGHVTHNWDEVGPDPNQLR	5
1/O09173	QDVSPFNVVAWHGNYTPYK	QDVSPFNVVAWHGNYTPYK	3
1/O09173	GQNNPQVC(UniMod:4)PYNLYAEQLSGSAFTC(UniMod:4)PR	GQNNPQVCPYNLYAEQLSGSAFTCPR	3
1/O09173	SNNGLAVHIFLC(UniMod:4)NSSMENR	SNNGLAVHIFLCNSSMENR	3
1/O09173	NC(UniMod:4)MSEFMGLIK	NCMSEFMGLIK	2
1/O09173	QGGFLPGGGSLHSAMTPHGPDADC(UniMod:4)FEK	QGGFLPGGGSLHSAMTPHGPDADCFEK	3
1/O09173	WKPFEIPK	WKPFEIPK	2
1/O09173	TC(UniMod:4)SC(UniMod:4)LDENYYK	TCSCLDENYYK	2
1/O09173	QGGFLPGGGSLHSAMTPHGPDADC(UniMod:4)FEK	QGGFLPGGGSLHSAMTPHGPDADCFEK	4
1/O09173	LLIYTEFGK	LLIYTEFGK	2
1/O09173	KVDFVSGLYTLC(UniMod:4)GAGDIK	KVDFVSGLYTLCGAGDIK	2
1/O09173	C(UniMod:4)FYNSDGDFLIVPQK	CFYNSDGDFLIVPQK	3
1/O09173	SNNGLAVHIFLC(UniMod:4)NSSMENR	SNNGLAVHIFLCNSSMENR	2
1/O09173	NC(UniMod:4)MSEFM(UniMod:35)GLIK	NCMSEFMGLIK	2
1/O09173	YISGFGNEC(UniMod:4)ASEDPR	YISGFGNECASEDPR	3
1/O09173	M(UniMod:35)SLQPNEIC(UniMod:4)VIQR	MSLQPNEICVIQR	2
1/O09173	GQNNPQVC(UniMod:4)PYNLYAEQLSGSAFTC(UniMod:4)PR	GQNNPQVCPYNLYAEQLSGSAFTCPR	4
1/O09173	SLRPGVAIADFVIFPPR	SLRPGVAIADFVIFPPR	2
1/O09173	NC(UniMod:4)M(UniMod:35)SEFMGLIK	NCMSEFMGLIK	2
1/O09173	QGGFLPGGGSLHSAM(UniMod:35)TPHGPDADC(UniMod:4)FEK	QGGFLPGGGSLHSAMTPHGPDADCFEK	4
1/O09173	VDFVSGLYTLC(UniMod:4)GAGDIK	VDFVSGLYTLCGAGDIK	2
1/O09173	YISGFGNEC(UniMod:4)ASEDPRC(UniMod:4)PGSLPK	YISGFGNECASEDPRCPGSLPK	3
1/O09173	TFRPPYYHR	TFRPPYYHR	2
1/O09174	ADVLLEPFR	ADVLLEPFR	2
1/O09174	ASFITDGEQLPSPRPAPLLSR	ASFITDGEQLPSPRPAPLLSR	3
1/O09174	AEWC(UniMod:4)QIFDGTDAC(UniMod:4)VTPVLTFEEALHHQHNR	AEWCQIFDGTDACVTPVLTFEEALHHQHNR	4
1/O09174	GQNILDGGAPFYTTYK	GQNILDGGAPFYTTYK	2
1/O09174	RDPSVGEHTVEVLR	RDPSVGEHTVEVLR	3
1/O09174	SLALDLKR	SLALDLKR	2
1/O09174	EYGFSQEEILQLHSDR	EYGFSQEEILQLHSDR	3
1/O09174	LQLGPETLLQDNPK	LQLGPETLLQDNPK	2
1/O09174	SQGVTVLR	SQGVTVLR	2
1/O09174	VAGHDINYLALSGVLSK	VAGHDINYLALSGVLSK	3
1/O09174	LSGFGQSGIFSK	LSGFGQSGIFSK	2
1/O09174	VAGHDINYLALSGVLSK	VAGHDINYLALSGVLSK	2
1/O09174	GLGLESEELPSQMSSADWPEMK	GLGLESEELPSQMSSADWPEMK	3
1/O09174	EYGFSQEEILQLHSDR	EYGFSQEEILQLHSDR	2
1/O09174	GQNILDGGAPFYTTYK	GQNILDGGAPFYTTYK	3
1/O09174	LGSTGENFLAR	LGSTGENFLAR	2
1/O09174	AEWC(UniMod:4)QIFDGTDAC(UniMod:4)VTPVLTFEEALHHQHNR	AEWCQIFDGTDACVTPVLTFEEALHHQHNR	5
1/O09174	VVELAGLAPGPFC(UniMod:4)GMVLADFGAEVVR	VVELAGLAPGPFCGMVLADFGAEVVR	3
1/O09174	RDPSVGEHTVEVLR	RDPSVGEHTVEVLR	2
1/O35114	FQINTYVR	FQINTYVR	2
1/O35114	GMHPNKEEHESFVDINPLTGIILR	GMHPNKEEHESFVDINPLTGIILR	4
1/O35114	GM(UniMod:35)HPNKEEHESFVDINPLTGIILR	GMHPNKEEHESFVDINPLTGIILR	4
1/O35114	SVHITFSSFENVEGLPAFR	SVHITFSSFENVEGLPAFR	3
1/O35114	NGAPIIMSFPHFYQADEK	NGAPIIMSFPHFYQADEK	3
1/O35114	DEVLYLFPSDLC(UniMod:4)R	DEVLYLFPSDLCR	2
1/O35114	KLDDFVETGDIR	KLDDFVETGDIR	2
1/O35114	KLDDFVETGDIR	KLDDFVETGDIR	3
1/O35114	GMHPNKEEHESFVDINPLTGIILR	GMHPNKEEHESFVDINPLTGIILR	3
1/O35114	GM(UniMod:35)HPNKEEHESFVDINPLTGIILR	GMHPNKEEHESFVDINPLTGIILR	3
1/O35114	NQSVGDPNVDLIR	NQSVGDPNVDLIR	2
1/O35114	NGAPIIMSFPHFYQADEK	NGAPIIMSFPHFYQADEK	2
1/O35114	RFQINTYVR	RFQINTYVR	2
1/O35129	VLSRPNAQELPSM(UniMod:35)YQR	VLSRPNAQELPSMYQR	3
1/O35129	VLPSIVNEVLK	VLPSIVNEVLK	2
1/O35129	IGGVQQDTILAEGLHFR	IGGVQQDTILAEGLHFR	3
1/O35129	AQVSLLIR	AQVSLLIR	2
1/O35129	VLSRPNAQELPSMYQR	VLSRPNAQELPSMYQR	2
1/O35129	LLLGAGAVAYGVR	LLLGAGAVAYGVR	2
1/O35129	LGLDYEER	LGLDYEER	2
1/O35129	VLSRPNAQELPSMYQR	VLSRPNAQELPSMYQR	3
1/O35129	DLQMVNISLR	DLQMVNISLR	2
1/O35129	IGGVQQDTILAEGLHFR	IGGVQQDTILAEGLHFR	2
1/O35129	AQFLVEK	AQFLVEK	2
1/O35129	TIATSQNR	TIATSQNR	2
1/O35129	IYLTADNLVLNLQDESFTR	IYLTADNLVLNLQDESFTR	3
1/O35129	EYTAAVEAK	EYTAAVEAK	2
1/O35129	IYLTADNLVLNLQDESFTR	IYLTADNLVLNLQDESFTR	2
1/O35129	IVQAEGEAEAAK	IVQAEGEAEAAK	2
1/O35129	QVAQQEAQR	QVAQQEAQR	2
1/O35129	KISSPTGSK	KISSPTGSK	2
1/O35129	ESVFTVEGGHR	ESVFTVEGGHR	2
1/O35129	MLGEALSK	MLGEALSK	2
1/O35129	FNASQLITQR	FNASQLITQR	2
1/O35129	QKIVQAEGEAEAAK	QKIVQAEGEAEAAK	2
1/O35129	DLQM(UniMod:35)VNISLR	DLQMVNISLR	2
1/O35129	IVQAEGEAEAAK	IVQAEGEAEAAK	3
1/O35129	AKDFSLILDDVAITELSFSR	AKDFSLILDDVAITELSFSR	3
1/O35129	DFSLILDDVAITELSFSR	DFSLILDDVAITELSFSR	2
1/O35129	QKIVQAEGEAEAAK	QKIVQAEGEAEAAK	3
1/O35143	TKEQLAALR	TKEQLAALR	2
1/O35143	KHHEDEIDHHSK	KHHEDEIDHHSK	3
1/O35215	KGTVMTFL	KGTVMTFL	2
1/O35215	PFVELETNLPASR	PFVELETNLPASR	3
1/O35215	PFVELETNLPASR	PFVELETNLPASR	2
1/O35215	LC(UniMod:4)AATATILDKPEDR	LCAATATILDKPEDR	2
1/O35215	STEPC(UniMod:4)AHLLVSSIGVVGTAEQNR	STEPCAHLLVSSIGVVGTAEQNR	4
1/O35215	LC(UniMod:4)AATATILDKPEDR	LCAATATILDKPEDR	3
1/O35215	FLTEELSLDQDR	FLTEELSLDQDR	2
1/O35215	IPAGLENR	IPAGLENR	2
1/O35215	FFPLEAWQIGK	FFPLEAWQIGK	2
1/O35215	VSVTIRPGMTLLMNK	VSVTIRPGMTLLMNK	2
1/O35215	STEPC(UniMod:4)AHLLVSSIGVVGTAEQNR	STEPCAHLLVSSIGVVGTAEQNR	3
1/O35215	VSVTIRPGMTLLMNK	VSVTIRPGMTLLMNK	3
1/O35215	THSASFFK	THSASFFK	2
1/O35215	VSVTIRPGMTLLM(UniMod:35)NK	VSVTIRPGMTLLMNK	2
1/O35215	FVELETNLPASR	FVELETNLPASR	2
1/O35215	FFPLEAWQIGKK	FFPLEAWQIGKK	2
1/O35218	VVLASQPDLEC(UniMod:4)GFSR	VVLASQPDLECGFSR	2
1/O35226	IIAFVGSPVEDNEKDLVK	IIAFVGSPVEDNEKDLVK	3
1/O35226	SVMGALASQATK	SVMGALASQATK	2
1/O35226	IIAFVGSPVEDNEK	IIAFVGSPVEDNEK	2
1/O35226	LQAQQDAVNIVC(UniMod:4)HSK	LQAQQDAVNIVCHSK	3
1/O35226	LQAQQDAVNIVC(UniMod:4)HSK	LQAQQDAVNIVCHSK	2
1/O35226	VNVDIINFGEEEVNTEK	VNVDIINFGEEEVNTEK	2
1/O35226	LTAFVNTLNGK	LTAFVNTLNGK	2
1/O35286	SNLGSVVLQLK	SNLGSVVLQLK	2
1/O35286	HQSFVLVGETGSGK	HQSFVLVGETGSGK	2
1/O35286	TLATDILMGVLK	TLATDILMGVLK	2
1/O35295	GGGGGGGGGPGGFQPAPR	GGGGGGGGGPGGFQPAPR	2
1/O35295	GGGGFGGGPGPGGLQSGQTIALPAQGLIEFR	GGGGFGGGPGPGGLQSGQTIALPAQGLIEFR	3
1/O35295	GGGGGGGGPGGEQETQELASK	GGGGGGGGPGGEQETQELASK	2
1/O35295	FFFDVGC(UniMod:4)NK	FFFDVGCNK	2
1/O35309	INVTGIPDELSEEQTR	INVTGIPDELSEEQTR	2
1/O35309	VSAHPVPLNTGVR	VSAHPVPLNTGVR	3
1/O35309	SAVITFVETGVVDK	SAVITFVETGVVDK	2
1/O35344	DSQVVQVVLDGLK	DSQVVQVVLDGLK	2
1/O35350	YLGQDYETLR	YLGQDYETLR	2
1/O35350	VLSEEEIDDNFK	VLSEEEIDDNFK	2
1/O35350	GSLLGC(UniMod:4)SINISDIR	GSLLGCSINISDIR	2
1/O35350	NYPATFWVNPQFK	NYPATFWVNPQFK	2
1/O35350	ESGC(UniMod:4)SFLLALMQK	ESGCSFLLALMQK	2
1/O35381	SLDLFNC(UniMod:4)EVTNLNAYR	SLDLFNCEVTNLNAYR	2
1/O35381	LLPQVMYLDGYDR	LLPQVMYLDGYDR	2
1/O35381	LLPQVMYLDGYDRDNK	LLPQVMYLDGYDRDNK	3
1/O35381	IKDLSTIEPLK	IKDLSTIEPLK	2
1/O35381	SLDLFNC(UniMod:4)EVTNLNAYR	SLDLFNCEVTNLNAYR	3
1/O35386	EEVKPPGIVIMR	EEVKPPGIVIMR	3
1/O35386	GTLKPHDYPK	GTLKPHDYPK	2
1/O35386	KFYEENGFLVIK	KFYEENGFLVIK	3
1/O35386	MYHGIQDYDPNSPR	MYHGIQDYDPNSPR	2
1/O35386	VHLVMEK	VHLVMEK	2
1/O35386	NLVSDDDIQR	NLVSDDDIQR	2
1/O35386	YC(UniMod:4)LLPEILK	YCLLPEILK	2
1/O35386	AISC(UniMod:4)HFGSSDC(UniMod:4)QC(UniMod:4)IDVSGTSQENIAR	AISCHFGSSDCQCIDVSGTSQENIAR	3
1/O35386	GDTVFFHPLLIHGSGR	GDTVFFHPLLIHGSGR	3
1/O35386	MYHGIQDYDPNSPR	MYHGIQDYDPNSPR	3
1/O35386	FYEENGFLVIK	FYEENGFLVIK	2
1/O35386	EVVEMAEK	EVVEMAEK	2
1/O35386	YGFQGVMDFK	YGFQGVMDFK	2
1/O35386	QDYMPSDR	QDYMPSDR	2
1/O35386	NNGC(UniMod:4)LVVLPGTHK	NNGCLVVLPGTHK	2
1/O35386	GDTVFFHPLLIHGSGR	GDTVFFHPLLIHGSGR	4
1/O35386	IC(UniMod:4)REEVKPPGIVIMR	ICREEVKPPGIVIMR	4
1/O35386	GDTVFFHPLLIHGSGR	GDTVFFHPLLIHGSGR	2
1/O35386	NNGC(UniMod:4)LVVLPGTHK	NNGCLVVLPGTHK	3
1/O35386	IQDFQEDEELFR	IQDFQEDEELFR	2
1/O35386	EEVKPPGIVIMR	EEVKPPGIVIMR	2
1/O35386	YVEC(UniMod:4)FTGPNIMALHGMLINKPPDVGKK	YVECFTGPNIMALHGMLINKPPDVGKK	4
1/O35386	YVEC(UniMod:4)FTGPNIMALHGMLINKPPDVGK	YVECFTGPNIMALHGMLINKPPDVGK	4
1/O35386	KFYEENGFLVIK	KFYEENGFLVIK	2
1/O35386	YVEC(UniMod:4)FTGPNIMALHGMLINKPPDVGKK	YVECFTGPNIMALHGMLINKPPDVGKK	5
1/O35386	QDYM(UniMod:35)PSDR	QDYMPSDR	2
1/O35386	KYGFQGVMDFK	KYGFQGVMDFK	2
1/O35386	YVEC(UniMod:4)FTGPNIMALHGMLINKPPDVGKK	YVECFTGPNIMALHGMLINKPPDVGKK	3
1/O35386	YVEC(UniMod:4)FTGPNIMALHGMLINKPPDVGK	YVECFTGPNIMALHGMLINKPPDVGK	3
1/O35387	GFFGFPGPR	GFFGFPGPR	2
1/O35387	ITKPDGTVEER	ITKPDGTVEER	3
1/O35405	LFVVPTDESQAR	LFVVPTDESQAR	2
1/O35423	QGIQYVFQTR	QGIQYVFQTR	2
1/O35423	FFVKDPEIR	FFVKDPEIR	2
1/O35423	LLLGPGPSNLAPR	LLLGPGPSNLAPR	2
1/O35423	HLQEMGLK	HLQEMGLK	2
1/O35423	LPTITTVTVPAGYNWR	LPTITTVTVPAGYNWR	3
1/O35423	LWGC(UniMod:4)EGETR	LWGCEGETR	2
1/O35423	TKPVSFYTDITYLAK	TKPVSFYTDITYLAK	3
1/O35423	EALQHC(UniMod:4)PK	EALQHCPK	2
1/O35423	VIHHTTPVTSLYC(UniMod:4)LR	VIHHTTPVTSLYCLR	3
1/O35423	ESLALIAEQGLENC(UniMod:4)WR	ESLALIAEQGLENCWR	3
1/O35423	TKPVSFYTDITYLAK	TKPVSFYTDITYLAK	2
1/O35423	ESLALIAEQGLENC(UniMod:4)WR	ESLALIAEQGLENCWR	2
1/O35423	VIHHTTPVTSLYC(UniMod:4)LR	VIHHTTPVTSLYCLR	4
1/O35423	LPTITTVTVPAGYNWR	LPTITTVTVPAGYNWR	2
1/O35423	VLNAPPGISLISFNDK	VLNAPPGISLISFNDK	2
1/O35423	IGLLGYNATTENVDR	IGLLGYNATTENVDR	2
1/O35423	IGLLGYNATTENVDR	IGLLGYNATTENVDR	3
1/O35423	KTKPVSFYTDITYLAK	KTKPVSFYTDITYLAK	3
1/O35423	EMLQIMEEIK	EMLQIMEEIK	2
1/O35423	VLNAPPGISLISFNDK	VLNAPPGISLISFNDK	3
1/O35423	MIGHMQK	MIGHMQK	2
1/O35423	HREATAHLHK	HREATAHLHK	3
1/O35423	EATAHLHK	EATAHLHK	2
1/O35423	HLQEM(UniMod:35)GLK	HLQEMGLK	2
1/O35423	VIHHTTPVTSLYC(UniMod:4)LR	VIHHTTPVTSLYCLR	2
1/O35453	LLDVISVC(UniMod:4)DC(UniMod:4)PR	LLDVISVCDCPR	2
1/O35453	FLTATC(UniMod:4)QDC(UniMod:4)GR	FLTATCQDCGR	2
1/O35453	LC(UniMod:4)GIVSWGTGC(UniMod:4)ALAR	LCGIVSWGTGCALAR	2
1/O35453	IVGGQDSSLGR	IVGGQDSSLGR	2
1/O35453	VPIISNEVC(UniMod:4)NSPDFYGNQIKPK	VPIISNEVCNSPDFYGNQIKPK	3
1/O35459	APEEVSDHNYESIQVTSAQK	APEEVSDHNYESIQVTSAQK	3
1/O35459	RAPEEVSDHNYESIQVTSAQK	RAPEEVSDHNYESIQVTSAQK	4
1/O35459	INLIYSR	INLIYSR	2
1/O35459	TFTVIEK	TFTVIEK	2
1/O35459	RAPEEVSDHNYESIQVTSAQK	RAPEEVSDHNYESIQVTSAQK	3
1/O35459	MMADEALDSGLVSR	MMADEALDSGLVSR	2
1/O35459	VIGNQSLVNELTFSAR	VIGNQSLVNELTFSAR	2
1/O35459	ELVEC(UniMod:4)FQK	ELVECFQK	2
1/O35459	MM(UniMod:35)ADEALDSGLVSR	MMADEALDSGLVSR	2
1/O35459	M(UniMod:35)MADEALDSGLVSR	MMADEALDSGLVSR	2
1/O35459	SVQAAMEK	SVQAAMEK	2
1/O35459	SPVAVQGSK	SPVAVQGSK	2
1/O35459	EVDMGLAADVGTLQR	EVDMGLAADVGTLQR	2
1/O35459	VIGNQSLVNELTFSAR	VIGNQSLVNELTFSAR	3
1/O35459	C(UniMod:4)PKPVIAAIHGGC(UniMod:4)IGGGVDLVSAC(UniMod:4)DIR	CPKPVIAAIHGGCIGGGVDLVSACDIR	4
1/O35459	HVLHVQLNRPEK	HVLHVQLNRPEK	2
1/O35459	EVDM(UniMod:35)GLAADVGTLQR	EVDMGLAADVGTLQR	2
1/O35459	HVLHVQLNRPEK	HVLHVQLNRPEK	3
1/O35459	VFQDKDAM(UniMod:35)LNAAFALAADISSK	VFQDKDAMLNAAFALAADISSK	3
1/O35459	VFQDKDAMLNAAFALAADISSK	VFQDKDAMLNAAFALAADISSK	3
1/O35459	KMMADEALDSGLVSR	KMMADEALDSGLVSR	2
1/O35459	YC(UniMod:4)TQDAFFQIK	YCTQDAFFQIK	2
1/O35459	SVQAAMEKR	SVQAAMEKR	2
1/O35465	SC(UniMod:4)SQVLEHQPDNIK	SCSQVLEHQPDNIK	3
1/O35465	VLAQQGEYSEAIPILR	VLAQQGEYSEAIPILR	2
1/O35465	TAEDGPDLEMLSGQER	TAEDGPDLEMLSGQER	2
1/O35465	STETALYR	STETALYR	2
1/O35465	VLAQQGEYSEAIPILR	VLAQQGEYSEAIPILR	3
1/O35465	ADFVLAANSYDLAIK	ADFVLAANSYDLAIK	2
1/O35465	SC(UniMod:4)SQVLEHQPDNIK	SCSQVLEHQPDNIK	2
1/O35465	VDMTC(UniMod:4)EEEEELLQLK	VDMTCEEEEELLQLK	2
1/O35465	C(UniMod:4)LNNLAASQLK	CLNNLAASQLK	2
1/O35465	TIHAELSK	TIHAELSK	2
1/O35488	TFVPMTENIYNAIIDK	TFVPMTENIYNAIIDK	3
1/O35488	TSNTNGVDTILDK	TSNTNGVDTILDK	2
1/O35488	DTLYFMDDAEK	DTLYFMDDAEK	2
1/O35488	FSASQFWDDC(UniMod:4)RK	FSASQFWDDCRK	3
1/O35488	TFVPMTENIYNAIIDK	TFVPMTENIYNAIIDK	2
1/O35488	SEVTFTTPAVYIYTSGTTGLPK	SEVTFTTPAVYIYTSGTTGLPK	3
1/O35488	GEVGLLVC(UniMod:4)K	GEVGLLVCK	2
1/O35488	IQDTIEITGTFK	IQDTIEITGTFK	2
1/O35488	ENFVYFHDR	ENFVYFHDR	2
1/O35488	DETLTYAQVDR	DETLTYAQVDR	2
1/O35488	YDVEKDEPVRDANGYC(UniMod:4)IK	YDVEKDEPVRDANGYCIK	4
1/O35488	KTPHKPFLLFR	KTPHKPFLLFR	3
1/O35488	YDVEKDEPVR	YDVEKDEPVR	3
1/O35488	LFQHIAEYLPSYARPR	LFQHIAEYLPSYARPR	4
1/O35488	KLFQHIAEYLPSYARPR	KLFQHIAEYLPSYARPR	4
1/O35488	KGDIYFNSGDLLM(UniMod:35)IDR	KGDIYFNSGDLLMIDR	3
1/O35488	TSNTNGVDTILDKVDGVSAEPTPESWR	TSNTNGVDTILDKVDGVSAEPTPESWR	3
1/O35488	YLC(UniMod:4)NTPQKPNDRDHK	YLCNTPQKPNDRDHK	4
1/O35488	SLLHC(UniMod:4)FQC(UniMod:4)C(UniMod:4)GAK	SLLHCFQCCGAK	2
1/O35488	KGDIYFNSGDLLMIDR	KGDIYFNSGDLLMIDR	2
1/O35488	DETLTYAQVDRR	DETLTYAQVDRR	2
1/O35488	VDGVSAEPTPESWR	VDGVSAEPTPESWR	2
1/O35488	KTPHKPFLLFR	KTPHKPFLLFR	2
1/O35488	FSASQFWDDC(UniMod:4)R	FSASQFWDDCR	2
1/O35488	SEVTFTTPAVYIYTSGTTGLPK	SEVTFTTPAVYIYTSGTTGLPK	2
1/O35488	YLC(UniMod:4)NTPQKPNDRDHK	YLCNTPQKPNDRDHK	3
1/O35488	YLC(UniMod:4)NTPQKPNDR	YLCNTPQKPNDR	2
1/O35488	IKENYEFNGK	IKENYEFNGK	3
1/O35488	ENFVYFHDR	ENFVYFHDR	3
1/O35488	SLLHC(UniMod:4)FQC(UniMod:4)C(UniMod:4)GAK	SLLHCFQCCGAK	3
1/O35488	ITQLTPFIGYAGGK	ITQLTPFIGYAGGK	2
1/O35488	YLC(UniMod:4)NTPQKPNDR	YLCNTPQKPNDR	3
1/O35488	DAVSVFYVSR	DAVSVFYVSR	2
1/O35488	ALHDQLGLR	ALHDQLGLR	2
1/O35488	YDVEKDEPVRDANGYC(UniMod:4)IK	YDVEKDEPVRDANGYCIK	3
1/O35488	YDVEKDEPVR	YDVEKDEPVR	2
1/O35488	KGDIYFNSGDLLMIDR	KGDIYFNSGDLLMIDR	3
1/O35488	FGDIHVYEFYASTEGNIGFVNYPR	FGDIHVYEFYASTEGNIGFVNYPR	3
1/O35488	IKENYEFNGK	IKENYEFNGK	2
1/O35488	GDIYFNSGDLLMIDR	GDIYFNSGDLLMIDR	2
1/O35488	TPHKPFLLFR	TPHKPFLLFR	3
1/O35488	FSASQFWDDC(UniMod:4)RK	FSASQFWDDCRK	2
1/O35488	LGC(UniMod:4)PMAC(UniMod:4)LNYNIR	LGCPMACLNYNIR	2
1/O35488	TFVPM(UniMod:35)TENIYNAIIDK	TFVPMTENIYNAIIDK	2
1/O35488	KGDIYFNSGDLLMIDRENFVYFHDR	KGDIYFNSGDLLMIDRENFVYFHDR	4
1/O35488	KVTLMEEGFNPTVIK	KVTLMEEGFNPTVIK	2
1/O35488	DTLYFM(UniMod:35)DDAEK	DTLYFMDDAEK	2
1/O35488	DANGYC(UniMod:4)IK	DANGYCIK	2
1/O35488	KVTLM(UniMod:35)EEGFNPTVIK	KVTLMEEGFNPTVIK	3
1/O35488	VTLM(UniMod:35)EEGFNPTVIK	VTLMEEGFNPTVIK	2
1/O35488	KGDIYFNSGDLLM(UniMod:35)IDRENFVYFHDR	KGDIYFNSGDLLMIDRENFVYFHDR	4
1/O35488	LGC(UniMod:4)PM(UniMod:35)AC(UniMod:4)LNYNIR	LGCPMACLNYNIR	2
1/O35488	VTLMEEGFNPTVIK	VTLMEEGFNPTVIK	2
1/O35488	KVTLMEEGFNPTVIK	KVTLMEEGFNPTVIK	3
1/O35488	DEPVRDANGYC(UniMod:4)IK	DEPVRDANGYCIK	2
1/O35488	IKENYEFNGKK	IKENYEFNGKK	3
1/O35488	KDAVSVFYVSR	KDAVSVFYVSR	2
1/O35488	IKENYEFNGKK	IKENYEFNGKK	2
1/O35488	YLC(UniMod:4)NTPQKPNDRDHK	YLCNTPQKPNDRDHK	2
1/O35488	KVTLM(UniMod:35)EEGFNPTVIKDTLYFMDDAEK	KVTLMEEGFNPTVIKDTLYFMDDAEK	4
1/O35488	LFQHIAEYLPSYARPR	LFQHIAEYLPSYARPR	3
1/O35488	VLLASPDLQEAVEEVLPTLKK	VLLASPDLQEAVEEVLPTLKK	3
1/O35488	YDVEKDEPVRDANGYC(UniMod:4)IK	YDVEKDEPVRDANGYCIK	2
1/O35488	SKFSASQFWDDC(UniMod:4)RK	SKFSASQFWDDCRK	3
1/O35488	KGDIYFNSGDLLM(UniMod:35)IDR	KGDIYFNSGDLLMIDR	2
1/O35488	AATINHHR	AATINHHR	2
1/O35488	KVTLMEEGFNPTVIKDTLYFMDDAEK	KVTLMEEGFNPTVIKDTLYFMDDAEK	4
1/O35488	KYNVTVIQYIGELLR	KYNVTVIQYIGELLR	3
1/O35490	LNAGEVVIGDGGFVFALEK	LNAGEVVIGDGGFVFALEK	3
1/O35490	KEYWQNLR	KEYWQNLR	2
1/O35490	QQLEVFM(UniMod:35)K	QQLEVFMK	2
1/O35490	AGASIVGVNC(UniMod:4)HFDPSVSLQTVK	AGASIVGVNCHFDPSVSLQTVK	3
1/O35490	EAYNLGVR	EAYNLGVR	2
1/O35490	AGASIVGVNC(UniMod:4)HFDPSVSLQTVK	AGASIVGVNCHFDPSVSLQTVK	2
1/O35490	AYLMSQPLAYHTPDC(UniMod:4)GK	AYLMSQPLAYHTPDCGK	3
1/O35490	QQLEVFMK	QQLEVFMK	2
1/O35490	AYLM(UniMod:35)SQPLAYHTPDC(UniMod:4)GK	AYLMSQPLAYHTPDCGK	3
1/O35490	HGSWGSGLDMHTKPWIR	HGSWGSGLDMHTKPWIR	4
1/O35490	HGSWGSGLDM(UniMod:35)HTKPWIR	HGSWGSGLDMHTKPWIR	4
1/O35490	HGSWGSGLDMHTKPWIR	HGSWGSGLDMHTKPWIR	2
1/O35490	IASGRPYNPSMSRPDAWGVTK	IASGRPYNPSMSRPDAWGVTK	3
1/O35490	LNAGEVVIGDGGFVFALEKR	LNAGEVVIGDGGFVFALEKR	3
1/O35490	IASGRPYNPSMSRPDAWGVTK	IASGRPYNPSMSRPDAWGVTK	4
1/O35490	ASGKPVAATM(UniMod:35)C(UniMod:4)IGPEGDLHGVPPGEC(UniMod:4)AVR	ASGKPVAATMCIGPEGDLHGVPPGECAVR	4
1/O35490	SEVEVKK	SEVEVKK	2
1/O35490	AGSNVMQTFTFYASEDK	AGSNVMQTFTFYASEDK	3
1/O35490	ASGKPVAATMC(UniMod:4)IGPEGDLHGVPPGEC(UniMod:4)AVR	ASGKPVAATMCIGPEGDLHGVPPGECAVR	3
1/O35490	AYLM(UniMod:35)SQPLAYHTPDC(UniMod:4)GK	AYLMSQPLAYHTPDCGK	2
1/O35490	EYWQNLR	EYWQNLR	2
1/O35490	EAYNLGVRYIGGC(UniMod:4)C(UniMod:4)GFEPYHIR	EAYNLGVRYIGGCCGFEPYHIR	4
1/O35490	HGSWGSGLDMHTKPWIR	HGSWGSGLDMHTKPWIR	3
1/O35490	AYLMSQPLAYHTPDC(UniMod:4)GK	AYLMSQPLAYHTPDCGK	2
1/O35490	LKAYLMSQPLAYHTPDC(UniMod:4)GK	LKAYLMSQPLAYHTPDCGK	3
1/O35490	ASGKPVAATM(UniMod:35)C(UniMod:4)IGPEGDLHGVPPGEC(UniMod:4)AVR	ASGKPVAATMCIGPEGDLHGVPPGECAVR	3
1/O35490	EATTEQQLR	EATTEQQLR	2
1/O35490	QVADEGDALVAGGVSQTPSYLSC(UniMod:4)K	QVADEGDALVAGGVSQTPSYLSCK	4
1/O35490	VNEAAC(UniMod:4)DIAR	VNEAACDIAR	2
1/O35490	AGSNVMQTFTFYASEDK	AGSNVMQTFTFYASEDK	2
1/O35490	LKAYLMSQPLAYHTPDC(UniMod:4)GK	LKAYLMSQPLAYHTPDCGK	4
1/O35490	RGYVKAGPWTPEAAVEHPEAVR	RGYVKAGPWTPEAAVEHPEAVR	4
1/O35490	AGASIVGVNC(UniMod:4)HFD	AGASIVGVNCHFD	2
1/O35490	ASGKPVAATMC(UniMod:4)IGPEGDLHGVPPGEC(UniMod:4)AVR	ASGKPVAATMCIGPEGDLHGVPPGECAVR	4
1/O35490	AGSNVMQTFTFYASEDKLENR	AGSNVMQTFTFYASEDKLENR	3
1/O35490	QVADEGDALVAGGVSQTPSYLSC(UniMod:4)K	QVADEGDALVAGGVSQTPSYLSCK	3
1/O35490	AGSNVMQTFTFYASEDKLENR	AGSNVMQTFTFYASEDKLENR	4
1/O35490	AGASIVGVNC(UniMod:4)HFDPSVSLQTVK	AGASIVGVNCHFDPSVSLQTVK	4
1/O35490	GAAELM(UniMod:35)QQK	GAAELMQQK	2
1/O35490	GAAELMQQK	GAAELMQQK	2
1/O35490	AGSNVM(UniMod:35)QTFTFYASEDKLENR	AGSNVMQTFTFYASEDKLENR	3
1/O35490	LNAGEVVIGDGGFVFALEK	LNAGEVVIGDGGFVFALEK	2
1/O35490	AGPWTPEAAVEHPEAVR	AGPWTPEAAVEHPEAVR	2
1/O35490	AGPWTPEAAVEHPEAVR	AGPWTPEAAVEHPEAVR	3
1/O35490	LMKEGLEAAR	LMKEGLEAAR	2
1/O35490	EAYNLGVRYIGGC(UniMod:4)C(UniMod:4)GFEPYHIR	EAYNLGVRYIGGCCGFEPYHIR	3
1/O35490	LKAYLM(UniMod:35)SQPLAYHTPDC(UniMod:4)GK	LKAYLMSQPLAYHTPDCGK	3
1/O35490	IASGRPYNPSMSRPDAWGVTK	IASGRPYNPSMSRPDAWGVTK	2
1/O35490	HGSWGSGLDM(UniMod:35)HTKPWIR	HGSWGSGLDMHTKPWIR	3
1/O35490	LKAYLMSQPLAYHTPDC(UniMod:4)GK	LKAYLMSQPLAYHTPDCGK	2
1/O35490	IASGRPYNPSM(UniMod:35)SRPDAWGVTK	IASGRPYNPSMSRPDAWGVTK	3
1/O35490	AGPWTPEAAVEHPEAVR	AGPWTPEAAVEHPEAVR	4
1/O35490	AGSNVM(UniMod:35)QTFTFYASEDK	AGSNVMQTFTFYASEDK	2
1/O35490	QGFIDLPEFPFGLEPR	QGFIDLPEFPFGLEPR	2
1/O35490	QGFIDLPEFPFGLEPR	QGFIDLPEFPFGLEPR	3
1/O35490	NVDFLIAEYFEHVEEAVWAVEALK	NVDFLIAEYFEHVEEAVWAVEALK	3
1/O35490	QQLEVFMKK	QQLEVFMKK	2
1/O35490	LNAGEVVIGDGGFVFALEKR	LNAGEVVIGDGGFVFALEKR	2
1/O35593	QTTSNLGHLNKPSIQALIHGLNR	QTTSNLGHLNKPSIQALIHGLNR	4
1/O35593	AVEEEDKMTPEQLAIK	AVEEEDKMTPEQLAIK	3
1/O35593	AVAVVVDPIQSVK	AVAVVVDPIQSVK	2
1/O35593	VVIDAFR	VVIDAFR	2
1/O35593	VIDVFAMPQSGTGVSVEAVDPVFQAK	VIDVFAMPQSGTGVSVEAVDPVFQAK	3
1/O35593	QTTSNLGHLNKPSIQALIHGLNR	QTTSNLGHLNKPSIQALIHGLNR	5
1/O35593	LINANMMVLGHEPR	LINANMMVLGHEPR	3
1/O35593	AVEEEDKMTPEQLAIK	AVEEEDKMTPEQLAIK	2
1/O35593	SWMEGLTLQDYSEHC(UniMod:4)K	SWMEGLTLQDYSEHCK	2
1/O35604	SNLQLPLQFLSR	SNLQLPLQFLSR	2
1/O35604	FLPMFLSDNPNPK	FLPMFLSDNPNPK	2
1/O35604	LQEETLDQQLGR	LQEETLDQQLGR	2
1/O35604	YSGPPKPLPK	YSGPPKPLPK	2
1/O35604	DVEAPSSNEK	DVEAPSSNEK	2
1/O35609	TAAANAAAGAAENAFR	TAAANAAAGAAENAFR	2
1/O35609	AQQEFAAGVFSNPAVR	AQQEFAAGVFSNPAVR	2
1/O35623	SLSIEIGHEVK	SLSIEIGHEVK	2
1/O35639	TLINILTER	TLINILTER	2
1/O35643	DC(UniMod:4)PLNTEAASNK	DCPLNTEAASNK	2
1/O35643	IQPGNPSFTLSLK	IQPGNPSFTLSLK	2
1/O35643	LQSSNIFTVAK	LQSSNIFTVAK	2
1/O35643	DIANENEAQFQIR	DIANENEAQFQIR	2
1/O35643	LTNGIWVLAELR	LTNGIWVLAELR	2
1/O35643	LLSTDPVAAK	LLSTDPVAAK	2
1/O35643	SQPDMAIMAVNTFVK	SQPDMAIMAVNTFVK	2
1/O35643	GLEISGTFTR	GLEISGTFTR	2
1/O35643	VNYVVQEAIVVIK	VNYVVQEAIVVIK	2
1/O35643	DLDYYATLLK	DLDYYATLLK	2
1/O35643	KPTETQELVQQVLSLATQDSDNPDLR	KPTETQELVQQVLSLATQDSDNPDLR	3
1/O35643	DVSALFPDVVNC(UniMod:4)MQTDNLELKK	DVSALFPDVVNCMQTDNLELKK	3
1/O35658	AFVEFLTDEIKEEK	AFVEFLTDEIKEEK	2
1/O35658	AFVEFLTDEIKEEK	AFVEFLTDEIKEEK	3
1/O35658	AFVEFLTDEIK	AFVEFLTDEIK	2
1/O35658	EVSFQATGDSEWR	EVSFQATGDSEWR	2
1/O35660	PVTLGYWDIR	PVTLGYWDIR	2
1/O35660	FLPSPVYLK	FLPSPVYLK	2
1/O35660	YAMGDAPDYDR	YAMGDAPDYDR	2
1/O35660	LLLEYTETGYEEK	LLLEYTETGYEEK	2
1/O35660	IQMGMLC(UniMod:4)YSADFEK	IQMGMLCYSADFEK	2
1/O35660	LDLDFPNLPYLIDGSHK	LDLDFPNLPYLIDGSHK	3
1/O35660	M(UniMod:35)FEPTC(UniMod:4)LDAFPNLK	MFEPTCLDAFPNLK	2
1/O35660	MFEPTC(UniMod:4)LDAFPNLK	MFEPTCLDAFPNLK	2
1/O35660	FKLDLDFPNLPYLIDGSHK	FKLDLDFPNLPYLIDGSHK	3
1/O35660	MFEPTC(UniMod:4)LDAFPNLKDFMAR	MFEPTCLDAFPNLKDFMAR	3
1/O35678	ELPEVTNSVLHEVNSWVSHR	ELPEVTNSVLHEVNSWVSHR	3
1/O35678	VC(UniMod:4)FGIQLLNAVAR	VCFGIQLLNAVAR	2
1/O35678	NKSEVDLYNSDPLVC(UniMod:4)R	NKSEVDLYNSDPLVCR	3
1/O35678	LLNFVLPNMTLGR	LLNFVLPNMTLGR	2
1/O35678	GAYLLMESSR	GAYLLMESSR	2
1/O35678	ALIFVSHGAGEHC(UniMod:4)GR	ALIFVSHGAGEHCGR	3
1/O35678	IDSSVLSR	IDSSVLSR	2
1/O35678	NKSEVDLYNSDPLVC(UniMod:4)R	NKSEVDLYNSDPLVCR	2
1/O35678	YDELAHMLK	YDELAHMLK	2
1/O35678	SEVDLYNSDPLVC(UniMod:4)R	SEVDLYNSDPLVCR	2
1/O35678	ALIFVSHGAGEHC(UniMod:4)GR	ALIFVSHGAGEHCGR	4
1/O35678	MVVSDFQVFVR	MVVSDFQVFVR	2
1/O35678	MYEGAYHVLHR	MYEGAYHVLHR	2
1/O35678	TPQNVPYQDLPHLVNADGQYLFC(UniMod:4)R	TPQNVPYQDLPHLVNADGQYLFCR	3
1/O35678	RTPQNVPYQDLPHLVNADGQYLFC(UniMod:4)R	RTPQNVPYQDLPHLVNADGQYLFCR	4
1/O35678	ALIFVSHGAGEHC(UniMod:4)GR	ALIFVSHGAGEHCGR	2
1/O35678	DVLQHVDTIQK	DVLQHVDTIQK	2
1/O35678	LTLPFLLLQGSADR	LTLPFLLLQGSADR	2
1/O35682	TTITTTTSSSTTVGSAR	TTITTTTSSSTTVGSAR	2
1/O35683	VQYQWYLMER	VQYQWYLMER	2
1/O35685	LVTSDPEINTK	LVTSDPEINTK	2
1/O35685	ELTDEEAER	ELTDEEAER	2
1/O35685	GQPPVVDGELYNEVK	GQPPVVDGELYNEVK	2
1/O35685	LITQTFNHHNQLAQK	LITQTFNHHNQLAQK	3
1/O35685	LSDLDSETR	LSDLDSETR	2
1/O35685	WTQTLAELDLAVPFR	WTQTLAELDLAVPFR	2
1/O35685	KDAEDQEAQLK	KDAEDQEAQLK	2
1/O35685	LKPNLGNGADLPNYR	LKPNLGNGADLPNYR	2
1/O35685	VEESSWLIEDGK	VEESSWLIEDGK	2
1/O35728	LYPPVISVSR	LYPPVISVSR	2
1/O35728	AVEDLNNLTFFR	AVEDLNNLTFFR	2
1/O35728	VLLYDPDYVK	VLLYDPDYVK	2
1/O35728	GFFLFSPTR	GFFLFSPTR	2
1/O35728	SQLQNEEELQK	SQLQNEEELQK	2
1/O35728	FAPDSSHHSHAYLPFSGGSR	FAPDSSHHSHAYLPFSGGSR	4
1/O35728	KSQLQNEEELQK	KSQLQNEEELQK	2
1/O35728	YNIIYNMSSDGR	YNIIYNMSSDGR	2
1/O35728	IMADSVNIMLDKWEK	IMADSVNIMLDKWEK	3
1/O35728	LSHHAC(UniMod:4)QIAHEHTDGVIK	LSHHACQIAHEHTDGVIK	3
1/O35728	GITATISIYGLHHNPR	GITATISIYGLHHNPR	3
1/O35728	FAPDSSHHSHAYLPFSGGSR	FAPDSSHHSHAYLPFSGGSR	3
1/O35728	GITATISIYGLHHNPR	GITATISIYGLHHNPR	2
1/O35728	FPSAC(UniMod:4)LQC(UniMod:4)LSGSNIR	FPSACLQCLSGSNIR	2
1/O35728	ELQQILIWVEK	ELQQILIWVEK	2
1/O35728	DKELQQILIWVEK	DKELQQILIWVEK	2
1/O35737	GLPWSC(UniMod:4)SADEVQR	GLPWSCSADEVQR	2
1/O35744	LLLTSTGAGIIDVIK	LLLTSTGAGIIDVIK	2
1/O35744	TGIGAPTISTGPPGK	TGIGAPTISTGPPGK	2
1/O35744	DGYTGENSPLYK	DGYTGENSPLYK	2
1/O35744	SADLNVDSIISYWK	SADLNVDSIISYWK	2
1/O35744	FGPAPFSAMVSTPQNR	FGPAPFSAMVSTPQNR	2
1/O35841	ELPQFATGENLPR	ELPQFATGENLPR	2
1/O35857	VTDLLGGLFSK	VTDLLGGLFSK	2
1/O35857	ILDISNVDLAMGK	ILDISNVDLAMGK	2
1/O35857	ELDESVLGQTGPYR	ELDESVLGQTGPYR	2
1/O35857	YDESDNVLIR	YDESDNVLIR	2
1/O35857	KGFLSGLLDNIK	KGFLSGLLDNIK	2
1/O35857	TEMSEVLTEILR	TEMSEVLTEILR	2
1/O35857	LGELTGTVK	LGELTGTVK	2
1/O35857	GFLSGLLDNIK	GFLSGLLDNIK	2
1/O35857	KLEESDALQEAR	KLEESDALQEAR	2
1/O35857	DQEELNPYAAWR	DQEELNPYAAWR	2
1/O35857	AISQGVESVK	AISQGVESVK	2
1/O35857	VFEANEEALGVVLHK	VFEANEEALGVVLHK	3
1/O35864	TTIEAIHGLMSQVIK	TTIEAIHGLMSQVIK	3
1/O35864	TTIEAIHGLMSQVIK	TTIEAIHGLMSQVIK	2
1/O35887	SFDQLTPEESK	SFDQLTPEESK	2
1/O35887	HLVYESDQNKDGK	HLVYESDQNKDGK	3
1/O35887	EEFTAFLHPEEYDYMK	EEFTAFLHPEEYDYMK	3
1/O35887	HLVYESDQNKDGK	HLVYESDQNKDGK	2
1/O35887	HLVYESDQNK	HLVYESDQNK	2
1/O35887	VHHEPQLSDK	VHHEPQLSDK	2
1/O35887	WIHEDVER	WIHEDVER	2
1/O35887	SFDQLTPEESKER	SFDQLTPEESKER	2
1/O35943	LDLSSLAYSGK	LDLSSLAYSGK	2
1/O35943	LGGDLGTYVINK	LGGDLGTYVINK	2
1/O35945	VFAHAYLLDVEISIK	VFAHAYLLDVEISIK	3
1/O35945	SMDDVIK	SMDDVIK	2
1/O35945	SMDDVIKR	SMDDVIKR	2
1/O35945	LGPALSC(UniMod:4)GNTVVVKPAEQTPLTALHMASLIK	LGPALSCGNTVVVKPAEQTPLTALHMASLIK	4
1/O35945	ALQYFAGWADK	ALQYFAGWADK	2
1/O35945	ILGLIESGK	ILGLIESGK	2
1/O35945	ANNTTYGLAAGVFTK	ANNTTYGLAAGVFTK	2
1/O35945	LFVEESIYDEFVR	LFVEESIYDEFVR	2
1/O35945	IHGQTIPSDGNIFTYTR	IHGQTIPSDGNIFTYTR	2
1/O35945	VSFTGSTEVGK	VSFTGSTEVGK	2
1/O35945	TVAM(UniMod:35)QISQK	TVAMQISQK	2
1/O35945	EAGFPPGVVNIVPGYGPTAGGAISSHMDIDK	EAGFPPGVVNIVPGYGPTAGGAISSHMDIDK	3
1/O35945	ILGLIESGKK	ILGLIESGKK	2
1/O35945	IFINNEWHDSVSSK	IFINNEWHDSVSSK	3
1/O35945	IHGQTIPSDGNIFTYTR	IHGQTIPSDGNIFTYTR	3
1/O35945	TVAMQISQK	TVAMQISQK	2
1/O35945	IFINNEWHDSVSSK	IFINNEWHDSVSSK	2
1/O35945	YILGNPLNSGINQGPQIDKEQHNK	YILGNPLNSGINQGPQIDKEQHNK	4
1/O35945	LLLATMESMNAGK	LLLATMESMNAGK	2
1/O35945	LLLATM(UniMod:35)ESMNAGK	LLLATMESMNAGK	2
1/O35945	KYILGNPLNSGINQGPQIDKEQHNK	KYILGNPLNSGINQGPQIDKEQHNK	4
1/O35945	LLLATMESM(UniMod:35)NAGK	LLLATMESMNAGK	2
1/O35945	YILGNPLNSGINQGPQIDK	YILGNPLNSGINQGPQIDK	3
1/O35945	RANNTTYGLAAGVFTK	RANNTTYGLAAGVFTK	2
1/O35945	KYILGNPLNSGINQGPQIDK	KYILGNPLNSGINQGPQIDK	3
1/O35945	RANNTTYGLAAGVFTK	RANNTTYGLAAGVFTK	3
1/O35945	LLLATM(UniMod:35)ESM(UniMod:35)NAGK	LLLATMESMNAGK	2
1/O35945	YILGNPLNSGINQGPQIDK	YILGNPLNSGINQGPQIDK	2
1/O35945	VFAHAYLLDVEISIK	VFAHAYLLDVEISIK	2
1/O35945	LGPALSC(UniMod:4)GNTVVVKPAEQTPLTALHM(UniMod:35)ASLIK	LGPALSCGNTVVVKPAEQTPLTALHMASLIK	4
1/O35945	YILGNPLNSGINQGPQIDKEQHNK	YILGNPLNSGINQGPQIDKEQHNK	3
1/O35969	AAPAAYDASDTHLQILGKPVMER	AAPAAYDASDTHLQILGKPVMER	4
1/O35969	YYAFPQMITPLVTK	YYAFPQMITPLVTK	2
1/O35969	WETPYMHALAAAAASR	WETPYMHALAAAAASR	3
1/O35969	VQQAPIEEHWIIEC(UniMod:4)NDGVFQR	VQQAPIEEHWIIECNDGVFQR	3
1/O35969	AAPAAYDASDTHLQILGKPVMER	AAPAAYDASDTHLQILGKPVMER	3
1/O35969	LQDWALR	LQDWALR	2
1/O35969	ENIC(UniMod:4)TEVMALVPPADC(UniMod:4)R	ENICTEVMALVPPADCR	2
1/O35969	ENIC(UniMod:4)TEVMALVPPADC(UniMod:4)R	ENICTEVMALVPPADCR	3
1/O35969	WETPYMHALAAAAASR	WETPYMHALAAAAASR	2
1/O35969	TGGVLTYC(UniMod:4)NLTSWGELMK	TGGVLTYCNLTSWGELMK	2
1/O35972	SPEPLEEELPQQR	SPEPLEEELPQQR	2
1/O35972	NYLEQIYNVPVAAVR	NYLEQIYNVPVAAVR	2
1/O35972	NVLYPLYQLGGPQLR	NVLYPLYQLGGPQLR	2
1/O54734	TADDPSLSLIK	TADDPSLSLIK	2
1/O54734	GFELTFK	GFELTFK	2
1/O54734	LGYTHLYSSTQVSVRPLQHTQYER	LGYTHLYSSTQVSVRPLQHTQYER	4
1/O54734	NTLLIAGLQAR	NTLLIAGLQAR	2
1/O54734	SSLNPILFR	SSLNPILFR	2
1/O54734	YSQTGNYELAVALSR	YSQTGNYELAVALSR	2
1/O54734	TAVIDHHNYDVSDLGQHTLIVADTENLLK	TAVIDHHNYDVSDLGQHTLIVADTENLLK	4
1/O54734	LPDVYGVFQFK	LPDVYGVFQFK	2
1/O54734	ELGSEC(UniMod:4)GIEFDEEK	ELGSECGIEFDEEK	2
1/O54734	DTHSLFFR	DTHSLFFR	2
1/O54734	WVFKEEGVLR	WVFKEEGVLR	3
1/O54734	TLVLLDNLNVR	TLVLLDNLNVR	2
1/O54734	TAVIDHHNYDVSDLGQHTLIVADTENLLK	TAVIDHHNYDVSDLGQHTLIVADTENLLK	5
1/O54734	LGYTHLYSSTQVSVRPLQHTQYER	LGYTHLYSSTQVSVRPLQHTQYER	5
1/O54734	LGYTHLYSSTQVSVRPLQHTQYER	LGYTHLYSSTQVSVRPLQHTQYER	3
1/O54734	TAVIDHHNYDVSDLGQHTLIVADTENLLK	TAVIDHHNYDVSDLGQHTLIVADTENLLK	3
1/O54734	VGPVSHHR	VGPVSHHR	2
1/O54734	GVGM(UniMod:35)VADPDNPLVLDILTGSSTSYSFFPDKPITQYPHAVGR	GVGMVADPDNPLVLDILTGSSTSYSFFPDKPITQYPHAVGR	4
1/O54734	GVGMVADPDNPLVLDILTGSSTSYSFFPDKPITQYPHAVGR	GVGMVADPDNPLVLDILTGSSTSYSFFPDKPITQYPHAVGR	4
1/O54749	IQEETHHLVEAIREEGGQPFNPHLK	IQEETHHLVEAIREEGGQPFNPHLK	4
1/O54749	AC(UniMod:4)LGEQLAK	ACLGEQLAK	2
1/O54749	GTMILTNLTALHRDPK	GTMILTNLTALHRDPK	3
1/O54749	EMFTHLDQNFVNR	EMFTHLDQNFVNR	2
1/O54749	MGNIVPLNSSR	MGNIVPLNSSR	2
1/O54749	EEGGQPFNPHLK	EEGGQPFNPHLK	2
1/O54749	IQEETHHLVEAIR	IQEETHHLVEAIR	2
1/O54749	EMFTHLDQNFVNR	EMFTHLDQNFVNR	3
1/O54749	EEGGQPFNPHLK	EEGGQPFNPHLK	3
1/O54749	NGLVVSNGQTWK	NGLVVSNGQTWK	2
1/O54749	GTMILTNLTALHR	GTMILTNLTALHR	3
1/O54749	MGLILSPASYR	MGLILSPASYR	2
1/O54749	LFVSHIVK	LFVSHIVK	2
1/O54749	QTHLVLQQFVK	QTHLVLQQFVK	3
1/O54749	RLALMALR	RLALMALR	2
1/O54749	YLPGPHQK	YLPGPHQK	2
1/O54749	GTMILTNLTALHR	GTMILTNLTALHR	2
1/O54749	EWATPEVFNPEHFLENGQFK	EWATPEVFNPEHFLENGQFK	3
1/O54749	QTHLVLQQFVK	QTHLVLQQFVK	2
1/O54749	IQEETHHLVEAIR	IQEETHHLVEAIR	3
1/O54749	NYPPGPWR	NYPPGPWR	2
1/O54749	M(UniMod:35)GNIVPLNSSR	MGNIVPLNSSR	2
1/O54749	GTM(UniMod:35)ILTNLTALHR	GTMILTNLTALHR	3
1/O54749	QVSLSDRESMPYTNAVIHEVQR	QVSLSDRESMPYTNAVIHEVQR	4
1/O54749	FNGFHLPK	FNGFHLPK	2
1/O54749	LPFVGNFFQIDTK	LPFVGNFFQIDTK	2
1/O54749	DFIDAFLIEMQKDPDR	DFIDAFLIEMQKDPDR	2
1/O54749	IQEETHHLVEAIREEGGQPFNPHLK	IQEETHHLVEAIREEGGQPFNPHLK	3
1/O54749	LINAVSNIIC(UniMod:4)SVTFGER	LINAVSNIICSVTFGER	3
1/O54749	LINAVSNIIC(UniMod:4)SVTFGER	LINAVSNIICSVTFGER	2
1/O54754	NMASLGGHIVSR	NMASLGGHIVSR	2
1/O54754	ELFLTFVTSSR	ELFLTFVTSSR	2
1/O54754	TNLPSNTALR	TNLPSNTALR	2
1/O54754	LVLDEVTLAASAPGGK	LVLDEVTLAASAPGGK	2
1/O54754	GVFHPIIISPDR	GVFHPIIISPDR	3
1/O54754	GEDMLITGGR	GEDMLITGGR	2
1/O54754	LNSPLTPEK	LNSPLTPEK	2
1/O54754	VTWISPVTLK	VTWISPVTLK	2
1/O54754	RIPLSEEFLR	RIPLSEEFLR	2
1/O54754	TLTHQNVDPAQLPQDPIGRPIMHLSGIK	TLTHQNVDPAQLPQDPIGRPIMHLSGIK	4
1/O54754	YIQDIVAATLK	YIQDIVAATLK	2
1/O54754	FKYPQAPIVMGYTSVGPEVK	FKYPQAPIVMGYTSVGPEVK	3
1/O54754	YGC(UniMod:4)GGGGC(UniMod:4)GAC(UniMod:4)TVMISR	YGCGGGGCGACTVMISR	2
1/O54754	IEELGVISQAR	IEELGVISQAR	2
1/O54754	HHPVNAC(UniMod:4)LTPIC(UniMod:4)SLHGTAVTTVEGLGNTR	HHPVNACLTPICSLHGTAVTTVEGLGNTR	4
1/O54754	KWEFVSAFR	KWEFVSAFR	2
1/O54754	TLTHQNVDPAQLPQDPIGRPIMHLSGIK	TLTHQNVDPAQLPQDPIGRPIMHLSGIK	5
1/O54754	GVFHPIIISPDRIEELGVISQAR	GVFHPIIISPDRIEELGVISQAR	4
1/O54754	NVDPEMMLLPYLR	NVDPEMMLLPYLR	2
1/O54754	KLEC(UniMod:4)GNVDEAFK	KLECGNVDEAFK	2
1/O54754	TSILAAITAFAASK	TSILAAITAFAASK	2
1/O54774	ALDLLYGMVSK	ALDLLYGMVSK	2
1/O54774	VTTLPGHIQAVYVQNVVK	VTTLPGHIQAVYVQNVVK	3
1/O54774	LFGALTPLEPR	LFGALTPLEPR	2
1/O54962	AYVVLGQFLVLK	AYVVLGQFLVLK	2
1/O55003	NSTLSEEDYIER	NSTLSEEDYIER	2
1/O55003	ILLDAQHESGR	ILLDAQHESGR	3
1/O55003	ILLDAQHESGR	ILLDAQHESGR	2
1/O55022	EGEEPTVYSDDEEPK	EGEEPTVYSDDEEPK	2
1/O55022	EGEEPTVYSDDEEPKDETAR	EGEEPTVYSDDEEPKDETAR	3
1/O55022	FDGVQDPR	FDGVQDPR	2
1/O55022	ILMAINGK	ILMAINGK	2
1/O55022	ILM(UniMod:35)AINGK	ILMAINGK	2
1/O55022	DFTPAELR	DFTPAELR	2
1/O55022	RFDGVQDPR	RFDGVQDPR	2
1/O55022	KFYGPEGPYGVFAGR	KFYGPEGPYGVFAGR	2
1/O55022	KFYGPEGPYGVFAGR	KFYGPEGPYGVFAGR	3
1/O55022	FYGPEGPYGVFAGR	FYGPEGPYGVFAGR	2
1/O55022	DFTPAELRR	DFTPAELRR	2
1/O55022	FYGPEGPYGVFAGR	FYGPEGPYGVFAGR	3
1/O55022	LLKEGEEPTVYSDDEEPK	LLKEGEEPTVYSDDEEPK	3
1/O55022	IVRGDQPGASGDNDDDEPPPLPR	IVRGDQPGASGDNDDDEPPPLPR	3
1/O55022	RDFTPAELR	RDFTPAELR	2
1/O55022	LLKEGEEPTVYSDDEEPKDETAR	LLKEGEEPTVYSDDEEPKDETAR	4
1/O55022	GDQPGASGDNDDDEPPPLPR	GDQPGASGDNDDDEPPPLPR	2
1/O55022	GLATFC(UniMod:4)LDKEALK	GLATFCLDKEALK	2
1/O55023	LQVSQQEDITK	LQVSQQEDITK	2
1/O55023	SSPADLVTVTDQK	SSPADLVTVTDQK	2
1/O55023	SLLVTELGSSR	SLLVTELGSSR	2
1/O55023	EIEIIPLQR	EIEIIPLQR	2
1/O55023	SSPADLVTVTDQKVEK	SSPADLVTVTDQKVEK	2
1/O55029	TYLPSQVSR	TYLPSQVSR	2
1/O55029	GVNC(UniMod:4)IDYYSGGDKPYLISGADDR	GVNCIDYYSGGDKPYLISGADDR	3
1/O55029	HSEVQQANLK	HSEVQQANLK	2
1/O55029	SFKPDFGAESIYGGFLLGVR	SFKPDFGAESIYGGFLLGVR	3
1/O55029	TMYLLGYIPK	TMYLLGYIPK	2
1/O55029	VWQLGSSSPNFTLEGHEK	VWQLGSSSPNFTLEGHEK	3
1/O55029	TFEVC(UniMod:4)DLPVR	TFEVCDLPVR	2
1/O55029	EAFVVEEWVK	EAFVVEEWVK	2
1/O55029	VFNYNTLER	VFNYNTLER	2
1/O55029	LESTLNYGMER	LESTLNYGMER	2
1/O55029	GSNNVALGYDEGSIIVK	GSNNVALGYDEGSIIVK	2
1/O55029	AAESLADPTEYENLFPGLK	AAESLADPTEYENLFPGLK	2
1/O55029	AAESLADPTEYENLFPGLK	AAESLADPTEYENLFPGLK	3
1/O55029	DNNQFASASLDR	DNNQFASASLDR	2
1/O55029	FELALQLGELK	FELALQLGELK	2
1/O55029	QQALTVSTDPEHR	QQALTVSTDPEHR	3
1/O55029	ETHADLWPAK	ETHADLWPAK	2
1/O55029	NNVAFMSYFLQGK	NNVAFMSYFLQGK	2
1/O55029	QYPLVTPNEER	QYPLVTPNEER	2
1/O55029	VWC(UniMod:4)VASLR	VWCVASLR	2
1/O55042	TVEGAGNIAAATGFVK	TVEGAGNIAAATGFVK	2
1/O55060	EHPDAEVQK	EHPDAEVQK	2
1/O55060	VFFPLC(UniMod:4)GK	VFFPLCGK	2
1/O55060	NQVLTLEDWK	NQVLTLEDWK	2
1/O55060	GALVAINPGDHDR	GALVAINPGDHDR	2
1/O55060	AWGLDYLFEK	AWGLDYLFEK	2
1/O55060	C(UniMod:4)SMQC(UniMod:4)LEEVDALEER	CSMQCLEEVDALEER	2
1/O55060	HAGPPFYVPSAELK	HAGPPFYVPSAELK	3
1/O55060	GHTVVGVEISEIGIR	GHTVVGVEISEIGIR	3
1/O55060	HLDTFLK	HLDTFLK	2
1/O55060	GHTVVGVEISEIGIR	GHTVVGVEISEIGIR	2
1/O55060	EFQYLVAVLSYDPTK	EFQYLVAVLSYDPTK	2
1/O55060	KEFQYLVAVLSYDPTK	KEFQYLVAVLSYDPTK	3
1/O55060	YADIILSLLR	YADIILSLLR	2
1/O55060	EFFAEQNLSYTEEPLAEIAGAK	EFFAEQNLSYTEEPLAEIAGAK	3
1/O55060	HAGPPFYVPSAELK	HAGPPFYVPSAELK	2
1/O55060	HISFHQEQGHQLLK	HISFHQEQGHQLLK	3
1/O55111	TAGTIAANEAVR	TAGTIAANEAVR	2
1/O55111	ILDVNDNIPVVENK	ILDVNDNIPVVENK	2
1/O55111	GAVAVNEEFLR	GAVAVNEEFLR	2
1/O55111	VTQEIVTESSVSSR	VTQEIVTESSVSSR	2
1/O55111	VVPSLLVADHAESSAVR	VVPSLLVADHAESSAVR	3
1/O55111	SEIPFLISDSQGFSC(UniMod:4)PER	SEIPFLISDSQGFSCPER	2
1/O55125	AGPNIYELR	AGPNIYELR	2
1/O55125	LKPGTMIEWGNNWAR	LKPGTMIEWGNNWAR	3
1/O55125	IQFHNVKPEC(UniMod:4)LDAYNSLTEAVLPK	IQFHNVKPECLDAYNSLTEAVLPK	4
1/O55125	RNQLLLEFSFWNEPQPR	RNQLLLEFSFWNEPQPR	3
1/O55125	NNKEYLEFR	NNKEYLEFR	3
1/O55125	LHLDEDYPC(UniMod:4)SLVGNWNTWYGEQDQAVHLWR	LHLDEDYPCSLVGNWNTWYGEQDQAVHLWR	4
1/O55125	KETSNLYK	KETSNLYK	2
1/O55125	GWDENVYYTVPLVR	GWDENVYYTVPLVR	2
1/O55125	RGWDENVYYTVPLVR	RGWDENVYYTVPLVR	3
1/O55125	LKPGTMIEWGNNWAR	LKPGTMIEWGNNWAR	2
1/O55125	FSGGYPALMDC(UniMod:4)MNK	FSGGYPALMDCMNK	2
1/O55125	KDAHSTLLSK	KDAHSTLLSK	2
1/O55125	GWDENVYYTVPLVR	GWDENVYYTVPLVR	3
1/O55125	DSEGSWFR	DSEGSWFR	2
1/O55125	IQFHNVKPEC(UniMod:4)LDAYNSLTEAVLPK	IQFHNVKPECLDAYNSLTEAVLPK	3
1/O55125	NNKEYLEFR	NNKEYLEFR	2
1/O55125	FSGGYPALMDC(UniMod:4)M(UniMod:35)NK	FSGGYPALMDCMNK	2
1/O55125	DAHSTLLSK	DAHSTLLSK	2
1/O55125	LKPGTM(UniMod:35)IEWGNNWAR	LKPGTMIEWGNNWAR	3
1/O55125	KRGWDENVYYTVPLVR	KRGWDENVYYTVPLVR	3
1/O55125	RGWDENVYYTVPLVR	RGWDENVYYTVPLVR	2
1/O55125	YRQENQEAVGGFFSQIGELYVVHHLWAYK	YRQENQEAVGGFFSQIGELYVVHHLWAYK	4
1/O55125	FSGGYPALM(UniMod:35)DC(UniMod:4)MNK	FSGGYPALMDCMNK	2
1/O55125	YRQENQEAVGGFFSQIGELYVVHHLWAYK	YRQENQEAVGGFFSQIGELYVVHHLWAYK	3
1/O55125	YRQENQEAVGGFFSQIGELYVVHHLWAYK	YRQENQEAVGGFFSQIGELYVVHHLWAYK	5
1/O55125	QENQEAVGGFFSQIGELYVVHHLWAYK	QENQEAVGGFFSQIGELYVVHHLWAYK	4
1/O55125	NQLLLEFSFWNEPQPR	NQLLLEFSFWNEPQPR	3
1/O55131	FEDYLNAESR	FEDYLNAESR	2
1/O55131	VQC(UniMod:4)C(UniMod:4)LYFIAPSGHGLKPLDIEFMK	VQCCLYFIAPSGHGLKPLDIEFMK	4
1/O55131	ADTLTPEEC(UniMod:4)QQFK	ADTLTPEECQQFK	2
1/O55131	SPLAQMEEER	SPLAQMEEER	2
1/O55131	NLEGYVGFANLPNQVYR	NLEGYVGFANLPNQVYR	2
1/O55131	STLINSLFLTDLYSPEYPGPSHR	STLINSLFLTDLYSPEYPGPSHR	3
1/O55131	DVTNNVHYENYR	DVTNNVHYENYR	2
1/O55135	ASFENNC(UniMod:4)EVGC(UniMod:4)FAK	ASFENNCEVGCFAK	2
1/O55135	NSLPDSVQIR	NSLPDSVQIR	2
1/O55135	HGLLVPNNTTDQELQHIR	HGLLVPNNTTDQELQHIR	3
1/O55135	ETEEILADVLK	ETEEILADVLK	2
1/O55135	HGLLVPNNTTDQELQHIR	HGLLVPNNTTDQELQHIR	4
1/O55135	LNEAKPSTIATSMR	LNEAKPSTIATSMR	2
1/O55135	LNEAKPSTIATSMR	LNEAKPSTIATSMR	3
1/O55137	DGLKDVVDALQSPLVDKK	DGLKDVVDALQSPLVDKK	3
1/O55142	DETEFYLGK	DETEFYLGK	2
1/O55142	AHGNSGMVR	AHGNSGMVR	2
1/O55142	DETEFYLGKR	DETEFYLGKR	2
1/O55142	VMLYPSR	VMLYPSR	2
1/O55142	EHTALLK	EHTALLK	2
1/O55142	VMLYPSRI	VMLYPSRI	2
1/O55142	NNTVTPGGKPNK	NNTVTPGGKPNK	3
1/O55142	NNTVTPGGKPNK	NNTVTPGGKPNK	2
1/O55142	AIFAGYKR	AIFAGYKR	2
1/O55143	SMSVYC(UniMod:4)TPNKPSR	SMSVYCTPNKPSR	3
1/O55143	RIGIFGQDEDVTSK	RIGIFGQDEDVTSK	3
1/O55143	MNVFDTELK	MNVFDTELK	2
1/O55143	SMSVYC(UniMod:4)TPNKPSR	SMSVYCTPNKPSR	2
1/O55143	IRDEMVATEQER	IRDEMVATEQER	3
1/O55143	SEIGIAMGSGTAVAK	SEIGIAMGSGTAVAK	2
1/O55143	ANAC(UniMod:4)NSVIK	ANACNSVIK	2
1/O55143	AKDIVPGDIVEIAVGDKVPADIR	AKDIVPGDIVEIAVGDKVPADIR	4
1/O55143	IGIFGQDEDVTSK	IGIFGQDEDVTSK	2
1/O55143	KSEIGIAMGSGTAVAK	KSEIGIAMGSGTAVAK	3
1/O55143	NYLEQPGKEC(UniMod:4)VQPATK	NYLEQPGKECVQPATK	3
1/O55143	EC(UniMod:4)VQPATK	ECVQPATK	2
1/O55143	EFDELSPSAQR	EFDELSPSAQR	2
1/O55143	NYLEQPGK	NYLEQPGK	2
1/O55143	VSFYQLSHFLQC(UniMod:4)K	VSFYQLSHFLQCK	3
1/O55143	EWGSGSDTLR	EWGSGSDTLR	2
1/O55143	C(UniMod:4)LALATHDNPLKR	CLALATHDNPLKR	3
1/O55143	AMGVVVATGVNTEIGK	AMGVVVATGVNTEIGK	2
1/O55143	DIVPGDIVEIAVGDKVPADIR	DIVPGDIVEIAVGDKVPADIR	3
1/O55143	TVEEVLGHFGVNESTGLSLEQVKK	TVEEVLGHFGVNESTGLSLEQVKK	4
1/O55143	DAC(UniMod:4)LNAR	DACLNAR	2
1/O55143	EEMHLEDSANFIK	EEMHLEDSANFIK	3
1/O55143	IRDEMVATEQER	IRDEMVATEQER	2
1/O55143	VPMTPGVK	VPMTPGVK	2
1/O55143	KSEIGIAMGSGTAVAK	KSEIGIAMGSGTAVAK	2
1/O55143	TVEEVLGHFGVNESTGLSLEQVKK	TVEEVLGHFGVNESTGLSLEQVKK	3
1/O55143	RIGIFGQDEDVTSK	RIGIFGQDEDVTSK	2
1/O55143	TVEEVLGHFGVNESTGLSLEQVK	TVEEVLGHFGVNESTGLSLEQVK	3
1/O55143	AKDIVPGDIVEIAVGDKVPADIR	AKDIVPGDIVEIAVGDKVPADIR	3
1/O55143	NYLEQPGKEC(UniMod:4)VQPATK	NYLEQPGKECVQPATK	2
1/O55143	DIVPGDIVEIAVGDK	DIVPGDIVEIAVGDK	2
1/O55143	EEMHLEDSANFIK	EEMHLEDSANFIK	2
1/O55143	KSMSVYC(UniMod:4)TPNKPSR	KSMSVYCTPNKPSR	3
1/O55143	VSFYQLSHFLQC(UniMod:4)K	VSFYQLSHFLQCK	2
1/O55222	FDMIVPILEK	FDMIVPILEK	2
1/O55222	SAVVEMLIMR	SAVVEMLIMR	2
1/O55222	EVPFADLSNMEIGMK	EVPFADLSNMEIGMK	2
1/O55229	ARPEELSVC(UniMod:4)PVSGGLSNLLFR	ARPEELSVCPVSGGLSNLLFR	3
1/O55234	GPGLYYVDSEGNR	GPGLYYVDSEGNR	2
1/O55234	LLANMVYQYK	LLANMVYQYK	2
1/O55234	DAYSGGAVNLYHVR	DAYSGGAVNLYHVR	2
1/O55234	RGPGLYYVDSEGNR	RGPGLYYVDSEGNR	3
1/O55234	VEEAYDLAR	VEEAYDLAR	2
1/O55234	ATAGAYIASQTVK	ATAGAYIASQTVK	2
1/O55234	FLHGVIVAADSR	FLHGVIVAADSR	2
1/O55234	GMGLSMGTMIC(UniMod:4)GWDK	GMGLSMGTMICGWDK	2
1/O55234	RGPGLYYVDSEGNR	RGPGLYYVDSEGNR	2
1/O55234	VSSDNVADLHDK	VSSDNVADLHDK	3
1/O55234	KVIEINPYLLGTMAGGAADC(UniMod:4)SFWER	KVIEINPYLLGTMAGGAADCSFWER	3
1/O55234	VSSDNVADLHDK	VSSDNVADLHDK	2
1/O55234	RAIYQATYR	RAIYQATYR	2
1/O55239	DTYLSHFNPR	DTYLSHFNPR	2
1/O55239	FSSLPLGWETVR	FSSLPLGWETVR	2
1/O55239	KEPGAFDWSPVVTYVC(UniMod:4)DLEGNR	KEPGAFDWSPVVTYVCDLEGNR	3
1/O55242	QYAGLDHELAFSR	QYAGLDHELAFSR	3
1/O55242	EEIAQLAR	EEIAQLAR	2
1/O55242	QYAGLDHELAFSR	QYAGLDHELAFSR	2
1/O55242	YWAEISDTIISGTFHQWK	YWAEISDTIISGTFHQWK	3
1/O70133	AAEC(UniMod:4)NIVVTQPR	AAECNIVVTQPR	2
1/O70133	LGGIGQFLAK	LGGIGQFLAK	2
1/O70133	YQILPLHSQIPR	YQILPLHSQIPR	3
1/O70133	LAAQSC(UniMod:4)ALSLVR	LAAQSCALSLVR	2
1/O70133	SSVNC(UniMod:4)PFSSQDMK	SSVNCPFSSQDMK	2
1/O70133	DFVNYLVR	DFVNYLVR	2
1/O70133	DVVLAYPEVR	DVVLAYPEVR	2
1/O70133	AAMEALVVEVSK	AAMEALVVEVSK	2
1/O70133	ELDALDANDELTPLGR	ELDALDANDELTPLGR	2
1/O70133	RISAVAVAER	RISAVAVAER	2
1/O70133	MSGEEAEIR	MSGEEAEIR	2
1/O70133	GISHVIVDEIHER	GISHVIVDEIHER	2
1/O70133	GISHVIVDEIHER	GISHVIVDEIHER	3
1/O70152	LGGNEIVSFLK	LGGNEIVSFLK	2
1/O70152	LGLGTAYIHGIK	LGLGTAYIHGIK	3
1/O70152	EGNFDIVSGTR	EGNFDIVSGTR	2
1/O70152	EVAEQLAEIYGPDR	EVAEQLAEIYGPDR	2
1/O70194	IFHTVTTTDDPVIR	IFHTVTTTDDPVIR	3
1/O70194	SVYSWDIVVQR	SVYSWDIVVQR	2
1/O70194	NLAMEATYINHNFSQQC(UniMod:4)LR	NLAMEATYINHNFSQQCLR	3
1/O70194	NMVQFNLQTLPK	NMVQFNLQTLPK	2
1/O70194	LGDDIDLIVR	LGDDIDLIVR	2
1/O70194	FMTPVIQDNPSGWGPC(UniMod:4)AVPEQFR	FMTPVIQDNPSGWGPCAVPEQFR	3
1/O70251	YGPSSVEDTTGSGAADAK	YGPSSVEDTTGSGAADAK	2
1/O70251	TPAGLQVLNDYLADK	TPAGLQVLNDYLADK	2
1/O70251	SYIEGYVPSQADVAVFEAVSGPPPADLC(UniMod:4)HALR	SYIEGYVPSQADVAVFEAVSGPPPADLCHALR	3
1/O70251	SSILLDVKPWDDETDMTK	SSILLDVKPWDDETDMTK	3
1/O70251	SIQADGLVWGSSK	SIQADGLVWGSSK	2
1/O70251	SYIEGYVPSQADVAVFEAVSGPPPADLC(UniMod:4)HALR	SYIEGYVPSQADVAVFEAVSGPPPADLCHALR	4
1/O70251	SSILLDVKPWDDETDMTKLEEC(UniMod:4)VR	SSILLDVKPWDDETDMTKLEECVR	3
1/O70251	SSILLDVKPWDDETDMTK	SSILLDVKPWDDETDMTK	2
1/O70252	AENTQFVK	AENTQFVK	2
1/O70252	NKDHPAFAPLYFPTELHR	NKDHPAFAPLYFPTELHR	4
1/O70252	ETLEDGLPVHDGK	ETLEDGLPVHDGK	2
1/O70252	IHYVGQNEPELLVAHAYTR	IHYVGQNEPELLVAHAYTR	4
1/O70252	YMGDLSGGQVLK	YMGDLSGGQVLK	2
1/O70252	YFFGENWEEQVK	YFFGENWEEQVK	2
1/O70252	LPSTGEGTQFYLFEHVDNAQQFK	LPSTGEGTQFYLFEHVDNAQQFK	3
1/O70252	IHYVGQNEPELLVAHAYTR	IHYVGQNEPELLVAHAYTR	3
1/O70252	DHPAFAPLYFPTELHR	DHPAFAPLYFPTELHR	3
1/O70303	SVSTVSSELSR	SVSTVSSELSR	2
1/O70305	RGPEVTSQGVQTSSPAC(UniMod:4)K	RGPEVTSQGVQTSSPACK	3
1/O70305	TSPAGGTWSSVVSGVPR	TSPAGGTWSSVVSGVPR	2
1/O70310	GSDMESTQDQPVK	GSDMESTQDQPVK	2
1/O70310	LGEVVNTHGPVEPDKDNIR	LGEVVNTHGPVEPDKDNIR	3
1/O70310	AIELFSVGQGPAK	AIELFSVGQGPAK	2
1/O70310	LGEVVNTHGPVEPDKDNIR	LGEVVNTHGPVEPDKDNIR	4
1/O70310	SGLSPANDTGAK	SGLSPANDTGAK	2
1/O70310	SYQFWDTQPVPK	SYQFWDTQPVPK	2
1/O70318	SSVETQPAEEVR	SSVETQPAEEVR	2
1/O70318	TEMVTISDASQR	TEMVTISDASQR	2
1/O70325	DIDGHMVC(UniMod:4)LDK	DIDGHMVCLDK	2
1/O70325	QEPGSNQEIK	QEPGSNQEIK	2
1/O70325	ILAFPC(UniMod:4)NQFGR	ILAFPCNQFGR	2
1/O70325	IC(UniMod:4)VNGDDAHPLWK	ICVNGDDAHPLWK	3
1/O70325	YGPMEEPQVIEK	YGPMEEPQVIEK	2
1/O70325	EFAAGYNVK	EFAAGYNVK	2
1/O70325	YAEC(UniMod:4)GLR	YAECGLR	2
1/O70325	TDVNYTQLVDLHAR	TDVNYTQLVDLHAR	3
1/O70325	TDVNYTQLVDLHAR	TDVNYTQLVDLHAR	2
1/O70325	SMHEFSAK	SMHEFSAK	2
1/O70325	IC(UniMod:4)VNGDDAHPLWK	ICVNGDDAHPLWK	2
1/O70325	YGPM(UniMod:35)EEPQVIEK	YGPMEEPQVIEK	2
1/O70362	AQYVLTSPEASSR	AQYVLTSPEASSR	2
1/O70362	ITDVTSGLLGGEDGR	ITDVTSGLLGGEDGR	2
1/O70362	VYGYFLPNR	VYGYFLPNR	2
1/O70362	LGTSLSSGYVR	LGTSLSSGYVR	2
1/O70370	LISLSAQNLVDC(UniMod:4)SNEEK	LISLSAQNLVDCSNEEK	2
1/O70378	FTMDC(UniMod:4)AAPTIHVYEQHENR	FTMDCAAPTIHVYEQHENR	4
1/O70378	LTTQAYC(UniMod:4)K	LTTQAYCK	2
1/O70378	FTMDC(UniMod:4)AAPTIHVYEQHENR	FTMDCAAPTIHVYEQHENR	3
1/O70378	VKDASPNQVAEK	VKDASPNQVAEK	2
1/O70378	DASPNQVAEK	DASPNQVAEK	2
1/O70378	SDWTNPEINK	SDWTNPEINK	2
1/O70378	IAEGFGDAALIMVDNAK	IAEGFGDAALIMVDNAK	2
1/O70378	DNSYVIAGYYQANER	DNSYVIAGYYQANER	2
1/O70378	ISASLLDSR	ISASLLDSR	2
1/O70400	GC(UniMod:4)ADNMTLTVSR	GCADNMTLTVSR	2
1/O70400	DFEQPLAISR	DFEQPLAISR	2
1/O70400	SAMPFTASPAPSTR	SAMPFTASPAPSTR	2
1/O70400	VTPPEGYDVVTVFRE	VTPPEGYDVVTVFRE	2
1/O70400	IWSPLVTEEGKR	IWSPLVTEEGKR	3
1/O70400	GHFFVEDQIYC(UniMod:4)EK	GHFFVEDQIYCEK	2
1/O70404	NIMTQNVER	NIMTQNVER	2
1/O70404	NLQSEVEGVK	NLQSEVEGVK	2
1/O70404	NKTEDLEATSEHFK	NKTEDLEATSEHFK	3
1/O70435	HVGMAVAGLLADAR	HVGMAVAGLLADAR	3
1/O70435	AVENSSTAIGIR	AVENSSTAIGIR	2
1/O70435	HVGMAVAGLLADAR	HVGMAVAGLLADAR	2
1/O70435	VFQVEYAMK	VFQVEYAMK	2
1/O70435	LYEEGSNKR	LYEEGSNKR	2
1/O70435	IIYIVHDEVK	IIYIVHDEVK	2
1/O70435	SNFGYNIPLK	SNFGYNIPLK	2
1/O70435	C(UniMod:4)KDGVVFGVEK	CKDGVVFGVEK	2
1/O70435	IIYIVHDEVKDK	IIYIVHDEVKDK	2
1/O70439	TLNQLGTPQDSPELR	TLNQLGTPQDSPELR	2
1/O70439	ITQC(UniMod:4)SVEIQR	ITQCSVEIQR	2
1/O70439	LVAEFTTSLTNFQK	LVAEFTTSLTNFQK	2
1/O70475	IC(UniMod:4)C(UniMod:4)IGAGYVGGPTC(UniMod:4)SVIAHMC(UniMod:4)PEIR	ICCIGAGYVGGPTCSVIAHMCPEIR	3
1/O70475	IFDANTKPNLNLQVLSNPEFLAEGTAIK	IFDANTKPNLNLQVLSNPEFLAEGTAIK	3
1/O70475	EADLVFISVNTPTK	EADLVFISVNTPTK	2
1/O70475	LAANAFLAQR	LAANAFLAQR	2
1/O70475	IIDSLFNTVTDKK	IIDSLFNTVTDKK	3
1/O70475	MLKPAFIFDGR	MLKPAFIFDGR	3
1/O70475	IIDSLFNTVTDKK	IIDSLFNTVTDKK	2
1/O70475	INAWNSPTLPIYEPGLK	INAWNSPTLPIYEPGLK	3
1/O70475	EQIVVDLSHPGVSADDQVSR	EQIVVDLSHPGVSADDQVSR	2
1/O70475	ILTTNTWSSELSK	ILTTNTWSSELSK	2
1/O70475	VLDGLHSELQTIGFQIETIGKK	VLDGLHSELQTIGFQIETIGKK	4
1/O70475	RIPYTPGEIPK	RIPYTPGEIPK	2
1/O70475	VLIGGDETPEGQK	VLIGGDETPEGQK	2
1/O70475	MLKPAFIFDGR	MLKPAFIFDGR	2
1/O70475	VLDGLHSELQTIGFQIETIGK	VLDGLHSELQTIGFQIETIGK	3
1/O70475	IAILGFAFK	IAILGFAFK	2
1/O70475	EQIVVDLSHPGVSADDQVSR	EQIVVDLSHPGVSADDQVSR	3
1/O70475	ALC(UniMod:4)AVYEHWVPK	ALCAVYEHWVPK	3
1/O70475	ASVGFGGSC(UniMod:4)FQK	ASVGFGGSCFQK	2
1/O70475	VTVVDVNEAR	VTVVDVNEAR	2
1/O70475	IFDANTKPNLNLQVLSNPEFLAEGTAIK	IFDANTKPNLNLQVLSNPEFLAEGTAIK	4
1/O70475	NLFFSTNIDDAIR	NLFFSTNIDDAIR	2
1/O70475	FSLQDPPNK	FSLQDPPNK	2
1/O70475	IVQNSNGYK	IVQNSNGYK	2
1/O70475	INAWNSPTLPIYEPGLK	INAWNSPTLPIYEPGLK	2
1/O70475	YWQQVIDMNDYQR	YWQQVIDMNDYQR	2
1/O70475	FSLQDPPNKKPK	FSLQDPPNKKPK	3
1/O70475	YLMDEGAHLHIYDPK	YLMDEGAHLHIYDPK	3
1/O70475	IIDSLFNTVTDK	IIDSLFNTVTDK	2
1/O70475	ALC(UniMod:4)AVYEHWVPK	ALCAVYEHWVPK	2
1/O70475	RIFDANTKPNLNLQVLSNPEFLAEGTAIK	RIFDANTKPNLNLQVLSNPEFLAEGTAIK	4
1/O70475	VLDGLHSELQTIGFQIETIGKK	VLDGLHSELQTIGFQIETIGKK	3
1/O70475	IC(UniMod:4)C(UniMod:4)IGAGYVGGPTC(UniMod:4)SVIAHMC(UniMod:4)PEIR	ICCIGAGYVGGPTCSVIAHMCPEIR	4
1/O70475	LVTISKDPYEAC(UniMod:4)DGAHALVIC(UniMod:4)TEWDMFK	LVTISKDPYEACDGAHALVICTEWDMFK	4
1/O70475	FSLQDPPNKKPK	FSLQDPPNKKPK	2
1/O70475	VLDGLHSELQTIGFQIETIGK	VLDGLHSELQTIGFQIETIGK	2
1/O70475	RVLDGLHSELQTIGFQIETIGK	RVLDGLHSELQTIGFQIETIGK	3
1/O70475	YLMDEGAHLHIYDPK	YLMDEGAHLHIYDPK	2
1/O70475	KIC(UniMod:4)C(UniMod:4)IGAGYVGGPTC(UniMod:4)SVIAHMC(UniMod:4)PEIR	KICCIGAGYVGGPTCSVIAHMCPEIR	4
1/O70475	IPYTPGEIPK	IPYTPGEIPK	2
1/O70475	YWQQVIDM(UniMod:35)NDYQR	YWQQVIDMNDYQR	2
1/O70492	VVVPPLPGK	VVVPPLPGK	2
1/O70492	YSDFEWLR	YSDFEWLR	2
1/O70492	VAGHPLAQNER	VAGHPLAQNER	2
1/O70492	KQGLEQFINK	KQGLEQFINK	2
1/O70503	SQDKLNQVSNNIK	SQDKLNQVSNNIK	3
1/O70503	IQKPTLDKPSAETFVK	IQKPTLDKPSAETFVK	4
1/O70503	IQKPTLDKPSAETFVK	IQKPTLDKPSAETFVK	3
1/O70503	SQDKLNQVSNNIK	SQDKLNQVSNNIK	2
1/O70503	AYAEELAK	AYAEELAK	2
1/O70503	LNQVSNNIK	LNQVSNNIK	2
1/O70503	LGEWAVVTGGTDGIGK	LGEWAVVTGGTDGIGK	2
1/O70503	AFVDFFSQC(UniMod:4)LHEEYK	AFVDFFSQCLHEEYK	3
1/O70503	GIFVQSVMPYLVATK	GIFVQSVMPYLVATK	2
1/O70503	LININVLSVC(UniMod:4)K	LININVLSVCK	2
1/O70503	AFQVWC(UniMod:4)VGNEALVGPR	AFQVWCVGNEALVGPR	2
1/O70503	GIFVQSVMPYLVATK	GIFVQSVMPYLVATK	3
1/O70503	LVLPGMVER	LVLPGMVER	2
1/O70503	TTGYVIHSLMGSINSIMPR	TTGYVIHSLMGSINSIMPR	3
1/O70503	ASYSLFR	ASYSLFR	2
1/O70503	TIAVDFSLDDIYDK	TIAVDFSLDDIYDK	2
1/O70503	AFQVWC(UniMod:4)VGNEALVGPR	AFQVWCVGNEALVGPR	3
1/O70503	LGEWAVVTGGTDGIGK	LGEWAVVTGGTDGIGK	3
1/O70503	TIAVDFSLDDIYDKIK	TIAVDFSLDDIYDKIK	3
1/O70503	AFVDFFSQC(UniMod:4)LHEEYK	AFVDFFSQCLHEEYK	2
1/O70503	IQKPTLDKPSAETFVK	IQKPTLDKPSAETFVK	2
1/O70503	GIFVQSVM(UniMod:35)PYLVATK	GIFVQSVMPYLVATK	2
1/O70503	TTGYVIHSLMGSINSIMPR	TTGYVIHSLMGSINSIMPR	2
1/O70570	ETC(UniMod:4)DVIINTLGK	ETCDVIINTLGK	2
1/O70570	EIQNVGDQAQENR	EIQNVGDQAQENR	2
1/O70570	FSVLITGLR	FSVLITGLR	2
1/O70570	VNPSYIGR	VNPSYIGR	2
1/O70570	AIPNPGPFANER	AIPNPGPFANER	2
1/O70570	VALEEEVVDSSISEK	VALEEEVVDSSISEK	2
1/O70570	GVTGGSVAIAC(UniMod:4)PYNPK	GVTGGSVAIACPYNPK	2
1/O70570	NVDLQVLAPEPELLYK	NVDLQVLAPEPELLYK	2
1/O70570	SSVTFEC(UniMod:4)DLGR	SSVTFECDLGR	2
1/O70570	GC(UniMod:4)HILPSHDEGAR	GCHILPSHDEGAR	3
1/O70570	GC(UniMod:4)HILPSHDEGAR	GCHILPSHDEGAR	2
1/O70572	LSLTYPDAHYFR	LSLTYPDAHYFR	3
1/O70591	IIETLSQQLQAK	IIETLSQQLQAK	2
1/O70591	GAVSAEQVIAGFNR	GAVSAEQVIAGFNR	2
1/O88342	NIDNPAIADIYTEHAHQVVVAK	NIDNPAIADIYTEHAHQVVVAK	4
1/O88342	FGAVFLWDTGSSVGEITGHNK	FGAVFLWDTGSSVGEITGHNK	3
1/O88342	VFASLPQVER	VFASLPQVER	2
1/O88342	AHDGGIYAISWSPDSTHLLSASGDK	AHDGGIYAISWSPDSTHLLSASGDK	4
1/O88342	DYSGQGVVK	DYSGQGVVK	2
1/O88342	YTNLTLR	YTNLTLR	2
1/O88342	YAPSGFYIASGDISGK	YAPSGFYIASGDISGK	2
1/O88342	VYSILASTLKDEGK	VYSILASTLKDEGK	3
1/O88342	YEYQPFAGK	YEYQPFAGK	2
1/O88342	VINSVDIK	VINSVDIK	2
1/O88342	FTIGDHSR	FTIGDHSR	2
1/O88342	GPVTDVAYSHDGAFLAVC(UniMod:4)DASK	GPVTDVAYSHDGAFLAVCDASK	3
1/O88342	VYSILASTLKDEGK	VYSILASTLKDEGK	2
1/O88342	VYSILASTLK	VYSILASTLK	2
1/O88342	NIDNPAIADIYTEHAHQVVVAK	NIDNPAIADIYTEHAHQVVVAK	3
1/O88342	SIQC(UniMod:4)LTVHR	SIQCLTVHR	2
1/O88342	LATGSDDNC(UniMod:4)AAFFEGPPFK	LATGSDDNCAAFFEGPPFK	2
1/O88342	AHDGGIYAISWSPDSTHLLSASGDK	AHDGGIYAISWSPDSTHLLSASGDK	3
1/O88342	VVTVFSVADGYSENNVFYGHHAK	VVTVFSVADGYSENNVFYGHHAK	4
1/O88342	LHHVSSLAWLDEHTLVTTSHDASVK	LHHVSSLAWLDEHTLVTTSHDASVK	5
1/O88342	MTVNESEQLVSC(UniMod:4)SMDDTVR	MTVNESEQLVSCSMDDTVR	2
1/O88342	IKDIAWTEDSKR	IKDIAWTEDSKR	2
1/O88342	GDHFLYTNGK	GDHFLYTNGK	2
1/O88343	LIVPSEFKPTSPNR	LIVPSEFKPTSPNR	3
1/O88343	LADYYPINSDFK	LADYYPINSDFK	2
1/O88343	AIATLMSDEVFHDIAYK	AIATLMSDEVFHDIAYK	3
1/O88428	LTPLELK	LTPLELK	2
1/O88428	AMDFYDPAR	AMDFYDPAR	2
1/O88428	AEAETLPSLPITK	AEAETLPSLPITK	2
1/O88428	FALMYEGR	FALMYEGR	2
1/O88428	GYKHPVLLLHPLGGWTK	GYKHPVLLLHPLGGWTK	4
1/O88428	STNVVYQAHHVSR	STNVVYQAHHVSR	3
1/O88428	GIHELFVPENK	GIHELFVPENK	3
1/O88428	EGEDPPDGFMAPK	EGEDPPDGFMAPK	2
1/O88428	DDDVPLEWR	DDDVPLEWR	2
1/O88428	DLYEPTHGGK	DLYEPTHGGK	2
1/O88428	NLGFSAGDREENIR	NLGFSAGDREENIR	3
1/O88428	HPVLLLHPLGGWTK	HPVLLLHPLGGWTK	3
1/O88428	NPVHNGHALLMQDTR	NPVHNGHALLMQDTR	3
1/O88428	VALLQDPEFYEHR	VALLQDPEFYEHR	3
1/O88428	GFTGIDSDYEKPETPEC(UniMod:4)VLK	GFTGIDSDYEKPETPECVLK	3
1/O88428	EYLQTLHFDTLLDGVVPR	EYLQTLHFDTLLDGVVPR	3
1/O88428	EKEYLQTLHFDTLLDGVVPR	EKEYLQTLHFDTLLDGVVPR	3
1/O88428	HEEFDFISGTR	HEEFDFISGTR	2
1/O88428	VLSM(UniMod:35)APGLTSVEIIPFR	VLSMAPGLTSVEIIPFR	2
1/O88428	VALLQDPEFYEHR	VALLQDPEFYEHR	2
1/O88428	DGVINMSIPIVLPVSADDKAR	DGVINMSIPIVLPVSADDKAR	3
1/O88428	STNVVYQAHHVSR	STNVVYQAHHVSR	2
1/O88428	STIVAIFPSPMLYAGPTEVQWHC(UniMod:4)R	STIVAIFPSPMLYAGPTEVQWHCR	3
1/O88428	DGVINMSIPIVLPVSADDK	DGVINMSIPIVLPVSADDK	2
1/O88428	VLSMAPGLTSVEIIPFR	VLSMAPGLTSVEIIPFR	2
1/O88428	NPVHNGHALLMQDTR	NPVHNGHALLMQDTR	2
1/O88428	NLGFSAGDREENIR	NLGFSAGDREENIR	2
1/O88428	GIHELFVPENK	GIHELFVPENK	2
1/O88428	QHAAVLEER	QHAAVLEER	2
1/O88428	VLSMAPGLTSVEIIPFR	VLSMAPGLTSVEIIPFR	3
1/O88428	NLGFSAGDR	NLGFSAGDR	2
1/O88428	KDLYEPTHGGK	KDLYEPTHGGK	2
1/O88441	NYSNLLAFC(UniMod:4)R	NYSNLLAFCR	2
1/O88441	GHSLSDGLDEVQK	GHSLSDGLDEVQK	2
1/O88441	ANAEYMSPSGK	ANAEYMSPSGK	2
1/O88441	TLDQVLEDVDQC(UniMod:4)C(UniMod:4)QALSQR	TLDQVLEDVDQCCQALSQR	3
1/O88441	LGTQPYFFNK	LGTQPYFFNK	2
1/O88441	GHSLSDGLDEVQK	GHSLSDGLDEVQK	3
1/O88441	TLDQVLEDVDQC(UniMod:4)C(UniMod:4)QALSQR	TLDQVLEDVDQCCQALSQR	2
1/O88441	RIEQHYFEDWGK	RIEQHYFEDWGK	3
1/O88441	VPFIHVGNQVVSELGPIVQFVK	VPFIHVGNQVVSELGPIVQFVK	4
1/O88451	VVNISSSMGR	VVNISSSMGR	2
1/O88451	LSHSIEK	LSHSIEK	2
1/O88451	EVYDKNFLDSYIK	EVYDKNFLDSYIK	2
1/O88451	VVNISSSM(UniMod:35)GR	VVNISSSMGR	2
1/O88451	VSLC(UniMod:4)GGGYC(UniMod:4)ISK	VSLCGGGYCISK	2
1/O88451	LWDQTSSEVK	LWDQTSSEVK	2
1/O88451	TNVSNYER	TNVSNYER	2
1/O88451	AIQSLTDTC(UniMod:4)SDDLSVVTDC(UniMod:4)MEHALTAC(UniMod:4)HPR	AIQSLTDTCSDDLSVVTDCMEHALTACHPR	4
1/O88451	EVYDKNFLDSYIK	EVYDKNFLDSYIK	3
1/O88451	YGVEAFSDSLRR	YGVEAFSDSLRR	3
1/O88451	NFLDSYIK	NFLDSYIK	2
1/O88451	AIQSLTDTC(UniMod:4)SDDLSVVTDC(UniMod:4)MEHALTAC(UniMod:4)HPR	AIQSLTDTCSDDLSVVTDCMEHALTACHPR	5
1/O88451	YGVEAFSDSLR	YGVEAFSDSLR	2
1/O88451	EISYFGVK	EISYFGVK	2
1/O88451	VAIIEPGGFR	VAIIEPGGFR	2
1/O88451	YGVEAFSDSLRR	YGVEAFSDSLRR	2
1/O88451	AIQSLTDTC(UniMod:4)SDDLSVVTDC(UniMod:4)MEHALTAC(UniMod:4)HPR	AIQSLTDTCSDDLSVVTDCMEHALTACHPR	3
1/O88451	AIQSLTDTC(UniMod:4)SDDLSVVTDC(UniMod:4)M(UniMod:35)EHALTAC(UniMod:4)HPR	AIQSLTDTCSDDLSVVTDCMEHALTACHPR	4
1/O88451	GRVVNISSSMGR	GRVVNISSSMGR	2
1/O88451	LWDQTSSEVKEVYDK	LWDQTSSEVKEVYDK	2
1/O88451	LWDQTSSEVKEVYDKNFLDSYIK	LWDQTSSEVKEVYDKNFLDSYIK	4
1/O88451	LWDQTSSEVKEVYDKNFLDSYIK	LWDQTSSEVKEVYDKNFLDSYIK	3
1/O88455	AGSQGQWGR	AGSQGQWGR	2
1/O88455	LLVSGFWGVAR	LLVSGFWGVAR	2
1/O88455	AIEC(UniMod:4)SYTSADGLK	AIECSYTSADGLK	2
1/O88455	YTAAVPYR	YTAAVPYR	2
1/O88455	FLPGYVGGVQEGAITPAGVVNK	FLPGYVGGVQEGAITPAGVVNK	3
1/O88455	FLPGYVGGVQEGAITPAGVVNK	FLPGYVGGVQEGAITPAGVVNK	2
1/O88455	GYLFPTSAEDC(UniMod:4)K	GYLFPTSAEDCK	2
1/O88456	SMVAVMDSDTTGK	SMVAVMDSDTTGK	2
1/O88456	TDGFGIDTC(UniMod:4)R	TDGFGIDTCR	2
1/O88456	ILGGVISAISEAAAQYNPEPPPPR	ILGGVISAISEAAAQYNPEPPPPR	3
1/O88456	SHYSNIEANESEEVR	SHYSNIEANESEEVR	2
1/O88456	SGTIGSHELPGAFEAAGFHLNEHLYSMIIR	SGTIGSHELPGAFEAAGFHLNEHLYSMIIR	4
1/O88487	SVSTPSEAGSQDSGDGAVGSR	SVSTPSEAGSQDSGDGAVGSR	2
1/O88487	ADAEEEAATR	ADAEEEAATR	2
1/O88487	ETQTPVTAQPK	ETQTPVTAQPK	2
1/O88531	EWFTAHIIPFLK	EWFTAHIIPFLK	3
1/O88531	LQQGYNAIGFSQGGQFLR	LQQGYNAIGFSQGGQFLR	2
1/O88531	SLNAGAYSK	SLNAGAYSK	2
1/O88531	EGDHLQISK	EGDHLQISK	2
1/O88531	ETIPLQESTLYTEDR	ETIPLQESTLYTEDR	2
1/O88531	LQQGYNAIGFSQGGQFLR	LQQGYNAIGFSQGGQFLR	3
1/O88531	EIPGIYVLSLEIGK	EIPGIYVLSLEIGK	2
1/O88531	LVQAQYWHDPIK	LVQAQYWHDPIK	3
1/O88531	EWFTAHIIPFLK	EWFTAHIIPFLK	2
1/O88531	LVQAQYWHDPIK	LVQAQYWHDPIK	2
1/O88533	GSNELNETLLQR	GSNELNETLLQR	2
1/O88533	MLELPEAFLAGR	MLELPEAFLAGR	2
1/O88533	LVAYTSDQAHSSVER	LVAYTSDQAHSSVER	3
1/O88533	AVPSDGNFSMR	AVPSDGNFSMR	2
1/O88533	HVELSHEFESLVR	HVELSHEFESLVR	3
1/O88533	HSHQDSGFITDYR	HSHQDSGFITDYR	3
1/O88533	TDLTGAFNMDPVYLK	TDLTGAFNMDPVYLK	2
1/O88533	QLQAASPEFTQAAIMEK	QLQAASPEFTQAAIMEK	2
1/O88533	LVAYTSDQAHSSVER	LVAYTSDQAHSSVER	2
1/O88533	AGEGGGVIQGSASEATLVALLAAR	AGEGGGVIQGSASEATLVALLAAR	3
1/O88533	TVESAHVQLAWEHISDLASSVLR	TVESAHVQLAWEHISDLASSVLR	4
1/O88533	LKGSNELNETLLQR	LKGSNELNETLLQR	2
1/O88533	AGEGGGVIQGSASEATLVALLAAR	AGEGGGVIQGSASEATLVALLAAR	2
1/O88533	HSHQDSGFITDYR	HSHQDSGFITDYR	2
1/O88533	TVESAHVQLAWEHISDLASSVLR	TVESAHVQLAWEHISDLASSVLR	3
1/O88533	YLLNGVEFADSFNFNPHK	YLLNGVEFADSFNFNPHK	3
1/O88533	HVELSHEFESLVR	HVELSHEFESLVR	2
1/O88543	AMDQEITVNPQFVQK	AMDQEITVNPQFVQK	2
1/O88543	YATDTFAGLC(UniMod:4)HQLTNALVER	YATDTFAGLCHQLTNALVER	3
1/O88543	FIKPLSNAYHELAQVYSTNNPSELR	FIKPLSNAYHELAQVYSTNNPSELR	3
1/O88544	ATTADGSSILDR	ATTADGSSILDR	2
1/O88544	IASQMITEGR	IASQMITEGR	2
1/O88544	VISFEEQVASIR	VISFEEQVASIR	2
1/O88544	NAAQVLVGIPLETGQK	NAAQVLVGIPLETGQK	2
1/O88544	HALHC(UniMod:4)TILASAGQQR	HALHCTILASAGQQR	3
1/O88544	TIVHESER	TIVHESER	2
1/O88544	AIQLSGTEQLEALK	AIQLSGTEQLEALK	2
1/O88544	AVIEHNLLSASK	AVIEHNLLSASK	2
1/O88545	QVC(UniMod:4)EIIESPLFLK	QVCEIIESPLFLK	2
1/O88545	ASEAGEVPFNHEILR	ASEAGEVPFNHEILR	3
1/O88569	NYYEQWGK	NYYEQWGK	2
1/O88569	KLFIGGLSFETTEESLR	KLFIGGLSFETTEESLR	3
1/O88569	LFIGGLSFETTEESLR	LFIGGLSFETTEESLR	2
1/O88569	DYFEEYGK	DYFEEYGK	2
1/O88569	GFGFVTFDDHDPVDK	GFGFVTFDDHDPVDK	2
1/O88569	GFGFVTFDDHDPVDK	GFGFVTFDDHDPVDK	3
1/O88569	EESGKPGAHVTVK	EESGKPGAHVTVK	2
1/O88569	IDTIEIITDR	IDTIEIITDR	2
1/O88569	QEMQEVQSSR	QEMQEVQSSR	2
1/O88569	NMGGPYGGGNYGPGGSGGSGGYGGR	NMGGPYGGGNYGPGGSGGSGGYGGR	2
1/O88569	QEM(UniMod:35)QEVQSSR	QEMQEVQSSR	2
1/O88569	LTDC(UniMod:4)VVMR	LTDCVVMR	2
1/O88569	LTDC(UniMod:4)VVMRDPASK	LTDCVVMRDPASK	2
1/O88569	GGGGNFGPGPGSNFR	GGGGNFGPGPGSNFR	2
1/O88569	EESGKPGAHVTVK	EESGKPGAHVTVK	3
1/O88569	YHTINGHNAEVR	YHTINGHNAEVR	3
1/O88569	GGSDGYGSGR	GGSDGYGSGR	2
1/O88569	YHTINGHNAEVR	YHTINGHNAEVR	2
1/O88569	TLETVPLER	TLETVPLER	2
1/O88569	GGNFGFGDSR	GGNFGFGDSR	2
1/O88569	LTDC(UniMod:4)VVMRDPASKR	LTDCVVMRDPASKR	3
1/O88569	LTDC(UniMod:4)VVM(UniMod:35)R	LTDCVVMR	2
1/O88569	KLFIGGLSFETTEESLR	KLFIGGLSFETTEESLR	2
1/O88569	LTDC(UniMod:4)VVMRDPASK	LTDCVVMRDPASK	3
1/O88569	GFGFVTFDDHDPVDKIVLQK	GFGFVTFDDHDPVDKIVLQK	3
1/O88587	VSILIGASQDLIPQLK	VSILIGASQDLIPQLK	3
1/O88587	AVYQGPGSSPVK	AVYQGPGSSPVK	2
1/O88587	YLPDTLLLEEC(UniMod:4)GLLR	YLPDTLLLEECGLLR	2
1/O88587	KYDVDTLDMVFLDHWK	KYDVDTLDMVFLDHWK	3
1/O88587	EWAMNVGDAK	EWAMNVGDAK	2
1/O88587	GQIM(UniMod:35)DAVIR	GQIMDAVIR	2
1/O88587	EYRPSLVLELGAYC(UniMod:4)GYSAVR	EYRPSLVLELGAYCGYSAVR	3
1/O88587	YLPDTLLLEEC(UniMod:4)GLLRK	YLPDTLLLEECGLLRK	3
1/O88587	AVYQGPGSSPVKS	AVYQGPGSSPVKS	2
1/O88587	VSILIGASQDLIPQLKK	VSILIGASQDLIPQLKK	3
1/O88587	GQIMDAVIR	GQIMDAVIR	2
1/O88587	GSSSFEC(UniMod:4)THYSSYLEYMK	GSSSFECTHYSSYLEYMK	3
1/O88587	YLPDTLLLEEC(UniMod:4)GLLR	YLPDTLLLEECGLLR	3
1/O88587	DRYLPDTLLLEEC(UniMod:4)GLLR	DRYLPDTLLLEECGLLR	3
1/O88587	HVQQHAKPGDPQSVLEAIDTYC(UniMod:4)SEK	HVQQHAKPGDPQSVLEAIDTYCSEK	4
1/O88587	HVQQHAKPGDPQSVLEAIDTYC(UniMod:4)SEK	HVQQHAKPGDPQSVLEAIDTYCSEK	3
1/O88587	KKYDVDTLDMVFLDHWK	KKYDVDTLDMVFLDHWK	4
1/O88587	VSILIGASQDLIPQLK	VSILIGASQDLIPQLK	2
1/O88587	EWAM(UniMod:35)NVGDAK	EWAMNVGDAK	2
1/O88587	KKYDVDTLDMVFLDHWK	KKYDVDTLDMVFLDHWK	3
1/O88587	GSSSFEC(UniMod:4)THYSSYLEYMK	GSSSFECTHYSSYLEYMK	2
1/O88587	VSILIGASQDLIPQLKK	VSILIGASQDLIPQLKK	2
1/O88587	KGTVLLADNVIVPGTPDFLAYVR	KGTVLLADNVIVPGTPDFLAYVR	3
1/O88587	KYDVDTLDM(UniMod:35)VFLDHWK	KYDVDTLDMVFLDHWK	3
1/O88587	HVQQHAKPGDPQSVLEAIDTYC(UniMod:4)SEKEWAMNVGDAK	HVQQHAKPGDPQSVLEAIDTYCSEKEWAMNVGDAK	4
1/O88587	LLTMEINPDYAAITQQM(UniMod:35)LDFAGLQDK	LLTMEINPDYAAITQQMLDFAGLQDK	3
1/O88587	GSSSFEC(UniMod:4)THYSSYLEYM(UniMod:35)K	GSSSFECTHYSSYLEYMK	3
1/O88587	YDVDTLDMVFLDHWK	YDVDTLDMVFLDHWK	3
1/O88587	KYDVDTLDMVFLDHWK	KYDVDTLDMVFLDHWK	2
1/O88587	YDVDTLDM(UniMod:35)VFLDHWK	YDVDTLDMVFLDHWK	3
1/O88587	YDVDTLDMVFLDHWK	YDVDTLDMVFLDHWK	2
1/O88587	YLPDTLLLEEC(UniMod:4)GLLRK	YLPDTLLLEECGLLRK	2
1/O88587	EYRPSLVLELGAYC(UniMod:4)GYSAVR	EYRPSLVLELGAYCGYSAVR	2
1/O88653	ELAPLFEELIK	ELAPLFEELIK	2
1/O88668	FVTHVSDWGSLATISTIK	FVTHVSDWGSLATISTIK	3
1/O88668	IWVLDYFGGPK	IWVLDYFGGPK	2
1/O88685	AVC(UniMod:4)VEAGMIALR	AVCVEAGMIALR	2
1/O88685	GVLMYGPPGTGK	GVLMYGPPGTGK	2
1/O88685	MSTEEIVQR	MSTEEIVQR	2
1/O88685	QIQELVEAIVLPMNHK	QIQELVEAIVLPMNHK	3
1/O88685	VDILDPALLR	VDILDPALLR	2
1/O88685	KMNVSPDVNYEELAR	KMNVSPDVNYEELAR	3
1/O88685	LAGPQLVQMFIGDGAK	LAGPQLVQMFIGDGAK	2
1/O88685	DSYLILETLPTEYDSR	DSYLILETLPTEYDSR	2
1/O88685	C(UniMod:4)TDDFNGAQC(UniMod:4)K	CTDDFNGAQCK	2
1/O88685	MNVSPDVNYEELAR	MNVSPDVNYEELAR	2
1/O88685	VIAATNRVDILDPALLR	VIAATNRVDILDPALLR	3
1/O88685	VTHELQAMK	VTHELQAMK	2
1/O88685	LKPGDLVGVNK	LKPGDLVGVNK	2
1/O88685	KMNVSPDVNYEELAR	KMNVSPDVNYEELAR	2
1/O88685	TMLELLNQLDGFQPNTQVK	TMLELLNQLDGFQPNTQVK	3
1/O88685	QTYFLPVIGLVDAEK	QTYFLPVIGLVDAEK	2
1/O88685	TMLELLNQLDGFQPNTQVK	TMLELLNQLDGFQPNTQVK	2
1/O88696	QSLQVIESAMER	QSLQVIESAMER	2
1/O88696	VLVHPPQDGEDEPELVQK	VLVHPPQDGEDEPELVQK	3
1/O88696	GQATDIAIQAEEIMK	GQATDIAIQAEEIMK	2
1/O88696	YMSPMEAQEFGILDK	YMSPMEAQEFGILDK	2
1/O88696	ETATAPTDPPAPTST	ETATAPTDPPAPTST	2
1/O88736	YATDLLNVALNR	YATDLLNVALNR	2
1/O88736	YASATSGFGTNYVTGQK	YASATSGFGTNYVTGQK	2
1/O88736	ELEPLLC(UniMod:4)HADNPSQLIWTSSR	ELEPLLCHADNPSQLIWTSSR	3
1/O88736	LLAEDDDLHLC(UniMod:4)LAC(UniMod:4)R	LLAEDDDLHLCLACR	3
1/O88736	AFFC(UniMod:4)GIFSR	AFFCGIFSR	2
1/O88736	MDIDEDTAEK	MDIDEDTAEK	2
1/O88736	ANFSLEDIQHSK	ANFSLEDIQHSK	2
1/O88792	AVLTC(UniMod:4)SEHDGSPPSEYSWFK	AVLTCSEHDGSPPSEYSWFK	3
1/O88792	VIYSQPSTR	VIYSQPSTR	2
1/O88792	VTFSSSGITFSSVTR	VTFSSSGITFSSVTR	2
1/O88792	LTC(UniMod:4)TYSGFSSPR	LTCTYSGFSSPR	2
1/O88792	DGISMLTADAK	DGISMLTADAK	2
1/O88822	HPSSFEGK	HPSSFEGK	2
1/O88822	ESNSFAENGC(UniMod:4)K	ESNSFAENGCK	2
1/O88824	TTPEC(UniMod:4)GSTGYVEK	TTPECGSTGYVEK	2
1/O88833	LYPPVPGIVR	LYPPVPGIVR	2
1/O88833	AYLTVYDPDYMK	AYLTVYDPDYMK	2
1/O88833	DQLQDEGELEK	DQLQDEGELEK	2
1/O88833	GSVQVDGNYR	GSVQVDGNYR	2
1/O88833	TYLQAIGDLNNLFHSR	TYLQAIGDLNNLFHSR	3
1/O88833	ELSTSVTFPDGR	ELSTSVTFPDGR	2
1/O88844	TVEAEAAHGTVTR	TVEAEAAHGTVTR	3
1/O88844	LIDDM(UniMod:35)VAQAMK	LIDDMVAQAMK	2
1/O88844	ATDFVVPGPGK	ATDFVVPGPGK	2
1/O88844	LDNNTELSFFAK	LDNNTELSFFAK	2
1/O88844	GWPLYLSTK	GWPLYLSTK	2
1/O88844	LVTGWVKPIIIGR	LVTGWVKPIIIGR	3
1/O88844	IQGGSVVEM(UniMod:35)QGDEMTR	IQGGSVVEMQGDEMTR	2
1/O88844	SIEDFAHSSFQMALSK	SIEDFAHSSFQMALSK	2
1/O88844	KIQGGSVVEMQGDEMTR	KIQGGSVVEMQGDEMTR	3
1/O88844	FKDIFQEIYDK	FKDIFQEIYDK	3
1/O88844	ALEDVC(UniMod:4)IETIEAGFMTK	ALEDVCIETIEAGFMTK	2
1/O88844	TVEAEAAHGTVTR	TVEAEAAHGTVTR	2
1/O88844	FKDIFQEIYDKK	FKDIFQEIYDKK	2
1/O88844	SEGGFIWAC(UniMod:4)K	SEGGFIWACK	2
1/O88844	SDYLNTFEFM(UniMod:35)DK	SDYLNTFEFMDK	2
1/O88844	LVTGWVKPIIIGR	LVTGWVKPIIIGR	2
1/O88844	SQFEAQK	SQFEAQK	2
1/O88844	KIQGGSVVEM(UniMod:35)QGDEM(UniMod:35)TR	KIQGGSVVEMQGDEMTR	3
1/O88844	SIEDFAHSSFQMALSK	SIEDFAHSSFQMALSK	3
1/O88844	LIDDMVAQAMK	LIDDMVAQAMK	2
1/O88844	VEITYTPK	VEITYTPK	2
1/O88844	IQGGSVVEMQGDEMTR	IQGGSVVEMQGDEMTR	2
1/O88844	FKDIFQEIYDKK	FKDIFQEIYDKK	3
1/O88844	VTYMVHDFEEGGGVAMGMYNQDK	VTYMVHDFEEGGGVAMGMYNQDK	3
1/O88844	C(UniMod:4)ATITPDEK	CATITPDEK	2
1/O88844	HAYGDQYR	HAYGDQYR	2
1/O88844	IIWELIK	IIWELIK	2
1/O88844	KIQGGSVVEMQGDEMTR	KIQGGSVVEMQGDEMTR	2
1/O88844	DAAEAIKK	DAAEAIKK	2
1/O88844	AKLDNNTELSFFAK	AKLDNNTELSFFAK	3
1/O88844	YKSQFEAQK	YKSQFEAQK	2
1/O88844	ALEDVC(UniMod:4)IETIEAGFMTK	ALEDVCIETIEAGFMTK	3
1/O88844	SDYLNTFEFMDK	SDYLNTFEFMDK	2
1/O88844	C(UniMod:4)ATITPDEKR	CATITPDEKR	2
1/O88844	LIDDMVAQAM(UniMod:35)K	LIDDMVAQAMK	2
1/O88844	LILPYVELDLHSYDLGIENR	LILPYVELDLHSYDLGIENR	3
1/O88844	VTYM(UniMod:35)VHDFEEGGGVAMGMYNQDK	VTYMVHDFEEGGGVAMGMYNQDK	3
1/O88844	AKLDNNTELSFFAK	AKLDNNTELSFFAK	2
1/O88844	FKDIFQEIYDK	FKDIFQEIYDK	2
1/O88844	SIEDFAHSSFQM(UniMod:35)ALSK	SIEDFAHSSFQMALSK	3
1/O88844	ATDFVVPGPGKVEITYTPK	ATDFVVPGPGKVEITYTPK	3
1/O88844	GQETSTNPIASIFAWSR	GQETSTNPIASIFAWSR	2
1/O88844	GQETSTNPIASIFAWSR	GQETSTNPIASIFAWSR	3
1/O88844	DIFQEIYDKK	DIFQEIYDKK	2
1/O88844	LILPYVELDLHSYDLGIENR	LILPYVELDLHSYDLGIENR	4
1/O88844	EKLILPYVELDLHSYDLGIENR	EKLILPYVELDLHSYDLGIENR	4
1/O88844	DIFQEIYDK	DIFQEIYDK	2
1/O88844	EKLILPYVELDLHSYDLGIENR	EKLILPYVELDLHSYDLGIENR	3
[truncated: 30,357 more rows]
[truncated: 31 more columns]
