# Supplementary material for: A new class of protein biomarkers based on subcellular distribution: application to a mouse liver cancer model
Source: Sci Rep. 2019 May 6;9:6913. doi: 10.1038/s41598-019-43091-z (PMC6502816; doi:10.1038/s41598-019-43091-z)
Supplement: Supplementary file 4 — Dataset 3 [file 41598_2019_43091_MOESM4_ESM.xlsx]

## Sheet: Table 3
Table 3: List of 2735 UniProtKB-annotated proteins quantified in the mouse liver.
UniProtKB entry	Entry name	Status	Protein names	Gene names	Organism	Length	Entry name
A2AR02	PPIG_MOUSE	reviewed	Peptidyl-prolyl cis-trans isomerase G (PPIase G) (Peptidyl-prolyl isomerase G) (EC 5.2.1.8) (Cyclophilin G) (Rotamase G)	Ppig	Mus musculus (Mouse)	752	PPIG
E9Q555	RN213_MOUSE	reviewed	E3 ubiquitin-protein ligase RNF213 (EC 2.3.2.27) (EC 3.6.4.-) (Mysterin) (RING finger protein 213) (RING-type E3 ubiquitin transferase RNF213)	Rnf213 Mystr	Mus musculus (Mouse)	5152	RN213
E9Q735	UBE4A_MOUSE	reviewed	Ubiquitin conjugation factor E4 A (EC 6.3.2.-)	Ube4a Ufd2b	Mus musculus (Mouse)	1028	UBE4A
O08759	UBE3A_MOUSE	reviewed	Ubiquitin-protein ligase E3A (EC 2.3.2.26) (HECT-type ubiquitin transferase E3A) (Oncogenic protein-associated protein E6-AP)	Ube3a	Mus musculus (Mouse)	870	UBE3A
O08788	DCTN1_MOUSE	reviewed	Dynactin subunit 1 (150 kDa dynein-associated polypeptide) (DAP-150) (DP-150) (p150-glued)	Dctn1	Mus musculus (Mouse)	1281	DCTN1
O08808	DIAP1_MOUSE	reviewed	Protein diaphanous homolog 1 (Diaphanous-related formin-1) (DRF1) (p140mDIA) (mDIA1)	Diaph1 Diap1	Mus musculus (Mouse)	1255	DIAP1
O08810	U5S1_MOUSE	reviewed		Eftud2 Snrp116	Mus musculus (Mouse)	971	U5S1
O35218	CPSF2_MOUSE	reviewed	Cleavage and polyadenylation specificity factor subunit 2 (Cleavage and polyadenylation specificity factor 100 kDa subunit) (CPSF 100 kDa subunit)	Cpsf2 Cpsf100 Mcpsf	Mus musculus (Mouse)	782	CPSF2
O35350	CAN1_MOUSE	reviewed	Calpain-1 catalytic subunit (EC 3.4.22.52) (Calcium-activated neutral proteinase 1) (CANP 1) (Calpain mu-type) (Calpain-1 large subunit) (Micromolar-calpain) (muCANP)	Capn1 Canp1 Capa1	Mus musculus (Mouse)	713	CAN1
O35864	CSN5_MOUSE	reviewed	COP9 signalosome complex subunit 5 (SGN5) (Signalosome subunit 5) (EC 3.4.-.-) (Jun activation domain-binding protein 1) (Kip1 C-terminus-interacting protein 2)	Cops5 Csn5 Jab1 Kic2	Mus musculus (Mouse)	334	CSN5
O35943	FRDA_MOUSE	reviewed	Frataxin, mitochondrial (Fxn) (EC 1.16.3.1) [Cleaved into: Frataxin intermediate form; Frataxin mature form]	Fxn Frda	Mus musculus (Mouse)	207	FRDA
O70305	ATX2_MOUSE	reviewed	Ataxin-2 (Spinocerebellar ataxia type 2 protein homolog)	Atxn2 Atx2 Sca2	Mus musculus (Mouse)	1285	ATX2
O88543	CSN3_MOUSE	reviewed	COP9 signalosome complex subunit 3 (SGN3) (Signalosome subunit 3) (JAB1-containing signalosome subunit 3)	Cops3 Csn3	Mus musculus (Mouse)	423	CSN3
O88958	GNPI1_MOUSE	reviewed	Glucosamine-6-phosphate isomerase 1 (EC 3.5.99.6) (Glucosamine-6-phosphate deaminase 1) (GNPDA 1) (GlcN6P deaminase 1) (Oscillin)	Gnpda1 Gnpi	Mus musculus (Mouse)	289	GNPI1
O89020	AFAM_MOUSE	reviewed	Afamin (Alpha-albumin) (Alpha-Alb)	Afm	Mus musculus (Mouse)	608	AFAM
O89110	CASP8_MOUSE	reviewed	Caspase-8 (CASP-8) (EC 3.4.22.61) [Cleaved into: Caspase-8 subunit p18; Caspase-8 subunit p10]	Casp8	Mus musculus (Mouse)	480	CASP8
P12382	PFKAL_MOUSE	reviewed	ATP-dependent 6-phosphofructokinase, liver type (ATP-PFK) (PFK-L) (EC 2.7.1.11) (6-phosphofructokinase type B) (Phosphofructo-1-kinase isozyme B) (PFK-B) (Phosphohexokinase)	Pfkl Pfk-l Pfkb	Mus musculus (Mouse)	780	PFKAL
P23198	CBX3_MOUSE	reviewed	Chromobox protein homolog 3 (Heterochromatin protein 1 homolog gamma) (HP1 gamma) (M32) (Modifier 2 protein)	Cbx3	Mus musculus (Mouse)	183	CBX3
P26262	KLKB1_MOUSE	reviewed	Plasma kallikrein (EC 3.4.21.34) (Fletcher factor) (Kininogenin) (Plasma prekallikrein) [Cleaved into: Plasma kallikrein heavy chain; Plasma kallikrein light chain]	Klkb1 Klk3 Pk	Mus musculus (Mouse)	638	KLKB1
P28076	PSB9_MOUSE	reviewed	Proteasome subunit beta type-9 (EC 3.4.25.1) (LMP-2d) (Low molecular mass protein 2) (Macropain chain 7) (Multicatalytic endopeptidase complex chain 7) (Proteasome chain 7) (Proteasome subunit beta-1i) (Really interesting new gene 12 protein)	Psmb9 Lmp2 Ring12	Mus musculus (Mouse)	219	PSB9
P28658	ATX10_MOUSE	reviewed	Ataxin-10 (Brain protein E46) (Spinocerebellar ataxia type 10 protein homolog)	Atxn10 Sca10	Mus musculus (Mouse)	475	ATX10
P36536	SAR1A_MOUSE	reviewed	GTP-binding protein SAR1a	Sar1a Sara Sara1	Mus musculus (Mouse)	198	SAR1A
P37804	TAGL_MOUSE	reviewed	Transgelin (Actin-associated protein p27) (Smooth muscle protein 22-alpha) (SM22-alpha)	Tagln Sm22 Sm22a	Mus musculus (Mouse)	201	TAGL
P42567	EPS15_MOUSE	reviewed	Epidermal growth factor receptor substrate 15 (Protein Eps15) (Protein AF-1p)	Eps15	Mus musculus (Mouse)	897	EPS15
P47856	GFPT1_MOUSE	reviewed	Glutamine--fructose-6-phosphate aminotransferase [isomerizing] 1 (EC 2.6.1.16) (D-fructose-6-phosphate amidotransferase 1) (Glutamine:fructose-6-phosphate amidotransferase 1) (GFAT 1) (GFAT1) (Hexosephosphate aminotransferase 1)	Gfpt1 Gfpt	Mus musculus (Mouse)	697	GFPT1
P47941	CRKL_MOUSE	reviewed	Crk-like protein	Crkl Crkol	Mus musculus (Mouse)	303	CRKL
P50543	S10AB_MOUSE	reviewed	Protein S100-A11 (Calgizzarin) (Endothelial monocyte-activating polypeptide) (EMAP) (Protein S100-C) (S100 calcium-binding protein A11)	S100a11 S100c	Mus musculus (Mouse)	98	S10AB
P51125	ICAL_MOUSE	reviewed	Calpastatin (Calpain inhibitor)	Cast	Mus musculus (Mouse)	788	ICAL
P51885	LUM_MOUSE	reviewed	Lumican (Keratan sulfate proteoglycan lumican) (KSPG lumican)	Lum Lcn Ldc	Mus musculus (Mouse)	338	LUM
P53810	PIPNA_MOUSE	reviewed	Phosphatidylinositol transfer protein alpha isoform (PI-TP-alpha) (PtdIns transfer protein alpha) (PtdInsTP alpha)	Pitpna Pitpn	Mus musculus (Mouse)	271	PIPNA
P54729	NUB1_MOUSE	reviewed	NEDD8 ultimate buster 1 (Negative regulator of ubiquitin-like proteins 1) (Protein BS4)	Nub1 Nyren18	Mus musculus (Mouse)	614	NUB1
P56380	AP4A_MOUSE	reviewed	Bis(5'-nucleosyl)-tetraphosphatase [asymmetrical] (EC 3.6.1.17) (Diadenosine 5',5'''-P1,P4-tetraphosphate asymmetrical hydrolase) (Ap4A hydrolase) (Ap4Aase) (Diadenosine tetraphosphatase) (Nucleoside diphosphate-linked moiety X motif 2) (Nudix motif 2)	Nudt2 Apah1	Mus musculus (Mouse)	147	AP4A
P57784	RU2A_MOUSE	reviewed	U2 small nuclear ribonucleoprotein A' (U2 snRNP A')	Snrpa1	Mus musculus (Mouse)	255	RU2A
P58774	TPM2_MOUSE	reviewed	Tropomyosin beta chain (Beta-tropomyosin) (Tropomyosin-2)	Tpm2 Tpm-2	Mus musculus (Mouse)	284	TPM2
P61082	UBC12_MOUSE	reviewed	NEDD8-conjugating enzyme Ubc12 (EC 6.3.2.-) (NEDD8 carrier protein) (NEDD8 protein ligase) (Ubiquitin-conjugating enzyme E2 M)	Ube2m Ubc-rs2 Ubc12	Mus musculus (Mouse)	183	UBC12
P61164	ACTZ_MOUSE	reviewed	Alpha-centractin (Centractin) (ARP1) (Actin-RPV) (Centrosome-associated actin homolog)	Actr1a Ctrn1	Mus musculus (Mouse)	376	ACTZ
P61202	CSN2_MOUSE	reviewed	COP9 signalosome complex subunit 2 (SGN2) (Signalosome subunit 2) (Alien homolog) (JAB1-containing signalosome subunit 2) (Thyroid receptor-interacting protein 15) (TR-interacting protein 15) (TRIP-15)	Cops2 Csn2 Trip15	Mus musculus (Mouse)	443	CSN2
P61290	PSME3_MOUSE	reviewed	Proteasome activator complex subunit 3 (11S regulator complex subunit gamma) (REG-gamma) (Activator of multicatalytic protease subunit 3) (Ki nuclear autoantigen) (Proteasome activator 28 subunit gamma) (PA28g) (PA28gamma)	Psme3	Mus musculus (Mouse)	254	PSME3
P61957	SUMO2_MOUSE	reviewed	Small ubiquitin-related modifier 2 (SUMO-2) (SMT3 homolog 2) (Ubiquitin-like protein SMT3B) (Smt3B)	Sumo2 Smt3b Smt3h2	Mus musculus (Mouse)	95	SUMO2
P62141	PP1B_MOUSE	reviewed	Serine/threonine-protein phosphatase PP1-beta catalytic subunit (PP-1B) (EC 3.1.3.16) (EC 3.1.3.53)	Ppp1cb	Mus musculus (Mouse)	327	PP1B
P62257	UBE2H_MOUSE	reviewed	Ubiquitin-conjugating enzyme E2 H (EC 2.3.2.23) ((E3-independent) E2 ubiquitin-conjugating enzyme H) (EC 2.3.2.24) (E2 ubiquitin-conjugating enzyme H) (UBCH2) (Ubiquitin carrier protein H) (Ubiquitin-conjugating enzyme E2-20K) (Ubiquitin-protein ligase H)	Ube2h	Mus musculus (Mouse)	183	UBE2H
P62500	T22D1_MOUSE	reviewed	TSC22 domain family protein 1 (Regulatory protein TSC-22) (TGFB-stimulated clone 22 homolog) (TSC22-related inducible leucine zipper 1b) (Transforming growth factor beta-1-induced transcript 4 protein)	Tsc22d1 Kiaa1994 Tgfb1i4 Tilz1b Tsc22	Mus musculus (Mouse)	1077	T22D1
P63330	PP2AA_MOUSE	reviewed	Serine/threonine-protein phosphatase 2A catalytic subunit alpha isoform (PP2A-alpha) (EC 3.1.3.16)	Ppp2ca	Mus musculus (Mouse)	309	PP2AA
P67871	CSK2B_MOUSE	reviewed	Casein kinase II subunit beta (CK II beta) (Phosvitin)	Csnk2b Ck2n	Mus musculus (Mouse)	215	CSK2B
P68181	KAPCB_MOUSE	reviewed	cAMP-dependent protein kinase catalytic subunit beta (PKA C-beta) (EC 2.7.11.11)	Prkacb Pkacb	Mus musculus (Mouse)	351	KAPCB
P70269	CATE_MOUSE	reviewed	Cathepsin E (EC 3.4.23.34)	Ctse	Mus musculus (Mouse)	397	CATE
P83917	CBX1_MOUSE	reviewed	Chromobox protein homolog 1 (Heterochromatin protein 1 homolog beta) (HP1 beta) (Heterochromatin protein p25) (M31) (Modifier 1 protein)	Cbx1 Cbx	Mus musculus (Mouse)	185	CBX1
P97447	FHL1_MOUSE	reviewed	Four and a half LIM domains protein 1 (FHL-1) (KyoT) (RBP-associated molecule 14-1) (RAM14-1) (Skeletal muscle LIM-protein 1) (SLIM) (SLIM-1)	Fhl1	Mus musculus (Mouse)	280	FHL1
Q01730	RSU1_MOUSE	reviewed	Ras suppressor protein 1 (RSP-1) (Rsu-1)	Rsu1 Rsp1	Mus musculus (Mouse)	277	RSU1
Q05020	APOC2_MOUSE	reviewed	Apolipoprotein C-II (Apo-CII) (ApoC-II) (Apolipoprotein C2)	Apoc2	Mus musculus (Mouse)	97	APOC2
Q1HFZ0	NSUN2_MOUSE	reviewed	tRNA (cytosine(34)-C(5))-methyltransferase (EC 2.1.1.203) (Myc-induced SUN domain-containing protein) (Misu) (NOL1/NOP2/Sun domain family member 2)	Nsun2 D13Wsu123e Misu	Mus musculus (Mouse)	757	NSUN2
Q3TCH7	CUL4A_MOUSE	reviewed	Cullin-4A (CUL-4A)	Cul4a	Mus musculus (Mouse)	759	CUL4A
Q3TCN2	PLBL2_MOUSE	reviewed	Putative phospholipase B-like 2 (EC 3.1.1.-) (66.3 kDa protein) (76 kDa protein) (p76) (LAMA-like protein 2) (Lamina ancestor homolog 2) (Phospholipase B domain-containing protein 2) [Cleaved into: Putative phospholipase B-like 2 28 kDa form; Putative phospholipase B-like 2 40 kDa form; Putative phospholipase B-like 2 15 kDa form]	Plbd2	Mus musculus (Mouse)	594	PLBL2
Q3TMH2	SCRN3_MOUSE	reviewed	Secernin-3	Scrn3	Mus musculus (Mouse)	418	SCRN3
Q3TWW8	SRSF6_MOUSE	reviewed	Serine/arginine-rich splicing factor 6 (Pre-mRNA-splicing factor SRP55) (Splicing factor, arginine/serine-rich 6)	Srsf6 Sfrs6 Srp55	Mus musculus (Mouse)	339	SRSF6
Q3U487	HECD3_MOUSE	reviewed	E3 ubiquitin-protein ligase HECTD3 (EC 2.3.2.26) (HECT domain-containing protein 3) (HECT-type E3 ubiquitin transferase HECTD3)	Hectd3	Mus musculus (Mouse)	861	HECD3
Q3UEB3	PUF60_MOUSE	reviewed	Poly(U)-binding-splicing factor PUF60 (60 kDa poly(U)-binding-splicing factor)	Puf60	Mus musculus (Mouse)	564	PUF60
Q3UGR5	HDHD2_MOUSE	reviewed	Haloacid dehalogenase-like hydrolase domain-containing protein 2	Hdhd2	Mus musculus (Mouse)	259	HDHD2
Q3UPH1	PRRC1_MOUSE	reviewed	Protein PRRC1 (Proline-rich and coiled-coil-containing protein 1)	Prrc1	Mus musculus (Mouse)	443	PRRC1
Q4VAA2	CDV3_MOUSE	reviewed	Protein CDV3 (Carnitine deficiency-associated protein 3) (Tyrosine-phosphorylated protein 36) (TPP36)	Cdv3	Mus musculus (Mouse)	281	CDV3
Q5HZI1	MTUS1_MOUSE	reviewed	Microtubule-associated tumor suppressor 1 homolog (AT2 receptor-binding protein) (Angiotensin-II type 2 receptor-interacting protein) (Coiled-coiled tumor suppressor gene 1 protein) (Mitochondrial tumor suppressor 1 homolog)	Mtus1 Atbp Atip Cctsg1 Kiaa1288 Mtsg1	Mus musculus (Mouse)	1210	MTUS1
Q5ND29	RILP_MOUSE	reviewed	Rab-interacting lysosomal protein	Rilp	Mus musculus (Mouse)	369	RILP
Q5SUR0	PUR4_MOUSE	reviewed	Phosphoribosylformylglycinamidine synthase (FGAM synthase) (FGAMS) (EC 6.3.5.3) (Formylglycinamide ribonucleotide amidotransferase) (FGAR amidotransferase) (FGAR-AT) (Formylglycinamide ribotide amidotransferase)	Pfas Kiaa0361	Mus musculus (Mouse)	1337	PUR4
Q61074	PPM1G_MOUSE	reviewed	Protein phosphatase 1G (EC 3.1.3.16) (Fibroblast growth factor-inducible protein 13) (FIN13) (Protein phosphatase 1C) (Protein phosphatase 2C isoform gamma) (PP2C-gamma) (Protein phosphatase magnesium-dependent 1 gamma)	Ppm1g Fin13 Ppm1c	Mus musculus (Mouse)	542	PPM1G
Q61599	GDIR2_MOUSE	reviewed	Rho GDP-dissociation inhibitor 2 (Rho GDI 2) (D4) (Rho-GDI beta)	Arhgdib Gdid4	Mus musculus (Mouse)	200	GDIR2
Q62189	SNRPA_MOUSE	reviewed	U1 small nuclear ribonucleoprotein A (U1 snRNP A) (U1-A) (U1A)	Snrpa Rnu1a-1	Mus musculus (Mouse)	287	SNRPA
Q62376	RU17_MOUSE	reviewed	U1 small nuclear ribonucleoprotein 70 kDa (U1 snRNP 70 kDa) (U1-70K) (snRNP70)	Snrnp70 Snrp70	Mus musculus (Mouse)	448	RU17
Q62468	VILI_MOUSE	reviewed	Villin-1	Vil1 Vil	Mus musculus (Mouse)	827	VILI
Q63829	COMD3_MOUSE	reviewed	COMM domain-containing protein 3 (Bmi-1 upstream gene protein) (Bup protein)	Commd3 Bup	Mus musculus (Mouse)	195	COMD3
Q63844	MK03_MOUSE	reviewed	Mitogen-activated protein kinase 3 (MAP kinase 3) (MAPK 3) (EC 2.7.11.24) (ERT2) (Extracellular signal-regulated kinase 1) (ERK-1) (Insulin-stimulated MAP2 kinase) (MAP kinase isoform p44) (p44-MAPK) (MNK1) (Microtubule-associated protein 2 kinase) (p44-ERK1)	Mapk3 Erk1 Prkm3	Mus musculus (Mouse)	380	MK03
Q64012	RALY_MOUSE	reviewed	RNA-binding protein Raly (Maternally-expressed hnRNP C-related protein) (hnRNP associated with lethal yellow protein)	Raly Merc	Mus musculus (Mouse)	312	RALY
Q64669	NQO1_MOUSE	reviewed	NAD(P)H dehydrogenase [quinone] 1 (EC 1.6.5.2) (Azoreductase) (DT-diaphorase) (DTD) (Menadione reductase) (NAD(P)H:quinone oxidoreductase 1) (Phylloquinone reductase) (Quinone reductase 1) (QR1)	Nqo1 Dia4 Nmo1 Nmor1	Mus musculus (Mouse)	274	NQO1
Q6P1F6	2ABA_MOUSE	reviewed	Serine/threonine-protein phosphatase 2A 55 kDa regulatory subunit B alpha isoform (PP2A subunit B isoform B55-alpha) (PP2A subunit B isoform PR55-alpha) (PP2A subunit B isoform R2-alpha) (PP2A subunit B isoform alpha)	Ppp2r2a	Mus musculus (Mouse)	447	2ABA
Q6P4T2	U520_MOUSE	reviewed	U5 small nuclear ribonucleoprotein 200 kDa helicase (EC 3.6.4.13) (BRR2 homolog) (U5 snRNP-specific 200 kDa protein) (U5-200KD)	Snrnp200 Kiaa0788	Mus musculus (Mouse)	2136	U520
Q6P5F9	XPO1_MOUSE	reviewed	Exportin-1 (Exp1) (Chromosome region maintenance 1 protein homolog)	Xpo1 Crm1	Mus musculus (Mouse)	1071	XPO1
Q6P8I4	PCNP_MOUSE	reviewed	PEST proteolytic signal-containing nuclear protein (PCNP) (PEST-containing nuclear protein)	Pcnp	Mus musculus (Mouse)	178	PCNP
Q6P8J2	SAT2_MOUSE	reviewed	Diamine acetyltransferase 2 (EC 2.3.1.57) (Polyamine N-acetyltransferase 2) (Spermidine/spermine N(1)-acetyltransferase 2)	Sat2 Ssat2	Mus musculus (Mouse)	170	SAT2
Q6PD03	2A5A_MOUSE	reviewed	Serine/threonine-protein phosphatase 2A 56 kDa regulatory subunit alpha isoform (PP2A B subunit isoform B'-alpha) (PP2A B subunit isoform B56-alpha) (PP2A B subunit isoform PR61-alpha) (PR61alpha) (PP2A B subunit isoform R5-alpha)	Ppp2r5a	Mus musculus (Mouse)	486	2A5A
Q6PDI5	ECM29_MOUSE	reviewed	Proteasome-associated protein ECM29 homolog (Ecm29)	Ecm29 Kiaa0368	Mus musculus (Mouse)	1840	ECM29
Q711T7	NADE_MOUSE	reviewed	Glutamine-dependent NAD(+) synthetase (EC 6.3.5.1) (NAD(+) synthase [glutamine-hydrolyzing]) (NAD(+) synthetase) (NH3-dependent NAD(+) synthetase-like protein)	Nadsyn1	Mus musculus (Mouse)	725	NADE
Q78JE5	FBX22_MOUSE	reviewed	F-box only protein 22	Fbxo22 Fbx22	Mus musculus (Mouse)	402	FBX22
Q78ZA7	NP1L4_MOUSE	reviewed	Nucleosome assembly protein 1-like 4	Nap1l4	Mus musculus (Mouse)	375	NP1L4
Q7TMY8	HUWE1_MOUSE	reviewed	E3 ubiquitin-protein ligase HUWE1 (EC 2.3.2.26) (E3Histone) (HECT, UBA and WWE domain-containing protein 1) (HECT-type E3 ubiquitin transferase HUWE1) (Upstream regulatory element-binding protein 1) (URE-B1) (URE-binding protein 1)	Huwe1 Kiaa0312 Ureb1	Mus musculus (Mouse)	4377	HUWE1
Q7TNG5	EMAL2_MOUSE	reviewed	Echinoderm microtubule-associated protein-like 2 (EMAP-2)	Eml2	Mus musculus (Mouse)	649	EMAL2
Q7TNV0	DEK_MOUSE	reviewed	Protein DEK	Dek	Mus musculus (Mouse)	380	DEK
Q7TSI3	PP6R1_MOUSE	reviewed	Serine/threonine-protein phosphatase 6 regulatory subunit 1 (SAPS domain family member 1)	Ppp6r1 Kiaa1115 Pp6r1 Saps1	Mus musculus (Mouse)	856	PP6R1
Q80SW1	SAHH2_MOUSE	reviewed	S-adenosylhomocysteine hydrolase-like protein 1 (IP3R-binding protein released with inositol 1,4,5-trisphosphate) (Putative adenosylhomocysteinase 2) (S-adenosyl-L-homocysteine hydrolase 2) (AdoHcyase 2)	Aifm	Mus musculus (Mouse)	530	SAHH2
Q80VP1	EPN1_MOUSE	reviewed	Epsin-1 (EPS-15-interacting protein 1) (Intersectin-EH-binding protein 1) (Ibp1)	Epn1	Mus musculus (Mouse)	575	EPN1
Q8BFR4	GNS_MOUSE	reviewed	N-acetylglucosamine-6-sulfatase (EC 3.1.6.14) (Glucosamine-6-sulfatase) (G6S)	Gns	Mus musculus (Mouse)	544	GNS
Q8BGB7	ENOPH_MOUSE	reviewed	Enolase-phosphatase E1 (EC 3.1.3.77) (2,3-diketo-5-methylthio-1-phosphopentane phosphatase) (MASA homolog)	Enoph1 Masa	Mus musculus (Mouse)	257	ENOPH
Q8BGS2	BOLA2_MOUSE	reviewed	BolA-like protein 2	Bola2	Mus musculus (Mouse)	86	BOLA2
Q8BH43	WASF2_MOUSE	reviewed	Wiskott-Aldrich syndrome protein family member 2 (WASP family protein member 2) (Protein WAVE-2)	Wasf2 Wave2	Mus musculus (Mouse)	497	WASF2
Q8BH58	TIPRL_MOUSE	reviewed	TIP41-like protein	Tiprl	Mus musculus (Mouse)	271	TIPRL
Q8BIQ5	CSTF2_MOUSE	reviewed	Cleavage stimulation factor subunit 2 (CF-1 64 kDa subunit) (Cleavage stimulation factor 64 kDa subunit) (CSTF 64 kDa subunit) (CstF-64)	Cstf2	Mus musculus (Mouse)	580	CSTF2
Q8BKC5	IPO5_MOUSE	reviewed	Importin-5 (Imp5) (Importin subunit beta-3) (Karyopherin beta-3) (Ran-binding protein 5) (RanBP5)	Ipo5 Kpnb3 Ranbp5	Mus musculus (Mouse)	1097	IPO5
Q8BKX1	BAIP2_MOUSE	reviewed	Brain-specific angiogenesis inhibitor 1-associated protein 2 (BAI-associated protein 2) (BAI1-associated protein 2) (Insulin receptor substrate protein of 53 kDa) (IRSp53) (Insulin receptor substrate p53) (Insulin receptor tyrosine kinase 53 kDa substrate)	Baiap2	Mus musculus (Mouse)	535	BAIP2
Q8BTI8	SRRM2_MOUSE	reviewed	Serine/arginine repetitive matrix protein 2	Srrm2 Kiaa0324	Mus musculus (Mouse)	2703	SRRM2
Q8BUK6	HOOK3_MOUSE	reviewed	Protein Hook homolog 3 (mHK3)	Hook3	Mus musculus (Mouse)	718	HOOK3
Q8BVQ5	PPME1_MOUSE	reviewed	Protein phosphatase methylesterase 1 (PME-1) (EC 3.1.1.89)	Ppme1 Pme1	Mus musculus (Mouse)	386	PPME1
Q8BWJ3	KPB2_MOUSE	reviewed	Phosphorylase b kinase regulatory subunit alpha, liver isoform (Phosphorylase kinase alpha L subunit)	Phka2	Mus musculus (Mouse)	1235	KPB2
Q8BX70	VP13C_MOUSE	reviewed	Vacuolar protein sorting-associated protein 13C	Vps13c Kiaa3021	Mus musculus (Mouse)	3748	VP13C
Q8C878	UBA3_MOUSE	reviewed	NEDD8-activating enzyme E1 catalytic subunit (EC 6.3.2.-) (NEDD8-activating enzyme E1C) (Ubiquitin-activating enzyme E1C) (Ubiquitin-like modifier-activating enzyme 3) (Ubiquitin-activating enzyme 3)	Uba3 Ube1c	Mus musculus (Mouse)	462	UBA3
Q8CBY8	DCTN4_MOUSE	reviewed	Dynactin subunit 4 (Dynactin subunit p62)	Dctn4	Mus musculus (Mouse)	467	DCTN4
Q8CF02	FM25C_MOUSE	reviewed	Protein FAM25C	Fam25c	Mus musculus (Mouse)	89	FM25C
Q8K2T1	NMRL1_MOUSE	reviewed	NmrA-like family domain-containing protein 1	Nmral1	Mus musculus (Mouse)	309	NMRL1
Q8K3W0	BABA2_MOUSE	reviewed	BRISC and BRCA1-A complex member 2 (BRCA1-A complex subunit BRE) (BRCA1/BRCA2-containing complex subunit 45) (Brain and reproductive organ-expressed protein)	Babam2 Bre	Mus musculus (Mouse)	383	BABA2
Q8K4Z5	SF3A1_MOUSE	reviewed	Splicing factor 3A subunit 1 (SF3a120)	Sf3a1	Mus musculus (Mouse)	791	SF3A1
Q8R0J8	GNTK_MOUSE	reviewed	Probable gluconokinase (EC 2.7.1.12) (Gluconate kinase)	Idnk	Mus musculus (Mouse)	184	GNTK
Q8R104	SIR3_MOUSE	reviewed	NAD-dependent protein deacetylase sirtuin-3 (EC 3.5.1.-) (Regulatory protein SIR2 homolog 3) (SIR2-like protein 3) (mSIR2L3)	Sirt3 Sir2l3	Mus musculus (Mouse)	334	SIR3
Q8R123	FAD1_MOUSE	reviewed	FAD synthase (EC 2.7.7.2) (FAD pyrophosphorylase) (FMN adenylyltransferase) (Flavin adenine dinucleotide synthase) [Includes: Molybdenum cofactor biosynthesis protein-like region; FAD synthase region]	Flad1	Mus musculus (Mouse)	492	FAD1
Q8R2U6	NUDT4_MOUSE	reviewed	Diphosphoinositol polyphosphate phosphohydrolase 2 (DIPP-2) (EC 3.6.1.52) (Diadenosine 5',5'''-P1,P6-hexaphosphate hydrolase 2) (EC 3.6.1.-) (Nucleoside diphosphate-linked moiety X motif 4) (Nudix motif 4)	Nudt4 Dipp2	Mus musculus (Mouse)	179	NUDT4
Q8R317	UBQL1_MOUSE	reviewed	Ubiquilin-1 (Protein linking IAP with cytoskeleton 1) (PLIC-1)	Ubqln1 Plic1	Mus musculus (Mouse)	582	UBQL1
Q8R574	KPRB_MOUSE	reviewed	Phosphoribosyl pyrophosphate synthase-associated protein 2 (PRPP synthase-associated protein 2) (41 kDa phosphoribosypyrophosphate synthetase-associated protein) (PAP41)	Prpsap2	Mus musculus (Mouse)	369	KPRB
Q8R5C5	ACTY_MOUSE	reviewed	Beta-centractin (Actin-related protein 1B) (ARP1B)	Actr1b	Mus musculus (Mouse)	376	ACTY
Q8VBT9	ASPC1_MOUSE	reviewed	Tether containing UBX domain for GLUT4 (Alveolar soft part sarcoma chromosomal region candidate gene 1 protein homolog)	Aspscr1 Tug	Mus musculus (Mouse)	550	ASPC1
Q8VBW6	ULA1_MOUSE	reviewed	NEDD8-activating enzyme E1 regulatory subunit (Amyloid beta precursor protein-binding protein 1, 59 kDa) (APP-BP1) (Amyloid protein-binding protein 1)	Nae1 Appbp1	Mus musculus (Mouse)	534	ULA1
Q8VDW0	DX39A_MOUSE	reviewed	ATP-dependent RNA helicase DDX39A (EC 3.6.4.13) (DEAD box protein 39)	Ddx39a Ddx39	Mus musculus (Mouse)	427	DX39A
Q8VE38	OXND1_MOUSE	reviewed	Oxidoreductase NAD-binding domain-containing protein 1 (EC 1.-.-.-)	Oxnad1	Mus musculus (Mouse)	311	OXND1
Q8VE62	PAIP1_MOUSE	reviewed	Polyadenylate-binding protein-interacting protein 1 (PABP-interacting protein 1) (PAIP-1) (Poly(A)-binding protein-interacting protein 1)	Paip1	Mus musculus (Mouse)	400	PAIP1
Q8WTY4	CPIN1_MOUSE	reviewed	Anamorsin (Cytokine-induced apoptosis inhibitor 1) (Fe-S cluster assembly protein DRE2 homolog)	Ciapin1	Mus musculus (Mouse)	309	CPIN1
Q91VH6	MEMO1_MOUSE	reviewed	Protein MEMO1 (Mediator of ErbB2-driven cell motility 1) (Memo-1)	Memo1	Mus musculus (Mouse)	297	MEMO1
Q91W89	MA2C1_MOUSE	reviewed	Alpha-mannosidase 2C1 (EC 3.2.1.24) (Alpha-D-mannoside mannohydrolase) (Mannosidase alpha class 2C member 1) (Neutral/cytosolic alpha-mannosidase)	Man2c1	Mus musculus (Mouse)	1039	MA2C1
Q91WC0	SETD3_MOUSE	reviewed	Histone-lysine N-methyltransferase setd3 (EC 2.1.1.43) (Endothelial differentiation inhibitory protein D10) (SET domain-containing protein 3)	Setd3 D12Ertd771e	Mus musculus (Mouse)	594	SETD3
Q91XT4	SC16B_MOUSE	reviewed	Protein transport protein Sec16B (Leucine zipper transcription regulator 2) (Regucalcin gene promoter region-related protein p117) (RGPR-p117) (SEC16 homolog B)	Sec16b Kiaa1928 Lztr2 Rgpr	Mus musculus (Mouse)	1051	SC16B
Q91YE6	IPO9_MOUSE	reviewed	Importin-9 (Imp9) (Importin-9a) (Imp9a) (Importin-9b) (Imp9b) (Ran-binding protein 9) (RanBP9)	Ipo9 Imp9 Ranbp9	Mus musculus (Mouse)	1041	IPO9
Q920Q6	MSI2H_MOUSE	reviewed	RNA-binding protein Musashi homolog 2 (Musashi-2)	Msi2 Msi2h	Mus musculus (Mouse)	346	MSI2H
Q99JG3	ANX13_MOUSE	reviewed	Annexin A13 (Annexin XIII) (Annexin-13)	Anxa13	Mus musculus (Mouse)	317	ANX13
Q99KN2	CIAO1_MOUSE	reviewed	Probable cytosolic iron-sulfur protein assembly protein CIAO1 (WD repeat-containing protein 39)	Ciao1 Wdr39	Mus musculus (Mouse)	339	CIAO1
Q99LC8	EI2BA_MOUSE	reviewed	Translation initiation factor eIF-2B subunit alpha (eIF-2B GDP-GTP exchange factor subunit alpha)	Eif2b1	Mus musculus (Mouse)	305	EI2BA
Q99LI8	HGS_MOUSE	reviewed	Hepatocyte growth factor-regulated tyrosine kinase substrate	Hgs Hrs	Mus musculus (Mouse)	775	HGS
Q99MR6	SRRT_MOUSE	reviewed	Serrate RNA effector molecule homolog (Arsenite-resistance protein 2)	Srrt Ars2 Asr2	Mus musculus (Mouse)	875	SRRT
Q99NB9	SF3B1_MOUSE	reviewed	Splicing factor 3B subunit 1 (Pre-mRNA-splicing factor SF3b 155 kDa subunit) (SF3b155) (Spliceosome-associated protein 155) (SAP 155)	Sf3b1 Sap155	Mus musculus (Mouse)	1304	SF3B1
Q99PV0	PRP8_MOUSE	reviewed	Pre-mRNA-processing-splicing factor 8 (Splicing factor Prp8)	Prpf8 Prp8	Mus musculus (Mouse)	2335	PRP8
Q9CPR5	RM15_MOUSE	reviewed	39S ribosomal protein L15, mitochondrial (L15mt) (MRP-L15)	Mrpl15	Mus musculus (Mouse)	295	RM15
Q9CQ86	MIEN1_MOUSE	reviewed	Migration and invasion enhancer 1	Mien1 Rdx12	Mus musculus (Mouse)	115	MIEN1
Q9CQF3	CPSF5_MOUSE	reviewed	Cleavage and polyadenylation specificity factor subunit 5 (Nucleoside diphosphate-linked moiety X motif 21) (Nudix motif 21)	Nudt21 Cpsf5	Mus musculus (Mouse)	227	CPSF5
Q9CQG1	CHAC2_MOUSE	reviewed	Putative glutathione-specific gamma-glutamylcyclotransferase 2 (Gamma-GCG 2) (EC 4.3.2.-) (Cation transport regulator-like protein 2)	Chac2	Mus musculus (Mouse)	178	CHAC2
Q9CQI3	GMFB_MOUSE	reviewed	Glia maturation factor beta (GMF-beta)	Gmfb	Mus musculus (Mouse)	142	GMFB
Q9CR24	NUDT8_MOUSE	reviewed	Nucleoside diphosphate-linked moiety X motif 8 (Nudix motif 8) (EC 3.6.1.-)	Nudt8	Mus musculus (Mouse)	210	NUDT8
Q9CRB2	NHP2_MOUSE	reviewed	H/ACA ribonucleoprotein complex subunit 2 (Nucleolar protein family A member 2) (snoRNP protein NHP2)	Nhp2 Nola2	Mus musculus (Mouse)	153	NHP2
Q9CS42	PRPS2_MOUSE	reviewed	Ribose-phosphate pyrophosphokinase 2 (EC 2.7.6.1) (Phosphoribosyl pyrophosphate synthase II) (PRS-II)	Prps2	Mus musculus (Mouse)	318	PRPS2
Q9CSU0	RPR1B_MOUSE	reviewed	Regulation of nuclear pre-mRNA domain-containing protein 1B (Cell cycle-related and expression-elevated protein in tumor)	Rprd1b Crept	Mus musculus (Mouse)	326	RPR1B
Q9CWG8	NDUF7_MOUSE	reviewed	Protein arginine methyltransferase NDUFAF7, mitochondrial (EC 2.1.1.320) (NADH dehydrogenase [ubiquinone] complex I, assembly factor 7) (Protein midA homolog)	Ndufaf7	Mus musculus (Mouse)	436	NDUF7
Q9CWZ3	RBM8A_MOUSE	reviewed	RNA-binding protein 8A (RNA-binding motif protein 8A) (Ribonucleoprotein RBM8A)	Rbm8a Rbm8	Mus musculus (Mouse)	174	RBM8A
Q9CX34	SGT1_MOUSE	reviewed	Protein SGT1 homolog (Suppressor of G2 allele of SKP1 homolog)	Sugt1	Mus musculus (Mouse)	336	SGT1
Q9CX56	PSMD8_MOUSE	reviewed	26S proteasome non-ATPase regulatory subunit 8 (26S proteasome regulatory subunit RPN12) (26S proteasome regulatory subunit S14)	Psmd8	Mus musculus (Mouse)	353	PSMD8
Q9CXW3	CYBP_MOUSE	reviewed	Calcyclin-binding protein (CacyBP) (Siah-interacting protein)	Cacybp Sip	Mus musculus (Mouse)	229	CYBP
Q9CYZ6	CS060_MOUSE	reviewed	Uncharacterized protein C19orf60 homolog		Mus musculus (Mouse)	169	CS060
Q9CZ04	CSN7A_MOUSE	reviewed	COP9 signalosome complex subunit 7a (SGN7a) (Signalosome subunit 7a) (JAB1-containing signalosome subunit 7a)	Cops7a Csn7a	Mus musculus (Mouse)	275	CSN7A
Q9D0W5	PPIL1_MOUSE	reviewed	Peptidyl-prolyl cis-trans isomerase-like 1 (PPIase) (EC 5.2.1.8) (Rotamase PPIL1)	Ppil1	Mus musculus (Mouse)	166	PPIL1
Q9D1F4	AKTS1_MOUSE	reviewed	Proline-rich AKT1 substrate 1 (Proline-rich AKT substrate)	Akt1s1 Pras	Mus musculus (Mouse)	257	AKTS1
Q9D554	SF3A3_MOUSE	reviewed	Splicing factor 3A subunit 3 (SF3a60) (Spliceosome-associated protein 61) (SAP 61)	Sf3a3 Sap61	Mus musculus (Mouse)	501	SF3A3
Q9D6Z1	NOP56_MOUSE	reviewed	Nucleolar protein 56 (Nucleolar protein 5A)	Nop56 Nol5a	Mus musculus (Mouse)	580	NOP56
Q9D711	PIR_MOUSE	reviewed	Pirin (EC 1.13.11.24) (Probable quercetin 2,3-dioxygenase PIR) (Probable quercetinase)	Pir	Mus musculus (Mouse)	290	PIR
Q9D7M1	GID8_MOUSE	reviewed	Glucose-induced degradation protein 8 homolog (Two hybrid-associated protein 1 with RanBPM) (Twa1)	Gid8	Mus musculus (Mouse)	228	GID8
Q9D8S4	ORN_MOUSE	reviewed	Oligoribonuclease, mitochondrial (EC 3.1.-.-) (RNA exonuclease 2 homolog) (Small fragment nuclease)	Rexo2 Smfn	Mus musculus (Mouse)	237	ORN
Q9D8Y0	EFHD2_MOUSE	reviewed	EF-hand domain-containing protein D2 (Swiprosin-1)	Efhd2 Sws1	Mus musculus (Mouse)	240	EFHD2
Q9D906	ATG7_MOUSE	reviewed	Ubiquitin-like modifier-activating enzyme ATG7 (ATG12-activating enzyme E1 ATG7) (Autophagy-related protein 7) (APG7-like) (mAGP7) (Ubiquitin-activating enzyme E1-like protein)	Atg7 Apg7l	Mus musculus (Mouse)	698	ATG7
Q9D975	SRXN1_MOUSE	reviewed	Sulfiredoxin-1 (EC 1.8.98.2) (Neoplastic progression protein 3)	Srxn1 Npn3 Srx	Mus musculus (Mouse)	136	SRXN1
Q9DBL9	ABHD5_MOUSE	reviewed	1-acylglycerol-3-phosphate O-acyltransferase ABHD5 (EC 2.3.1.51) (Abhydrolase domain-containing protein 5) (Lipid droplet-binding protein CGI-58) (Protein CGI-58)	Abhd5	Mus musculus (Mouse)	351	ABHD5
Q9DBR7	MYPT1_MOUSE	reviewed	Protein phosphatase 1 regulatory subunit 12A (Myosin phosphatase-targeting subunit 1) (Myosin phosphatase target subunit 1)	Ppp1r12a Mypt1	Mus musculus (Mouse)	1029	MYPT1
Q9DC63	FBX3_MOUSE	reviewed	F-box only protein 3	Fbxo3 Fba Fbx3	Mus musculus (Mouse)	480	FBX3
Q9EPJ9	ARFG1_MOUSE	reviewed	ADP-ribosylation factor GTPase-activating protein 1 (ARF GAP 1) (ADP-ribosylation factor 1 GTPase-activating protein) (ARF1 GAP) (ARF1-directed GTPase-activating protein)	Arfgap1 Arf1gap	Mus musculus (Mouse)	414	ARFG1
Q9EPK7	XPO7_MOUSE	reviewed	Exportin-7 (Exp7) (Ran-binding protein 16)	Xpo7 Kiaa0745 Ranbp16	Mus musculus (Mouse)	1087	XPO7
Q9ER00	STX12_MOUSE	reviewed	Syntaxin-12	Stx12	Mus musculus (Mouse)	274	STX12
Q9ERF3	WDR61_MOUSE	reviewed	WD repeat-containing protein 61 (Meiotic recombination REC14 protein homolog) [Cleaved into: WD repeat-containing protein 61, N-terminally processed]	Wdr61	Mus musculus (Mouse)	305	WDR61
Q9ESW8	PGPI_MOUSE	reviewed	Pyroglutamyl-peptidase 1 (EC 3.4.19.3) (5-oxoprolyl-peptidase) (Pyroglutamyl aminopeptidase I) (PAP-I) (Pyroglutamyl-peptidase I) (PGP-I) (Pyrrolidone-carboxylate peptidase)	Pgpep1 Pgpi	Mus musculus (Mouse)	209	PGPI
Q9ESX5	DKC1_MOUSE	reviewed	H/ACA ribonucleoprotein complex subunit 4 (EC 5.4.99.-) (Dyskerin) (Nopp140-associated protein of 57 kDa) (Nucleolar protein NAP57) (Nucleolar protein family A member 4) (snoRNP protein DKC1)	Dkc1	Mus musculus (Mouse)	509	DKC1
Q9ET26	RN114_MOUSE	reviewed	E3 ubiquitin-protein ligase RNF114 (EC 2.3.2.27) (RING finger protein 114) (RING-type E3 ubiquitin transferase RNF114) (Zinc finger protein 228) (Zinc finger protein 313)	Rnf114 Zfp228 Zfp313 Znf228 Znf313	Mus musculus (Mouse)	229	RN114
Q9JIG7	CCD22_MOUSE	reviewed	Coiled-coil domain-containing protein 22	Ccdc22 DXImx40e	Mus musculus (Mouse)	627	CCD22
Q9JIX8	ACINU_MOUSE	reviewed	Apoptotic chromatin condensation inducer in the nucleus (Acinus)	Acin1 Acinus	Mus musculus (Mouse)	1338	ACINU
Q9JJK5	HERP1_MOUSE	reviewed	Homocysteine-responsive endoplasmic reticulum-resident ubiquitin-like domain member 1 protein	Herpud1	Mus musculus (Mouse)	391	HERP1
Q9JKF1	IQGA1_MOUSE	reviewed	Ras GTPase-activating-like protein IQGAP1	Iqgap1	Mus musculus (Mouse)	1657	IQGA1
Q9JKX6	NUDT5_MOUSE	reviewed	ADP-sugar pyrophosphatase (EC 3.6.1.13) (8-oxo-dGDP phosphatase) (EC 3.6.1.58) (Nuclear ATP-synthesis protein NUDIX5) (EC 2.7.7.96) (Nucleoside diphosphate-linked moiety X motif 5) (Nudix motif 5)	Nudt5	Mus musculus (Mouse)	218	NUDT5
Q9QZ08	NAGK_MOUSE	reviewed	N-acetyl-D-glucosamine kinase (N-acetylglucosamine kinase) (EC 2.7.1.59) (GlcNAc kinase)	Nagk Gnk	Mus musculus (Mouse)	343	NAGK
Q9QZS5	SGK2_MOUSE	reviewed	Serine/threonine-protein kinase Sgk2 (EC 2.7.11.1) (Serum/glucocorticoid-regulated kinase 2)	Sgk2	Mus musculus (Mouse)	367	SGK2
Q9R061	NUBP2_MOUSE	reviewed	Cytosolic Fe-S cluster assembly factor NUBP2 (Nucleotide-binding protein 2) (NBP 2)	Nubp2	Mus musculus (Mouse)	275	NUBP2
Q9R062	GLYG_MOUSE	reviewed	Glycogenin-1 (GN-1) (GN1) (EC 2.4.1.186)	Gyg1 Gyg	Mus musculus (Mouse)	333	GLYG
Q9R0Q6	ARC1A_MOUSE	reviewed	Actin-related protein 2/3 complex subunit 1A (SOP2-like protein) (Sid 329)	Arpc1a Sid329	Mus musculus (Mouse)	370	ARC1A
Q9R190	MTA2_MOUSE	reviewed	Metastasis-associated protein MTA2 (Metastasis-associated 1-like 1)	Mta2 Mta1l1	Mus musculus (Mouse)	668	MTA2
Q9R1T2	SAE1_MOUSE	reviewed	SUMO-activating enzyme subunit 1 (Ubiquitin-like 1-activating enzyme E1A) [Cleaved into: SUMO-activating enzyme subunit 1, N-terminally processed]	Sae1 Aos1 Sua1 Ubl1a1 Uble1a	Mus musculus (Mouse)	350	SAE1
Q9WTX6	CUL1_MOUSE	reviewed	Cullin-1 (CUL-1)	Cul1	Mus musculus (Mouse)	776	CUL1
Q9WUP7	UCHL5_MOUSE	reviewed	Ubiquitin carboxyl-terminal hydrolase isozyme L5 (UCH-L5) (EC 3.4.19.12) (Ubiquitin C-terminal hydrolase UCH37) (Ubiquitin thioesterase L5)	Uchl5 Uch37	Mus musculus (Mouse)	329	UCHL5
Q9Z1X4	ILF3_MOUSE	reviewed	Interleukin enhancer-binding factor 3	Ilf3	Mus musculus (Mouse)	898	ILF3
Q9Z329	ITPR2_MOUSE	reviewed	Inositol 1,4,5-trisphosphate receptor type 2 (IP3 receptor isoform 2) (IP3R 2) (InsP3R2) (Inositol 1,4,5-trisphosphate type V receptor) (Type 2 inositol 1,4,5-trisphosphate receptor) (Type 2 InsP3 receptor)	Itpr2 Itpr5	Mus musculus (Mouse)	2701	ITPR2
P35441	TSP1_MOUSE	reviewed	Thrombospondin-1	Thbs1 Tsp1	Mus musculus (Mouse)	1170	TSP1
Q99JW4	LIMS1_MOUSE	reviewed	LIM and senescent cell antigen-like-containing domain protein 1 (Particularly interesting new Cys-His protein 1) (PINCH-1)	Lims1 Pinch1	Mus musculus (Mouse)	325	LIMS1
Q9CQU3	RER1_MOUSE	reviewed	Protein RER1	Rer1	Mus musculus (Mouse)	196	RER1
P11881	ITPR1_MOUSE	reviewed	Inositol 1,4,5-trisphosphate receptor type 1 (IP3 receptor isoform 1) (IP3R 1) (InsP3R1) (Inositol 1,4,5-trisphosphate-binding protein P400) (Protein PCD-6) (Purkinje cell protein 1) (Type 1 inositol 1,4,5-trisphosphate receptor) (Type 1 InsP3 receptor)	Itpr1 Insp3r Pcd6 Pcp1	Mus musculus (Mouse)	2749	ITPR1
Q8BGU5	CCNY_MOUSE	reviewed	Cyclin-Y (Cyclin fold protein 1)	Ccny Cfp1	Mus musculus (Mouse)	341	CCNY
Q8K211	COPT1_MOUSE	reviewed	High affinity copper uptake protein 1 (Copper transporter 1) (CTR1) (Solute carrier family 31 member 1)	Slc31a1	Mus musculus (Mouse)	196	COPT1
Q8R5M8	CADM1_MOUSE	reviewed	Cell adhesion molecule 1 (Immunoglobulin superfamily member 4) (IgSF4) (Nectin-like protein 2) (NECL-2) (Spermatogenic immunoglobulin superfamily) (SgIgSF) (Synaptic cell adhesion molecule) (SynCAM) (Tumor suppressor in lung cancer 1) (TSLC-1)	Cadm1 Igsf4 Necl2 Ra175 Syncam SynCam1 Tslc1	Mus musculus (Mouse)	456	CADM1
Q9D7A6	SRP19_MOUSE	reviewed	Signal recognition particle 19 kDa protein (SRP19)	Srp19	Mus musculus (Mouse)	144	SRP19
Q9EPB5	SERHL_MOUSE	reviewed	Serine hydrolase-like protein (SHL) (EC 3.1.-.-)	Serhl	Mus musculus (Mouse)	311	SERHL
A0JNU3	LPP60_MOUSE	reviewed	60 kDa lysophospholipase (EC 3.1.1.5) [Includes: L-asparaginase (EC 3.5.1.1) (L-asparagine amidohydrolase); Platelet-activating factor acetylhydrolase (PAF acetylhydrolase) (EC 3.1.1.47)]	Aspg	Mus musculus (Mouse)	564	LPP60
A2A8Z1	OSBL9_MOUSE	reviewed	Oxysterol-binding protein-related protein 9 (ORP-9) (OSBP-related protein 9)	Osbpl9 Orp9	Mus musculus (Mouse)	736	OSBL9
A2A935	PRD16_MOUSE	reviewed	PR domain zinc finger protein 16 (PR domain-containing protein 16) (Transcription factor MEL1) (MDS1/EVI1-like gene 1)	Prdm16 Kiaa1675 Mel1	Mus musculus (Mouse)	1275	PRD16
A2ADY9	DDI2_MOUSE	reviewed	Protein DDI1 homolog 2	Ddi2	Mus musculus (Mouse)	399	DDI2
A2AJL3	FGGY_MOUSE	reviewed	FGGY carbohydrate kinase domain-containing protein (EC 2.7.1.-)	Fggy	Mus musculus (Mouse)	552	FGGY
A2AKK5	ACNT1_MOUSE	reviewed	Acyl-coenzyme A amino acid N-acyltransferase 1 (EC 2.3.1.-)	Acnat1	Mus musculus (Mouse)	416	ACNT1
A2AN08	UBR4_MOUSE	reviewed	E3 ubiquitin-protein ligase UBR4 (EC 2.3.2.27) (N-recognin-4) (RING-type E3 ubiquitin transferase UBR4) (Zinc finger UBR1-type protein 1) (p600)	Ubr4 Kiaa0462 Zubr1	Mus musculus (Mouse)	5180	UBR4
A2AS89	SPEB_MOUSE	reviewed	Agmatinase, mitochondrial (EC 3.5.3.11) (Agmatine ureohydrolase) (AUH)	Agmat	Mus musculus (Mouse)	358	SPEB
A2ASZ8	SCMC2_MOUSE	reviewed	Calcium-binding mitochondrial carrier protein SCaMC-2 (Small calcium-binding mitochondrial carrier protein 2) (Solute carrier family 25 member 25)	Slc25a25 Kiaa1896 Scamc2	Mus musculus (Mouse)	469	SCMC2
A2ATU0	DHTK1_MOUSE	reviewed	Probable 2-oxoglutarate dehydrogenase E1 component DHKTD1, mitochondrial (EC 1.2.4.2) (Dehydrogenase E1 and transketolase domain-containing protein 1)	Dhtkd1 Kiaa1630	Mus musculus (Mouse)	921	DHTK1
A2BDX3	MOCS3_MOUSE	reviewed	Adenylyltransferase and sulfurtransferase MOCS3 (Molybdenum cofactor synthesis protein 3) [Includes: Molybdopterin-synthase adenylyltransferase (EC 2.7.7.80) (Adenylyltransferase MOCS3) (Sulfur carrier protein MOCS2A adenylyltransferase); Molybdopterin-synthase sulfurtransferase (EC 2.8.1.11) (Sulfur carrier protein MOCS2A sulfurtransferase) (Sulfurtransferase MOCS3)]	Mocs3 Uba4	Mus musculus (Mouse)	460	MOCS3
A3KMP2	TTC38_MOUSE	reviewed	Tetratricopeptide repeat protein 38 (TPR repeat protein 38)	Ttc38	Mus musculus (Mouse)	465	TTC38
A6X919	D19L1_MOUSE	reviewed	Probable C-mannosyltransferase DPY19L1 (EC 2.4.1.-) (Dpy-19-like protein 1) (Protein dpy-19 homolog 1)	Dpy19l1	Mus musculus (Mouse)	746	D19L1
A6X935	ITIH4_MOUSE	reviewed	Inter alpha-trypsin inhibitor, heavy chain 4 (ITI heavy chain H4) (ITI-HC4) (Inter-alpha-inhibitor heavy chain 4)	Itih4	Mus musculus (Mouse)	942	ITIH4
B1AR13	CISD3_MOUSE	reviewed	CDGSH iron-sulfur domain-containing protein 3, mitochondrial (Melanoma nuclear protein 13)	Cisd3 Mel-13 Mel13	Mus musculus (Mouse)	137	CISD3
B2RQC6	PYR1_MOUSE	reviewed	CAD protein [Includes: Glutamine-dependent carbamoyl-phosphate synthase (EC 6.3.5.5); Aspartate carbamoyltransferase (EC 2.1.3.2); Dihydroorotase (EC 3.5.2.3)]	Cad	Mus musculus (Mouse)	2225	PYR1
B2RX12	MRP3_MOUSE	reviewed	Canalicular multispecific organic anion transporter 2 (ATP-binding cassette sub-family C member 3) (Multidrug resistance-associated protein 3)	Abcc3 Cmoat2 Mrp3	Mus musculus (Mouse)	1523	MRP3
B2RXS4	PLXB2_MOUSE	reviewed	Plexin-B2	Plxnb2	Mus musculus (Mouse)	1842	PLXB2
B2RY56	RBM25_MOUSE	reviewed	RNA-binding protein 25 (RNA-binding motif protein 25)	Rbm25	Mus musculus (Mouse)	838	RBM25
B5X0G2	MUP17_MOUSE	reviewed	Major urinary protein 17 (MUP 17)	Mup17 Mup15	Mus musculus (Mouse)	180	MUP17
B7ZMP1	XPP3_MOUSE	reviewed	Probable Xaa-Pro aminopeptidase 3 (X-Pro aminopeptidase 3) (EC 3.4.11.9) (Aminopeptidase P3) (APP3)	Xpnpep3	Mus musculus (Mouse)	506	XPP3
B9EJ86	OSBL8_MOUSE	reviewed	Oxysterol-binding protein-related protein 8 (ORP-8) (OSBP-related protein 8)	Osbpl8 Kiaa1451 Orp8	Mus musculus (Mouse)	889	OSBL8
E9PW74	GIMD1_MOUSE	reviewed	GTPase IMAP family member GIMD1 (GIMAP family P-loop NTPase domain-containing protein 1)	Gimd1 Gm5549	Mus musculus (Mouse)	217	GIMD1
E9Q3L2	PI4KA_MOUSE	reviewed	Phosphatidylinositol 4-kinase alpha (PI4-kinase alpha) (PI4K-alpha) (PtdIns-4-kinase alpha) (EC 2.7.1.67)	Pi4ka Pik4 Pik4ca	Mus musculus (Mouse)	2105	PI4KA
E9Q414	APOB_MOUSE	reviewed	Apolipoprotein B-100 (Apo B-100) [Cleaved into: Apolipoprotein B-48 (Apo B-48)]	Apob	Mus musculus (Mouse)	4505	APOB
E9Q557	DESP_MOUSE	reviewed	Desmoplakin (DP)	Dsp	Mus musculus (Mouse)	2883	DESP
F6ZDS4	TPR_MOUSE	reviewed	Nucleoprotein TPR (NPC-associated intranuclear protein) (Translocated promoter region and nuclear basket protein)	Tpr	Mus musculus (Mouse)	2431	TPR
G3X982	AOXC_MOUSE	reviewed	Aldehyde oxidase 3 (EC 1.2.3.1) (Aldehyde oxidase homolog 1) (Azaheterocycle hydroxylase 3) (EC 1.17.3.-)	Aox3 Aoh1	Mus musculus (Mouse)	1335	AOXC
O08529	CAN2_MOUSE	reviewed	Calpain-2 catalytic subunit (EC 3.4.22.53) (80 kDa M-calpain subunit) (CALP80) (Calcium-activated neutral proteinase 2) (CANP 2) (Calpain M-type) (Calpain-2 large subunit) (Millimolar-calpain) (M-calpain)	Capn2	Mus musculus (Mouse)	700	CAN2
O08547	SC22B_MOUSE	reviewed	Vesicle-trafficking protein SEC22b (ER-Golgi SNARE of 24 kDa) (ERS-24) (ERS24) (SEC22 vesicle-trafficking protein homolog B) (SEC22 vesicle-trafficking protein-like 1) (mSec22b)	Sec22b Sec22l1	Mus musculus (Mouse)	215	SC22B
O08553	DPYL2_MOUSE	reviewed	Dihydropyrimidinase-related protein 2 (DRP-2) (Unc-33-like phosphoprotein 2) (ULIP-2)	Dpysl2 Crmp2 Ulip2	Mus musculus (Mouse)	572	DPYL2
O08573	LEG9_MOUSE	reviewed	Galectin-9 (Gal-9)	Lgals9	Mus musculus (Mouse)	353	LEG9
O08585	CLCA_MOUSE	reviewed	Clathrin light chain A (Lca)	Clta	Mus musculus (Mouse)	235	CLCA
O08600	NUCG_MOUSE	reviewed	Endonuclease G, mitochondrial (Endo G) (EC 3.1.30.-)	Endog	Mus musculus (Mouse)	294	NUCG
O08601	MTP_MOUSE	reviewed	Microsomal triglyceride transfer protein large subunit	Mttp Mtp	Mus musculus (Mouse)	894	MTP
O08663	MAP2_MOUSE	reviewed	Methionine aminopeptidase 2 (MAP 2) (MetAP 2) (EC 3.4.11.18) (Initiation factor 2-associated 67 kDa glycoprotein) (p67) (p67eIF2) (Peptidase M)	Metap2 Mnpep P67eif2	Mus musculus (Mouse)	478	MAP2
O08677	KNG1_MOUSE	reviewed	Kininogen-1 [Cleaved into: Kininogen-1 heavy chain; Bradykinin; Kininogen-1 light chain]	Kng1 Kng	Mus musculus (Mouse)	661	KNG1
O08692	NGP_MOUSE	reviewed	Neutrophilic granule protein (NGP) (Cystatin-like protein) (Myeloid bactenecin protein) (Myeloid secondary granule protein)	Ngp	Mus musculus (Mouse)	167	NGP
O08705	NTCP_MOUSE	reviewed	Sodium/bile acid cotransporter (Na(+)/bile acid cotransporter) (Na(+)/taurocholate transport protein) (Sodium/taurocholate cotransporting polypeptide) (Solute carrier family 10 member 1)	Slc10a1 Ntcp	Mus musculus (Mouse)	362	NTCP
O08709	PRDX6_MOUSE	reviewed	Peroxiredoxin-6 (EC 1.11.1.15) (1-Cys peroxiredoxin) (1-Cys PRX) (Acidic calcium-independent phospholipase A2) (aiPLA2) (EC 3.1.1.4) (Antioxidant protein 2) (Non-selenium glutathione peroxidase) (NSGPx)	Prdx6 Aop2 Ltw4 Prdx5	Mus musculus (Mouse)	224	PRDX6
O08715	AKAP1_MOUSE	reviewed	A-kinase anchor protein 1, mitochondrial (Dual specificity A-kinase-anchoring protein 1) (D-AKAP-1) (Protein kinase A-anchoring protein 1) (PRKA1) (Spermatid A-kinase anchor protein) (S-AKAP)	Akap1 Akap	Mus musculus (Mouse)	857	AKAP1
O08738	CASP6_MOUSE	reviewed	Caspase-6 (CASP-6) (EC 3.4.22.59) (Apoptotic protease Mch-2) [Cleaved into: Caspase-6 subunit p18; Caspase-6 subunit p11]	Casp6	Mus musculus (Mouse)	276	CASP6
O08749	DLDH_MOUSE	reviewed	Dihydrolipoyl dehydrogenase, mitochondrial (EC 1.8.1.4) (Dihydrolipoamide dehydrogenase)	Dld	Mus musculus (Mouse)	509	DLDH
O08756	HCD2_MOUSE	reviewed	3-hydroxyacyl-CoA dehydrogenase type-2 (EC 1.1.1.35) (17-beta-hydroxysteroid dehydrogenase 10) (17-beta-HSD 10) (EC 1.1.1.51) (3-hydroxy-2-methylbutyryl-CoA dehydrogenase) (EC 1.1.1.178) (3-hydroxyacyl-CoA dehydrogenase type II) (Endoplasmic reticulum-associated amyloid beta-peptide-binding protein) (Mitochondrial ribonuclease P protein 2) (Mitochondrial RNase P protein 2) (Type II HADH)	Hsd17b10 Erab Hadh2	Mus musculus (Mouse)	261	HCD2
O08795	GLU2B_MOUSE	reviewed	Glucosidase 2 subunit beta (80K-H protein) (Glucosidase II subunit beta) (Protein kinase C substrate 60.1 kDa protein heavy chain) (PKCSH)	Prkcsh	Mus musculus (Mouse)	521	GLU2B
O08807	PRDX4_MOUSE	reviewed	Peroxiredoxin-4 (EC 1.11.1.15) (Antioxidant enzyme AOE372) (Peroxiredoxin IV) (Prx-IV) (Thioredoxin peroxidase AO372) (Thioredoxin-dependent peroxide reductase A0372)	Prdx4	Mus musculus (Mouse)	274	PRDX4
O08914	FAAH1_MOUSE	reviewed	Fatty-acid amide hydrolase 1 (EC 3.5.1.99) (Anandamide amidohydrolase 1) (Oleamide hydrolase 1)	Faah Faah1	Mus musculus (Mouse)	579	FAAH1
O08915	AIP_MOUSE	reviewed	AH receptor-interacting protein (AIP) (Aryl-hydrocarbon receptor-interacting protein)	Aip	Mus musculus (Mouse)	330	AIP
O08917	FLOT1_MOUSE	reviewed	Flotillin-1	Flot1	Mus musculus (Mouse)	428	FLOT1
O08966	S22A1_MOUSE	reviewed	Solute carrier family 22 member 1 (Organic cation transporter 1) (mOCT1)	Slc22a1 Lx1 Oct1	Mus musculus (Mouse)	556	S22A1
O08997	ATOX1_MOUSE	reviewed	Copper transport protein ATOX1 (Metal transport protein ATX1)	Atox1	Mus musculus (Mouse)	68	ATOX1
O09012	PEX5_MOUSE	reviewed	Peroxisomal targeting signal 1 receptor (PTS1 receptor) (PTS1R) (PTS1-BP) (PXR1P) (Peroxin-5) (Peroxisomal C-terminal targeting signal import receptor) (Peroxisome receptor 1)	Pex5 Pxr1	Mus musculus (Mouse)	639	PEX5
O09044	SNP23_MOUSE	reviewed	Synaptosomal-associated protein 23 (SNAP-23) (Syndet) (Vesicle-membrane fusion protein SNAP-23)	Snap23 Sndt	Mus musculus (Mouse)	210	SNP23
O09061	PSB1_MOUSE	reviewed	Proteasome subunit beta type-1 (EC 3.4.25.1) (Macropain subunit C5) (Multicatalytic endopeptidase complex subunit C5) (Proteasome component C5) (Proteasome gamma chain)	Psmb1	Mus musculus (Mouse)	240	PSB1
O09106	HDAC1_MOUSE	reviewed	Histone deacetylase 1 (HD1) (EC 3.5.1.98)	Hdac1	Mus musculus (Mouse)	482	HDAC1
O09111	NDUBB_MOUSE	reviewed	NADH dehydrogenase [ubiquinone] 1 beta subcomplex subunit 11, mitochondrial (Complex I-ESSS) (CI-ESSS) (NADH-ubiquinone oxidoreductase ESSS subunit) (Neuronal protein 15.6) (Np15.6) (p15.6)	Ndufb11 Np15	Mus musculus (Mouse)	151	NDUBB
O09117	SYPL1_MOUSE	reviewed	Synaptophysin-like protein 1 (Pantophysin)	Sypl1 Pphn Sypl	Mus musculus (Mouse)	261	SYPL1
O09131	GSTO1_MOUSE	reviewed	Glutathione S-transferase omega-1 (GSTO-1) (EC 2.5.1.18) (Glutathione S-transferase omega 1-1) (GSTO 1-1) (Glutathione-dependent dehydroascorbate reductase) (EC 1.8.5.1) (Monomethylarsonic acid reductase) (MMA(V) reductase) (EC 1.20.4.2) (S-(Phenacyl)glutathione reductase) (SPG-R) (p28)	Gsto1 Gstx Gtsttl	Mus musculus (Mouse)	240	GSTO1
O09158	CP3AP_MOUSE	reviewed	Cytochrome P450 3A25 (EC 1.14.14.1) (CYPIIIA25)	Cyp3a25	Mus musculus (Mouse)	503	CP3AP
O09159	MA2B1_MOUSE	reviewed	Lysosomal alpha-mannosidase (Laman) (EC 3.2.1.24) (Lysosomal acid alpha-mannosidase) (Mannosidase alpha class 2B member 1) (Mannosidase alpha-B)	Man2b1 Laman Man2b Manb	Mus musculus (Mouse)	1013	MA2B1
O09167	RL21_MOUSE	reviewed	60S ribosomal protein L21	Rpl21	Mus musculus (Mouse)	160	RL21
O09172	GSH0_MOUSE	reviewed	Glutamate--cysteine ligase regulatory subunit (GCS light chain) (Gamma-ECS regulatory subunit) (Gamma-glutamylcysteine synthetase regulatory subunit) (Glutamate--cysteine ligase modifier subunit)	Gclm Glclr	Mus musculus (Mouse)	274	GSH0
O09173	HGD_MOUSE	reviewed	Homogentisate 1,2-dioxygenase (EC 1.13.11.5) (Homogentisate oxygenase) (Homogentisic acid oxidase) (Homogentisicase)	Hgd Aku Hgo	Mus musculus (Mouse)	445	HGD
O09174	AMACR_MOUSE	reviewed	Alpha-methylacyl-CoA racemase (EC 5.1.99.4) (2-methylacyl-CoA racemase)	Amacr Macr1	Mus musculus (Mouse)	381	AMACR
O35114	SCRB2_MOUSE	reviewed	Lysosome membrane protein 2 (85 kDa lysosomal membrane sialoglycoprotein) (LGP85) (Lysosome membrane protein II) (LIMP II) (Scavenger receptor class B member 2)	Scarb2	Mus musculus (Mouse)	478	SCRB2
O35129	PHB2_MOUSE	reviewed	Prohibitin-2 (B-cell receptor-associated protein BAP37) (Repressor of estrogen receptor activity)	Phb2 Bap Bcap37 Rea	Mus musculus (Mouse)	299	PHB2
O35143	ATIF1_MOUSE	reviewed	ATPase inhibitor, mitochondrial (Inhibitor of F(1)F(o)-ATPase) (IF(1)) (IF1)	Atpif1 Atpi If1	Mus musculus (Mouse)	106	ATIF1
O35215	DOPD_MOUSE	reviewed	D-dopachrome decarboxylase (EC 4.1.1.84) (D-dopachrome tautomerase)	Ddt	Mus musculus (Mouse)	118	DOPD
O35226	PSMD4_MOUSE	reviewed	26S proteasome non-ATPase regulatory subunit 4 (26S proteasome regulatory subunit RPN10) (26S proteasome regulatory subunit S5A) (Multiubiquitin chain-binding protein)	Psmd4 Mcb1	Mus musculus (Mouse)	376	PSMD4
O35286	DHX15_MOUSE	reviewed	Pre-mRNA-splicing factor ATP-dependent RNA helicase DHX15 (EC 3.6.4.13) (DEAH box protein 15)	Dhx15 Ddx15 Deah9	Mus musculus (Mouse)	795	DHX15
O35295	PURB_MOUSE	reviewed	Transcriptional activator protein Pur-beta (Purine-rich element-binding protein B) (Vascular actin single-stranded DNA-binding factor 2 p44 component)	Purb	Mus musculus (Mouse)	324	PURB
O35309	NMI_MOUSE	reviewed	N-myc-interactor (Nmi) (N-myc and STAT interactor)	Nmi	Mus musculus (Mouse)	314	NMI
O35344	IMA4_MOUSE	reviewed	Importin subunit alpha-4 (Importin alpha Q2) (Qip2) (Karyopherin subunit alpha-3)	Kpna3 Qip2	Mus musculus (Mouse)	521	IMA4
O35381	AN32A_MOUSE	reviewed	Acidic leucine-rich nuclear phosphoprotein 32 family member A (Acidic nuclear phosphoprotein pp32) (Leucine-rich acidic nuclear protein) (LANP) (Potent heat-stable protein phosphatase 2A inhibitor I1PP2A)	Anp32a Anp32 Lanp	Mus musculus (Mouse)	247	AN32A
O35386	PAHX_MOUSE	reviewed	Phytanoyl-CoA dioxygenase, peroxisomal (EC 1.14.11.18) (Lupus nephritis-associated peptide 1) (Phytanic acid oxidase) (Phytanoyl-CoA alpha-hydroxylase) (PhyH)	Phyh Ln1 Lnap1 Pahx	Mus musculus (Mouse)	338	PAHX
O35387	HAX1_MOUSE	reviewed	HCLS1-associated protein X-1 (HS1-associating protein X-1) (HAX-1) (HS1-binding protein 1) (HSP1BP-1)	Hax1 Hs1bp1	Mus musculus (Mouse)	280	HAX1
O35405	PLD3_MOUSE	reviewed	Phospholipase D3 (PLD 3) (EC 3.1.4.4) (Choline phosphatase 3) (Phosphatidylcholine-hydrolyzing phospholipase D3) (Schwannoma-associated protein 9) (SAM-9)	Pld3 Sam9	Mus musculus (Mouse)	488	PLD3
O35423	SPYA_MOUSE	reviewed	Serine--pyruvate aminotransferase, mitochondrial (SPT) (EC 2.6.1.51) (Alanine--glyoxylate aminotransferase) (AGT) (EC 2.6.1.44)	Agxt Agxt1	Mus musculus (Mouse)	414	SPYA
O35453	HEPS_MOUSE	reviewed	Serine protease hepsin (EC 3.4.21.106) [Cleaved into: Serine protease hepsin non-catalytic chain; Serine protease hepsin catalytic chain]	Hpn	Mus musculus (Mouse)	436	HEPS
O35459	ECH1_MOUSE	reviewed	Delta(3,5)-Delta(2,4)-dienoyl-CoA isomerase, mitochondrial (EC 5.3.3.-)	Ech1	Mus musculus (Mouse)	327	ECH1
O35465	FKBP8_MOUSE	reviewed	Peptidyl-prolyl cis-trans isomerase FKBP8 (PPIase FKBP8) (EC 5.2.1.8) (38 kDa FK506-binding protein) (38 kDa FKBP) (FKBP-38) (mFKBP38) (FK506-binding protein 8) (FKBP-8) (FKBPR38) (Rotamase)	Fkbp8 Fkbp38 Sam11	Mus musculus (Mouse)	402	FKBP8
O35488	S27A2_MOUSE	reviewed	Very long-chain acyl-CoA synthetase (VLACS) (VLCS) (EC 6.2.1.-) (Fatty acid transport protein 2) (FATP-2) (Fatty-acid-coenzyme A ligase, very long-chain 1) (Long-chain-fatty-acid--CoA ligase) (EC 6.2.1.3) (Solute carrier family 27 member 2) (THCA-CoA ligase) (Very long-chain-fatty-acid-CoA ligase)	Slc27a2 Acsvl1 Facvl1 Fatp2 Vlacs Vlcs	Mus musculus (Mouse)	620	S27A2
O35490	BHMT1_MOUSE	reviewed	Betaine--homocysteine S-methyltransferase 1 (EC 2.1.1.5)	Bhmt	Mus musculus (Mouse)	407	BHMT1
O35593	PSDE_MOUSE	reviewed	26S proteasome non-ATPase regulatory subunit 14 (EC 3.4.19.-) (26S proteasome regulatory subunit RPN11) (MAD1)	Psmd14 Pad1	Mus musculus (Mouse)	310	PSDE
O35604	NPC1_MOUSE	reviewed	Niemann-Pick C1 protein	Npc1	Mus musculus (Mouse)	1277	NPC1
O35609	SCAM3_MOUSE	reviewed	Secretory carrier-associated membrane protein 3 (Secretory carrier membrane protein 3)	Scamp3	Mus musculus (Mouse)	349	SCAM3
O35623	BET1_MOUSE	reviewed	BET1 homolog (mBET1) (Golgi vesicular membrane-trafficking protein p18)	Bet1	Mus musculus (Mouse)	118	BET1
O35639	ANXA3_MOUSE	reviewed	Annexin A3 (35-alpha calcimedin) (Annexin III) (Annexin-3) (Lipocortin III) (Placental anticoagulant protein III) (PAP-III)	Anxa3 Anx3	Mus musculus (Mouse)	323	ANXA3
O35643	AP1B1_MOUSE	reviewed	AP-1 complex subunit beta-1 (Adaptor protein complex AP-1 subunit beta-1) (Adaptor-related protein complex 1 subunit beta-1) (Beta-1-adaptin) (Beta-adaptin 1) (Clathrin assembly protein complex 1 beta large chain) (Golgi adaptor HA1/AP1 adaptin beta subunit)	Ap1b1 Adtb1	Mus musculus (Mouse)	943	AP1B1
O35658	C1QBP_MOUSE	reviewed	Complement component 1 Q subcomponent-binding protein, mitochondrial (GC1q-R protein) (Glycoprotein gC1qBP) (C1qBP)	C1qbp Gc1qbp	Mus musculus (Mouse)	278	C1QBP
O35660	GSTM6_MOUSE	reviewed	Glutathione S-transferase Mu 6 (EC 2.5.1.18) (GST class-mu 6) (Glutathione-S-transferase class M5)	Gstm6 Gstm5	Mus musculus (Mouse)	218	GSTM6
O35678	MGLL_MOUSE	reviewed	Monoglyceride lipase (MGL) (EC 3.1.1.23) (Monoacylglycerol lipase) (MAGL)	Mgll	Mus musculus (Mouse)	303	MGLL
O35682	MYADM_MOUSE	reviewed	Myeloid-associated differentiation marker (Myeloid up-regulated protein)	Myadm Mug	Mus musculus (Mouse)	320	MYADM
O35683	NDUA1_MOUSE	reviewed	NADH dehydrogenase [ubiquinone] 1 alpha subcomplex subunit 1 (Complex I-MWFE) (CI-MWFE) (NADH-ubiquinone oxidoreductase MWFE subunit)	Ndufa1	Mus musculus (Mouse)	70	NDUA1
O35685	NUDC_MOUSE	reviewed	Nuclear migration protein nudC (Nuclear distribution protein C homolog) (Silica-induced gene 92 protein) (SIG-92)	Nudc	Mus musculus (Mouse)	332	NUDC
O35728	CP4AE_MOUSE	reviewed	Cytochrome P450 4A14 (CYPIVA14) (Cytochrome P450-LA-omega 3) (Lauric acid omega-hydroxylase 3) (Long-chain fatty acid omega-monooxygenase) (EC 1.14.13.205)	Cyp4a14	Mus musculus (Mouse)	507	CP4AE
O35737	HNRH1_MOUSE	reviewed	Heterogeneous nuclear ribonucleoprotein H (hnRNP H) [Cleaved into: Heterogeneous nuclear ribonucleoprotein H, N-terminally processed]	Hnrnph1 Hnrph Hnrph1	Mus musculus (Mouse)	449	HNRH1
O35744	CHIL3_MOUSE	reviewed	Chitinase-like protein 3 (EC 3.2.1.52) (Beta-N-acetylhexosaminidase Ym1) (Chitinase-3-like protein 3) (ECF-L) (Eosinophil chemotactic cytokine) (Secreted protein Ym1)	Chil3 Chi3l3 Ym1	Mus musculus (Mouse)	398	CHIL3
O35841	API5_MOUSE	reviewed	Apoptosis inhibitor 5 (API-5) (AAC-11)	Api5	Mus musculus (Mouse)	504	API5
O35857	TIM44_MOUSE	reviewed	Mitochondrial import inner membrane translocase subunit TIM44	Timm44 Mimt44 Tim44	Mus musculus (Mouse)	452	TIM44
O35887	CALU_MOUSE	reviewed	Calumenin (Crocalbin)	Calu	Mus musculus (Mouse)	315	CALU
O35945	AL1A7_MOUSE	reviewed	Aldehyde dehydrogenase, cytosolic 1 (EC 1.2.1.3) (ALDH class 1) (ALDH-E1) (ALHDII) (Aldehyde dehydrogenase family 1 member A7) (Aldehyde dehydrogenase phenobarbital-inducible)	Aldh1a7 Aldh-pb	Mus musculus (Mouse)	501	AL1A7
O35969	GAMT_MOUSE	reviewed	Guanidinoacetate N-methyltransferase (EC 2.1.1.2)	Gamt	Mus musculus (Mouse)	236	GAMT
O35972	RM23_MOUSE	reviewed	39S ribosomal protein L23, mitochondrial (L23mt) (MRP-L23) (L23 mitochondrial-related protein)	Mrpl23 L23mrp	Mus musculus (Mouse)	146	RM23
O54734	OST48_MOUSE	reviewed	Dolichyl-diphosphooligosaccharide--protein glycosyltransferase 48 kDa subunit (DDOST 48 kDa subunit) (Oligosaccharyl transferase 48 kDa subunit)	Ddost	Mus musculus (Mouse)	441	OST48
O54749	CP2J5_MOUSE	reviewed	Cytochrome P450 2J5 (EC 1.14.14.1) (Arachidonic acid epoxygenase) (CYPIIJ5)	Cyp2j5	Mus musculus (Mouse)	501	CP2J5
O54754	AOXA_MOUSE	reviewed	Aldehyde oxidase 1 (EC 1.2.3.1) (Azaheterocycle hydroxylase 1) (EC 1.17.3.-) (Retinal oxidase)	Aox1 Ao Ro	Mus musculus (Mouse)	1333	AOXA
O54774	AP3D1_MOUSE	reviewed	AP-3 complex subunit delta-1 (AP-3 complex subunit delta) (Adaptor-related protein complex 3 subunit delta-1) (Delta-adaptin) (mBLVR1)	Ap3d1 Ap3d	Mus musculus (Mouse)	1199	AP3D1
O54962	BAF_MOUSE	reviewed	Barrier-to-autointegration factor (Breakpoint cluster region protein 1) (LAP2-binding protein 1) [Cleaved into: Barrier-to-autointegration factor, N-terminally processed]	Banf1 Baf Bcrp1 L2bp1	Mus musculus (Mouse)	89	BAF
O55003	BNIP3_MOUSE	reviewed	BCL2/adenovirus E1B 19 kDa protein-interacting protein 3	Bnip3 Nip3	Mus musculus (Mouse)	187	BNIP3
O55022	PGRC1_MOUSE	reviewed	Membrane-associated progesterone receptor component 1 (mPR)	Pgrmc1 Pgrmc	Mus musculus (Mouse)	195	PGRC1
O55023	IMPA1_MOUSE	reviewed	Inositol monophosphatase 1 (IMP 1) (IMPase 1) (EC 3.1.3.25) (D-galactose 1-phosphate phosphatase) (EC 3.1.3.94) (Inositol-1(or 4)-monophosphatase 1) (Lithium-sensitive myo-inositol monophosphatase A1)	Impa1	Mus musculus (Mouse)	277	IMPA1
O55029	COPB2_MOUSE	reviewed	Coatomer subunit beta' (Beta'-coat protein) (Beta'-COP) (p102)	Copb2	Mus musculus (Mouse)	905	COPB2
O55042	SYUA_MOUSE	reviewed	Alpha-synuclein (Non-A beta component of AD amyloid) (Non-A4 component of amyloid precursor) (NACP)	Snca Syn	Mus musculus (Mouse)	140	SYUA
O55060	TPMT_MOUSE	reviewed	Thiopurine S-methyltransferase (EC 2.1.1.67) (Thiopurine methyltransferase)	Tpmt	Mus musculus (Mouse)	240	TPMT
O55111	DSG2_MOUSE	reviewed	Desmoglein-2	Dsg2	Mus musculus (Mouse)	1122	DSG2
O55125	NIPS1_MOUSE	reviewed	Protein NipSnap homolog 1 (NipSnap1)	Nipsnap1	Mus musculus (Mouse)	284	NIPS1
O55131	SEPT7_MOUSE	reviewed	Septin-7 (CDC10 protein homolog)	Sept7 Cdc10	Mus musculus (Mouse)	436	42985
O55135	IF6_MOUSE	reviewed	Eukaryotic translation initiation factor 6 (eIF-6) (B4 integrin interactor) (CAB) (p27(BBP))	Eif6 Itgb4bp	Mus musculus (Mouse)	245	IF6
O55137	ACOT1_MOUSE	reviewed	Acyl-coenzyme A thioesterase 1 (Acyl-CoA thioesterase 1) (EC 3.1.2.2) (CTE-I) (Inducible cytosolic acyl-coenzyme A thioester hydrolase) (Long chain acyl-CoA thioester hydrolase) (Long chain acyl-CoA hydrolase)	Acot1 Cte1	Mus musculus (Mouse)	419	ACOT1
O55142	RL35A_MOUSE	reviewed	60S ribosomal protein L35a	Rpl35a	Mus musculus (Mouse)	110	RL35A
O55143	AT2A2_MOUSE	reviewed	Sarcoplasmic/endoplasmic reticulum calcium ATPase 2 (SERCA2) (SR Ca(2+)-ATPase 2) (EC 3.6.3.8) (Calcium pump 2) (Calcium-transporting ATPase sarcoplasmic reticulum type, slow twitch skeletal muscle isoform) (Endoplasmic reticulum class 1/2 Ca(2+) ATPase)	Atp2a2	Mus musculus (Mouse)	1044	AT2A2
O55222	ILK_MOUSE	reviewed	Integrin-linked protein kinase (EC 2.7.11.1)	Ilk	Mus musculus (Mouse)	452	ILK
O55229	CHKB_MOUSE	reviewed	Choline/ethanolamine kinase (Choline kinase beta) (CK) (CKB) (EC 2.7.1.32) (Ethanolamine kinase) (EK) (EC 2.7.1.82) (choline/ethanolamine kinase beta) (CKEKB)	Chkb Chetk Chkl	Mus musculus (Mouse)	394	CHKB
O55234	PSB5_MOUSE	reviewed	Proteasome subunit beta type-5 (EC 3.4.25.1) (Macropain epsilon chain) (Multicatalytic endopeptidase complex epsilon chain) (Proteasome chain 6) (Proteasome epsilon chain) (Proteasome subunit X)	Psmb5	Mus musculus (Mouse)	264	PSB5
O55239	NNMT_MOUSE	reviewed	Nicotinamide N-methyltransferase (EC 2.1.1.1)	Nnmt	Mus musculus (Mouse)	264	NNMT
O55242	SGMR1_MOUSE	reviewed	Sigma non-opioid intracellular receptor 1 (Sigma 1-type opioid receptor) (Sigma1-receptor) (Sigma1R)	Sigmar1 Oprs1	Mus musculus (Mouse)	223	SGMR1
O70133	DHX9_MOUSE	reviewed	ATP-dependent RNA helicase A (EC 3.6.4.13) (DEAH box protein 9) (mHEL-5) (Nuclear DNA helicase II) (NDH II) (RNA helicase A) (RHA)	Dhx9 Ddx9	Mus musculus (Mouse)	1380	DHX9
O70152	DPM1_MOUSE	reviewed	Dolichol-phosphate mannosyltransferase subunit 1 (EC 2.4.1.83) (Dolichol-phosphate mannose synthase subunit 1) (DPM synthase subunit 1) (Dolichyl-phosphate beta-D-mannosyltransferase subunit 1) (Mannose-P-dolichol synthase subunit 1) (MPD synthase)	Dpm1	Mus musculus (Mouse)	260	DPM1
O70194	EIF3D_MOUSE	reviewed	Eukaryotic translation initiation factor 3 subunit D (eIF3d) (Eukaryotic translation initiation factor 3 subunit 7) (eIF-3-zeta) (eIF3 p66)	Eif3d Eif3s7	Mus musculus (Mouse)	548	EIF3D
O70251	EF1B_MOUSE	reviewed	Elongation factor 1-beta (EF-1-beta)	Eef1b Eef1b2	Mus musculus (Mouse)	225	EF1B
O70252	HMOX2_MOUSE	reviewed	Heme oxygenase 2 (HO-2) (EC 1.14.14.18)	Hmox2	Mus musculus (Mouse)	315	HMOX2
O70303	CIDEB_MOUSE	reviewed	Cell death activator CIDE-B (Cell death-inducing DFFA-like effector B)	Cideb	Mus musculus (Mouse)	219	CIDEB
O70310	NMT1_MOUSE	reviewed	Glycylpeptide N-tetradecanoyltransferase 1 (EC 2.3.1.97) (Myristoyl-CoA:protein N-myristoyltransferase 1) (NMT 1) (Type I N-myristoyltransferase) (Peptide N-myristoyltransferase 1)	Nmt1	Mus musculus (Mouse)	496	NMT1
O70318	E41L2_MOUSE	reviewed	Band 4.1-like protein 2 (Generally expressed protein 4.1) (4.1G)	Epb41l2 Epb4.1l2	Mus musculus (Mouse)	988	E41L2
O70325	GPX41_MOUSE	reviewed	Phospholipid hydroperoxide glutathione peroxidase, mitochondrial (PHGPx) (EC 1.11.1.12) (Glutathione peroxidase 4) (GPx-4) (GSHPx-4)	Gpx4	Mus musculus (Mouse)	197	GPX41
O70362	PHLD_MOUSE	reviewed	Phosphatidylinositol-glycan-specific phospholipase D (PI-G PLD) (EC 3.1.4.50) (Glycoprotein phospholipase D) (Glycosyl-phosphatidylinositol-specific phospholipase D) (GPI-PLD) (GPI-specific phospholipase D)	Gpld1	Mus musculus (Mouse)	837	PHLD
O70370	CATS_MOUSE	reviewed	Cathepsin S (EC 3.4.22.27)	Ctss Cats	Mus musculus (Mouse)	340	CATS
O70378	EMC8_MOUSE	reviewed	ER membrane protein complex subunit 8 (Neighbor of COX4)	Emc8 Cox4al Cox4nb Noc4	Mus musculus (Mouse)	207	EMC8
O70400	PDLI1_MOUSE	reviewed	PDZ and LIM domain protein 1 (C-terminal LIM domain protein 1) (Elfin) (LIM domain protein CLP-36)	Pdlim1 Clim1	Mus musculus (Mouse)	327	PDLI1
O70404	VAMP8_MOUSE	reviewed	Vesicle-associated membrane protein 8 (VAMP-8) (Endobrevin) (Edb)	Vamp8	Mus musculus (Mouse)	101	VAMP8
O70435	PSA3_MOUSE	reviewed	Proteasome subunit alpha type-3 (EC 3.4.25.1) (Macropain subunit C8) (Multicatalytic endopeptidase complex subunit C8) (Proteasome component C8) (Proteasome subunit K)	Psma3	Mus musculus (Mouse)	255	PSA3
O70439	STX7_MOUSE	reviewed	Syntaxin-7	Stx7 Syn7	Mus musculus (Mouse)	261	STX7
O70475	UGDH_MOUSE	reviewed	UDP-glucose 6-dehydrogenase (UDP-Glc dehydrogenase) (UDP-GlcDH) (UDPGDH) (EC 1.1.1.22)	Ugdh	Mus musculus (Mouse)	493	UGDH
O70492	SNX3_MOUSE	reviewed	Sorting nexin-3 (SDP3 protein)	Snx3	Mus musculus (Mouse)	162	SNX3
O70503	DHB12_MOUSE	reviewed	Very-long-chain 3-oxoacyl-CoA reductase (EC 1.1.1.330) (17-beta-hydroxysteroid dehydrogenase 12) (17-beta-HSD 12) (3-ketoacyl-CoA reductase) (KAR) (Estradiol 17-beta-dehydrogenase 12) (EC 1.1.1.62) (KIK-I)	Hsd17b12 Kik1	Mus musculus (Mouse)	312	DHB12
O70570	PIGR_MOUSE	reviewed	Polymeric immunoglobulin receptor (PIgR) (Poly-Ig receptor) [Cleaved into: Secretory component]	Pigr	Mus musculus (Mouse)	771	PIGR
O70572	NSMA_MOUSE	reviewed	Sphingomyelin phosphodiesterase 2 (EC 3.1.4.12) (Lyso-platelet-activating factor-phospholipase C) (Lyso-PAF-PLC) (Neutral sphingomyelinase) (N-SMase) (nSMase)	Smpd2	Mus musculus (Mouse)	419	NSMA
O70591	PFD2_MOUSE	reviewed	Prefoldin subunit 2	Pfdn2 Pfd2	Mus musculus (Mouse)	154	PFD2
O88342	WDR1_MOUSE	reviewed	WD repeat-containing protein 1 (Actin-interacting protein 1) (AIP1)	Wdr1	Mus musculus (Mouse)	606	WDR1
O88343	S4A4_MOUSE	reviewed	Electrogenic sodium bicarbonate cotransporter 1 (Sodium bicarbonate cotransporter) (Na(+)/HCO3(-) cotransporter) (Solute carrier family 4 member 4)	Slc4a4 Nbc1 Nbce1	Mus musculus (Mouse)	1079	S4A4
O88428	PAPS2_MOUSE	reviewed	Bifunctional 3'-phosphoadenosine 5'-phosphosulfate synthase 2 (PAPS synthase 2) (PAPSS 2) (Sulfurylase kinase 2) (SK 2) (SK2) [Includes: Sulfate adenylyltransferase (EC 2.7.7.4) (ATP-sulfurylase) (Sulfate adenylate transferase) (SAT); Adenylyl-sulfate kinase (EC 2.7.1.25) (3'-phosphoadenosine-5'-phosphosulfate synthase) (APS kinase) (Adenosine-5'-phosphosulfate 3'-phosphotransferase) (Adenylylsul…	Papss2 Atpsk2	Mus musculus (Mouse)	621	PAPS2
O88441	MTX2_MOUSE	reviewed	Metaxin-2 (Mitochondrial outer membrane import complex protein 2)	Mtx2 MNCb-0780	Mus musculus (Mouse)	263	MTX2
O88451	RDH7_MOUSE	reviewed	Retinol dehydrogenase 7 (EC 1.1.1.105) (Cis-retinol/3alpha-hydroxysterol short-chain dehydrogenase isozyme 2) (Cis-retinol/androgen dehydrogenase type 2) (CRAD-2)	Rdh7 Crad2	Mus musculus (Mouse)	316	RDH7
O88455	DHCR7_MOUSE	reviewed	7-dehydrocholesterol reductase (7-DHC reductase) (EC 1.3.1.21) (Sterol Delta(7)-reductase)	Dhcr7	Mus musculus (Mouse)	471	DHCR7
O88456	CPNS1_MOUSE	reviewed	Calpain small subunit 1 (CSS1) (Calcium-activated neutral proteinase small subunit) (CANP small subunit) (Calcium-dependent protease small subunit) (CDPS) (Calcium-dependent protease small subunit 1) (Calpain regulatory subunit)	Capns1 Capn4	Mus musculus (Mouse)	269	CPNS1
O88487	DC1I2_MOUSE	reviewed	Cytoplasmic dynein 1 intermediate chain 2 (Cytoplasmic dynein intermediate chain 2) (Dynein intermediate chain 2, cytosolic) (DH IC-2)	Dync1i2 Dnci2 Dncic2	Mus musculus (Mouse)	612	DC1I2
O88531	PPT1_MOUSE	reviewed	Palmitoyl-protein thioesterase 1 (PPT-1) (EC 3.1.2.22) (Palmitoyl-protein hydrolase 1)	Ppt1 Cln1 Ppt	Mus musculus (Mouse)	306	PPT1
O88533	DDC_MOUSE	reviewed	Aromatic-L-amino-acid decarboxylase (AADC) (EC 4.1.1.28) (DOPA decarboxylase) (DDC)	Ddc	Mus musculus (Mouse)	480	DDC
O88544	CSN4_MOUSE	reviewed	COP9 signalosome complex subunit 4 (SGN4) (Signalosome subunit 4) (JAB1-containing signalosome subunit 4)	Cops4 Csn4	Mus musculus (Mouse)	406	CSN4
O88545	CSN6_MOUSE	reviewed	COP9 signalosome complex subunit 6 (SGN6) (Signalosome subunit 6) (JAB1-containing signalosome subunit 6)	Cops6 Csn6	Mus musculus (Mouse)	324	CSN6
O88569	ROA2_MOUSE	reviewed	Heterogeneous nuclear ribonucleoproteins A2/B1 (hnRNP A2/B1)	Hnrnpa2b1 Hnrpa2b1	Mus musculus (Mouse)	353	ROA2
O88587	COMT_MOUSE	reviewed	Catechol O-methyltransferase (EC 2.1.1.6)	Comt Comt1	Mus musculus (Mouse)	265	COMT
O88668	CREG1_MOUSE	reviewed	Protein CREG1 (Cellular repressor of E1A-stimulated genes 1)	Creg1 Creg	Mus musculus (Mouse)	220	CREG1
O88685	PRS6A_MOUSE	reviewed	26S proteasome regulatory subunit 6A (26S proteasome AAA-ATPase subunit RPT5) (Proteasome 26S subunit ATPase 3) (Tat-binding protein 1) (TBP-1)	Psmc3 Tbp1	Mus musculus (Mouse)	442	PRS6A
O88696	CLPP_MOUSE	reviewed	ATP-dependent Clp protease proteolytic subunit, mitochondrial (EC 3.4.21.92) (Endopeptidase Clp)	Clpp	Mus musculus (Mouse)	272	CLPP
O88736	DHB7_MOUSE	reviewed	3-keto-steroid reductase (EC 1.1.1.270) (17-beta-hydroxysteroid dehydrogenase 7) (17-beta-HSD 7) (Estradiol 17-beta-dehydrogenase 7) (EC 1.1.1.62)	Hsd17b7	Mus musculus (Mouse)	334	DHB7
O88792	JAM1_MOUSE	reviewed	Junctional adhesion molecule A (JAM-A) (Junctional adhesion molecule 1) (JAM-1) (CD antigen CD321)	F11r Jam1 Jcam Jcam1	Mus musculus (Mouse)	300	JAM1
O88822	SC5D_MOUSE	reviewed	Lathosterol oxidase (EC 1.14.19.20) (C-5 sterol desaturase) (Delta(7)-sterol 5-desaturase) (Delta(7)-sterol C5(6)-desaturase) (Lathosterol 5-desaturase) (Sterol-C5-desaturase)	Sc5d Sc5dl	Mus musculus (Mouse)	299	SC5D
O88824	JTB_MOUSE	reviewed	Protein JTB	Jtb Gm622	Mus musculus (Mouse)	146	JTB
O88833	CP4AA_MOUSE	reviewed	Cytochrome P450 4A10 (CYPIVA10) (Cytochrome P450-LA-omega 1) (Cytochrome P452) (Lauric acid omega-hydroxylase) (Long-chain fatty acid omega-monooxygenase) (EC 1.14.13.205)	Cyp4a10 Cyp4a-10	Mus musculus (Mouse)	509	CP4AA
O88844	IDHC_MOUSE	reviewed	Isocitrate dehydrogenase [NADP] cytoplasmic (IDH) (EC 1.1.1.42) (Cytosolic NADP-isocitrate dehydrogenase) (IDP) (NADP(+)-specific ICDH) (Oxalosuccinate decarboxylase)	Idh1	Mus musculus (Mouse)	414	IDHC
O88851	RBBP9_MOUSE	reviewed	Putative hydrolase RBBP9 (EC 3.-.-.-) (B5T-overexpressed gene protein) (Protein BOG) (Retinoblastoma-binding protein 9) (RBBP-9)	Rbbp9 Bog	Mus musculus (Mouse)	186	RBBP9
O88908	SOAT2_MOUSE	reviewed	Sterol O-acyltransferase 2 (EC 2.3.1.26) (Acyl-coenzyme A:cholesterol acyltransferase 2) (ACAT-2) (Cholesterol acyltransferase 2)	Soat2 Acact-2 Acat2	Mus musculus (Mouse)	525	SOAT2
O88947	FA10_MOUSE	reviewed	Coagulation factor X (EC 3.4.21.6) (Stuart factor) [Cleaved into: Factor X light chain; Factor X heavy chain; Activated factor Xa heavy chain]	F10	Mus musculus (Mouse)	481	FA10
O88962	CP8B1_MOUSE	reviewed	7-alpha-hydroxycholest-4-en-3-one 12-alpha-hydroxylase (EC 1.14.18.8) (7-alpha-hydroxy-4-cholesten-3-one 12-alpha-hydroxylase) (CYPVIIIB1) (Cytochrome P450 8B1) (Sterol 12-alpha-hydroxylase)	Cyp8b1 Cyp12	Mus musculus (Mouse)	500	CP8B1
O88967	YMEL1_MOUSE	reviewed	ATP-dependent zinc metalloprotease YME1L1 (EC 3.4.24.-) (ATP-dependent metalloprotease FtsH1) (YME1-like protein 1)	Yme1l1	Mus musculus (Mouse)	715	YMEL1
O88986	KBL_MOUSE	reviewed	2-amino-3-ketobutyrate coenzyme A ligase, mitochondrial (AKB ligase) (EC 2.3.1.29) (Aminoacetone synthase) (Glycine acetyltransferase)	Gcat Kbl	Mus musculus (Mouse)	416	KBL
O89017	LGMN_MOUSE	reviewed	Legumain (EC 3.4.22.34) (Asparaginyl endopeptidase) (Protease, cysteine 1)	Lgmn Prsc1	Mus musculus (Mouse)	435	LGMN
O89023	TPP1_MOUSE	reviewed	Tripeptidyl-peptidase 1 (TPP-1) (EC 3.4.14.9) (Lysosomal pepstatin-insensitive protease) (LPIC) (Tripeptidyl aminopeptidase) (Tripeptidyl-peptidase I) (TPP-I)	Tpp1 Cln2	Mus musculus (Mouse)	562	TPP1
O89053	COR1A_MOUSE	reviewed	Coronin-1A (Coronin-like protein A) (Clipin-A) (Coronin-like protein p57) (Tryptophan aspartate-containing coat protein) (TACO)	Coro1a Coro1	Mus musculus (Mouse)	461	COR1A
O89079	COPE_MOUSE	reviewed	Coatomer subunit epsilon (Epsilon-coat protein) (Epsilon-COP)	Cope Cope1	Mus musculus (Mouse)	308	COPE
O89086	RBM3_MOUSE	reviewed	RNA-binding protein 3 (RNA-binding motif protein 3)	Rbm3	Mus musculus (Mouse)	153	RBM3
O89112	LANC1_MOUSE	reviewed	LanC-like protein 1 (40 kDa erythrocyte membrane protein) (p40)	Lancl1 Gpr69a	Mus musculus (Mouse)	399	LANC1
P00158	CYB_MOUSE	reviewed	Cytochrome b (Complex III subunit 3) (Complex III subunit III) (Cytochrome b-c1 complex subunit 3) (Ubiquinol-cytochrome-c reductase complex cytochrome b subunit)	Mt-Cyb Cob Cytb mt-Cytb Mtcyb	Mus musculus (Mouse)	381	CYB
P00186	CP1A2_MOUSE	reviewed	Cytochrome P450 1A2 (EC 1.14.14.1) (CYPIA2) (Cholesterol 25-hydroxylase) (Cytochrome P450-P2) (Cytochrome P450-P3)	Cyp1a2 Cyp1a-2	Mus musculus (Mouse)	513	CP1A2
P00329	ADH1_MOUSE	reviewed	Alcohol dehydrogenase 1 (EC 1.1.1.1) (ADH-A2) (Alcohol dehydrogenase A subunit)	Adh1 Adh-1	Mus musculus (Mouse)	375	ADH1
P00375	DYR_MOUSE	reviewed	Dihydrofolate reductase (EC 1.5.1.3)	Dhfr	Mus musculus (Mouse)	187	DYR
P00405	COX2_MOUSE	reviewed	Cytochrome c oxidase subunit 2 (Cytochrome c oxidase polypeptide II)	Mtco2 COII mt-Co2	Mus musculus (Mouse)	227	COX2
P00416	COX3_MOUSE	reviewed	Cytochrome c oxidase subunit 3 (Cytochrome c oxidase polypeptide III)	mt-Co3 COIII Mtco3	Mus musculus (Mouse)	261	COX3
P00493	HPRT_MOUSE	reviewed	Hypoxanthine-guanine phosphoribosyltransferase (HGPRT) (HGPRTase) (EC 2.4.2.8) (HPRT B)	Hprt1 Hprt	Mus musculus (Mouse)	218	HPRT
P00687	AMY1_MOUSE	reviewed	Alpha-amylase 1 (EC 3.2.1.1) (1,4-alpha-D-glucan glucanohydrolase 1) (Salivary and hepatic alpha-amylase)	Amy1 Amy-1-a Amy1a	Mus musculus (Mouse)	511	AMY1
P00920	CAH2_MOUSE	reviewed	Carbonic anhydrase 2 (EC 4.2.1.1) (Carbonate dehydratase II) (Carbonic anhydrase II) (CA-II)	Ca2 Car2	Mus musculus (Mouse)	260	CAH2
P01027	CO3_MOUSE	reviewed	Complement C3 (HSE-MSF) [Cleaved into: Complement C3 beta chain; C3-beta-c (C3bc); Complement C3 alpha chain; C3a anaphylatoxin; Acylation stimulating protein (ASP) (C3adesArg); Complement C3b alpha' chain; Complement C3c alpha' chain fragment 1; Complement C3dg fragment; Complement C3g fragment; Complement C3d fragment; Complement C3f fragment; Complement C3c alpha' chain fragment 2]	C3	Mus musculus (Mouse)	1663	CO3
P01029	CO4B_MOUSE	reviewed	Complement C4-B [Cleaved into: Complement C4 beta chain; Complement C4 alpha chain; C4a anaphylatoxin; Complement C4 gamma chain]	C4b C4	Mus musculus (Mouse)	1738	CO4B
P01592	IGJ_MOUSE	reviewed	Immunoglobulin J chain	Jchain Igj	Mus musculus (Mouse)	159	IGJ
P01631	KV2A7_MOUSE	reviewed	Ig kappa chain V-II region 26-10		Mus musculus (Mouse)	113	KV2A7
P01680	KV4A1_MOUSE	reviewed	Ig kappa chain V-IV region S107B		Mus musculus (Mouse)	129	KV4A1
P01837	IGKC_MOUSE	reviewed	Ig kappa chain C region		Mus musculus (Mouse)	106	IGKC
P01843	LAC1_MOUSE	reviewed	Ig lambda-1 chain C region		Mus musculus (Mouse)	105	LAC1
P01867	IGG2B_MOUSE	reviewed	Ig gamma-2B chain C region	Igh-3	Mus musculus (Mouse)	404	IGG2B
P01872	IGHM_MOUSE	reviewed	Ig mu chain C region	Ighm Igh-6	Mus musculus (Mouse)	454	IGHM
P01878	IGHA_MOUSE	reviewed	Ig alpha chain C region		Mus musculus (Mouse)	344	IGHA
P01887	B2MG_MOUSE	reviewed	Beta-2-microglobulin	B2m	Mus musculus (Mouse)	119	B2MG
P01898	HA10_MOUSE	reviewed	H-2 class I histocompatibility antigen, Q10 alpha chain	H2-Q10	Mus musculus (Mouse)	325	HA10
P01899	HA11_MOUSE	reviewed	H-2 class I histocompatibility antigen, D-B alpha chain (H-2D(B))	H2-D1	Mus musculus (Mouse)	362	HA11
P01901	HA1B_MOUSE	reviewed	H-2 class I histocompatibility antigen, K-B alpha chain (H-2K(B))	H2-K1 H2-K	Mus musculus (Mouse)	369	HA1B
P01942	HBA_MOUSE	reviewed	Hemoglobin subunit alpha (Alpha-globin) (Hemoglobin alpha chain)	Hba Hba-a1	Mus musculus (Mouse)	142	HBA
P02088	HBB1_MOUSE	reviewed	Hemoglobin subunit beta-1 (Beta-1-globin) (Hemoglobin beta-1 chain) (Hemoglobin beta-major chain)	Hbb-b1	Mus musculus (Mouse)	147	HBB1
P02535	K1C10_MOUSE	reviewed	Keratin, type I cytoskeletal 10 (56 kDa cytokeratin) (Cytokeratin-10) (CK-10) (Keratin, type I cytoskeletal 59 kDa) (Keratin-10) (K10)	Krt10 Krt1-10	Mus musculus (Mouse)	570	K1C10
P02798	MT2_MOUSE	reviewed	Metallothionein-2 (MT-2) (Metallothionein-II) (MT-II)	Mt2	Mus musculus (Mouse)	61	MT2
P02802	MT1_MOUSE	reviewed	Metallothionein-1 (MT-1) (Metallothionein-I) (MT-I)	Mt1	Mus musculus (Mouse)	61	MT1
P03888	NU1M_MOUSE	reviewed	NADH-ubiquinone oxidoreductase chain 1 (EC 1.6.5.3) (NADH dehydrogenase subunit 1)	Mtnd1 mt-Nd1 Nd1	Mus musculus (Mouse)	318	NU1M
P03899	NU3M_MOUSE	reviewed	NADH-ubiquinone oxidoreductase chain 3 (EC 1.6.5.3) (NADH dehydrogenase subunit 3)	Mtnd3 mt-Nd3 Nd3	Mus musculus (Mouse)	115	NU3M
P03911	NU4M_MOUSE	reviewed	NADH-ubiquinone oxidoreductase chain 4 (EC 1.6.5.3) (NADH dehydrogenase subunit 4)	Mtnd4 mt-Nd4 Nd4	Mus musculus (Mouse)	459	NU4M
P03930	ATP8_MOUSE	reviewed	ATP synthase protein 8 (A6L) (F-ATPase subunit 8)	Mtatp8 Atp8 mt-Atp8	Mus musculus (Mouse)	67	ATP8
P03987	IGHG3_MOUSE	reviewed	Ig gamma-3 chain C region		Mus musculus (Mouse)	398	IGHG3
P04104	K2C1_MOUSE	reviewed	Keratin, type II cytoskeletal 1 (67 kDa cytokeratin) (Cytokeratin-1) (CK-1) (Keratin-1) (K1) (Type-II keratin Kb1)	Krt1 Krt2-1	Mus musculus (Mouse)	637	K2C1
P04117	FABP4_MOUSE	reviewed	Fatty acid-binding protein, adipocyte (3T3-L1 lipid-binding protein) (Adipocyte lipid-binding protein) (ALBP) (Adipocyte-type fatty acid-binding protein) (A-FABP) (AFABP) (Fatty acid-binding protein 4) (Myelin P2 protein homolog) (P15) (P2 adipocyte protein) (Protein 422)	Fabp4 Ap2	Mus musculus (Mouse)	132	FABP4
P04186	CFAB_MOUSE	reviewed	Complement factor B (EC 3.4.21.47) (C3/C5 convertase) [Cleaved into: Complement factor B Ba fragment; Complement factor B Bb fragment]	Cfb Bf H2-Bf	Mus musculus (Mouse)	761	CFAB
P04919	B3AT_MOUSE	reviewed	Band 3 anion transport protein (Anion exchange protein 1) (AE 1) (Anion exchanger 1) (MEB3) (Solute carrier family 4 member 1) (CD antigen CD233)	Slc4a1 Ae1	Mus musculus (Mouse)	929	B3AT
P04939	MUP3_MOUSE	reviewed	Major urinary protein 3 (MUP 3) (Non-group 1/group 2 MUP15)	Mup3	Mus musculus (Mouse)	184	MUP3
P04945	KV6AB_MOUSE	reviewed	Ig kappa chain V-VI region NQ2-6.1		Mus musculus (Mouse)	108	KV6AB
P05063	ALDOC_MOUSE	reviewed	Fructose-bisphosphate aldolase C (EC 4.1.2.13) (Aldolase 3) (Brain-type aldolase) (Scrapie-responsive protein 2) (Zebrin II)	Aldoc Aldo3 Scrg2	Mus musculus (Mouse)	363	ALDOC
P05064	ALDOA_MOUSE	reviewed	Fructose-bisphosphate aldolase A (EC 4.1.2.13) (Aldolase 1) (Muscle-type aldolase)	Aldoa Aldo1	Mus musculus (Mouse)	364	ALDOA
P05132	KAPCA_MOUSE	reviewed	cAMP-dependent protein kinase catalytic subunit alpha (PKA C-alpha) (EC 2.7.11.11)	Prkaca Pkaca	Mus musculus (Mouse)	351	KAPCA
P05201	AATC_MOUSE	reviewed	Aspartate aminotransferase, cytoplasmic (cAspAT) (EC 2.6.1.1) (EC 2.6.1.3) (Cysteine aminotransferase, cytoplasmic) (Cysteine transaminase, cytoplasmic) (cCAT) (Glutamate oxaloacetate transaminase 1) (Transaminase A)	Got1	Mus musculus (Mouse)	413	AATC
P05202	AATM_MOUSE	reviewed	Aspartate aminotransferase, mitochondrial (mAspAT) (EC 2.6.1.1) (EC 2.6.1.7) (Fatty acid-binding protein) (FABP-1) (Glutamate oxaloacetate transaminase 2) (Kynurenine aminotransferase 4) (Kynurenine aminotransferase IV) (Kynurenine--oxoglutarate transaminase 4) (Kynurenine--oxoglutarate transaminase IV) (Plasma membrane-associated fatty acid-binding protein) (FABPpm) (Transaminase A)	Got2 Got-2	Mus musculus (Mouse)	430	AATM
P05366	SAA1_MOUSE	reviewed	Serum amyloid A-1 protein	Saa1	Mus musculus (Mouse)	122	SAA1
P05367	SAA2_MOUSE	reviewed	Serum amyloid A-2 protein [Cleaved into: Amyloid protein A (Amyloid fibril protein AA)]	Saa2	Mus musculus (Mouse)	122	SAA2
P05784	K1C18_MOUSE	reviewed	Keratin, type I cytoskeletal 18 (Cytokeratin endo B) (Keratin D) (Cytokeratin-18) (CK-18) (Keratin-18) (K18)	Krt18 Kerd Krt1-18	Mus musculus (Mouse)	423	K1C18
P06151	LDHA_MOUSE	reviewed	L-lactate dehydrogenase A chain (LDH-A) (EC 1.1.1.27) (LDH muscle subunit) (LDH-M)	Ldha Ldh-1 Ldh1	Mus musculus (Mouse)	332	LDHA
P06330	HVM51_MOUSE	reviewed	Ig heavy chain V region AC38 205.12		Mus musculus (Mouse)	118	HVM51
P06684	CO5_MOUSE	reviewed	Complement C5 (Hemolytic complement) [Cleaved into: Complement C5 beta chain; Complement C5 alpha chain; C5a anaphylatoxin; Complement C5 alpha' chain]	C5 Hc	Mus musculus (Mouse)	1680	CO5
P06728	APOA4_MOUSE	reviewed	Apolipoprotein A-IV (Apo-AIV) (ApoA-IV) (Apolipoprotein A4)	Apoa4	Mus musculus (Mouse)	395	APOA4
P06745	G6PI_MOUSE	reviewed	Glucose-6-phosphate isomerase (GPI) (EC 5.3.1.9) (Autocrine motility factor) (AMF) (Neuroleukin) (NLK) (Phosphoglucose isomerase) (PGI) (Phosphohexose isomerase) (PHI)	Gpi Gpi1	Mus musculus (Mouse)	558	G6PI
P06797	CATL1_MOUSE	reviewed	Cathepsin L1 (EC 3.4.22.15) (Cathepsin L) (Major excreted protein) (MEP) (p39 cysteine proteinase) [Cleaved into: Cathepsin L1 heavy chain; Cathepsin L1 light chain]	Ctsl Ctsl1	Mus musculus (Mouse)	334	CATL1
P06800	PTPRC_MOUSE	reviewed	Receptor-type tyrosine-protein phosphatase C (EC 3.1.3.48) (Leukocyte common antigen) (L-CA) (Lymphocyte antigen 5) (Ly-5) (T200) (CD antigen CD45)	Ptprc Ly-5	Mus musculus (Mouse)	1291	PTPRC
P06801	MAOX_MOUSE	reviewed	NADP-dependent malic enzyme (NADP-ME) (EC 1.1.1.40) (Malic enzyme 1)	Me1 Mod-1 Mod1	Mus musculus (Mouse)	572	MAOX
P06802	ENPP1_MOUSE	reviewed	Ectonucleotide pyrophosphatase/phosphodiesterase family member 1 (E-NPP 1) (Lymphocyte antigen 41) (Ly-41) (Phosphodiesterase I/nucleotide pyrophosphatase 1) (Plasma-cell membrane glycoprotein PC-1) [Includes: Alkaline phosphodiesterase I (EC 3.1.4.1); Nucleotide pyrophosphatase (NPPase) (EC 3.6.1.9) (Nucleotide diphosphatase)]	Enpp1 Npps Pc1 Pdnp1	Mus musculus (Mouse)	906	ENPP1
P06909	CFAH_MOUSE	reviewed	Complement factor H (Protein beta-1-H)	Cfh Hf1	Mus musculus (Mouse)	1234	CFAH
P07309	TTHY_MOUSE	reviewed	Transthyretin (Prealbumin)	Ttr	Mus musculus (Mouse)	147	TTHY
P07356	ANXA2_MOUSE	reviewed	Annexin A2 (Annexin II) (Annexin-2) (Calpactin I heavy chain) (Calpactin-1 heavy chain) (Chromobindin-8) (Lipocortin II) (Placental anticoagulant protein IV) (PAP-IV) (Protein I) (p36)	Anxa2 Anx2 Cal1h	Mus musculus (Mouse)	339	ANXA2
P07361	A1AG2_MOUSE	reviewed	Alpha-1-acid glycoprotein 2 (AGP 2) (Orosomucoid-2) (OMD 2)	Orm2 Agp-2 Orm-2	Mus musculus (Mouse)	207	A1AG2
P07724	ALBU_MOUSE	reviewed	Serum albumin	Alb Alb-1 Alb1	Mus musculus (Mouse)	608	ALBU
P07759	SPA3K_MOUSE	reviewed	Serine protease inhibitor A3K (Serpin A3K) (Contrapsin) (SPI-2)	Serpina3k Mcm2 Spi2	Mus musculus (Mouse)	418	SPA3K
P07901	HS90A_MOUSE	reviewed	Heat shock protein HSP 90-alpha (Heat shock 86 kDa) (HSP 86) (HSP86) (Tumor-specific transplantation 86 kDa antigen) (TSTA)	Hsp90aa1 Hsp86 Hsp86-1 Hspca	Mus musculus (Mouse)	733	HS90A
P08003	PDIA4_MOUSE	reviewed	Protein disulfide-isomerase A4 (EC 5.3.4.1) (Endoplasmic reticulum resident protein 72) (ER protein 72) (ERp-72) (ERp72)	Pdia4 Cai Erp72	Mus musculus (Mouse)	638	PDIA4
P08030	APT_MOUSE	reviewed	Adenine phosphoribosyltransferase (APRT) (EC 2.4.2.7)	Aprt	Mus musculus (Mouse)	180	APT
P08032	SPTA1_MOUSE	reviewed	Spectrin alpha chain, erythrocytic 1 (Erythroid alpha-spectrin)	Spta1 Spna1 Spta	Mus musculus (Mouse)	2415	SPTA1
P08101	FCGR2_MOUSE	reviewed	Low affinity immunoglobulin gamma Fc region receptor II (Fc gamma receptor IIB) (Fc-gamma RII) (Fc-gamma-RIIB) (FcRII) (IgG Fc receptor II beta) (Lymphocyte antigen 17) (Ly-17) (CD antigen CD32)	Fcgr2 Fcgr2b Ly-17	Mus musculus (Mouse)	330	FCGR2
P08113	ENPL_MOUSE	reviewed	Endoplasmin (94 kDa glucose-regulated protein) (GRP-94) (Endoplasmic reticulum resident protein 99) (ERp99) (Heat shock protein 90 kDa beta member 1) (Polymorphic tumor rejection antigen 1) (Tumor rejection antigen gp96)	Hsp90b1 Grp94 Tra-1 Tra1	Mus musculus (Mouse)	802	ENPL
P08226	APOE_MOUSE	reviewed	Apolipoprotein E (Apo-E)	Apoe	Mus musculus (Mouse)	311	APOE
P08228	SODC_MOUSE	reviewed	Superoxide dismutase [Cu-Zn] (EC 1.15.1.1)	Sod1	Mus musculus (Mouse)	154	SODC
P08249	MDHM_MOUSE	reviewed	Malate dehydrogenase, mitochondrial (EC 1.1.1.37)	Mdh2 Mor1	Mus musculus (Mouse)	338	MDHM
P08607	C4BPA_MOUSE	reviewed	C4b-binding protein (C4bp)	C4bpa C4bp	Mus musculus (Mouse)	469	C4BPA
P08752	GNAI2_MOUSE	reviewed	Guanine nucleotide-binding protein G(i) subunit alpha-2 (Adenylate cyclase-inhibiting G alpha protein)	Gnai2 Gnai-2	Mus musculus (Mouse)	355	GNAI2
P08905	LYZ2_MOUSE	reviewed	Lysozyme C-2 (EC 3.2.1.17) (1,4-beta-N-acetylmuramidase C) (Lysozyme C type M)	Lyz2 Lyz Lyzs	Mus musculus (Mouse)	148	LYZ2
P09055	ITB1_MOUSE	reviewed	Integrin beta-1 (Fibronectin receptor subunit beta) (VLA-4 subunit beta) (CD antigen CD29)	Itgb1	Mus musculus (Mouse)	798	ITB1
P09103	PDIA1_MOUSE	reviewed	Protein disulfide-isomerase (PDI) (EC 5.3.4.1) (Cellular thyroid hormone-binding protein) (Endoplasmic reticulum resident protein 59) (ER protein 59) (ERp59) (Prolyl 4-hydroxylase subunit beta) (p55)	P4hb Pdia1	Mus musculus (Mouse)	509	PDIA1
P09405	NUCL_MOUSE	reviewed	Nucleolin (Protein C23)	Ncl Nuc	Mus musculus (Mouse)	707	NUCL
P09411	PGK1_MOUSE	reviewed	Phosphoglycerate kinase 1 (EC 2.7.2.3)	Pgk1 Pgk-1	Mus musculus (Mouse)	417	PGK1
P09671	SODM_MOUSE	reviewed	Superoxide dismutase [Mn], mitochondrial (EC 1.15.1.1)	Sod2 Sod-2	Mus musculus (Mouse)	222	SODM
P09803	CADH1_MOUSE	reviewed	Cadherin-1 (ARC-1) (Epithelial cadherin) (E-cadherin) (Uvomorulin) (CD antigen CD324) [Cleaved into: E-Cad/CTF1; E-Cad/CTF2; E-Cad/CTF3]	Cdh1	Mus musculus (Mouse)	884	CADH1
P09813	APOA2_MOUSE	reviewed	Apolipoprotein A-II (Apo-AII) (ApoA-II) (Apolipoprotein A2) [Cleaved into: Proapolipoprotein A-II (ProapoA-II)]	Apoa2	Mus musculus (Mouse)	102	APOA2
P09925	SURF1_MOUSE	reviewed	Surfeit locus protein 1	Surf1 Surf-1	Mus musculus (Mouse)	306	SURF1
P0DN34	NDUB1_MOUSE	reviewed	NADH dehydrogenase [ubiquinone] 1 beta subcomplex subunit 1 (Complex I-MNLL) (CI-MNLL) (NADH-ubiquinone oxidoreductase MNLL subunit)	Ndufb1	Mus musculus (Mouse)	57	NDUB1
P10107	ANXA1_MOUSE	reviewed	Annexin A1 (Annexin I) (Annexin-1) (Calpactin II) (Calpactin-2) (Chromobindin-9) (Lipocortin I) (Phospholipase A2 inhibitory protein) (p35)	Anxa1 Anx1 Lpc-1 Lpc1	Mus musculus (Mouse)	346	ANXA1
P10126	EF1A1_MOUSE	reviewed	Elongation factor 1-alpha 1 (EF-1-alpha-1) (Elongation factor Tu) (EF-Tu) (Eukaryotic elongation factor 1 A-1) (eEF1A-1)	Eef1a1 Eef1a	Mus musculus (Mouse)	462	EF1A1
P10518	HEM2_MOUSE	reviewed	Delta-aminolevulinic acid dehydratase (ALADH) (EC 4.2.1.24) (Porphobilinogen synthase)	Alad Lv	Mus musculus (Mouse)	330	HEM2
P10605	CATB_MOUSE	reviewed	Cathepsin B (EC 3.4.22.1) (Cathepsin B1) [Cleaved into: Cathepsin B light chain; Cathepsin B heavy chain]	Ctsb	Mus musculus (Mouse)	339	CATB
P10630	IF4A2_MOUSE	reviewed	Eukaryotic initiation factor 4A-II (eIF-4A-II) (eIF4A-II) (EC 3.6.4.13) (ATP-dependent RNA helicase eIF4A-2)	Eif4a2 Ddx2b	Mus musculus (Mouse)	407	IF4A2
P10639	THIO_MOUSE	reviewed	Thioredoxin (Trx) (ATL-derived factor) (ADF)	Txn Txn1	Mus musculus (Mouse)	105	THIO
P10649	GSTM1_MOUSE	reviewed	Glutathione S-transferase Mu 1 (EC 2.5.1.18) (GST 1-1) (GST class-mu 1) (Glutathione S-transferase GT8.7) (pmGT10)	Gstm1	Mus musculus (Mouse)	218	GSTM1
P10711	TCEA1_MOUSE	reviewed	Transcription elongation factor A protein 1 (Transcription elongation factor S-II protein 1) (Transcription elongation factor TFIIS.o)	Tcea1 Tceat	Mus musculus (Mouse)	301	TCEA1
P10833	RRAS_MOUSE	reviewed	Ras-related protein R-Ras (p23)	Rras	Mus musculus (Mouse)	218	RRAS
P10852	4F2_MOUSE	reviewed	4F2 cell-surface antigen heavy chain (4F2hc) (Solute carrier family 3 member 2) (CD antigen CD98)	Slc3a2 Mdu1	Mus musculus (Mouse)	526	4F2
P10922	H10_MOUSE	reviewed	Histone H1.0 (Histone H1') (Histone H1(0)) (MyD196) [Cleaved into: Histone H1.0, N-terminally processed]	H1f0 H1fv	Mus musculus (Mouse)	194	H10
P11031	TCP4_MOUSE	reviewed	Activated RNA polymerase II transcriptional coactivator p15 (Positive cofactor 4) (PC4) (SUB1 homolog) (Single-stranded DNA-binding protein p9) (p14)	Sub1 Pc4 Rpo2tc1	Mus musculus (Mouse)	127	TCP4
P11103	PARP1_MOUSE	reviewed	Poly [ADP-ribose] polymerase 1 (PARP-1) (EC 2.4.2.30) (ADP-ribosyltransferase diphtheria toxin-like 1) (ARTD1) (NAD(+) ADP-ribosyltransferase 1) (ADPRT 1) (Poly[ADP-ribose] synthase 1) (msPARP)	Parp1 Adprp Adprt Adprt1	Mus musculus (Mouse)	1013	PARP1
P11247	PERM_MOUSE	reviewed	Myeloperoxidase (MPO) (EC 1.11.2.2) [Cleaved into: Myeloperoxidase light chain; Myeloperoxidase heavy chain]	Mpo	Mus musculus (Mouse)	718	PERM
P11276	FINC_MOUSE	reviewed	Fibronectin (FN) [Cleaved into: Anastellin]	Fn1	Mus musculus (Mouse)	2477	FINC
P11352	GPX1_MOUSE	reviewed	Glutathione peroxidase 1 (GPx-1) (GSHPx-1) (EC 1.11.1.9) (Cellular glutathione peroxidase) (Selenium-dependent glutathione peroxidase 1)	Gpx1	Mus musculus (Mouse)	201	GPX1
P11438	LAMP1_MOUSE	reviewed	Lysosome-associated membrane glycoprotein 1 (LAMP-1) (Lysosome-associated membrane protein 1) (120 kDa lysosomal membrane glycoprotein) (CD107 antigen-like family member A) (LGP-120) (Lysosomal membrane glycoprotein A) (LGP-A) (P2B) (CD antigen CD107a)	Lamp1 Lamp-1	Mus musculus (Mouse)	406	LAMP1
P11499	HS90B_MOUSE	reviewed	Heat shock protein HSP 90-beta (Heat shock 84 kDa) (HSP 84) (HSP84) (Tumor-specific transplantation 84 kDa antigen) (TSTA)	Hsp90ab1 Hsp84 Hsp84-1 Hspcb	Mus musculus (Mouse)	724	HS90B
P11531	DMD_MOUSE	reviewed	Dystrophin	Dmd	Mus musculus (Mouse)	3678	DMD
P11588	MUP1_MOUSE	reviewed	Major urinary protein 1 (MUP 1)	Mup1	Mus musculus (Mouse)	180	MUP1
P11589	MUP2_MOUSE	reviewed	Major urinary protein 2 (MUP 2)	Mup2	Mus musculus (Mouse)	180	MUP2
P11672	NGAL_MOUSE	reviewed	Neutrophil gelatinase-associated lipocalin (NGAL) (Lipocalin-2) (SV-40-induced 24P3 protein) (Siderocalin LCN2) (p25)	Lcn2	Mus musculus (Mouse)	200	NGAL
P11679	K2C8_MOUSE	reviewed	Keratin, type II cytoskeletal 8 (Cytokeratin endo A) (Cytokeratin-8) (CK-8) (Keratin-8) (K8) (Type-II keratin Kb8)	Krt8 Krt2-8	Mus musculus (Mouse)	490	K2C8
P11714	CP2D9_MOUSE	reviewed	Cytochrome P450 2D9 (EC 1.14.14.1) (CYPIID9) (Cytochrome P450-16-alpha) (Cytochrome P450CA) (Testosterone 16-alpha hydroxylase)	Cyp2d9 Cyp2d-9	Mus musculus (Mouse)	504	CP2D9
P11725	OTC_MOUSE	reviewed	Ornithine carbamoyltransferase, mitochondrial (EC 2.1.3.3) (Ornithine transcarbamylase) (OTCase)	Otc	Mus musculus (Mouse)	354	OTC
P11862	GAS2_MOUSE	reviewed	Growth arrest-specific protein 2 (GAS-2)	Gas2 Gas-2	Mus musculus (Mouse)	314	GAS2
P11930	NUD19_MOUSE	reviewed	Nucleoside diphosphate-linked moiety X motif 19 (Nudix motif 19) (EC 3.6.1.-) (Androgen-regulated protein RP2) (Testosterone-regulated RP2 protein) (RP2p)	Nudt19 D7Rp2e	Mus musculus (Mouse)	357	NUD19
P11983	TCPA_MOUSE	reviewed	T-complex protein 1 subunit alpha (TCP-1-alpha) (CCT-alpha) (Tailless complex polypeptide 1A) (TCP-1-A) (Tailless complex polypeptide 1B) (TCP-1-B)	Tcp1 Cct1 Ccta	Mus musculus (Mouse)	556	TCPA
P12265	BGLR_MOUSE	reviewed	Beta-glucuronidase (EC 3.2.1.31)	Gusb Gus Gus-s	Mus musculus (Mouse)	648	BGLR
P12367	KAP2_MOUSE	reviewed	cAMP-dependent protein kinase type II-alpha regulatory subunit	Prkar2a	Mus musculus (Mouse)	401	KAP2
P12710	FABPL_MOUSE	reviewed	Fatty acid-binding protein, liver (14 kDa selenium-binding protein) (Fatty acid-binding protein 1) (Liver-type fatty acid-binding protein) (L-FABP)	Fabp1 Fabpl	Mus musculus (Mouse)	127	FABPL
P12787	COX5A_MOUSE	reviewed	Cytochrome c oxidase subunit 5A, mitochondrial (Cytochrome c oxidase polypeptide Va)	Cox5a	Mus musculus (Mouse)	146	COX5A
P12790	CP2B9_MOUSE	reviewed	Cytochrome P450 2B9 (EC 1.14.14.1) (CYPIIB9) (Cytochrome P450 clone PF26) (Cytochrome P450-16-alpha) (Testosterone 16-alpha hydroxylase)	Cyp2b9 Cyp2b-9 Rip	Mus musculus (Mouse)	491	CP2B9
P12791	CP2BA_MOUSE	reviewed	Cytochrome P450 2B10 (EC 1.14.14.1) (CYPIIB10) (CYPIIB20) (Cytochrome P450 2B20) (Cytochrome P450 clone PF3/46) (Cytochrome P450-16-alpha) (P24) (Testosterone 16-alpha hydroxylase)	Cyp2b10 Cyp2b-10 Cyp2b20	Mus musculus (Mouse)	500	CP2BA
P12815	PDCD6_MOUSE	reviewed	Programmed cell death protein 6 (ALG-257) (Apoptosis-linked gene 2 protein) (ALG-2) (PMP41)	Pdcd6 Alg2	Mus musculus (Mouse)	191	PDCD6
P12970	RL7A_MOUSE	reviewed	60S ribosomal protein L7a (Surfeit locus protein 3)	Rpl7a Surf-3 Surf3	Mus musculus (Mouse)	266	RL7A
P13020	GELS_MOUSE	reviewed	Gelsolin (Actin-depolymerizing factor) (ADF) (Brevin)	Gsn Gsb	Mus musculus (Mouse)	780	GELS
P13439	UMPS_MOUSE	reviewed	Uridine 5'-monophosphate synthase (UMP synthase) [Includes: Orotate phosphoribosyltransferase (OPRTase) (EC 2.4.2.10); Orotidine 5'-phosphate decarboxylase (EC 4.1.1.23) (OMPdecase)]	Umps	Mus musculus (Mouse)	481	UMPS
P13516	ACOD1_MOUSE	reviewed	Acyl-CoA desaturase 1 (EC 1.14.19.1) (Delta(9)-desaturase 1) (Delta-9 desaturase 1) (Fatty acid desaturase 1) (Stearoyl-CoA desaturase 1)	Scd1	Mus musculus (Mouse)	355	ACOD1
P13597	ICAM1_MOUSE	reviewed	Intercellular adhesion molecule 1 (ICAM-1) (MALA-2) (MyD10) (CD antigen CD54)	Icam1 Icam-1	Mus musculus (Mouse)	537	ICAM1
P13634	CAH1_MOUSE	reviewed	Carbonic anhydrase 1 (EC 4.2.1.1) (Carbonate dehydratase I) (Carbonic anhydrase I) (CA-I)	Ca1 Car1	Mus musculus (Mouse)	261	CAH1
P13707	GPDA_MOUSE	reviewed	Glycerol-3-phosphate dehydrogenase [NAD(+)], cytoplasmic (GPD-C) (GPDH-C) (EC 1.1.1.8)	Gpd1 Gdc-1 Gdc1 Kiaa4010	Mus musculus (Mouse)	349	GPDA
P14094	AT1B1_MOUSE	reviewed	Sodium/potassium-transporting ATPase subunit beta-1 (Sodium/potassium-dependent ATPase subunit beta-1)	Atp1b1 Atp4b	Mus musculus (Mouse)	304	AT1B1
P14106	C1QB_MOUSE	reviewed	Complement C1q subcomponent subunit B	C1qb	Mus musculus (Mouse)	253	C1QB
P14115	RL27A_MOUSE	reviewed	60S ribosomal protein L27a (L29)	Rpl27a	Mus musculus (Mouse)	148	RL27A
P14131	RS16_MOUSE	reviewed	40S ribosomal protein S16	Rps16	Mus musculus (Mouse)	146	RS16
P14148	RL7_MOUSE	reviewed	60S ribosomal protein L7	Rpl7	Mus musculus (Mouse)	270	RL7
P14152	MDHC_MOUSE	reviewed	Malate dehydrogenase, cytoplasmic (EC 1.1.1.37) (Cytosolic malate dehydrogenase)	Mdh1 Mor2	Mus musculus (Mouse)	334	MDHC
P14206	RSSA_MOUSE	reviewed	40S ribosomal protein SA (37 kDa laminin receptor precursor) (37LRP) (37 kDa oncofetal antigen) (37/67 kDa laminin receptor) (LRP/LR) (67 kDa laminin receptor) (67LR) (Laminin receptor 1) (LamR) (Laminin-binding protein precursor p40) (LBP/p40) (OFA/iLRP)	Rpsa Lamr1 P40-8	Mus musculus (Mouse)	295	RSSA
P14211	CALR_MOUSE	reviewed	Calreticulin (CRP55) (Calregulin) (Endoplasmic reticulum resident protein 60) (ERp60) (HACBP)	Calr	Mus musculus (Mouse)	416	CALR
P14246	GTR2_MOUSE	reviewed	Solute carrier family 2, facilitated glucose transporter member 2 (Glucose transporter type 2, liver) (GLUT-2)	Slc2a2 Glut-2 Glut2	Mus musculus (Mouse)	523	GTR2
P14576	SRP54_MOUSE	reviewed	Signal recognition particle 54 kDa protein (SRP54)	Srp54	Mus musculus (Mouse)	504	SRP54
P14602	HSPB1_MOUSE	reviewed	Heat shock protein beta-1 (HspB1) (Growth-related 25 kDa protein) (Heat shock 25 kDa protein) (HSP 25) (Heat shock 27 kDa protein) (HSP 27) (p25)	Hspb1 Hsp25 Hsp27	Mus musculus (Mouse)	209	HSPB1
P14685	PSMD3_MOUSE	reviewed	26S proteasome non-ATPase regulatory subunit 3 (26S proteasome regulatory subunit RPN3) (26S proteasome regulatory subunit S3) (Proteasome subunit p58) (Transplantation antigen P91A) (Tum-P91A antigen)	Psmd3 P91a Tstap91a	Mus musculus (Mouse)	530	PSMD3
P14733	LMNB1_MOUSE	reviewed	Lamin-B1	Lmnb1	Mus musculus (Mouse)	588	LMNB1
P14824	ANXA6_MOUSE	reviewed	Annexin A6 (67 kDa calelectrin) (Annexin VI) (Annexin-6) (Calphobindin-II) (CPB-II) (Chromobindin-20) (Lipocortin VI) (Protein III) (p68) (p70)	Anxa6 Anx6	Mus musculus (Mouse)	673	ANXA6
P14869	RLA0_MOUSE	reviewed	60S acidic ribosomal protein P0 (60S ribosomal protein L10E)	Rplp0 Arbp	Mus musculus (Mouse)	317	RLA0
P15105	GLNA_MOUSE	reviewed	Glutamine synthetase (GS) (EC 6.3.1.2) (Glutamate decarboxylase) (EC 4.1.1.15) (Glutamate--ammonia ligase)	Glul Glns	Mus musculus (Mouse)	373	GLNA
P15116	CADH2_MOUSE	reviewed	Cadherin-2 (Neural cadherin) (N-cadherin) (CD antigen CD325)	Cdh2	Mus musculus (Mouse)	906	CADH2
P15208	INSR_MOUSE	reviewed	Insulin receptor (IR) (EC 2.7.10.1) (CD antigen CD220) [Cleaved into: Insulin receptor subunit alpha; Insulin receptor subunit beta]	Insr	Mus musculus (Mouse)	1372	INSR
P15327	PMGE_MOUSE	reviewed	Bisphosphoglycerate mutase (BPGM) (EC 5.4.2.4) (2,3-bisphosphoglycerate mutase, erythrocyte) (2,3-bisphosphoglycerate synthase) (EC 5.4.2.11) (BPG-dependent PGAM)	Bpgm	Mus musculus (Mouse)	259	PMGE
P15392	CP2A4_MOUSE	reviewed	Cytochrome P450 2A4 (EC 1.14.14.1) (CYPIIA4) (Cytochrome P450-15-alpha) (Cytochrome P450-IIA3.1) (Testosterone 15-alpha-hydroxylase)	Cyp2a4 Cyp2a-4	Mus musculus (Mouse)	494	CP2A4
P15508	SPTB1_MOUSE	reviewed	Spectrin beta chain, erythrocytic (Beta-I spectrin)	Sptb Spnb-1 Spnb1 Sptb1	Mus musculus (Mouse)	2128	SPTB1
P15532	NDKA_MOUSE	reviewed	Nucleoside diphosphate kinase A (NDK A) (NDP kinase A) (EC 2.7.4.6) (Metastasis inhibition factor NM23) (NDPK-A) (Tumor metastatic process-associated protein) (nm23-M1)	Nme1 Nm23	Mus musculus (Mouse)	152	NDKA
P15626	GSTM2_MOUSE	reviewed	Glutathione S-transferase Mu 2 (EC 2.5.1.18) (GST 5-5) (GST class-mu 2) (Glutathione S-transferase pmGT2)	Gstm2	Mus musculus (Mouse)	218	GSTM2
P16015	CAH3_MOUSE	reviewed	Carbonic anhydrase 3 (EC 4.2.1.1) (Carbonate dehydratase III) (Carbonic anhydrase III) (CA-III)	Ca3 Car3	Mus musculus (Mouse)	260	CAH3
P16045	LEG1_MOUSE	reviewed	Galectin-1 (Gal-1) (14 kDa lectin) (Beta-galactoside-binding lectin L-14-I) (Galaptin) (Lactose-binding lectin 1) (Lectin galactoside-binding soluble 1) (S-Lac lectin 1)	Lgals1 Gbp	Mus musculus (Mouse)	135	LEG1
P16125	LDHB_MOUSE	reviewed	L-lactate dehydrogenase B chain (LDH-B) (EC 1.1.1.27) (LDH heart subunit) (LDH-H)	Ldhb Ldh-2 Ldh2	Mus musculus (Mouse)	334	LDHB
P16254	SRP14_MOUSE	reviewed	Signal recognition particle 14 kDa protein (SRP14)	Srp14	Mus musculus (Mouse)	110	SRP14
P16331	PH4H_MOUSE	reviewed	Phenylalanine-4-hydroxylase (PAH) (EC 1.14.16.1) (Phe-4-monooxygenase)	Pah	Mus musculus (Mouse)	453	PH4H
P16332	MUTA_MOUSE	reviewed	Methylmalonyl-CoA mutase, mitochondrial (MCM) (EC 5.4.99.2) (Methylmalonyl-CoA isomerase)	Mut	Mus musculus (Mouse)	748	MUTA
P16406	AMPE_MOUSE	reviewed	Glutamyl aminopeptidase (EAP) (EC 3.4.11.7) (Aminopeptidase A) (AP-A) (BP-1/6C3 antigen) (CD antigen CD249)	Enpep	Mus musculus (Mouse)	945	AMPE
P16460	ASSY_MOUSE	reviewed	Argininosuccinate synthase (EC 6.3.4.5) (Citrulline--aspartate ligase)	Ass1 Ass	Mus musculus (Mouse)	412	ASSY
P16546	SPTN1_MOUSE	reviewed	Spectrin alpha chain, non-erythrocytic 1 (Alpha-II spectrin) (Fodrin alpha chain)	Sptan1 Spna2 Spta2	Mus musculus (Mouse)	2472	SPTN1
P16675	PPGB_MOUSE	reviewed	Lysosomal protective protein (EC 3.4.16.5) (Carboxypeptidase C) (Carboxypeptidase L) (Cathepsin A) (Protective protein cathepsin A) (PPCA) (Protective protein for beta-galactosidase) [Cleaved into: Lysosomal protective protein 32 kDa chain; Lysosomal protective protein 20 kDa chain]	Ctsa Ppgb	Mus musculus (Mouse)	474	PPGB
P16858	G3P_MOUSE	reviewed	Glyceraldehyde-3-phosphate dehydrogenase (GAPDH) (EC 1.2.1.12) (Peptidyl-cysteine S-nitrosylase GAPDH) (EC 2.6.99.-)	Gapdh Gapd	Mus musculus (Mouse)	333	G3P
P17047	LAMP2_MOUSE	reviewed	Lysosome-associated membrane glycoprotein 2 (LAMP-2) (Lysosome-associated membrane protein 2) (CD107 antigen-like family member B) (Lysosomal membrane glycoprotein type B) (LGP-B) (CD antigen CD107b)	Lamp2 Lamp-2	Mus musculus (Mouse)	415	LAMP2
P17182	ENOA_MOUSE	reviewed	Alpha-enolase (EC 4.2.1.11) (2-phospho-D-glycerate hydro-lyase) (Enolase 1) (Non-neural enolase) (NNE)	Eno1 Eno-1	Mus musculus (Mouse)	434	ENOA
P17225	PTBP1_MOUSE	reviewed	Polypyrimidine tract-binding protein 1 (PTB) (Heterogeneous nuclear ribonucleoprotein I) (hnRNP I)	Ptbp1 Ptb	Mus musculus (Mouse)	527	PTBP1
P17426	AP2A1_MOUSE	reviewed	AP-2 complex subunit alpha-1 (100 kDa coated vesicle protein A) (Adaptor protein complex AP-2 subunit alpha-1) (Adaptor-related protein complex 2 subunit alpha-1) (Alpha-adaptin A) (Alpha1-adaptin) (Clathrin assembly protein complex 2 alpha-A large chain) (Plasma membrane adaptor HA2/AP2 adaptin alpha A subunit)	Ap2a1 Adtaa Clapa1	Mus musculus (Mouse)	977	AP2A1
P17427	AP2A2_MOUSE	reviewed	AP-2 complex subunit alpha-2 (100 kDa coated vesicle protein C) (Adaptor protein complex AP-2 subunit alpha-2) (Adaptor-related protein complex 2 subunit alpha-2) (Alpha-adaptin C) (Alpha2-adaptin) (Clathrin assembly protein complex 2 alpha-C large chain) (Plasma membrane adaptor HA2/AP2 adaptin alpha C subunit)	Ap2a2 Adtab	Mus musculus (Mouse)	938	AP2A2
P17439	GLCM_MOUSE	reviewed	Glucosylceramidase (EC 3.2.1.45) (Acid beta-glucosidase) (Beta-glucocerebrosidase) (D-glucosyl-N-acylsphingosine glucohydrolase)	Gba	Mus musculus (Mouse)	515	GLCM
P17563	SBP1_MOUSE	reviewed	Selenium-binding protein 1 (56 kDa selenium-binding protein) (SBP56) (SP56)	Selenbp1 Lpsb	Mus musculus (Mouse)	472	SBP1
P17665	COX7C_MOUSE	reviewed	Cytochrome c oxidase subunit 7C, mitochondrial (Cytochrome c oxidase polypeptide VIIc)	Cox7c Cox7c1	Mus musculus (Mouse)	63	COX7C
P17717	UDB17_MOUSE	reviewed	UDP-glucuronosyltransferase 2B17 (EC 2.4.1.17) (M-1) (UDP-glucuronosyltransferase 2B5) (UDPGT 2B5)	Ugt2b17 Ugt2b5	Mus musculus (Mouse)	530	UDB17
P17742	PPIA_MOUSE	reviewed	Peptidyl-prolyl cis-trans isomerase A (PPIase A) (EC 5.2.1.8) (Cyclophilin A) (Cyclosporin A-binding protein) (Rotamase A) (SP18) [Cleaved into: Peptidyl-prolyl cis-trans isomerase A, N-terminally processed]	Ppia	Mus musculus (Mouse)	164	PPIA
P17751	TPIS_MOUSE	reviewed	Triosephosphate isomerase (TIM) (EC 5.3.1.1) (Triose-phosphate isomerase)	Tpi1 Tpi	Mus musculus (Mouse)	299	TPIS
P18242	CATD_MOUSE	reviewed	Cathepsin D (EC 3.4.23.5)	Ctsd	Mus musculus (Mouse)	410	CATD
P18572	BASI_MOUSE	reviewed	Basigin (Basic immunoglobulin superfamily) (HT7 antigen) (Membrane glycoprotein gp42) (CD antigen CD147)	Bsg	Mus musculus (Mouse)	389	BASI
P18581	CTR2_MOUSE	reviewed	Cationic amino acid transporter 2 (CAT-2) (CAT2) (20.5) (Low affinity cationic amino acid transporter 2) (Solute carrier family 7 member 2) (T-cell early activation protein) (TEA)	Slc7a2 Atrc2 Tea	Mus musculus (Mouse)	657	CTR2
P18760	COF1_MOUSE	reviewed	Cofilin-1 (Cofilin, non-muscle isoform)	Cfl1	Mus musculus (Mouse)	166	COF1
P19001	K1C19_MOUSE	reviewed	Keratin, type I cytoskeletal 19 (Cytokeratin-19) (CK-19) (Keratin-19) (K19)	Krt19 Krt1-19	Mus musculus (Mouse)	403	K1C19
P19096	FAS_MOUSE	reviewed	Fatty acid synthase (EC 2.3.1.85) [Includes: [Acyl-carrier-protein] S-acetyltransferase (EC 2.3.1.38); [Acyl-carrier-protein] S-malonyltransferase (EC 2.3.1.39); 3-oxoacyl-[acyl-carrier-protein] synthase (EC 2.3.1.41); 3-oxoacyl-[acyl-carrier-protein] reductase (EC 1.1.1.100); 3-hydroxyacyl-[acyl-carrier-protein] dehydratase (EC 4.2.1.59); Enoyl-[acyl-carrier-protein] reductase (EC 1.3.1.39); Ole…	Fasn	Mus musculus (Mouse)	2504	FAS
P19157	GSTP1_MOUSE	reviewed	Glutathione S-transferase P 1 (Gst P1) (EC 2.5.1.18) (GST YF-YF) (GST class-pi) (GST-piB) (Preadipocyte growth factor)	Gstp1 Gstpib	Mus musculus (Mouse)	210	GSTP1
P19221	THRB_MOUSE	reviewed	Prothrombin (EC 3.4.21.5) (Coagulation factor II) [Cleaved into: Activation peptide fragment 1; Activation peptide fragment 2; Thrombin light chain; Thrombin heavy chain]	F2 Cf2	Mus musculus (Mouse)	618	THRB
P19253	RL13A_MOUSE	reviewed	60S ribosomal protein L13a (Transplantation antigen P198) (Tum-P198 antigen)	Rpl13a P198 Tstap198-7	Mus musculus (Mouse)	203	RL13A
P19324	SERPH_MOUSE	reviewed	Serpin H1 (47 kDa heat shock protein) (Collagen-binding protein) (Colligin) (Serine protease inhibitor J6)	Serpinh1 Cbp1 Hsp47	Mus musculus (Mouse)	417	SERPH
P19536	COX5B_MOUSE	reviewed	Cytochrome c oxidase subunit 5B, mitochondrial (Cytochrome c oxidase polypeptide Vb)	Cox5b	Mus musculus (Mouse)	128	COX5B
P19639	GSTM3_MOUSE	reviewed	Glutathione S-transferase Mu 3 (EC 2.5.1.18) (GST class-mu 3) (Glutathione S-transferase GT9.3)	Gstm3	Mus musculus (Mouse)	218	GSTM3
P19783	COX41_MOUSE	reviewed	Cytochrome c oxidase subunit 4 isoform 1, mitochondrial (Cytochrome c oxidase polypeptide IV) (Cytochrome c oxidase subunit IV isoform 1) (COX IV-1)	Cox4i1 Cox4 Cox4a	Mus musculus (Mouse)	169	COX41
P19973	LSP1_MOUSE	reviewed	Lymphocyte-specific protein 1 (52 kDa phosphoprotein) (pp52) (Lymphocyte-specific antigen WP34) (S37 protein)	Lsp1 Pp52 S37 Wp34	Mus musculus (Mouse)	330	LSP1
P20029	GRP78_MOUSE	reviewed	78 kDa glucose-regulated protein (GRP-78) (Heat shock 70 kDa protein 5) (Immunoglobulin heavy chain-binding protein) (BiP)	Hspa5 Grp78	Mus musculus (Mouse)	655	GRP78
P20060	HEXB_MOUSE	reviewed	Beta-hexosaminidase subunit beta (EC 3.2.1.52) (Beta-N-acetylhexosaminidase subunit beta) (Hexosaminidase subunit B) (N-acetyl-beta-glucosaminidase subunit beta)	Hexb	Mus musculus (Mouse)	536	HEXB
P20065	TYB4_MOUSE	reviewed	Thymosin beta-4 (T beta 4) [Cleaved into: Hematopoietic system regulatory peptide (Seraspenide)]	Tmsb4x Ptmb4 Tmsb4	Mus musculus (Mouse)	50	TYB4
P20108	PRDX3_MOUSE	reviewed	Thioredoxin-dependent peroxide reductase, mitochondrial (EC 1.11.1.15) (Antioxidant protein 1) (AOP-1) (PRX III) (Perioredoxin-3) (Protein MER5)	Prdx3 Aop1 Mer5	Mus musculus (Mouse)	257	PRDX3
P20152	VIME_MOUSE	reviewed	Vimentin	Vim	Mus musculus (Mouse)	466	VIME
P20852	CP2A5_MOUSE	reviewed	Cytochrome P450 2A5 (EC 1.14.14.1) (CYPIIA5) (Coumarin 7-hydroxylase) (Cytochrome P450-15-COH) (Cytochrome P450-IIA3.2)	Cyp2a5 Cyp2a-5	Mus musculus (Mouse)	494	CP2A5
P20918	PLMN_MOUSE	reviewed	Plasminogen (EC 3.4.21.7) [Cleaved into: Plasmin heavy chain A; Activation peptide; Angiostatin; Plasmin heavy chain A, short form; Plasmin light chain B]	Plg	Mus musculus (Mouse)	812	PLMN
P21107	TPM3_MOUSE	reviewed	Tropomyosin alpha-3 chain (Gamma-tropomyosin) (Tropomyosin-3)	Tpm3 Tpm-5 Tpm5	Mus musculus (Mouse)	285	TPM3
P21278	GNA11_MOUSE	reviewed	Guanine nucleotide-binding protein subunit alpha-11 (G alpha-11) (G-protein subunit alpha-11)	Gna11 Gna-11	Mus musculus (Mouse)	359	GNA11
P21279	GNAQ_MOUSE	reviewed	Guanine nucleotide-binding protein G(q) subunit alpha (Guanine nucleotide-binding protein alpha-q)	Gnaq	Mus musculus (Mouse)	359	GNAQ
P21440	MDR3_MOUSE	reviewed	Phosphatidylcholine translocator ABCB4 (ATP-binding cassette sub-family B member 4) (Multidrug resistance protein 2) (Multidrug resistance protein 3) (EC 3.6.3.44) (P-glycoprotein 2) (P-glycoprotein 3)	Abcb4 Mdr2 Pgy-2 Pgy2	Mus musculus (Mouse)	1276	MDR3
P21614	VTDB_MOUSE	reviewed	Vitamin D-binding protein (DBP) (VDB) (Gc-globulin) (Group-specific component)	Gc	Mus musculus (Mouse)	476	VTDB
P21619	LMNB2_MOUSE	reviewed	Lamin-B2	Lmnb2	Mus musculus (Mouse)	596	LMNB2
P21958	TAP1_MOUSE	reviewed	Antigen peptide transporter 1 (APT1) (ATP-binding cassette sub-family B member 2) (Histocompatibility antigen modifier 1) (Peptide transporter TAP1)	Tap1 Abcb2 Ham-1 Ham1	Mus musculus (Mouse)	724	TAP1
P21981	TGM2_MOUSE	reviewed	Protein-glutamine gamma-glutamyltransferase 2 (EC 2.3.2.13) (Tissue transglutaminase) (Transglutaminase C) (TG(C)) (TGC) (TGase C) (Transglutaminase-2) (TGase-2)	Tgm2	Mus musculus (Mouse)	686	TGM2
P22315	HEMH_MOUSE	reviewed	Ferrochelatase, mitochondrial (EC 4.99.1.1) (Heme synthase) (Protoheme ferro-lyase)	Fech	Mus musculus (Mouse)	420	HEMH
P22437	PGH1_MOUSE	reviewed	Prostaglandin G/H synthase 1 (EC 1.14.99.1) (Cyclooxygenase-1) (COX-1) (Prostaglandin H2 synthase 1) (PGH synthase 1) (PGHS-1) (PHS 1) (Prostaglandin-endoperoxide synthase 1)	Ptgs1 Cox-1 Cox1	Mus musculus (Mouse)	602	PGH1
P22599	A1AT2_MOUSE	reviewed	Alpha-1-antitrypsin 1-2 (AAT) (Alpha-1 protease inhibitor 2) (Alpha-1-antiproteinase) (Serine protease inhibitor 1-2) (Serine protease inhibitor A1b) (Serpin A1b)	Serpina1b Aat2 Dom2 Spi1-2	Mus musculus (Mouse)	413	A1AT2
P22892	AP1G1_MOUSE	reviewed	AP-1 complex subunit gamma-1 (Adaptor protein complex AP-1 subunit gamma-1) (Adaptor-related protein complex 1 subunit gamma-1) (Clathrin assembly protein complex 1 gamma-1 large chain) (Gamma-adaptin) (Gamma1-adaptin) (Golgi adaptor HA1/AP1 adaptin subunit gamma-1)	Ap1g1 Adtg Clapg1	Mus musculus (Mouse)	822	AP1G1
P23116	EIF3A_MOUSE	reviewed	Eukaryotic translation initiation factor 3 subunit A (eIF3a) (Centrosomin) (Eukaryotic translation initiation factor 3 subunit 10) (eIF-3-theta) (eIF3 p167) (eIF3 p180) (eIF3 p185) (p162)	Eif3a Csma Eif3 Eif3s10	Mus musculus (Mouse)	1344	EIF3A
P23249	MOV10_MOUSE	reviewed	Putative helicase MOV-10 (EC 3.6.4.13) (Moloney leukemia virus 10 protein)	Mov10 Gb110	Mus musculus (Mouse)	1004	MOV10
P23492	PNPH_MOUSE	reviewed	Purine nucleoside phosphorylase (PNP) (EC 2.4.2.1) (Inosine phosphorylase) (Inosine-guanosine phosphorylase)	Pnp Np Pnp1	Mus musculus (Mouse)	289	PNPH
P23506	PIMT_MOUSE	reviewed	Protein-L-isoaspartate(D-aspartate) O-methyltransferase (PIMT) (EC 2.1.1.77) (L-isoaspartyl protein carboxyl methyltransferase) (Protein L-isoaspartyl/D-aspartyl methyltransferase) (Protein-beta-aspartate methyltransferase)	Pcmt1	Mus musculus (Mouse)	227	PIMT
P23589	CAH5A_MOUSE	reviewed	Carbonic anhydrase 5A, mitochondrial (EC 4.2.1.1) (Carbonate dehydratase VA) (CA Y) (Carbonic anhydrase VA) (CA-VA)	Ca5a Ca5 Car5 Car5a	Mus musculus (Mouse)	299	CAH5A
P23591	FCL_MOUSE	reviewed	GDP-L-fucose synthase (EC 1.1.1.271) (GDP-4-keto-6-deoxy-D-mannose-3,5-epimerase-4-reductase) (Protein FX) (Red cell NADP(H)-binding protein) (Transplantation antigen P35B) (Tum-P35B antigen)	Tsta3 P35b Tstap35b	Mus musculus (Mouse)	321	FCL
P23780	BGAL_MOUSE	reviewed	Beta-galactosidase (EC 3.2.1.23) (Acid beta-galactosidase) (Lactase)	Glb1 Bgl Glb-1	Mus musculus (Mouse)	647	BGAL
P23953	EST1C_MOUSE	reviewed	Carboxylesterase 1C (EC 3.1.1.1) (Liver carboxylesterase N) (Lung surfactant convertase) (PES-N)	Ces1c Es1	Mus musculus (Mouse)	554	EST1C
P24270	CATA_MOUSE	reviewed	Catalase (EC 1.11.1.6)	Cat Cas-1 Cas1	Mus musculus (Mouse)	527	CATA
P24369	PPIB_MOUSE	reviewed	Peptidyl-prolyl cis-trans isomerase B (PPIase B) (EC 5.2.1.8) (CYP-S1) (Cyclophilin B) (Rotamase B) (S-cyclophilin) (SCYLP)	Ppib	Mus musculus (Mouse)	216	PPIB
P24456	CP2DA_MOUSE	reviewed	Cytochrome P450 2D10 (EC 1.14.14.1) (CYPIID10) (Cytochrome P450-16-alpha) (Cytochrome P450CB) (Testosterone 16-alpha hydroxylase)	Cyp2d10 Cyp2d-10	Mus musculus (Mouse)	504	CP2DA
P24457	CP2DB_MOUSE	reviewed	Cytochrome P450 2D11 (EC 1.14.14.1) (CYPIID11) (Cytochrome P450-16-alpha) (Cytochrome P450CC) (Testosterone 16-alpha hydroxylase)	Cyp2d11 Cyp2d-11	Mus musculus (Mouse)	504	CP2DB
P24472	GSTA4_MOUSE	reviewed	Glutathione S-transferase A4 (EC 2.5.1.18) (GST A4-4) (GSTA4-4) (GST class-alpha member 4) (Glutathione S-transferase 5.7) (GST 5.7)	Gsta4 Gsta	Mus musculus (Mouse)	222	GSTA4
P24527	LKHA4_MOUSE	reviewed	Leukotriene A-4 hydrolase (LTA-4 hydrolase) (EC 3.3.2.6) (Leukotriene A(4) hydrolase)	Lta4h	Mus musculus (Mouse)	611	LKHA4
P24547	IMDH2_MOUSE	reviewed	Inosine-5'-monophosphate dehydrogenase 2 (IMP dehydrogenase 2) (IMPD 2) (IMPDH 2) (EC 1.1.1.205) (IMPDH-II)	Impdh2	Mus musculus (Mouse)	514	IMDH2
P24549	AL1A1_MOUSE	reviewed	Retinal dehydrogenase 1 (RALDH 1) (RalDH1) (EC 1.2.1.-) (EC 1.2.1.36) (ALDH-E1) (ALHDII) (Aldehyde dehydrogenase family 1 member A1) (Aldehyde dehydrogenase, cytosolic)	Aldh1a1 Ahd-2 Ahd2 Aldh1	Mus musculus (Mouse)	501	AL1A1
P24668	MPRD_MOUSE	reviewed	Cation-dependent mannose-6-phosphate receptor (CD Man-6-P receptor) (CD-MPR) (46 kDa mannose 6-phosphate receptor) (MPR 46)	M6pr 46mpr	Mus musculus (Mouse)	278	MPRD
P24721	ASGR2_MOUSE	reviewed	Asialoglycoprotein receptor 2 (ASGP-R 2) (ASGPR 2) (Hepatic lectin 2) (HL-2) (mHL-2)	Asgr2 Asgr-2	Mus musculus (Mouse)	301	ASGR2
P25444	RS2_MOUSE	reviewed	40S ribosomal protein S2 (40S ribosomal protein S4) (Protein LLRep3)	Rps2 Llrep3 Rps4	Mus musculus (Mouse)	293	RS2
P25688	URIC_MOUSE	reviewed	Uricase (EC 1.7.3.3) (Urate oxidase)	Uox	Mus musculus (Mouse)	303	URIC
P25911	LYN_MOUSE	reviewed	Tyrosine-protein kinase Lyn (EC 2.7.10.2) (V-yes-1 Yamaguchi sarcoma viral related oncogene homolog) (p53Lyn) (p56Lyn)	Lyn	Mus musculus (Mouse)	512	LYN
P26039	TLN1_MOUSE	reviewed	Talin-1	Tln1 Tln	Mus musculus (Mouse)	2541	TLN1
P26041	MOES_MOUSE	reviewed	Moesin (Membrane-organizing extension spike protein)	Msn	Mus musculus (Mouse)	577	MOES
P26043	RADI_MOUSE	reviewed	Radixin (ESP10)	Rdx	Mus musculus (Mouse)	583	RADI
P26150	3BHS3_MOUSE	reviewed	3 beta-hydroxysteroid dehydrogenase/Delta 5-->4-isomerase type 3 (3 beta-hydroxysteroid dehydrogenase/Delta 5-->4-isomerase type III) (3-beta-HSD III) [Includes: 3-beta-hydroxy-Delta(5)-steroid dehydrogenase (EC 1.1.1.145) (3-beta-hydroxy-5-ene steroid dehydrogenase) (Progesterone reductase); Steroid Delta-isomerase (EC 5.3.3.1) (Delta-5-3-ketosteroid isomerase)]	Hsd3b3	Mus musculus (Mouse)	373	3BHS3
P26231	CTNA1_MOUSE	reviewed	Catenin alpha-1 (102 kDa cadherin-associated protein) (Alpha E-catenin) (CAP102)	Ctnna1 Catna1	Mus musculus (Mouse)	906	CTNA1
P26350	PTMA_MOUSE	reviewed	Prothymosin alpha [Cleaved into: Prothymosin alpha, N-terminally processed; Thymosin alpha]	Ptma	Mus musculus (Mouse)	111	PTMA
P26369	U2AF2_MOUSE	reviewed	Splicing factor U2AF 65 kDa subunit (U2 auxiliary factor 65 kDa subunit) (U2 snRNP auxiliary factor large subunit)	U2af2 U2af65	Mus musculus (Mouse)	475	U2AF2
P26443	DHE3_MOUSE	reviewed	Glutamate dehydrogenase 1, mitochondrial (GDH 1) (EC 1.4.1.3)	Glud1 Glud	Mus musculus (Mouse)	558	DHE3
P26516	PSMD7_MOUSE	reviewed	26S proteasome non-ATPase regulatory subunit 7 (26S proteasome regulatory subunit RPN8) (26S proteasome regulatory subunit S12) (Mov34 protein) (Proteasome subunit p40)	Psmd7 Mov-34 Mov34	Mus musculus (Mouse)	321	PSMD7
P26638	SYSC_MOUSE	reviewed	Serine--tRNA ligase, cytoplasmic (EC 6.1.1.11) (Seryl-tRNA synthetase) (SerRS) (Seryl-tRNA(Ser/Sec) synthetase)	Sars Sars1 Sers	Mus musculus (Mouse)	512	SYSC
P26645	MARCS_MOUSE	reviewed	Myristoylated alanine-rich C-kinase substrate (MARCKS)	Marcks Macs	Mus musculus (Mouse)	309	MARCS
P26883	FKB1A_MOUSE	reviewed	Peptidyl-prolyl cis-trans isomerase FKBP1A (PPIase FKBP1A) (EC 5.2.1.8) (12 kDa FK506-binding protein) (12 kDa FKBP) (FKBP-12) (Calstabin-1) (FK506-binding protein 1A) (FKBP-1A) (Immunophilin FKBP12) (Rotamase)	Fkbp1a Fkbp1	Mus musculus (Mouse)	108	FKB1A
P27005	S10A8_MOUSE	reviewed	Protein S100-A8 (Calgranulin-A) (Chemotactic cytokine CP-10) (Leukocyte L1 complex light chain) (Migration inhibitory factor-related protein 8) (MRP-8) (p8) (Pro-inflammatory S100 cytokine) (S100 calcium-binding protein A8)	S100a8 Caga Mrp8	Mus musculus (Mouse)	89	S10A8
P27046	MA2A1_MOUSE	reviewed	Alpha-mannosidase 2 (EC 3.2.1.114) (Golgi alpha-mannosidase II) (AMan II) (Man II) (Mannosidase alpha class 2A member 1) (Mannosyl-oligosaccharide 1,3-1,6-alpha-mannosidase)	Man2a1 Mana2	Mus musculus (Mouse)	1150	MA2A1
P27546	MAP4_MOUSE	reviewed	Microtubule-associated protein 4 (MAP-4)	Map4 Mtap4	Mus musculus (Mouse)	1125	MAP4
P27601	GNA13_MOUSE	reviewed	Guanine nucleotide-binding protein subunit alpha-13 (G alpha-13) (G-protein subunit alpha-13)	Gna13 Gna-13	Mus musculus (Mouse)	377	GNA13
P27612	PLAP_MOUSE	reviewed	Phospholipase A-2-activating protein (PLA2P) (PLAP)	Plaa Plap	Mus musculus (Mouse)	794	PLAP
P27659	RL3_MOUSE	reviewed	60S ribosomal protein L3 (J1 protein)	Rpl3	Mus musculus (Mouse)	403	RL3
P27773	PDIA3_MOUSE	reviewed	Protein disulfide-isomerase A3 (EC 5.3.4.1) (58 kDa glucose-regulated protein) (58 kDa microsomal protein) (p58) (Disulfide isomerase ER-60) (Endoplasmic reticulum resident protein 57) (ER protein 57) (ERp57) (Endoplasmic reticulum resident protein 60) (ER protein 60) (ERp60)	Pdia3 Erp Erp60 Grp58	Mus musculus (Mouse)	505	PDIA3
P27786	CP17A_MOUSE	reviewed	Steroid 17-alpha-hydroxylase/17,20 lyase (EC 1.14.14.19) (EC 1.14.14.32) (17-alpha-hydroxyprogesterone aldolase) (CYPXVII) (Cytochrome P450 17A1) (Cytochrome P450-C17) (Cytochrome P450c17)	Cyp17a1 Cyp17	Mus musculus (Mouse)	507	CP17A
P28063	PSB8_MOUSE	reviewed	Proteasome subunit beta type-8 (EC 3.4.25.1) (Low molecular mass protein 7) (Macropain subunit C13) (Multicatalytic endopeptidase complex subunit C13) (Proteasome component C13) (Proteasome subunit beta-5i)	Psmb8 Lmp7 Mc13	Mus musculus (Mouse)	276	PSB8
P28230	CXB1_MOUSE	reviewed	Gap junction beta-1 protein (Connexin-32) (Cx32)	Gjb1 Cxn-32	Mus musculus (Mouse)	283	CXB1
P28271	ACOC_MOUSE	reviewed	Cytoplasmic aconitate hydratase (Aconitase) (EC 4.2.1.3) (Citrate hydro-lyase) (Iron regulatory protein 1) (IRP1) (Iron-responsive element-binding protein 1) (IRE-BP 1)	Aco1 Ireb1 Irebp	Mus musculus (Mouse)	889	ACOC
P28352	APEX1_MOUSE	reviewed	DNA-(apurinic or apyrimidinic site) lyase (EC 3.1.-.-) (EC 4.2.99.18) (APEX nuclease) (APEN) (Apurinic-apyrimidinic endonuclease 1) (AP endonuclease 1) (REF-1) (Redox factor-1) [Cleaved into: DNA-(apurinic or apyrimidinic site) lyase, mitochondrial]	Apex1 Ape Apex Ref1	Mus musculus (Mouse)	317	APEX1
P28474	ADHX_MOUSE	reviewed	Alcohol dehydrogenase class-3 (EC 1.1.1.1) (Alcohol dehydrogenase 2) (Alcohol dehydrogenase 5) (Alcohol dehydrogenase B2) (ADH-B2) (Alcohol dehydrogenase class-III) (Glutathione-dependent formaldehyde dehydrogenase) (FALDH) (FDH) (GSH-FDH) (EC 1.1.1.-) (S-(hydroxymethyl)glutathione dehydrogenase) (EC 1.1.1.284)	Adh5 Adh-2 Adh2	Mus musculus (Mouse)	374	ADHX
P28650	PURA1_MOUSE	reviewed	Adenylosuccinate synthetase isozyme 1 (AMPSase 1) (AdSS 1) (EC 6.3.4.4) (Adenylosuccinate synthetase, basic isozyme) (Adenylosuccinate synthetase, muscle isozyme) (M-type adenylosuccinate synthetase) (IMP--aspartate ligase 1)	Adssl1 Adss1	Mus musculus (Mouse)	457	PURA1
P28651	CAH8_MOUSE	reviewed	Carbonic anhydrase-related protein (CARP) (Carbonic anhydrase VIII) (CA-VIII)	Ca8 Cals Cals1 Car8 Carp	Mus musculus (Mouse)	291	CAH8
P28653	PGS1_MOUSE	reviewed	Biglycan (Bone/cartilage proteoglycan I) (PG-S1)	Bgn	Mus musculus (Mouse)	369	PGS1
P28656	NP1L1_MOUSE	reviewed	Nucleosome assembly protein 1-like 1 (Brain protein DN38) (NAP-1-related protein)	Nap1l1 Nrp	Mus musculus (Mouse)	391	NP1L1
P28659	CELF1_MOUSE	reviewed	CUGBP Elav-like family member 1 (CELF-1) (50 kDa nuclear polyadenylated RNA-binding protein) (Brain protein F41) (Bruno-like protein 2) (CUG triplet repeat RNA-binding protein 1) (CUG-BP1) (CUG-BP- and ETR-3-like factor 1) (Deadenylation factor CUG-BP) (Deadenylation factor EDEN-BP) (Embryo deadenylation element-binding protein homolog) (EDEN-BP homolog) (RNA-binding protein BRUNOL-2)	Celf1 Brunol2 Cugbp Cugbp1	Mus musculus (Mouse)	486	CELF1
P28665	MUG1_MOUSE	reviewed	Murinoglobulin-1 (MuG1)	Mug1 Mug-1	Mus musculus (Mouse)	1476	MUG1
P28666	MUG2_MOUSE	reviewed	Murinoglobulin-2 (MuG2)	Mug2 Mug-2	Mus musculus (Mouse)	1451	MUG2
P28667	MRP_MOUSE	reviewed	MARCKS-related protein (Brain protein F52) (MARCKS-like protein 1) (Macrophage myristoylated alanine-rich C kinase substrate) (Mac-MARCKS) (MacMARCKS)	Marcksl1 Mlp Mrp	Mus musculus (Mouse)	200	MRP
P28798	GRN_MOUSE	reviewed	Granulins (PC cell-derived growth factor) (PCDGF) (Proepithelin) (PEPI) [Cleaved into: Acrogranin (Progranulin); Granulin-1; Granulin-2; Granulin-3; Granulin-4; Granulin-5; Granulin-6; Granulin-7]	Grn	Mus musculus (Mouse)	589	GRN
P28843	DPP4_MOUSE	reviewed	Dipeptidyl peptidase 4 (EC 3.4.14.5) (Dipeptidyl peptidase IV) (DPP IV) (T-cell activation antigen CD26) (Thymocyte-activating molecule) (THAM) (CD antigen CD26) [Cleaved into: Dipeptidyl peptidase 4 membrane form (Dipeptidyl peptidase IV membrane form); Dipeptidyl peptidase 4 soluble form (Dipeptidyl peptidase IV soluble form)]	Dpp4 Cd26	Mus musculus (Mouse)	760	DPP4
P29341	PABP1_MOUSE	reviewed	Polyadenylate-binding protein 1 (PABP-1) (Poly(A)-binding protein 1)	Pabpc1 Pabp1	Mus musculus (Mouse)	636	PABP1
P29351	PTN6_MOUSE	reviewed	Tyrosine-protein phosphatase non-receptor type 6 (EC 3.1.3.48) (70Z-SHP) (Hematopoietic cell protein-tyrosine phosphatase) (PTPTY-42) (Protein-tyrosine phosphatase 1C) (PTP-1C) (SH-PTP1) (SHP-1)	Ptpn6 Hcp Hcph Ptp1C	Mus musculus (Mouse)	595	PTN6
P29416	HEXA_MOUSE	reviewed	Beta-hexosaminidase subunit alpha (EC 3.2.1.52) (Beta-N-acetylhexosaminidase subunit alpha) (Hexosaminidase subunit A) (N-acetyl-beta-glucosaminidase subunit alpha)	Hexa	Mus musculus (Mouse)	528	HEXA
P29699	FETUA_MOUSE	reviewed	Alpha-2-HS-glycoprotein (Countertrypin) (Fetuin-A)	Ahsg Fetua	Mus musculus (Mouse)	345	FETUA
P29758	OAT_MOUSE	reviewed	Ornithine aminotransferase, mitochondrial (EC 2.6.1.13) (Ornithine--oxo-acid aminotransferase)	Oat	Mus musculus (Mouse)	439	OAT
P29788	VTNC_MOUSE	reviewed	Vitronectin (VN) (S-protein) (Serum-spreading factor)	Vtn	Mus musculus (Mouse)	478	VTNC
P30115	GSTA3_MOUSE	reviewed	Glutathione S-transferase A3 (EC 2.5.1.18) (GST class-alpha member 3) (Glutathione S-transferase Ya3) (Glutathione S-transferase Yc)	Gsta3 Gstyc	Mus musculus (Mouse)	221	GSTA3
P30275	KCRU_MOUSE	reviewed	Creatine kinase U-type, mitochondrial (EC 2.7.3.2) (Acidic-type mitochondrial creatine kinase) (Mia-CK) (Ubiquitous mitochondrial creatine kinase) (U-MtCK)	Ckmt1	Mus musculus (Mouse)	418	KCRU
P30416	FKBP4_MOUSE	reviewed	Peptidyl-prolyl cis-trans isomerase FKBP4 (PPIase FKBP4) (EC 5.2.1.8) (52 kDa FK506-binding protein) (52 kDa FKBP) (FKBP-52) (59 kDa immunophilin) (p59) (FK506-binding protein 4) (FKBP-4) (FKBP59) (HSP-binding immunophilin) (HBI) (Immunophilin FKBP52) (Rotamase) [Cleaved into: Peptidyl-prolyl cis-trans isomerase FKBP4, N-terminally processed]	Fkbp4 Fkpb52	Mus musculus (Mouse)	458	FKBP4
P30999	CTND1_MOUSE	reviewed	Catenin delta-1 (Cadherin-associated Src substrate) (CAS) (p120 catenin) (p120(ctn)) (p120(cas))	Ctnnd1 Catns Kiaa0384	Mus musculus (Mouse)	938	CTND1
P31001	DESM_MOUSE	reviewed	Desmin	Des	Mus musculus (Mouse)	469	DESM
P31230	AIMP1_MOUSE	reviewed	Aminoacyl tRNA synthase complex-interacting multifunctional protein 1 (Multisynthase complex auxiliary component p43) [Cleaved into: Endothelial monocyte-activating polypeptide 2 (EMAP-2) (Endothelial monocyte-activating polypeptide II) (EMAP-II) (Small inducible cytokine subfamily E member 1)]	Aimp1 Emap2 Scye1	Mus musculus (Mouse)	310	AIMP1
P31428	DPEP1_MOUSE	reviewed	Dipeptidase 1 (EC 3.4.13.19) (Membrane-bound dipeptidase 1) (MBD-1) (Microsomal dipeptidase) (Renal dipeptidase)	Dpep1 Mbd1 Rdp	Mus musculus (Mouse)	410	DPEP1
P31649	S6A13_MOUSE	reviewed	Sodium- and chloride-dependent GABA transporter 2 (GAT-2) (Sodium- and chloride-dependent GABA transporter 3) (GAT-3) (Solute carrier family 6 member 13)	Slc6a13 Gabt2 Gabt3 Gat-3 Gat2 Gat3	Mus musculus (Mouse)	602	S6A13
P31651	S6A12_MOUSE	reviewed	Sodium- and chloride-dependent betaine transporter (Na(+)/Cl(-) betaine/GABA transporter) (Sodium- and chloride-dependent GABA transporter 2) (GAT-2) (Solute carrier family 6 member 12)	Slc6a12 Gabt2 Gat-2 Gat2	Mus musculus (Mouse)	614	S6A12
P31725	S10A9_MOUSE	reviewed	Protein S100-A9 (Calgranulin-B) (Leukocyte L1 complex heavy chain) (Migration inhibitory factor-related protein 14) (MRP-14) (p14) (S100 calcium-binding protein A9)	S100a9 Cagb Mrp14	Mus musculus (Mouse)	113	S10A9
P31786	ACBP_MOUSE	reviewed	Acyl-CoA-binding protein (ACBP) (Diazepam-binding inhibitor) (DBI) (Endozepine) (EP)	Dbi	Mus musculus (Mouse)	87	ACBP
P31809	CEAM1_MOUSE	reviewed	Carcinoembryonic antigen-related cell adhesion molecule 1 (Biliary glycoprotein 1) (BGP-1) (Biliary glycoprotein D) (MHVR1) (Murine hepatitis virus receptor) (MHV-R) (CD antigen CD66a)	Ceacam1 Bgp Bgp1	Mus musculus (Mouse)	521	CEAM1
P32020	NLTP_MOUSE	reviewed	Non-specific lipid-transfer protein (NSL-TP) (EC 2.3.1.176) (Propanoyl-CoA C-acyltransferase) (SCP-chi) (SCPX) (Sterol carrier protein 2) (SCP-2) (Sterol carrier protein X) (SCP-X)	Scp2 Scp-2	Mus musculus (Mouse)	547	NLTP
P32067	LA_MOUSE	reviewed	Lupus La protein homolog (La autoantigen homolog) (La ribonucleoprotein)	Ssb Ss-b	Mus musculus (Mouse)	415	LA
P32233	DRG1_MOUSE	reviewed	Developmentally-regulated GTP-binding protein 1 (DRG-1) (Neural precursor cell expressed developmentally down-regulated protein 3) (NEDD-3)	Drg1 Drg Nedd-3 Nedd3	Mus musculus (Mouse)	367	DRG1
P32261	ANT3_MOUSE	reviewed	Antithrombin-III (ATIII) (Serpin C1)	Serpinc1 At3	Mus musculus (Mouse)	465	ANT3
P32507	NECT2_MOUSE	reviewed	Nectin-2 (Herpes virus entry mediator B) (Herpesvirus entry mediator B) (HveB) (Murine herpes virus entry protein B) (mHveB) (Nectin cell adhesion molecule 2) (Poliovirus receptor homolog) (Poliovirus receptor-related protein 2) (CD antigen CD112)	Nectin2 Mph Pvr Pvrl2 Pvs	Mus musculus (Mouse)	530	NECT2
P32921	SYWC_MOUSE	reviewed	Tryptophan--tRNA ligase, cytoplasmic (EC 6.1.1.2) (Tryptophanyl-tRNA synthetase) (TrpRS) [Cleaved into: T1-TrpRS; T2-TrpRS]	Wars Wrs	Mus musculus (Mouse)	481	SYWC
P33267	CP2F2_MOUSE	reviewed	Cytochrome P450 2F2 (EC 1.14.14.-) (CYPIIF2) (Cytochrome P450-NAH-2) (Naphthalene dehydrogenase) (Naphthalene hydroxylase)	Cyp2f2 Cyp2f-2	Mus musculus (Mouse)	491	CP2F2
P33622	APOC3_MOUSE	reviewed	Apolipoprotein C-III (Apo-CIII) (ApoC-III) (Apolipoprotein C3)	Apoc3	Mus musculus (Mouse)	99	APOC3
P34022	RANG_MOUSE	reviewed	Ran-specific GTPase-activating protein (HpaII tiny fragments locus 9a protein) (Ran-binding protein 1) (RANBP1)	Ranbp1 Htf9-a Htf9a	Mus musculus (Mouse)	203	RANG
P34884	MIF_MOUSE	reviewed	Macrophage migration inhibitory factor (MIF) (EC 5.3.2.1) (Delayed early response protein 6) (DER6) (Glycosylation-inhibiting factor) (GIF) (L-dopachrome isomerase) (L-dopachrome tautomerase) (EC 5.3.3.12) (Phenylpyruvate tautomerase)	Mif	Mus musculus (Mouse)	115	MIF
P34914	HYES_MOUSE	reviewed	Bifunctional epoxide hydrolase 2 [Includes: Cytosolic epoxide hydrolase 2 (CEH) (EC 3.3.2.10) (Epoxide hydratase) (Soluble epoxide hydrolase) (SEH); Lipid-phosphate phosphatase (EC 3.1.3.76)]	Ephx2 Eph2	Mus musculus (Mouse)	554	HYES
P34927	ASGR1_MOUSE	reviewed	Asialoglycoprotein receptor 1 (ASGP-R 1) (ASGPR 1) (Hepatic lectin 1) (HL-1) (mHL-1)	Asgr1 Asgr-1	Mus musculus (Mouse)	284	ASGR1
P34928	APOC1_MOUSE	reviewed	Apolipoprotein C-I (Apo-CI) (ApoC-I) (Apolipoprotein C1) [Cleaved into: Truncated apolipoprotein C-I]	Apoc1	Mus musculus (Mouse)	88	APOC1
P35123	UBP4_MOUSE	reviewed	Ubiquitin carboxyl-terminal hydrolase 4 (EC 3.4.19.12) (Deubiquitinating enzyme 4) (Ubiquitin thioesterase 4) (Ubiquitin-specific-processing protease 4) (Ubiquitous nuclear protein)	Usp4 Unp	Mus musculus (Mouse)	962	UBP4
P35278	RAB5C_MOUSE	reviewed	Ras-related protein Rab-5C	Rab5c	Mus musculus (Mouse)	216	RAB5C
P35279	RAB6A_MOUSE	reviewed	Ras-related protein Rab-6A (Rab-6)	Rab6a Rab6 MNCb-1660	Mus musculus (Mouse)	208	RAB6A
P35282	RAB21_MOUSE	reviewed	Ras-related protein Rab-21 (Rab-12)	Rab21	Mus musculus (Mouse)	222	RAB21
P35293	RAB18_MOUSE	reviewed	Ras-related protein Rab-18	Rab18	Mus musculus (Mouse)	206	RAB18
P35459	LY6D_MOUSE	reviewed	Lymphocyte antigen 6D (Ly-6D) (Thymocyte B-cell antigen) (ThB)	Ly6d Ly61 Thb	Mus musculus (Mouse)	127	LY6D
P35486	ODPA_MOUSE	reviewed	Pyruvate dehydrogenase E1 component subunit alpha, somatic form, mitochondrial (EC 1.2.4.1) (PDHE1-A type I)	Pdha1 Pdha-1	Mus musculus (Mouse)	390	ODPA
P35492	HUTH_MOUSE	reviewed	Histidine ammonia-lyase (Histidase) (EC 4.3.1.3)	Hal Hsd Huth	Mus musculus (Mouse)	657	HUTH
P35505	FAAA_MOUSE	reviewed	Fumarylacetoacetase (FAA) (EC 3.7.1.2) (Beta-diketonase) (Fumarylacetoacetate hydrolase)	Fah	Mus musculus (Mouse)	419	FAAA
P35550	FBRL_MOUSE	reviewed	rRNA 2'-O-methyltransferase fibrillarin (EC 2.1.1.-) (Histone-glutamine methyltransferase) (Nucleolar protein 1)	Fbl	Mus musculus (Mouse)	327	FBRL
P35564	CALX_MOUSE	reviewed	Calnexin	Canx	Mus musculus (Mouse)	591	CALX
P35576	G6PC_MOUSE	reviewed	Glucose-6-phosphatase (G-6-Pase) (G6Pase) (EC 3.1.3.9)	G6pc G6pt	Mus musculus (Mouse)	357	G6PC
P35585	AP1M1_MOUSE	reviewed	AP-1 complex subunit mu-1 (AP-mu chain family member mu1A) (Adaptor protein complex AP-1 subunit mu-1) (Adaptor-related protein complex 1 subunit mu-1) (Clathrin assembly protein complex 1 mu-1 medium chain 1) (Clathrin coat assembly protein AP47) (Clathrin coat-associated protein AP47) (Golgi adaptor HA1/AP1 adaptin mu-1 subunit) (Mu-adaptin 1) (Mu1A-adaptin)	Ap1m1 Cltnm	Mus musculus (Mouse)	423	AP1M1
P35700	PRDX1_MOUSE	reviewed	Peroxiredoxin-1 (EC 1.11.1.15) (Macrophage 23 kDa stress protein) (Osteoblast-specific factor 3) (OSF-3) (Thioredoxin peroxidase 2) (Thioredoxin-dependent peroxide reductase 2)	Prdx1 Msp23 Paga Tdpx2	Mus musculus (Mouse)	199	PRDX1
P35762	CD81_MOUSE	reviewed	CD81 antigen (26 kDa cell surface protein TAPA-1) (Target of the antiproliferative antibody 1) (CD antigen CD81)	Cd81 Tapa1	Mus musculus (Mouse)	236	CD81
P35951	LDLR_MOUSE	reviewed	Low-density lipoprotein receptor (LDL receptor)	Ldlr	Mus musculus (Mouse)	862	LDLR
P35979	RL12_MOUSE	reviewed	60S ribosomal protein L12	Rpl12	Mus musculus (Mouse)	165	RL12
P35980	RL18_MOUSE	reviewed	60S ribosomal protein L18	Rpl18	Mus musculus (Mouse)	188	RL18
P36371	TAP2_MOUSE	reviewed	Antigen peptide transporter 2 (APT2) (ATP-binding cassette sub-family B member 3) (Histocompatibility antigen modifier 2)	Tap2 Abcb3 Ham-2 Ham2	Mus musculus (Mouse)	702	TAP2
P36552	HEM6_MOUSE	reviewed	Oxygen-dependent coproporphyrinogen-III oxidase, mitochondrial (COX) (Coprogen oxidase) (Coproporphyrinogenase) (EC 1.3.3.3)	Cpox Cpo	Mus musculus (Mouse)	443	HEM6
P36993	PPM1B_MOUSE	reviewed	Protein phosphatase 1B (EC 3.1.3.16) (Protein phosphatase 2C isoform beta) (PP2C-beta)	Ppm1b Pp2c2 Pppm1b	Mus musculus (Mouse)	390	PPM1B
P37040	NCPR_MOUSE	reviewed	NADPH--cytochrome P450 reductase (CPR) (P450R) (EC 1.6.2.4)	Por	Mus musculus (Mouse)	678	NCPR
P38060	HMGCL_MOUSE	reviewed	Hydroxymethylglutaryl-CoA lyase, mitochondrial (HL) (HMG-CoA lyase) (EC 4.1.3.4) (3-hydroxy-3-methylglutarate-CoA lyase)	Hmgcl	Mus musculus (Mouse)	325	HMGCL
P38647	GRP75_MOUSE	reviewed	Stress-70 protein, mitochondrial (75 kDa glucose-regulated protein) (GRP-75) (Heat shock 70 kDa protein 9) (Mortalin) (Peptide-binding protein 74) (PBP74) (p66 MOT)	Hspa9 Grp75 Hsp74 Hspa9a	Mus musculus (Mouse)	679	GRP75
P39039	MBL1_MOUSE	reviewed	Mannose-binding protein A (MBP-A) (Mannan-binding protein) (Ra-reactive factor polysaccharide-binding component p28B) (RaRF p28B)	Mbl1	Mus musculus (Mouse)	239	MBL1
P39054	DYN2_MOUSE	reviewed	Dynamin-2 (EC 3.6.5.5) (Dynamin UDNM)	Dnm2 Dyn2	Mus musculus (Mouse)	870	DYN2
P39061	COIA1_MOUSE	reviewed	Collagen alpha-1(XVIII) chain [Cleaved into: Endostatin; Non-collagenous domain 1 (NC1)]	Col18a1	Mus musculus (Mouse)	1774	COIA1
P39447	ZO1_MOUSE	reviewed	Tight junction protein ZO-1 (Tight junction protein 1) (Zona occludens protein 1) (Zonula occludens protein 1)	Tjp1 Zo1	Mus musculus (Mouse)	1745	ZO1
P40124	CAP1_MOUSE	reviewed	Adenylyl cyclase-associated protein 1 (CAP 1)	Cap1 Cap	Mus musculus (Mouse)	474	CAP1
P40142	TKT_MOUSE	reviewed	Transketolase (TK) (EC 2.2.1.1) (P68)	Tkt	Mus musculus (Mouse)	623	TKT
P40237	CD82_MOUSE	reviewed	CD82 antigen (C33 antigen) (IA4) (Inducible membrane protein R2) (Metastasis suppressor Kangai-1 homolog) (CD antigen CD82)	Cd82 Kai1	Mus musculus (Mouse)	266	CD82
P40336	VP26A_MOUSE	reviewed	Vacuolar protein sorting-associated protein 26A (H<beta>58 protein) (H beta 58) (Vesicle protein sorting 26A) (mVPS26)	Vps26a Vps26	Mus musculus (Mouse)	327	VP26A
P40630	TFAM_MOUSE	reviewed	Transcription factor A, mitochondrial (mtTFA) (Testis-specific high mobility group protein) (TS-HMG)	Tfam Hmgts	Mus musculus (Mouse)	243	TFAM
P40936	INMT_MOUSE	reviewed	Indolethylamine N-methyltransferase (Indolamine N-methyltransferase) (EC 2.1.1.49) (EC 2.1.1.96) (Aromatic alkylamine N-methyltransferase) (Amine N-methyltransferase) (Arylamine N-methyltransferase) (Thioether S-methyltransferase) (TEMT)	Inmt Temt	Mus musculus (Mouse)	264	INMT
P41105	RL28_MOUSE	reviewed	60S ribosomal protein L28	Rpl28	Mus musculus (Mouse)	137	RL28
P41216	ACSL1_MOUSE	reviewed	Long-chain-fatty-acid--CoA ligase 1 (EC 6.2.1.3) (Long-chain acyl-CoA synthetase 1) (LACS 1)	Acsl1 Acsl2 Facl2	Mus musculus (Mouse)	699	ACSL1
P41241	CSK_MOUSE	reviewed	Tyrosine-protein kinase CSK (EC 2.7.10.2) (C-Src kinase) (Protein-tyrosine kinase MPK-2) (p50CSK)	Csk	Mus musculus (Mouse)	450	CSK
P41317	MBL2_MOUSE	reviewed	Mannose-binding protein C (MBP-C) (Mannan-binding protein) (RA-reactive factor P28A subunit) (RARF/P28A)	Mbl2	Mus musculus (Mouse)	244	MBL2
P42125	ECI1_MOUSE	reviewed	Enoyl-CoA delta isomerase 1, mitochondrial (EC 5.3.3.8) (3,2-trans-enoyl-CoA isomerase) (Delta(3),Delta(2)-enoyl-CoA isomerase) (D3,D2-enoyl-CoA isomerase) (Dodecenoyl-CoA isomerase)	Eci1 Dci	Mus musculus (Mouse)	289	ECI1
P42208	SEPT2_MOUSE	reviewed	Septin-2 (Neural precursor cell expressed developmentally down-regulated protein 5) (NEDD-5)	Sept2 Nedd-5 Nedd5	Mus musculus (Mouse)	361	42980
P42225	STAT1_MOUSE	reviewed	Signal transducer and activator of transcription 1	Stat1	Mus musculus (Mouse)	749	STAT1
P42227	STAT3_MOUSE	reviewed	Signal transducer and activator of transcription 3 (Acute-phase response factor)	Stat3 Aprf	Mus musculus (Mouse)	770	STAT3
P42669	PURA_MOUSE	reviewed	Transcriptional activator protein Pur-alpha (Purine-rich single-stranded DNA-binding protein alpha)	Pura	Mus musculus (Mouse)	321	PURA
P42925	PXMP2_MOUSE	reviewed	Peroxisomal membrane protein 2 (22 kDa peroxisomal membrane protein)	Pxmp2 Pmp22	Mus musculus (Mouse)	194	PXMP2
P42932	TCPQ_MOUSE	reviewed	T-complex protein 1 subunit theta (TCP-1-theta) (CCT-theta)	Cct8 Cctq	Mus musculus (Mouse)	548	TCPQ
P43006	EAA2_MOUSE	reviewed	Excitatory amino acid transporter 2 (GLT-1) (Sodium-dependent glutamate/aspartate transporter 2) (Solute carrier family 1 member 2)	Slc1a2 Eaat2 Glt1	Mus musculus (Mouse)	572	EAA2
P43024	CX6A1_MOUSE	reviewed	Cytochrome c oxidase subunit 6A1, mitochondrial (Cytochrome c oxidase polypeptide VIa-liver)	Cox6a1 Cox6al	Mus musculus (Mouse)	111	CX6A1
P43274	H14_MOUSE	reviewed	Histone H1.4 (H1 VAR.2) (H1e)	Hist1h1e H1f4	Mus musculus (Mouse)	219	H14
P43883	PLIN2_MOUSE	reviewed	Perilipin-2 (Adipophilin) (Adipose differentiation-related protein) (ADRP)	Plin2 Adfp Adrp	Mus musculus (Mouse)	425	PLIN2
P45376	ALDR_MOUSE	reviewed	Aldose reductase (AR) (EC 1.1.1.21) (Aldehyde reductase)	Akr1b1 Akr1b3 Aldor1 Aldr1	Mus musculus (Mouse)	316	ALDR
P45591	COF2_MOUSE	reviewed	Cofilin-2 (Cofilin, muscle isoform)	Cfl2	Mus musculus (Mouse)	166	COF2
P45700	MA1A1_MOUSE	reviewed	Mannosyl-oligosaccharide 1,2-alpha-mannosidase IA (EC 3.2.1.113) (Man(9)-alpha-mannosidase) (Man9-mannosidase) (Mannosidase alpha class 1A member 1) (Processing alpha-1,2-mannosidase IA) (Alpha-1,2-mannosidase IA)	Man1a1 Man1a	Mus musculus (Mouse)	655	MA1A1
P45878	FKBP2_MOUSE	reviewed	Peptidyl-prolyl cis-trans isomerase FKBP2 (PPIase FKBP2) (EC 5.2.1.8) (13 kDa FK506-binding protein) (13 kDa FKBP) (FKBP-13) (FK506-binding protein 2) (FKBP-2) (Immunophilin FKBP13) (Rotamase)	Fkbp2 Fkbp13	Mus musculus (Mouse)	140	FKBP2
P45952	ACADM_MOUSE	reviewed	Medium-chain specific acyl-CoA dehydrogenase, mitochondrial (MCAD) (EC 1.3.8.7)	Acadm	Mus musculus (Mouse)	421	ACADM
P46061	RAGP1_MOUSE	reviewed	Ran GTPase-activating protein 1 (RanGAP1)	Rangap1 Fug1	Mus musculus (Mouse)	589	RAGP1
P46412	GPX3_MOUSE	reviewed	Glutathione peroxidase 3 (GPx-3) (GSHPx-3) (EC 1.11.1.9) (Plasma glutathione peroxidase) (GPx-P) (GSHPx-P)	Gpx3	Mus musculus (Mouse)	226	GPX3
P46425	GSTP2_MOUSE	reviewed	Glutathione S-transferase P 2 (Gst P2) (EC 2.5.1.18) (GST YF-YF) (GST class-pi) (GST-piA)	Gstp2 Gstpia	Mus musculus (Mouse)	210	GSTP2
P46460	NSF_MOUSE	reviewed	Vesicle-fusing ATPase (EC 3.6.4.6) (N-ethylmaleimide-sensitive fusion protein) (NEM-sensitive fusion protein) (Suppressor of K(+) transport growth defect 2) (Protein SKD2) (Vesicular-fusion protein NSF)	Nsf Skd2	Mus musculus (Mouse)	744	NSF
P46471	PRS7_MOUSE	reviewed	26S proteasome regulatory subunit 7 (26S proteasome AAA-ATPase subunit RPT1) (Proteasome 26S subunit ATPase 2) (Protein MSS1)	Psmc2 Mss1	Mus musculus (Mouse)	433	PRS7
P46638	RB11B_MOUSE	reviewed	Ras-related protein Rab-11B	Rab11b	Mus musculus (Mouse)	218	RB11B
P46656	ADX_MOUSE	reviewed	Adrenodoxin, mitochondrial (Adrenal ferredoxin) (Ferredoxin-1)	Fdx1	Mus musculus (Mouse)	188	ADX
P46664	PURA2_MOUSE	reviewed	Adenylosuccinate synthetase isozyme 2 (AMPSase 2) (AdSS 2) (EC 6.3.4.4) (Adenylosuccinate synthetase, acidic isozyme) (Adenylosuccinate synthetase, liver isozyme) (L-type adenylosuccinate synthetase) (IMP--aspartate ligase 2)	Adss Adss2	Mus musculus (Mouse)	456	PURA2
P46735	MYO1B_MOUSE	reviewed	Unconventional myosin-Ib (MIH-L) (Myosin I alpha) (MMI-alpha) (MMIa)	Myo1b	Mus musculus (Mouse)	1107	MYO1B
P46935	NEDD4_MOUSE	reviewed	E3 ubiquitin-protein ligase NEDD4 (EC 2.3.2.26) (HECT-type E3 ubiquitin transferase NEDD4) (Neural precursor cell expressed developmentally down-regulated protein 4) (NEDD-4)	Nedd4 Kiaa0093 Nedd-4 Nedd4-1 Nedd4a	Mus musculus (Mouse)	887	NEDD4
P46938	YAP1_MOUSE	reviewed	Transcriptional coactivator YAP1 (Yes-associated protein 1) (Protein yorkie homolog) (Yes-associated protein YAP65 homolog)	Yap1 Yap Yap65	Mus musculus (Mouse)	488	YAP1
P46978	STT3A_MOUSE	reviewed	Dolichyl-diphosphooligosaccharide--protein glycosyltransferase subunit STT3A (Oligosaccharyl transferase subunit STT3A) (STT3-A) (EC 2.4.99.18) (B5) (Integral membrane protein 1)	Stt3a Itm1	Mus musculus (Mouse)	705	STT3A
P47199	QOR_MOUSE	reviewed	Quinone oxidoreductase (EC 1.6.5.5) (NADPH:quinone reductase) (Zeta-crystallin)	Cryz	Mus musculus (Mouse)	331	QOR
P47738	ALDH2_MOUSE	reviewed	Aldehyde dehydrogenase, mitochondrial (EC 1.2.1.3) (AHD-M1) (ALDH class 2) (ALDH-E2) (ALDHI)	Aldh2 Ahd-1 Ahd1	Mus musculus (Mouse)	519	ALDH2
P47740	AL3A2_MOUSE	reviewed	Fatty aldehyde dehydrogenase (EC 1.2.1.3) (Aldehyde dehydrogenase 3) (Aldehyde dehydrogenase family 3 member A2)	Aldh3a2 Ahd-3 Ahd3 Aldh3 Aldh4	Mus musculus (Mouse)	484	AL3A2
P47753	CAZA1_MOUSE	reviewed	F-actin-capping protein subunit alpha-1 (CapZ alpha-1)	Capza1 Cappa1	Mus musculus (Mouse)	286	CAZA1
P47754	CAZA2_MOUSE	reviewed	F-actin-capping protein subunit alpha-2 (CapZ alpha-2)	Capza2 Cappa2	Mus musculus (Mouse)	286	CAZA2
P47757	CAPZB_MOUSE	reviewed	F-actin-capping protein subunit beta (CapZ beta)	Capzb Cappb1	Mus musculus (Mouse)	277	CAPZB
P47758	SRPRB_MOUSE	reviewed	Signal recognition particle receptor subunit beta (SR-beta)	Srprb	Mus musculus (Mouse)	269	SRPRB
P47791	GSHR_MOUSE	reviewed	Glutathione reductase, mitochondrial (GR) (GRase) (EC 1.8.1.7)	Gsr Gr1	Mus musculus (Mouse)	500	GSHR
P47802	MTX1_MOUSE	reviewed	Metaxin-1 (Mitochondrial outer membrane import complex protein 1)	Mtx1 Mtx Mtxn	Mus musculus (Mouse)	317	MTX1
P47911	RL6_MOUSE	reviewed	60S ribosomal protein L6 (TAX-responsive enhancer element-binding protein 107) (TAXREB107)	Rpl6	Mus musculus (Mouse)	296	RL6
P47915	RL29_MOUSE	reviewed	60S ribosomal protein L29	Rpl29 Rpl43	Mus musculus (Mouse)	160	RL29
P47934	CACP_MOUSE	reviewed	Carnitine O-acetyltransferase (Carnitine acetylase) (EC 2.3.1.7) (Carnitine acetyltransferase) (CAT) (CrAT)	Crat	Mus musculus (Mouse)	626	CACP
P47955	RLA1_MOUSE	reviewed	60S acidic ribosomal protein P1	Rplp1	Mus musculus (Mouse)	114	RLA1
P47962	RL5_MOUSE	reviewed	60S ribosomal protein L5	Rpl5	Mus musculus (Mouse)	297	RL5
P47963	RL13_MOUSE	reviewed	60S ribosomal protein L13 (A52)	Rpl13	Mus musculus (Mouse)	211	RL13
P47964	RL36_MOUSE	reviewed	60S ribosomal protein L36	Rpl36	Mus musculus (Mouse)	105	RL36
P48036	ANXA5_MOUSE	reviewed	Annexin A5 (Anchorin CII) (Annexin V) (Annexin-5) (Calphobindin I) (CBP-I) (Endonexin II) (Lipocortin V) (Placental anticoagulant protein 4) (PP4) (Placental anticoagulant protein I) (PAP-I) (Thromboplastin inhibitor) (Vascular anticoagulant-alpha) (VAC-alpha)	Anxa5 Anx5	Mus musculus (Mouse)	319	ANXA5
P48193	41_MOUSE	reviewed	Protein 4.1 (P4.1) (4.1R) (Band 4.1)	Epb41 Epb4.1 Kiaa4056	Mus musculus (Mouse)	858	41
P48410	ABCD1_MOUSE	reviewed	ATP-binding cassette sub-family D member 1 (Adrenoleukodystrophy protein) (ALDP)	Abcd1 Ald Aldgh	Mus musculus (Mouse)	736	ABCD1
P48428	TBCA_MOUSE	reviewed	Tubulin-specific chaperone A (TCP1-chaperonin cofactor A) (Tubulin-folding cofactor A) (CFA)	Tbca	Mus musculus (Mouse)	108	TBCA
P48678	LMNA_MOUSE	reviewed	Prelamin-A/C [Cleaved into: Lamin-A/C]	Lmna Lmn1	Mus musculus (Mouse)	665	LMNA
P48722	HS74L_MOUSE	reviewed	Heat shock 70 kDa protein 4L (Heat shock 70-related protein APG-1) (Osmotic stress protein 94)	Hspa4l Apg1 Hsp4l Osp94	Mus musculus (Mouse)	838	HS74L
P48758	CBR1_MOUSE	reviewed	Carbonyl reductase [NADPH] 1 (EC 1.1.1.184) (15-hydroxyprostaglandin dehydrogenase [NADP(+)]) (EC 1.1.1.197) (NADPH-dependent carbonyl reductase 1) (Prostaglandin 9-ketoreductase) (Prostaglandin-E(2) 9-reductase) (EC 1.1.1.189)	Cbr1 Cbr	Mus musculus (Mouse)	277	CBR1
P48771	CX7A2_MOUSE	reviewed	Cytochrome c oxidase subunit 7A2, mitochondrial (Cytochrome c oxidase subunit VIIa-liver/heart) (Cytochrome c oxidase subunit VIIa-L)	Cox7a2 Cox7a3 Cox7al	Mus musculus (Mouse)	83	CX7A2
P48774	GSTM5_MOUSE	reviewed	Glutathione S-transferase Mu 5 (EC 2.5.1.18) (Fibrous sheath component 2) (Fsc2) (GST class-mu 5)	Gstm5 Fsc2 Gstm3	Mus musculus (Mouse)	224	GSTM5
P48776	T23O_MOUSE	reviewed	Tryptophan 2,3-dioxygenase (TDO) (EC 1.13.11.11) (Tryptamin 2,3-dioxygenase) (Tryptophan oxygenase) (TO) (TRPO) (Tryptophan pyrrolase) (Tryptophanase)	Tdo2 Tdo	Mus musculus (Mouse)	406	T23O
P48962	ADT1_MOUSE	reviewed	ADP/ATP translocase 1 (ADP,ATP carrier protein 1) (ADP,ATP carrier protein, heart/skeletal muscle isoform T1) (Adenine nucleotide translocator 1) (ANT 1) (Solute carrier family 25 member 4) (mANC1)	Slc25a4 Anc1 Ant1	Mus musculus (Mouse)	298	ADT1
P49312	ROA1_MOUSE	reviewed	Heterogeneous nuclear ribonucleoprotein A1 (hnRNP A1) (HDP-1) (Helix-destabilizing protein) (Single-strand-binding protein) (Topoisomerase-inhibitor suppressed) (hnRNP core protein A1) [Cleaved into: Heterogeneous nuclear ribonucleoprotein A1, N-terminally processed]	Hnrnpa1 Fli-2 Hnrpa1 Tis	Mus musculus (Mouse)	320	ROA1
P49429	HPPD_MOUSE	reviewed	4-hydroxyphenylpyruvate dioxygenase (EC 1.13.11.27) (4-hydroxyphenylpyruvic acid oxidase) (4HPPD) (HPD) (HPPDase) (F Alloantigen) (F protein)	Hpd	Mus musculus (Mouse)	393	HPPD
P49442	INPP_MOUSE	reviewed	Inositol polyphosphate 1-phosphatase (IPP) (IPPase) (EC 3.1.3.57)	Inpp1	Mus musculus (Mouse)	396	INPP
P49443	PPM1A_MOUSE	reviewed	Protein phosphatase 1A (EC 3.1.3.16) (Protein phosphatase 2C isoform alpha) (PP2C-alpha) (Protein phosphatase IA)	Ppm1a Pppm1a	Mus musculus (Mouse)	382	PPM1A
P49586	PCY1A_MOUSE	reviewed	Choline-phosphate cytidylyltransferase A (EC 2.7.7.15) (CCT-alpha) (CTP:phosphocholine cytidylyltransferase A) (CCT A) (CT A) (Phosphorylcholine transferase A)	Pcyt1a Ctpct Pcyt1	Mus musculus (Mouse)	367	PCY1A
P49722	PSA2_MOUSE	reviewed	Proteasome subunit alpha type-2 (EC 3.4.25.1) (Macropain subunit C3) (Multicatalytic endopeptidase complex subunit C3) (Proteasome component C3)	Psma2 Lmpc3	Mus musculus (Mouse)	234	PSA2
P49935	CATH_MOUSE	reviewed	Pro-cathepsin H (Cathepsin B3) (Cathepsin BA) [Cleaved into: Cathepsin H mini chain; Cathepsin H (EC 3.4.22.16); Cathepsin H heavy chain; Cathepsin H light chain]	Ctsh	Mus musculus (Mouse)	333	CATH
P49962	SRP09_MOUSE	reviewed	Signal recognition particle 9 kDa protein (SRP9)	Srp9	Mus musculus (Mouse)	86	SRP09
P50136	ODBA_MOUSE	reviewed	2-oxoisovalerate dehydrogenase subunit alpha, mitochondrial (EC 1.2.4.4) (Branched-chain alpha-keto acid dehydrogenase E1 component alpha chain) (BCKDE1A) (BCKDH E1-alpha)	Bckdha	Mus musculus (Mouse)	442	ODBA
P50171	DHB8_MOUSE	reviewed	Estradiol 17-beta-dehydrogenase 8 (EC 1.1.1.62) (17-beta-hydroxysteroid dehydrogenase 8) (17-beta-HSD 8) (3-ketoacyl-[acyl-carrier-protein] reductase alpha subunit) (KAR alpha subunit) (3-oxoacyl-[acyl-carrier-protein] reductase) (EC 1.1.1.-) (Protein Ke6) (Ke-6) (Testosterone 17-beta-dehydrogenase 8) (EC 1.1.1.239)	Hsd17b8 H2-Ke6 Hke6	Mus musculus (Mouse)	259	DHB8
P50172	DHI1_MOUSE	reviewed	Corticosteroid 11-beta-dehydrogenase isozyme 1 (EC 1.1.1.146) (11-beta-hydroxysteroid dehydrogenase 1) (11-DH) (11-beta-HSD1) (11beta-HSD1A)	Hsd11b1 Hsd11	Mus musculus (Mouse)	292	DHI1
P50247	SAHH_MOUSE	reviewed	Adenosylhomocysteinase (AdoHcyase) (EC 3.3.1.1) (CUBP) (Liver copper-binding protein) (S-adenosyl-L-homocysteine hydrolase)	Ahcy	Mus musculus (Mouse)	432	SAHH
P50285	FMO1_MOUSE	reviewed	Dimethylaniline monooxygenase [N-oxide-forming] 1 (EC 1.14.13.8) (Dimethylaniline oxidase 1) (Hepatic flavin-containing monooxygenase 1) (FMO 1)	Fmo1 Fmo-1	Mus musculus (Mouse)	532	FMO1
P50295	ARY2_MOUSE	reviewed	Arylamine N-acetyltransferase 2 (EC 2.3.1.5) (Arylamide acetylase 2) (N-acetyltransferase type 2) (NAT-2)	Nat2 Aac2	Mus musculus (Mouse)	290	ARY2
P50396	GDIA_MOUSE	reviewed	Rab GDP dissociation inhibitor alpha (Rab GDI alpha) (Guanosine diphosphate dissociation inhibitor 1) (GDI-1)	Gdi1 Rabgdia	Mus musculus (Mouse)	447	GDIA
P50427	STS_MOUSE	reviewed	Steryl-sulfatase (EC 3.1.6.2) (Arylsulfatase C) (ASC) (Steroid sulfatase) (Steryl-sulfate sulfohydrolase)	Sts	Mus musculus (Mouse)	624	STS
P50429	ARSB_MOUSE	reviewed	Arylsulfatase B (ASB) (EC 3.1.6.12) (N-acetylgalactosamine-4-sulfatase) (G4S)	Arsb As1 As1-s	Mus musculus (Mouse)	534	ARSB
P50431	GLYC_MOUSE	reviewed	Serine hydroxymethyltransferase, cytosolic (SHMT) (EC 2.1.2.1) (Glycine hydroxymethyltransferase) (Serine methylase)	Shmt1 Shmt	Mus musculus (Mouse)	478	GLYC
P50462	CSRP3_MOUSE	reviewed	Cysteine and glycine-rich protein 3 (Cysteine-rich protein 3) (CRP3) (LIM domain protein, cardiac) (Muscle LIM protein)	Csrp3 Clp Mlp	Mus musculus (Mouse)	194	CSRP3
P50516	VATA_MOUSE	reviewed	V-type proton ATPase catalytic subunit A (V-ATPase subunit A) (EC 3.6.3.14) (V-ATPase 69 kDa subunit) (Vacuolar proton pump subunit alpha)	Atp6v1a Atp6a1 Atp6a2 Atp6v1a1	Mus musculus (Mouse)	617	VATA
P50518	VATE1_MOUSE	reviewed	V-type proton ATPase subunit E 1 (V-ATPase subunit E 1) (V-ATPase 31 kDa subunit) (p31) (Vacuolar proton pump subunit E 1)	Atp6v1e1 Atp6e Atp6e2	Mus musculus (Mouse)	226	VATE1
P50544	ACADV_MOUSE	reviewed	Very long-chain specific acyl-CoA dehydrogenase, mitochondrial (EC 1.3.8.9) (MVLCAD) (VLCAD)	Acadvl Vlcad	Mus musculus (Mouse)	656	ACADV
P50580	PA2G4_MOUSE	reviewed	Proliferation-associated protein 2G4 (IRES-specific cellular trans-acting factor 45 kDa) (ITAF45) (Mpp1) (Proliferation-associated protein 1) (Protein p38-2G4)	Pa2g4 Ebp1 Plfap	Mus musculus (Mouse)	394	PA2G4
P51150	RAB7A_MOUSE	reviewed	Ras-related protein Rab-7a	Rab7a Rab7	Mus musculus (Mouse)	207	RAB7A
P51174	ACADL_MOUSE	reviewed	Long-chain specific acyl-CoA dehydrogenase, mitochondrial (LCAD) (EC 1.3.8.8)	Acadl	Mus musculus (Mouse)	430	ACADL
P51175	PPOX_MOUSE	reviewed	Protoporphyrinogen oxidase (PPO) (EC 1.3.3.4)	Ppox	Mus musculus (Mouse)	477	PPOX
P51410	RL9_MOUSE	reviewed	60S ribosomal protein L9	Rpl9	Mus musculus (Mouse)	192	RL9
P51658	DHB2_MOUSE	reviewed	Estradiol 17-beta-dehydrogenase 2 (EC 1.1.1.62) (17-beta-hydroxysteroid dehydrogenase type 2) (17-beta-HSD 2) (Testosterone 17-beta-dehydrogenase) (EC 1.1.1.239)	Hsd17b2 Edh17b2	Mus musculus (Mouse)	381	DHB2
P51660	DHB4_MOUSE	reviewed	Peroxisomal multifunctional enzyme type 2 (MFE-2) (17-beta-hydroxysteroid dehydrogenase 4) (17-beta-HSD 4) (D-bifunctional protein) (DBP) (Multifunctional protein 2) (MPF-2) [Cleaved into: (3R)-hydroxyacyl-CoA dehydrogenase (EC 1.1.1.n12); Enoyl-CoA hydratase 2 (EC 4.2.1.107) (EC 4.2.1.119) (3-alpha,7-alpha,12-alpha-trihydroxy-5-beta-cholest-24-enoyl-CoA hydratase)]	Hsd17b4 Edh17b4	Mus musculus (Mouse)	735	DHB4
P51855	GSHB_MOUSE	reviewed	Glutathione synthetase (GSH synthetase) (GSH-S) (EC 6.3.2.3) (Glutathione synthase)	Gss	Mus musculus (Mouse)	474	GSHB
P51859	HDGF_MOUSE	reviewed	Hepatoma-derived growth factor (HDGF)	Hdgf Tdrm1	Mus musculus (Mouse)	237	HDGF
P51863	VA0D1_MOUSE	reviewed	V-type proton ATPase subunit d 1 (V-ATPase subunit d 1) (P39) (Physophilin) (V-ATPase 40 kDa accessory protein) (V-ATPase AC39 subunit) (Vacuolar proton pump subunit d 1)	Atp6v0d1 Atp6d	Mus musculus (Mouse)	351	VA0D1
P51881	ADT2_MOUSE	reviewed	ADP/ATP translocase 2 (ADP,ATP carrier protein 2) (Adenine nucleotide translocator 2) (ANT 2) (Solute carrier family 25 member 5) [Cleaved into: ADP/ATP translocase 2, N-terminally processed]	Slc25a5 Ant2	Mus musculus (Mouse)	298	ADT2
P52019	ERG1_MOUSE	reviewed	Squalene monooxygenase (EC 1.14.14.17) (Squalene epoxidase) (SE)	Sqle Erg1	Mus musculus (Mouse)	572	ERG1
P52196	THTR_MOUSE	reviewed	Thiosulfate sulfurtransferase (EC 2.8.1.1) (Rhodanese)	Tst	Mus musculus (Mouse)	297	THTR
P52430	PON1_MOUSE	reviewed	Serum paraoxonase/arylesterase 1 (PON 1) (EC 3.1.1.2) (EC 3.1.1.81) (EC 3.1.8.1) (Aromatic esterase 1) (A-esterase 1) (Serum aryldialkylphosphatase 1)	Pon1 Pon	Mus musculus (Mouse)	355	PON1
P52479	UBP10_MOUSE	reviewed	Ubiquitin carboxyl-terminal hydrolase 10 (EC 3.4.19.12) (Deubiquitinating enzyme 10) (Ubiquitin thioesterase 10) (Ubiquitin-specific-processing protease 10)	Usp10 Kiaa0190 Ode-1 Uchrp	Mus musculus (Mouse)	792	UBP10
P52480	KPYM_MOUSE	reviewed	Pyruvate kinase PKM (EC 2.7.1.40) (Pyruvate kinase muscle isozyme)	Pkm Pk3 Pkm2 Pykm	Mus musculus (Mouse)	531	KPYM
P52503	NDUS6_MOUSE	reviewed	NADH dehydrogenase [ubiquinone] iron-sulfur protein 6, mitochondrial (Complex I-13kD-A) (CI-13kD-A) (NADH-ubiquinone oxidoreductase 13 kDa-A subunit)	Ndufs6 Ip13	Mus musculus (Mouse)	116	NDUS6
P52760	RIDA_MOUSE	reviewed	2-iminobutanoate/2-iminopropanoate deaminase (EC 3.5.99.10) (Heat-responsive protein 12) (Reactive intermediate imine deaminase A homolog) (Translation inhibitor L-PSP ribonuclease) (EC 3.1.-.-)	Rida Hrp12	Mus musculus (Mouse)	135	RIDA
P52792	HXK4_MOUSE	reviewed	Glucokinase (EC 2.7.1.2) (Hexokinase type IV) (HK IV) (Hexokinase-4) (HK4) (Hexokinase-D)	Gck Gk	Mus musculus (Mouse)	465	HXK4
P52825	CPT2_MOUSE	reviewed	Carnitine O-palmitoyltransferase 2, mitochondrial (EC 2.3.1.21) (Carnitine palmitoyltransferase II) (CPT II)	Cpt2 Cpt-2	Mus musculus (Mouse)	658	CPT2
P52840	ST1A1_MOUSE	reviewed	Sulfotransferase 1A1 (ST1A1) (EC 2.8.2.1) (Aryl sulfotransferase) (Phenol sulfotransferase) (Phenol/aryl sulfotransferase) (mSTp1) (ST1A4) (Sulfokinase)	Sult1a1 St1a1 Stp Stp1	Mus musculus (Mouse)	291	ST1A1
P53026	RL10A_MOUSE	reviewed	60S ribosomal protein L10a (CSA-19) (Neural precursor cell expressed developmentally down-regulated protein 6) (NEDD-6)	Rpl10a Nedd-6 Nedd6	Mus musculus (Mouse)	217	RL10A
P53395	ODB2_MOUSE	reviewed	Lipoamide acyltransferase component of branched-chain alpha-keto acid dehydrogenase complex, mitochondrial (EC 2.3.1.168) (Branched-chain alpha-keto acid dehydrogenase complex component E2) (BCKAD-E2) (BCKADE2) (Dihydrolipoamide acetyltransferase component of branched-chain alpha-keto acid dehydrogenase complex) (Dihydrolipoamide branched chain transacylase) (Dihydrolipoyllysine-residue (2-methyl…	Dbt	Mus musculus (Mouse)	482	ODB2
P53657	KPYR_MOUSE	reviewed	Pyruvate kinase PKLR (EC 2.7.1.40) (L-PK) (Pyruvate kinase isozymes L/R)	Pklr	Mus musculus (Mouse)	574	KPYR
P53702	CCHL_MOUSE	reviewed	Cytochrome c-type heme lyase (CCHL) (EC 4.4.1.17) (Holocytochrome c-type synthase)	Hccs Cchl	Mus musculus (Mouse)	272	CCHL
P53798	FDFT_MOUSE	reviewed	Squalene synthase (SQS) (SS) (EC 2.5.1.21) (FPP:FPP farnesyltransferase) (Farnesyl-diphosphate farnesyltransferase)	Fdft1 Erg9	Mus musculus (Mouse)	416	FDFT
P53808	PPCT_MOUSE	reviewed	Phosphatidylcholine transfer protein (PC-TP) (START domain-containing protein 2) (StARD2) (StAR-related lipid transfer protein 2)	Pctp Stard2	Mus musculus (Mouse)	214	PPCT
P53811	PIPNB_MOUSE	reviewed	Phosphatidylinositol transfer protein beta isoform (PI-TP-beta) (PtdIns transfer protein beta) (PtdInsTP beta)	Pitpnb	Mus musculus (Mouse)	271	PIPNB
P53986	MOT1_MOUSE	reviewed	Monocarboxylate transporter 1 (MCT 1) (Solute carrier family 16 member 1)	Slc16a1 Mct1	Mus musculus (Mouse)	493	MOT1
P53994	RAB2A_MOUSE	reviewed	Ras-related protein Rab-2A	Rab2a Rab2	Mus musculus (Mouse)	212	RAB2A
P53996	CNBP_MOUSE	reviewed	Cellular nucleic acid-binding protein (CNBP) (Zinc finger protein 9)	Cnbp Cnbp1 Znf9	Mus musculus (Mouse)	178	CNBP
P54071	IDHP_MOUSE	reviewed	Isocitrate dehydrogenase [NADP], mitochondrial (IDH) (EC 1.1.1.42) (ICD-M) (IDP) (NADP(+)-specific ICDH) (Oxalosuccinate decarboxylase)	Idh2	Mus musculus (Mouse)	452	IDHP
P54116	STOM_MOUSE	reviewed	Erythrocyte band 7 integral membrane protein (Protein 7.2b) (Stomatin)	Stom Epb7.2 Epb72	Mus musculus (Mouse)	284	STOM
P54728	RD23B_MOUSE	reviewed	UV excision repair protein RAD23 homolog B (HR23B) (mHR23B) (XP-C repair-complementing complex 58 kDa protein) (p58)	Rad23b Mhr23b	Mus musculus (Mouse)	416	RD23B
P54775	PRS6B_MOUSE	reviewed	26S proteasome regulatory subunit 6B (26S proteasome AAA-ATPase subunit RPT3) (CIP21) (MB67-interacting protein) (MIP224) (Proteasome 26S subunit ATPase 4) (Tat-binding protein 7) (TBP-7)	Psmc4 Tbp7	Mus musculus (Mouse)	418	PRS6B
P54822	PUR8_MOUSE	reviewed	Adenylosuccinate lyase (ASL) (EC 4.3.2.2) (Adenylosuccinase) (ASase)	Adsl Adl	Mus musculus (Mouse)	484	PUR8
P54823	DDX6_MOUSE	reviewed	Probable ATP-dependent RNA helicase DDX6 (EC 3.6.4.13) (ATP-dependent RNA helicase p54) (DEAD box protein 6) (Oncogene RCK homolog)	Ddx6 Hlr2 Rck	Mus musculus (Mouse)	483	DDX6
P54869	HMCS2_MOUSE	reviewed	Hydroxymethylglutaryl-CoA synthase, mitochondrial (HMG-CoA synthase) (EC 2.3.3.10) (3-hydroxy-3-methylglutaryl coenzyme A synthase)	Hmgcs2	Mus musculus (Mouse)	508	HMCS2
P55050	FABPI_MOUSE	reviewed	Fatty acid-binding protein, intestinal (Fatty acid-binding protein 2) (Intestinal-type fatty acid-binding protein) (I-FABP)	Fabp2 Fabpi	Mus musculus (Mouse)	132	FABPI
P55096	ABCD3_MOUSE	reviewed	ATP-binding cassette sub-family D member 3 (68 kDa peroxisomal membrane protein) (PMP68) (70 kDa peroxisomal membrane protein) (PMP70)	Abcd3 Pmp70 Pxmp1	Mus musculus (Mouse)	659	ABCD3
P55258	RAB8A_MOUSE	reviewed	Ras-related protein Rab-8A (Oncogene c-mel)	Rab8a Mel Rab8	Mus musculus (Mouse)	207	RAB8A
P55264	ADK_MOUSE	reviewed	Adenosine kinase (AK) (EC 2.7.1.20) (Adenosine 5'-phosphotransferase)	Adk	Mus musculus (Mouse)	361	ADK
P55292	DSC2_MOUSE	reviewed	Desmocollin-2 (Epithelial type 2 desmocollin)	Dsc2 Dsc3	Mus musculus (Mouse)	902	DSC2
P55302	AMRP_MOUSE	reviewed	Alpha-2-macroglobulin receptor-associated protein (Alpha-2-MRAP) (Heparin-binding protein 44) (HBP-44) (Low density lipoprotein receptor-related protein-associated protein 1) (RAP)	Lrpap1	Mus musculus (Mouse)	360	AMRP
P56135	ATPK_MOUSE	reviewed	ATP synthase subunit f, mitochondrial	Atp5j2	Mus musculus (Mouse)	88	ATPK
P56213	ALR_MOUSE	reviewed	FAD-linked sulfhydryl oxidase ALR (EC 1.8.3.2) (Augmenter of liver regeneration)	Gfer Alr MNCb-0663	Mus musculus (Mouse)	198	ALR
P56371	RAB4A_MOUSE	reviewed	Ras-related protein Rab-4A	Rab4a Rab4	Mus musculus (Mouse)	218	RAB4A
P56376	ACYP1_MOUSE	reviewed	Acylphosphatase-1 (EC 3.6.1.7) (Acylphosphatase, organ-common type isozyme) (Acylphosphate phosphohydrolase 1)	Acyp1 Acype	Mus musculus (Mouse)	99	ACYP1
P56379	68MP_MOUSE	reviewed	6.8 kDa mitochondrial proteolipid	Mp68	Mus musculus (Mouse)	58	68MP
P56382	ATP5E_MOUSE	reviewed	ATP synthase subunit epsilon, mitochondrial (ATPase subunit epsilon)	Atp5e	Mus musculus (Mouse)	52	ATP5E
P56391	CX6B1_MOUSE	reviewed	Cytochrome c oxidase subunit 6B1 (Cytochrome c oxidase subunit VIb isoform 1) (COX VIb-1)	Cox6b1 Cox6b	Mus musculus (Mouse)	86	CX6B1
P56393	COX7B_MOUSE	reviewed	Cytochrome c oxidase subunit 7B, mitochondrial (Cytochrome c oxidase polypeptide VIIb)	Cox7b	Mus musculus (Mouse)	80	COX7B
P56394	COX17_MOUSE	reviewed	Cytochrome c oxidase copper chaperone	Cox17 Cox17a	Mus musculus (Mouse)	63	COX17
P56395	CYB5_MOUSE	reviewed	Cytochrome b5	Cyb5a Cyb5	Mus musculus (Mouse)	134	CYB5
P56399	UBP5_MOUSE	reviewed	Ubiquitin carboxyl-terminal hydrolase 5 (EC 3.4.19.12) (Deubiquitinating enzyme 5) (Isopeptidase T) (Ubiquitin thioesterase 5) (Ubiquitin-specific-processing protease 5)	Usp5 Isot	Mus musculus (Mouse)	858	UBP5
P56480	ATPB_MOUSE	reviewed	ATP synthase subunit beta, mitochondrial (EC 3.6.3.14)	Atp5b	Mus musculus (Mouse)	529	ATPB
P56528	CD38_MOUSE	reviewed	ADP-ribosyl cyclase/cyclic ADP-ribose hydrolase 1 (EC 3.2.2.6) (2'-phospho-ADP-ribosyl cyclase) (2'-phospho-ADP-ribosyl cyclase/2'-phospho-cyclic-ADP-ribose transferase) (EC 2.4.99.20) (2'-phospho-cyclic-ADP-ribose transferase) (ADP-ribosyl cyclase 1) (ADPRC 1) (Cyclic ADP-ribose hydrolase 1) (cADPr hydrolase 1) (I-19) (NIM-R5 antigen) (CD antigen CD38)	Cd38	Mus musculus (Mouse)	304	CD38
P56593	CP2AC_MOUSE	reviewed	Cytochrome P450 2A12 (EC 1.14.14.1) (CYPIIA12) (Steroid hormones 7-alpha-hydroxylase) (Testosterone 7-alpha-hydroxylase)	Cyp2a12	Mus musculus (Mouse)	492	CP2AC
P56654	CP237_MOUSE	reviewed	Cytochrome P450 2C37 (EC 1.14.14.1) (CYPIIC37)	Cyp2c37	Mus musculus (Mouse)	490	CP237
P56656	CP239_MOUSE	reviewed	Cytochrome P450 2C39 (EC 1.14.14.1) (CYPIIC39)	Cyp2c39	Mus musculus (Mouse)	490	CP239
P56657	CP240_MOUSE	reviewed	Cytochrome P450 2C40 (EC 1.14.14.1) (CYPIIC40)	Cyp2c40	Mus musculus (Mouse)	491	CP240
P56812	PDCD5_MOUSE	reviewed	Programmed cell death protein 5 (TF-1 cell apoptosis-related protein 19) (Protein TFAR19)	Pdcd5 Tfar19	Mus musculus (Mouse)	126	PDCD5
P56959	FUS_MOUSE	reviewed	RNA-binding protein FUS (Protein pigpen)	Fus	Mus musculus (Mouse)	518	FUS
P57716	NICA_MOUSE	reviewed	Nicastrin	Ncstn	Mus musculus (Mouse)	708	NICA
P57746	VATD_MOUSE	reviewed	V-type proton ATPase subunit D (V-ATPase subunit D) (V-ATPase 28 kDa accessory protein) (Vacuolar proton pump subunit D)	Atp6v1d Atp6m Vatd	Mus musculus (Mouse)	247	VATD
P57759	ERP29_MOUSE	reviewed	Endoplasmic reticulum resident protein 29 (ERp29)	Erp29	Mus musculus (Mouse)	262	ERP29
P57776	EF1D_MOUSE	reviewed	Elongation factor 1-delta (EF-1-delta)	Eef1d	Mus musculus (Mouse)	281	EF1D
P57780	ACTN4_MOUSE	reviewed	Alpha-actinin-4 (Non-muscle alpha-actinin 4)	Actn4	Mus musculus (Mouse)	912	ACTN4
P58021	TM9S2_MOUSE	reviewed	Transmembrane 9 superfamily member 2	Tm9sf2	Mus musculus (Mouse)	662	TM9S2
P58044	IDI1_MOUSE	reviewed	Isopentenyl-diphosphate Delta-isomerase 1 (EC 5.3.3.2) (Isopentenyl pyrophosphate isomerase 1) (IPP isomerase 1) (IPPI1)	Idi1	Mus musculus (Mouse)	227	IDI1
P58059	RT21_MOUSE	reviewed	28S ribosomal protein S21, mitochondrial (MRP-S21) (S21mt)	Mrps21 Rpms21	Mus musculus (Mouse)	87	RT21
P58137	ACOT8_MOUSE	reviewed	Acyl-coenzyme A thioesterase 8 (Acyl-CoA thioesterase 8) (EC 3.1.2.27) (Choloyl-coenzyme A thioesterase) (Peroxisomal acyl-CoA thioesterase 2) (PTE-2) (Peroxisomal acyl-coenzyme A thioester hydrolase 1) (PTE-1) (Peroxisomal long-chain acyl-CoA thioesterase 1)	Acot8 Pte1 Pte2	Mus musculus (Mouse)	320	ACOT8
P58252	EF2_MOUSE	reviewed	Elongation factor 2 (EF-2)	Eef2	Mus musculus (Mouse)	858	EF2
P58281	OPA1_MOUSE	reviewed	Dynamin-like 120 kDa protein, mitochondrial (EC 3.6.5.5) (Large GTP-binding protein) (LargeG) (Optic atrophy protein 1 homolog) [Cleaved into: Dynamin-like 120 kDa protein, form S1]	Opa1	Mus musculus (Mouse)	960	OPA1
P58389	PTPA_MOUSE	reviewed	Serine/threonine-protein phosphatase 2A activator (EC 5.2.1.8) (PP2A, subunit B', PR53 isoform) (Phosphotyrosyl phosphatase activator) (PTPA) (Serine/threonine-protein phosphatase 2A regulatory subunit 4) (Serine/threonine-protein phosphatase 2A regulatory subunit B')	Ptpa Ppp2r4	Mus musculus (Mouse)	323	PTPA
P58710	GGLO_MOUSE	reviewed	L-gulonolactone oxidase (LGO) (EC 1.1.3.8) (L-gulono-gamma-lactone oxidase) (GLO)	Gulo	Mus musculus (Mouse)	440	GGLO
P58735	S26A1_MOUSE	reviewed	Sulfate anion transporter 1 (SAT-1) (Solute carrier family 26 member 1)	Slc26a1 Sat1	Mus musculus (Mouse)	704	S26A1
P58771	TPM1_MOUSE	reviewed	Tropomyosin alpha-1 chain (Alpha-tropomyosin) (Tropomyosin-1)	Tpm1 Tpm-1 Tpma	Mus musculus (Mouse)	284	TPM1
P59017	B2L13_MOUSE	reviewed	Bcl-2-like protein 13 (Bcl2-L-13) (Bcl-rambo) (Protein Mil1)	Bcl2l13 Mil1	Mus musculus (Mouse)	434	B2L13
P59242	CING_MOUSE	reviewed	Cingulin	Cgn Kiaa1319	Mus musculus (Mouse)	1191	CING
P59325	IF5_MOUSE	reviewed	Eukaryotic translation initiation factor 5 (eIF-5)	Eif5	Mus musculus (Mouse)	429	IF5
P59999	ARPC4_MOUSE	reviewed	Actin-related protein 2/3 complex subunit 4 (Arp2/3 complex 20 kDa subunit) (p20-ARC)	Arpc4 Arc20	Mus musculus (Mouse)	168	ARPC4
P60060	SC61G_MOUSE	reviewed	Protein transport protein Sec61 subunit gamma	Sec61g	Mus musculus (Mouse)	68	SC61G
P60122	RUVB1_MOUSE	reviewed	RuvB-like 1 (EC 3.6.4.12) (49 kDa TATA box-binding protein-interacting protein) (49 kDa TBP-interacting protein) (DNA helicase p50) (Pontin 52) (TIP49a)	Ruvbl1 Tip49 Tip49a	Mus musculus (Mouse)	456	RUVB1
P60229	EIF3E_MOUSE	reviewed	Eukaryotic translation initiation factor 3 subunit E (eIF3e) (Eukaryotic translation initiation factor 3 subunit 6) (MMTV integration site 6) (Mammary tumor-associated protein INT-6) (Viral integration site protein INT-6) (eIF-3 p48)	Eif3e Eif3s6 Int6	Mus musculus (Mouse)	445	EIF3E
P60334	CDO1_MOUSE	reviewed	Cysteine dioxygenase type 1 (EC 1.13.11.20) (Cysteine dioxygenase type I) (CDO) (CDO-I)	Cdo1	Mus musculus (Mouse)	200	CDO1
P60335	PCBP1_MOUSE	reviewed	Poly(rC)-binding protein 1 (Alpha-CP1) (Heterogeneous nuclear ribonucleoprotein E1) (hnRNP E1)	Pcbp1	Mus musculus (Mouse)	356	PCBP1
P60603	ROMO1_MOUSE	reviewed	Reactive oxygen species modulator 1 (ROS modulator 1) (Protein MGR2 homolog)	Romo1	Mus musculus (Mouse)	79	ROMO1
P60670	NPL4_MOUSE	reviewed	Nuclear protein localization protein 4 homolog (Protein NPL4)	Nploc4 Kiaa1499 Npl4	Mus musculus (Mouse)	608	NPL4
P60766	CDC42_MOUSE	reviewed	Cell division control protein 42 homolog (G25K GTP-binding protein)	Cdc42	Mus musculus (Mouse)	191	CDC42
P60843	IF4A1_MOUSE	reviewed	Eukaryotic initiation factor 4A-I (eIF-4A-I) (eIF4A-I) (EC 3.6.4.13) (ATP-dependent RNA helicase eIF4A-1)	Eif4a1 Ddx2a Eif4a	Mus musculus (Mouse)	406	IF4A1
P60867	RS20_MOUSE	reviewed	40S ribosomal protein S20	Rps20	Mus musculus (Mouse)	119	RS20
P61021	RAB5B_MOUSE	reviewed	Ras-related protein Rab-5B	Rab5b	Mus musculus (Mouse)	215	RAB5B
P61022	CHP1_MOUSE	reviewed	Calcineurin B homologous protein 1 (Calcineurin B-like protein) (Calcium-binding protein CHP) (Calcium-binding protein p22) (EF-hand calcium-binding domain-containing protein p22) (Sid 470) (p24)	Chp1 Chp Sid470	Mus musculus (Mouse)	195	CHP1
P61027	RAB10_MOUSE	reviewed	Ras-related protein Rab-10	Rab10	Mus musculus (Mouse)	200	RAB10
P61087	UBE2K_MOUSE	reviewed	Ubiquitin-conjugating enzyme E2 K (EC 2.3.2.23) (E2 ubiquitin-conjugating enzyme K) (Huntingtin-interacting protein 2) (HIP-2) (Ubiquitin carrier protein) (Ubiquitin-conjugating enzyme E2-25 kDa) (Ubiquitin-conjugating enzyme E2(25K)) (Ubiquitin-conjugating enzyme E2-25K) (Ubiquitin-protein ligase)	Ube2k Hip2	Mus musculus (Mouse)	200	UBE2K
P61089	UBE2N_MOUSE	reviewed	Ubiquitin-conjugating enzyme E2 N (EC 2.3.2.23) (Bendless-like ubiquitin-conjugating enzyme) (E2 ubiquitin-conjugating enzyme N) (Ubc13) (Ubiquitin carrier protein N) (Ubiquitin-protein ligase N)	Ube2n Blu	Mus musculus (Mouse)	152	UBE2N
P61161	ARP2_MOUSE	reviewed	Actin-related protein 2 (Actin-like protein 2)	Actr2 Arp2	Mus musculus (Mouse)	394	ARP2
P61211	ARL1_MOUSE	reviewed	ADP-ribosylation factor-like protein 1	Arl1	Mus musculus (Mouse)	181	ARL1
P61222	ABCE1_MOUSE	reviewed	ATP-binding cassette sub-family E member 1 (RNase L inhibitor) (Ribonuclease 4 inhibitor) (RNS4I)	Abce1 Rli	Mus musculus (Mouse)	599	ABCE1
P61255	RL26_MOUSE	reviewed	60S ribosomal protein L26 (Silica-induced gene 20 protein) (SIG-20)	Rpl26	Mus musculus (Mouse)	145	RL26
P61358	RL27_MOUSE	reviewed	60S ribosomal protein L27	Rpl27	Mus musculus (Mouse)	136	RL27
P61458	PHS_MOUSE	reviewed	Pterin-4-alpha-carbinolamine dehydratase (PHS) (EC 4.2.1.96) (4-alpha-hydroxy-tetrahydropterin dehydratase) (Dimerization cofactor of hepatocyte nuclear factor 1-alpha) (DCoH) (Dimerization cofactor of HNF1) (Phenylalanine hydroxylase-stimulating protein) (Pterin carbinolamine dehydratase) (PCD)	Pcbd1 Dcoh Pcbd	Mus musculus (Mouse)	104	PHS
P61514	RL37A_MOUSE	reviewed	60S ribosomal protein L37a	Rpl37a	Mus musculus (Mouse)	92	RL37A
P61620	S61A1_MOUSE	reviewed	Protein transport protein Sec61 subunit alpha isoform 1 (Sec61 alpha-1)	Sec61a1 Sec61a	Mus musculus (Mouse)	476	S61A1
P61750	ARF4_MOUSE	reviewed	ADP-ribosylation factor 4	Arf4	Mus musculus (Mouse)	180	ARF4
P61804	DAD1_MOUSE	reviewed	Dolichyl-diphosphooligosaccharide--protein glycosyltransferase subunit DAD1 (Oligosaccharyl transferase subunit DAD1) (Defender against cell death 1) (DAD-1)	Dad1	Mus musculus (Mouse)	113	DAD1
P61922	GABT_MOUSE	reviewed	4-aminobutyrate aminotransferase, mitochondrial (EC 2.6.1.19) ((S)-3-amino-2-methylpropionate transaminase) (EC 2.6.1.22) (GABA aminotransferase) (GABA-AT) (Gamma-amino-N-butyrate transaminase) (GABA transaminase) (GABA-T) (L-AIBAT)	Abat Gabat	Mus musculus (Mouse)	500	GABT
P61924	COPZ1_MOUSE	reviewed	Coatomer subunit zeta-1 (Zeta-1-coat protein) (Zeta-1 COP)	Copz1 Copz	Mus musculus (Mouse)	177	COPZ1
P61961	UFM1_MOUSE	reviewed	Ubiquitin-fold modifier 1	Ufm1	Mus musculus (Mouse)	85	UFM1
P61971	NTF2_MOUSE	reviewed	Nuclear transport factor 2 (NTF-2)	Nutf2 Ntf2	Mus musculus (Mouse)	127	NTF2
P61979	HNRPK_MOUSE	reviewed	Heterogeneous nuclear ribonucleoprotein K (hnRNP K)	Hnrnpk Hnrpk	Mus musculus (Mouse)	463	HNRPK
P61982	1433G_MOUSE	reviewed	14-3-3 protein gamma [Cleaved into: 14-3-3 protein gamma, N-terminally processed]	Ywhag	Mus musculus (Mouse)	247	1433G
P62071	RRAS2_MOUSE	reviewed	Ras-related protein R-Ras2	Rras2	Mus musculus (Mouse)	204	RRAS2
P62073	TIM10_MOUSE	reviewed	Mitochondrial import inner membrane translocase subunit Tim10	Timm10 Tim10	Mus musculus (Mouse)	90	TIM10
P62075	TIM13_MOUSE	reviewed	Mitochondrial import inner membrane translocase subunit Tim13	Timm13 Tim13a Timm13a	Mus musculus (Mouse)	95	TIM13
P62077	TIM8B_MOUSE	reviewed	Mitochondrial import inner membrane translocase subunit Tim8 B (Deafness dystonia protein 2 homolog)	Timm8b Ddp2 Tim8b	Mus musculus (Mouse)	83	TIM8B
P62082	RS7_MOUSE	reviewed	40S ribosomal protein S7	Rps7	Mus musculus (Mouse)	194	RS7
P62137	PP1A_MOUSE	reviewed	Serine/threonine-protein phosphatase PP1-alpha catalytic subunit (PP-1A) (EC 3.1.3.16)	Ppp1ca Ppp1a	Mus musculus (Mouse)	330	PP1A
P62192	PRS4_MOUSE	reviewed	26S proteasome regulatory subunit 4 (P26s4) (26S proteasome AAA-ATPase subunit RPT2) (Proteasome 26S subunit ATPase 1)	Psmc1	Mus musculus (Mouse)	440	PRS4
P62196	PRS8_MOUSE	reviewed	26S proteasome regulatory subunit 8 (26S proteasome AAA-ATPase subunit RPT6) (Proteasome 26S subunit ATPase 5) (Proteasome subunit p45) (p45/SUG) (mSUG1)	Psmc5 Sug1	Mus musculus (Mouse)	406	PRS8
P0DP26	CALM1_MOUSE	reviewed	Calmodulin-1	Calm1 Calm Cam Cam1	Mus musculus (Mouse)	149	CALM1
P0DP27	CALM2_MOUSE	reviewed	Calmodulin-2	Calm2 Cam2 CamC	Mus musculus (Mouse)	149	CALM2
P0DP28	CALM3_MOUSE	reviewed	Calmodulin-3	Calm3 Cam3 Camc	Mus musculus (Mouse)	149	CALM3
P62242	RS8_MOUSE	reviewed	40S ribosomal protein S8	Rps8	Mus musculus (Mouse)	208	RS8
P62245	RS15A_MOUSE	reviewed	40S ribosomal protein S15a	Rps15a	Mus musculus (Mouse)	130	RS15A
P62259	1433E_MOUSE	reviewed	14-3-3 protein epsilon (14-3-3E)	Ywhae	Mus musculus (Mouse)	255	1433E
P62264	RS14_MOUSE	reviewed	40S ribosomal protein S14	Rps14	Mus musculus (Mouse)	151	RS14
P62267	RS23_MOUSE	reviewed	40S ribosomal protein S23	Rps23	Mus musculus (Mouse)	143	RS23
P62270	RS18_MOUSE	reviewed	40S ribosomal protein S18 (Ke-3) (Ke3)	Rps18	Mus musculus (Mouse)	152	RS18
P62274	RS29_MOUSE	reviewed	40S ribosomal protein S29	Rps29	Mus musculus (Mouse)	56	RS29
P62281	RS11_MOUSE	reviewed	40S ribosomal protein S11	Rps11	Mus musculus (Mouse)	158	RS11
P62301	RS13_MOUSE	reviewed	40S ribosomal protein S13	Rps13	Mus musculus (Mouse)	151	RS13
P62305	RUXE_MOUSE	reviewed	Small nuclear ribonucleoprotein E (snRNP-E) (Sm protein E) (Sm-E) (SmE)	Snrpe	Mus musculus (Mouse)	92	RUXE
P62307	RUXF_MOUSE	reviewed	Small nuclear ribonucleoprotein F (snRNP-F) (Sm protein F) (Sm-F) (SmF)	Snrpf	Mus musculus (Mouse)	86	RUXF
P62309	RUXG_MOUSE	reviewed	Small nuclear ribonucleoprotein G (snRNP-G) (Sm protein G) (Sm-G) (SmG)	Snrpg	Mus musculus (Mouse)	76	RUXG
P62311	LSM3_MOUSE	reviewed	U6 snRNA-associated Sm-like protein LSm3	Lsm3	Mus musculus (Mouse)	102	LSM3
P62315	SMD1_MOUSE	reviewed	Small nuclear ribonucleoprotein Sm D1 (Sm-D1) (Sm-D autoantigen) (snRNP core protein D1)	Snrpd1	Mus musculus (Mouse)	119	SMD1
P62317	SMD2_MOUSE	reviewed	Small nuclear ribonucleoprotein Sm D2 (Sm-D2) (snRNP core protein D2)	Snrpd2	Mus musculus (Mouse)	118	SMD2
P62320	SMD3_MOUSE	reviewed	Small nuclear ribonucleoprotein Sm D3 (Sm-D3) (snRNP core protein D3)	Snrpd3	Mus musculus (Mouse)	126	SMD3
P62331	ARF6_MOUSE	reviewed	ADP-ribosylation factor 6	Arf6	Mus musculus (Mouse)	175	ARF6
P62334	PRS10_MOUSE	reviewed	26S proteasome regulatory subunit 10B (26S proteasome AAA-ATPase subunit RPT4) (Proteasome 26S subunit ATPase 6) (Proteasome subunit p42)	Psmc6 Sug2	Mus musculus (Mouse)	389	PRS10
P62342	SELT_MOUSE	reviewed	Thioredoxin reductase-like selenoprotein T (SelT) (EC 1.8.1.9)	Selenot Selt	Mus musculus (Mouse)	195	SELT
P62627	DLRB1_MOUSE	reviewed	Dynein light chain roadblock-type 1 (Dynein light chain 2A, cytoplasmic)	Dynlrb1 Dncl2a Dnlc2a	Mus musculus (Mouse)	96	DLRB1
P62631	EF1A2_MOUSE	reviewed	Elongation factor 1-alpha 2 (EF-1-alpha-2) (Eukaryotic elongation factor 1 A-2) (eEF1A-2) (Statin-S1)	Eef1a2 Eef1al Stn	Mus musculus (Mouse)	463	EF1A2
P62702	RS4X_MOUSE	reviewed	40S ribosomal protein S4, X isoform	Rps4x Rps4	Mus musculus (Mouse)	263	RS4X
P62717	RL18A_MOUSE	reviewed	60S ribosomal protein L18a	Rpl18a	Mus musculus (Mouse)	176	RL18A
P62748	HPCL1_MOUSE	reviewed	Hippocalcin-like protein 1 (Neural visinin-like protein 3) (NVL-3) (NVP-3) (Visinin-like protein 3) (VILIP-3)	Hpcal1	Mus musculus (Mouse)	193	HPCL1
P62751	RL23A_MOUSE	reviewed	60S ribosomal protein L23a	Rpl23a	Mus musculus (Mouse)	156	RL23A
P62754	RS6_MOUSE	reviewed	40S ribosomal protein S6 (Phosphoprotein NP33)	Rps6	Mus musculus (Mouse)	249	RS6
P62774	MTPN_MOUSE	reviewed	Myotrophin (Granule cell differentiation protein) (Protein V-1)	Mtpn Gcdp	Mus musculus (Mouse)	118	MTPN
P62806	H4_MOUSE	reviewed	Histone H4	Hist1h4a; Hist1h4b H4-53; Hist1h4c H4-12; Hist1h4d; Hist1h4f; Hist1h4h; Hist1h4i; Hist1h4j; Hist1h4k; Hist1h4m; Hist2h4a Hist2h4; Hist4h4	Mus musculus (Mouse)	103	H4
P62814	VATB2_MOUSE	reviewed	V-type proton ATPase subunit B, brain isoform (V-ATPase subunit B 2) (Endomembrane proton pump 58 kDa subunit) (Vacuolar proton pump subunit B 2)	Atp6v1b2 Atp6b2 Vat2	Mus musculus (Mouse)	511	VATB2
P62821	RAB1A_MOUSE	reviewed	Ras-related protein Rab-1A (YPT1-related protein)	Rab1A Rab1	Mus musculus (Mouse)	205	RAB1A
P62827	RAN_MOUSE	reviewed	GTP-binding nuclear protein Ran (GTPase Ran) (Ras-like protein TC4) (Ras-related nuclear protein)	Ran Rasl2-8	Mus musculus (Mouse)	216	RAN
P62830	RL23_MOUSE	reviewed	60S ribosomal protein L23	Rpl23	Mus musculus (Mouse)	140	RL23
P62835	RAP1A_MOUSE	reviewed	Ras-related protein Rap-1A (Ras-related protein Krev-1)	Rap1a Krev-1	Mus musculus (Mouse)	184	RAP1A
P62843	RS15_MOUSE	reviewed	40S ribosomal protein S15 (RIG protein)	Rps15 Rig	Mus musculus (Mouse)	145	RS15
P62849	RS24_MOUSE	reviewed	40S ribosomal protein S24	Rps24	Mus musculus (Mouse)	133	RS24
P62852	RS25_MOUSE	reviewed	40S ribosomal protein S25	Rps25	Mus musculus (Mouse)	125	RS25
P62855	RS26_MOUSE	reviewed	40S ribosomal protein S26	Rps26	Mus musculus (Mouse)	115	RS26
P62858	RS28_MOUSE	reviewed	40S ribosomal protein S28	Rps28	Mus musculus (Mouse)	69	RS28
P62862	RS30_MOUSE	reviewed	40S ribosomal protein S30	Fau	Mus musculus (Mouse)	59	RS30
P62869	ELOB_MOUSE	reviewed	Elongin-B (EloB) (Elongin 18 kDa subunit) (RNA polymerase II transcription factor SIII subunit B) (SIII p18) (Transcription elongation factor B polypeptide 2)	Elob Tceb2	Mus musculus (Mouse)	118	ELOB
P62874	GBB1_MOUSE	reviewed	Guanine nucleotide-binding protein G(I)/G(S)/G(T) subunit beta-1 (Transducin beta chain 1)	Gnb1	Mus musculus (Mouse)	340	GBB1
P62880	GBB2_MOUSE	reviewed	Guanine nucleotide-binding protein G(I)/G(S)/G(T) subunit beta-2 (G protein subunit beta-2) (Transducin beta chain 2)	Gnb2	Mus musculus (Mouse)	340	GBB2
P62889	RL30_MOUSE	reviewed	60S ribosomal protein L30	Rpl30	Mus musculus (Mouse)	115	RL30
P62892	RL39_MOUSE	reviewed	60S ribosomal protein L39	Rpl39	Mus musculus (Mouse)	51	RL39
P62897	CYC_MOUSE	reviewed	Cytochrome c, somatic	Cycs	Mus musculus (Mouse)	105	CYC
P62900	RL31_MOUSE	reviewed	60S ribosomal protein L31	Rpl31	Mus musculus (Mouse)	125	RL31
P62908	RS3_MOUSE	reviewed	40S ribosomal protein S3 (EC 4.2.99.18)	Rps3	Mus musculus (Mouse)	243	RS3
P62911	RL32_MOUSE	reviewed	60S ribosomal protein L32	Rpl32	Mus musculus (Mouse)	135	RL32
P62918	RL8_MOUSE	reviewed	60S ribosomal protein L8	Rpl8	Mus musculus (Mouse)	257	RL8
P62960	YBOX1_MOUSE	reviewed	Nuclease-sensitive element-binding protein 1 (CCAAT-binding transcription factor I subunit A) (CBF-A) (DNA-binding protein B) (DBPB) (Enhancer factor I subunit A) (EFI-A) (Y-box transcription factor) (Y-box-binding protein 1) (YB-1)	Ybx1 Msy-1 Msy1 Nsep1 Yb1	Mus musculus (Mouse)	322	YBOX1
P62962	PROF1_MOUSE	reviewed	Profilin-1 (Profilin I)	Pfn1	Mus musculus (Mouse)	140	PROF1
P62983	RS27A_MOUSE	reviewed	Ubiquitin-40S ribosomal protein S27a (Ubiquitin carboxyl extension protein 80) [Cleaved into: Ubiquitin; 40S ribosomal protein S27a]	Rps27a Uba80 Ubcep1	Mus musculus (Mouse)	156	RS27A
P62996	TRA2B_MOUSE	reviewed	Transformer-2 protein homolog beta (TRA-2 beta) (TRA2-beta) (Silica-induced gene 41 protein) (SIG-41) (Splicing factor, arginine/serine-rich 10) (Transformer-2 protein homolog B)	Tra2b Sfrs10 Silg41	Mus musculus (Mouse)	288	TRA2B
P63001	RAC1_MOUSE	reviewed	Ras-related C3 botulinum toxin substrate 1 (p21-Rac1)	Rac1	Mus musculus (Mouse)	192	RAC1
P63005	LIS1_MOUSE	reviewed	Platelet-activating factor acetylhydrolase IB subunit alpha (Lissencephaly-1 protein) (LIS-1) (PAF acetylhydrolase 45 kDa subunit) (PAF-AH 45 kDa subunit) (PAF-AH alpha) (PAFAH alpha)	Pafah1b1 Lis-1 Lis1 Pafaha	Mus musculus (Mouse)	410	LIS1
P63017	HSP7C_MOUSE	reviewed	Heat shock cognate 71 kDa protein (Heat shock 70 kDa protein 8)	Hspa8 Hsc70 Hsc73	Mus musculus (Mouse)	646	HSP7C
P63028	TCTP_MOUSE	reviewed	Translationally-controlled tumor protein (TCTP) (21 kDa polypeptide) (p21) (p23)	Tpt1 Trt	Mus musculus (Mouse)	172	TCTP
P63030	MPC1_MOUSE	reviewed	Mitochondrial pyruvate carrier 1 (Brain protein 44-like protein)	Mpc1 Brp44l	Mus musculus (Mouse)	109	MPC1
P63037	DNJA1_MOUSE	reviewed	DnaJ homolog subfamily A member 1 (DnaJ protein homolog 2) (Heat shock 40 kDa protein 4) (Heat shock protein J2) (HSJ-2)	Dnaja1 Dnaj2 Hsj2 Hspf4	Mus musculus (Mouse)	397	DNJA1
P63038	CH60_MOUSE	reviewed	60 kDa heat shock protein, mitochondrial (EC 3.6.4.9) (60 kDa chaperonin) (Chaperonin 60) (CPN60) (HSP-65) (Heat shock protein 60) (HSP-60) (Hsp60) (Mitochondrial matrix protein P1)	Hspd1 Hsp60	Mus musculus (Mouse)	573	CH60
P63073	IF4E_MOUSE	reviewed	Eukaryotic translation initiation factor 4E (eIF-4E) (eIF4E) (mRNA cap-binding protein) (eIF-4F 25 kDa subunit)	Eif4e	Mus musculus (Mouse)	217	IF4E
P63101	1433Z_MOUSE	reviewed	14-3-3 protein zeta/delta (Protein kinase C inhibitor protein 1) (KCIP-1) (SEZ-2)	Ywhaz	Mus musculus (Mouse)	245	1433Z
P63158	HMGB1_MOUSE	reviewed	High mobility group protein B1 (High mobility group protein 1) (HMG-1)	Hmgb1 Hmg-1 Hmg1	Mus musculus (Mouse)	215	HMGB1
P63242	IF5A1_MOUSE	reviewed	Eukaryotic translation initiation factor 5A-1 (eIF-5A-1) (eIF-5A1) (Eukaryotic initiation factor 5A isoform 1) (eIF-5A) (eIF-4D)	Eif5a	Mus musculus (Mouse)	154	IF5A1
P63276	RS17_MOUSE	reviewed	40S ribosomal protein S17	Rps17	Mus musculus (Mouse)	135	RS17
P63321	RALA_MOUSE	reviewed	Ras-related protein Ral-A	Rala Ral Ral-a	Mus musculus (Mouse)	206	RALA
P63323	RS12_MOUSE	reviewed	40S ribosomal protein S12	Rps12	Mus musculus (Mouse)	132	RS12
P63325	RS10_MOUSE	reviewed	40S ribosomal protein S10	Rps10	Mus musculus (Mouse)	165	RS10
P67778	PHB_MOUSE	reviewed	Prohibitin (B-cell receptor-associated protein 32) (BAP 32)	Phb	Mus musculus (Mouse)	272	PHB
P67984	RL22_MOUSE	reviewed	60S ribosomal protein L22 (Heparin-binding protein HBp15)	Rpl22	Mus musculus (Mouse)	128	RL22
P68037	UB2L3_MOUSE	reviewed	Ubiquitin-conjugating enzyme E2 L3 (EC 2.3.2.23) (E2 ubiquitin-conjugating enzyme L3) (UbcM4) (Ubiquitin carrier protein L3) (Ubiquitin-protein ligase L3)	Ube2l3 Ubce7	Mus musculus (Mouse)	154	UB2L3
P68040	RACK1_MOUSE	reviewed	Receptor of activated protein C kinase 1 (12-3) (Guanine nucleotide-binding protein subunit beta-2-like 1) (Receptor for activated C kinase) (Receptor of activated protein kinase C 1) (p205) [Cleaved into: Receptor of activated protein C kinase 1, N-terminally processed (Guanine nucleotide-binding protein subunit beta-2-like 1, N-terminally processed)]	Rack1 Gnb2-rs1 Gnb2l1	Mus musculus (Mouse)	317	RACK1
P68254	1433T_MOUSE	reviewed	14-3-3 protein theta (14-3-3 protein tau)	Ywhaq	Mus musculus (Mouse)	245	1433T
P68368	TBA4A_MOUSE	reviewed	Tubulin alpha-4A chain (Alpha-tubulin 4) (Alpha-tubulin isotype M-alpha-4) (Tubulin alpha-4 chain)	Tuba4a Tuba4	Mus musculus (Mouse)	448	TBA4A
P68372	TBB4B_MOUSE	reviewed	Tubulin beta-4B chain (Tubulin beta-2C chain)	Tubb4b Tubb2c	Mus musculus (Mouse)	445	TBB4B
P68373	TBA1C_MOUSE	reviewed	Tubulin alpha-1C chain (Alpha-tubulin 6) (Alpha-tubulin isotype M-alpha-6) (Tubulin alpha-6 chain) [Cleaved into: Detyrosinated tubulin alpha-1C chain]	Tuba1c Tuba6	Mus musculus (Mouse)	449	TBA1C
P68510	1433F_MOUSE	reviewed	14-3-3 protein eta	Ywhah	Mus musculus (Mouse)	246	1433F
P70122	SBDS_MOUSE	reviewed	Ribosome maturation protein SBDS (Protein 22A3) (Shwachman-Bodian-Diamond syndrome protein homolog)	Sbds	Mus musculus (Mouse)	250	SBDS
P70158	ASM3A_MOUSE	reviewed	Acid sphingomyelinase-like phosphodiesterase 3a (ASM-like phosphodiesterase 3a) (EC 3.1.4.-)	Smpdl3a Asml3a	Mus musculus (Mouse)	445	ASM3A
P70168	IMB1_MOUSE	reviewed	Importin subunit beta-1 (Karyopherin subunit beta-1) (Nuclear factor p97) (Pore targeting complex 97 kDa subunit) (PTAC97) (SCG)	Kpnb1 Impnb	Mus musculus (Mouse)	876	IMB1
P70194	CLC4F_MOUSE	reviewed	C-type lectin domain family 4 member F (C-type lectin superfamily member 13) (C-type lectin 13) (Kupffer cell receptor)	Clec4f Clecsf13 Kclr	Mus musculus (Mouse)	548	CLC4F
P70195	PSB7_MOUSE	reviewed	Proteasome subunit beta type-7 (EC 3.4.25.1) (Macropain chain Z) (Multicatalytic endopeptidase complex chain Z) (Proteasome subunit Z)	Psmb7 Mmc14	Mus musculus (Mouse)	277	PSB7
P70245	EBP_MOUSE	reviewed	3-beta-hydroxysteroid-Delta(8),Delta(7)-isomerase (EC 5.3.3.5) (Cholestenol Delta-isomerase) (Delta(8)-Delta(7) sterol isomerase) (D8-D7 sterol isomerase) (Emopamil-binding protein)	Ebp Msi	Mus musculus (Mouse)	230	EBP
P70266	F261_MOUSE	reviewed	6-phosphofructo-2-kinase/fructose-2,6-bisphosphatase 1 (6PF-2-K/Fru-2,6-P2ase 1) (PFK/FBPase 1) (6PF-2-K/Fru-2,6-P2ase liver isozyme) [Includes: 6-phosphofructo-2-kinase (EC 2.7.1.105); Fructose-2,6-bisphosphatase (EC 3.1.3.46)]	Pfkfb1	Mus musculus (Mouse)	471	F261
P70290	EM55_MOUSE	reviewed	55 kDa erythrocyte membrane protein (p55) (Membrane protein, palmitoylated 1)	Mpp1	Mus musculus (Mouse)	466	EM55
P70295	AUP1_MOUSE	reviewed	Ancient ubiquitous protein 1	Aup1	Mus musculus (Mouse)	410	AUP1
P70296	PEBP1_MOUSE	reviewed	Phosphatidylethanolamine-binding protein 1 (PEBP-1) (HCNPpp) [Cleaved into: Hippocampal cholinergic neurostimulating peptide (HCNP)]	Pebp1 Pbp Pebp	Mus musculus (Mouse)	187	PEBP1
P70302	STIM1_MOUSE	reviewed	Stromal interaction molecule 1	Stim1 Sim	Mus musculus (Mouse)	685	STIM1
P70333	HNRH2_MOUSE	reviewed	Heterogeneous nuclear ribonucleoprotein H2 (hnRNP H2) (Heterogeneous nuclear ribonucleoprotein H') (hnRNP H') [Cleaved into: Heterogeneous nuclear ribonucleoprotein H2, N-terminally processed]	Hnrnph2 Hnrph2	Mus musculus (Mouse)	449	HNRH2
P70349	HINT1_MOUSE	reviewed	Histidine triad nucleotide-binding protein 1 (EC 3.-.-.-) (Adenosine 5'-monophosphoramidase) (Protein kinase C inhibitor 1) (Protein kinase C-interacting protein 1) (PKCI-1)	Hint1 Hint Pkci Pkci1 Prkcnh1	Mus musculus (Mouse)	126	HINT1
P70362	UFD1_MOUSE	reviewed	Ubiquitin recognition factor in ER-associated degradation protein 1 (Ubiquitin fusion degradation protein 1 homolog) (UB fusion protein 1)	Ufd1 Ufd1l	Mus musculus (Mouse)	307	UFD1
P70372	ELAV1_MOUSE	reviewed	ELAV-like protein 1 (Elav-like generic protein) (Hu-antigen R) (HuR) (MelG)	Elavl1 Elra Hua	Mus musculus (Mouse)	326	ELAV1
P70398	USP9X_MOUSE	reviewed	Probable ubiquitin carboxyl-terminal hydrolase FAF-X (EC 3.4.19.12) (Deubiquitinating enzyme FAF-X) (Fat facets homolog) (Fat facets protein-related, X-linked) (Ubiquitin carboxyl-terminal hydrolase FAM) (Ubiquitin thioesterase FAF-X) (Ubiquitin-specific protease 9, X chromosome) (Ubiquitin-specific-processing protease FAF-X)	Usp9x Fafl Fam	Mus musculus (Mouse)	2559	USP9X
P70404	IDHG1_MOUSE	reviewed	Isocitrate dehydrogenase [NAD] subunit gamma 1, mitochondrial (Isocitric dehydrogenase subunit gamma) (NAD(+)-specific ICDH subunit gamma)	Idh3g	Mus musculus (Mouse)	393	IDHG1
P70441	NHRF1_MOUSE	reviewed	Na(+)/H(+) exchange regulatory cofactor NHE-RF1 (NHERF-1) (Ezrin-radixin-moesin-binding phosphoprotein 50) (EBP50) (Regulatory cofactor of Na(+)/H(+) exchanger) (Sodium-hydrogen exchanger regulatory factor 1) (Solute carrier family 9 isoform A3 regulatory factor 1)	Slc9a3r1 Nherf Nherf1	Mus musculus (Mouse)	355	NHRF1
P70452	STX4_MOUSE	reviewed	Syntaxin-4	Stx4 Stx4a	Mus musculus (Mouse)	298	STX4
P70677	CASP3_MOUSE	reviewed	Caspase-3 (CASP-3) (EC 3.4.22.56) (Apopain) (Cysteine protease CPP32) (CPP-32) (LICE) (Protein Yama) (SREBP cleavage activity 1) (SCA-1) [Cleaved into: Caspase-3 subunit p17; Caspase-3 subunit p12]	Casp3 Cpp32	Mus musculus (Mouse)	277	CASP3
P70691	UD12_MOUSE	reviewed	UDP-glucuronosyltransferase 1-2 (UDPGT 1-2) (UGT1*2) (UGT1-02) (UGT1.2) (EC 2.4.1.17) (Bilirubin-specific UDPGT) (UDP-glucuronosyltransferase 1A2) (UGT1A2)	Ugt1a2 Ugt1	Mus musculus (Mouse)	533	UD12
P70694	DHB5_MOUSE	reviewed	Estradiol 17 beta-dehydrogenase 5 (EC 1.1.1.-) (17-beta-HSD 5)	Akr1c6 Hsd17b5	Mus musculus (Mouse)	323	DHB5
P70697	DCUP_MOUSE	reviewed	Uroporphyrinogen decarboxylase (UPD) (URO-D) (EC 4.1.1.37)	Urod	Mus musculus (Mouse)	367	DCUP
P70699	LYAG_MOUSE	reviewed	Lysosomal alpha-glucosidase (EC 3.2.1.20) (Acid maltase)	Gaa	Mus musculus (Mouse)	953	LYAG
P80313	TCPH_MOUSE	reviewed	T-complex protein 1 subunit eta (TCP-1-eta) (CCT-eta)	Cct7 Ccth	Mus musculus (Mouse)	544	TCPH
P80314	TCPB_MOUSE	reviewed	T-complex protein 1 subunit beta (TCP-1-beta) (CCT-beta)	Cct2 Cctb	Mus musculus (Mouse)	535	TCPB
P80315	TCPD_MOUSE	reviewed	T-complex protein 1 subunit delta (TCP-1-delta) (A45) (CCT-delta)	Cct4 Cctd	Mus musculus (Mouse)	539	TCPD
P80316	TCPE_MOUSE	reviewed	T-complex protein 1 subunit epsilon (TCP-1-epsilon) (CCT-epsilon)	Cct5 Ccte Kiaa0098	Mus musculus (Mouse)	541	TCPE
P80317	TCPZ_MOUSE	reviewed	T-complex protein 1 subunit zeta (TCP-1-zeta) (CCT-zeta-1)	Cct6a Cct6 Cctz Cctz1	Mus musculus (Mouse)	531	TCPZ
P80318	TCPG_MOUSE	reviewed	T-complex protein 1 subunit gamma (TCP-1-gamma) (CCT-gamma) (Matricin) (mTRiC-P5)	Cct3 Cctg	Mus musculus (Mouse)	545	TCPG
P83882	RL36A_MOUSE	reviewed	60S ribosomal protein L36a (60S ribosomal protein L44)	Rpl36a Rpl44	Mus musculus (Mouse)	106	RL36A
P83940	ELOC_MOUSE	reviewed	Elongin-C (EloC) (Elongin 15 kDa subunit) (RNA polymerase II transcription factor SIII subunit C) (SIII p15) (Stromal membrane-associated protein SMAP1B homolog) (Transcription elongation factor B polypeptide 1)	Eloc Tceb1	Mus musculus (Mouse)	112	ELOC
P84084	ARF5_MOUSE	reviewed	ADP-ribosylation factor 5	Arf5	Mus musculus (Mouse)	180	ARF5
P84089	ERH_MOUSE	reviewed	Enhancer of rudimentary homolog (Mer)	Erh	Mus musculus (Mouse)	104	ERH
P84091	AP2M1_MOUSE	reviewed	AP-2 complex subunit mu (AP-2 mu chain) (Adaptor protein complex AP-2 subunit mu) (Adaptor-related protein complex 2 subunit mu) (Clathrin assembly protein complex 2 mu medium chain) (Clathrin coat assembly protein AP50) (Clathrin coat-associated protein AP50) (Mu2-adaptin) (Plasma membrane adaptor AP-2 50 kDa protein)	Ap2m1 Clapm1	Mus musculus (Mouse)	435	AP2M1
P84096	RHOG_MOUSE	reviewed	Rho-related GTP-binding protein RhoG (Sid 10750)	Rhog Arhg Sid10750	Mus musculus (Mouse)	191	RHOG
P84099	RL19_MOUSE	reviewed	60S ribosomal protein L19	Rpl19	Mus musculus (Mouse)	196	RL19
P84104	SRSF3_MOUSE	reviewed	Serine/arginine-rich splicing factor 3 (Pre-mRNA-splicing factor SRP20) (Protein X16) (Splicing factor, arginine/serine-rich 3)	Srsf3 Sfrs3 Srp20 X16	Mus musculus (Mouse)	164	SRSF3
P85094	ISC2A_MOUSE	reviewed	Isochorismatase domain-containing protein 2A	Isoc2a Isoc2	Mus musculus (Mouse)	206	ISC2A
P97290	IC1_MOUSE	reviewed	Plasma protease C1 inhibitor (C1 Inh) (C1Inh) (C1 esterase inhibitor) (C1-inhibiting factor) (Serpin G1)	Serping1 C1nh	Mus musculus (Mouse)	504	IC1
P97300	NPTN_MOUSE	reviewed	Neuroplastin (Stromal cell-derived receptor 1) (SDR-1)	Nptn Sdfr1 Sdr1	Mus musculus (Mouse)	397	NPTN
P97315	CSRP1_MOUSE	reviewed	Cysteine and glycine-rich protein 1 (Cysteine-rich protein 1) (CRP) (CRP1)	Csrp1 Crp1 Csrp	Mus musculus (Mouse)	193	CSRP1
P97328	KHK_MOUSE	reviewed	Ketohexokinase (EC 2.7.1.3) (Hepatic fructokinase)	Khk	Mus musculus (Mouse)	298	KHK
P97351	RS3A_MOUSE	reviewed	40S ribosomal protein S3a (Protein TU-11)	Rps3a Rps3a1	Mus musculus (Mouse)	264	RS3A
P97352	S10AD_MOUSE	reviewed	Protein S100-A13 (S100 calcium-binding protein A13)	S100a13	Mus musculus (Mouse)	98	S10AD
P97364	SPS2_MOUSE	reviewed	Selenide, water dikinase 2 (EC 2.7.9.3) (Selenium donor protein 2) (Selenophosphate synthase 2)	Sephs2 Sps2	Mus musculus (Mouse)	452	SPS2
P97370	AT1B3_MOUSE	reviewed	Sodium/potassium-transporting ATPase subunit beta-3 (Sodium/potassium-dependent ATPase subunit beta-3) (ATPB-3) (CD antigen CD298)	Atp1b3	Mus musculus (Mouse)	278	AT1B3
P97371	PSME1_MOUSE	reviewed	Proteasome activator complex subunit 1 (11S regulator complex subunit alpha) (REG-alpha) (Activator of multicatalytic protease subunit 1) (Proteasome activator 28 subunit alpha) (PA28a) (PA28alpha)	Psme1	Mus musculus (Mouse)	249	PSME1
P97372	PSME2_MOUSE	reviewed	Proteasome activator complex subunit 2 (11S regulator complex subunit beta) (REG-beta) (Activator of multicatalytic protease subunit 2) (Proteasome activator 28 subunit beta) (PA28b) (PA28beta)	Psme2 Pa28b1	Mus musculus (Mouse)	239	PSME2
P97379	G3BP2_MOUSE	reviewed	Ras GTPase-activating protein-binding protein 2 (G3BP-2) (GAP SH3 domain-binding protein 2)	G3bp2	Mus musculus (Mouse)	482	G3BP2
P97384	ANX11_MOUSE	reviewed	Annexin A11 (Annexin XI) (Annexin-11) (Calcyclin-associated annexin 50) (CAP-50)	Anxa11 Anx11	Mus musculus (Mouse)	503	ANX11
P97429	ANXA4_MOUSE	reviewed	Annexin A4 (Annexin IV) (Annexin-4)	Anxa4 Anx4	Mus musculus (Mouse)	319	ANXA4
P97449	AMPN_MOUSE	reviewed	Aminopeptidase N (AP-N) (mAPN) (EC 3.4.11.2) (Alanyl aminopeptidase) (Aminopeptidase M) (AP-M) (Membrane protein p161) (Microsomal aminopeptidase) (CD antigen CD13)	Anpep Lap-1 Lap1	Mus musculus (Mouse)	966	AMPN
P97450	ATP5J_MOUSE	reviewed	ATP synthase-coupling factor 6, mitochondrial (ATPase subunit F6)	Atp5j	Mus musculus (Mouse)	108	ATP5J
P97461	RS5_MOUSE	reviewed	40S ribosomal protein S5 [Cleaved into: 40S ribosomal protein S5, N-terminally processed]	Rps5	Mus musculus (Mouse)	204	RS5
P97478	COQ7_MOUSE	reviewed	5-demethoxyubiquinone hydroxylase, mitochondrial (DMQ hydroxylase) (EC 1.14.13.-) (Timing protein clk-1 homolog) (Ubiquinone biosynthesis monooxygenase COQ7)	Coq7	Mus musculus (Mouse)	217	COQ7
P97493	THIOM_MOUSE	reviewed	Thioredoxin, mitochondrial (MTRX) (Mt-Trx) (Thioredoxin-2)	Txn2	Mus musculus (Mouse)	166	THIOM
P97494	GSH1_MOUSE	reviewed	Glutamate--cysteine ligase catalytic subunit (EC 6.3.2.2) (GCS heavy chain) (Gamma-ECS) (Gamma-glutamylcysteine synthetase)	Gclc Glclc	Mus musculus (Mouse)	637	GSH1
P97742	CPT1A_MOUSE	reviewed	Carnitine O-palmitoyltransferase 1, liver isoform (CPT1-L) (EC 2.3.1.21) (Carnitine O-palmitoyltransferase I, liver isoform) (CPT I) (CPTI-L) (Carnitine palmitoyltransferase 1A)	Cpt1a Cpt-1 Cpt1	Mus musculus (Mouse)	773	CPT1A
P97792	CXAR_MOUSE	reviewed	Coxsackievirus and adenovirus receptor homolog (CAR) (mCAR)	Cxadr Car	Mus musculus (Mouse)	365	CXAR
P97807	FUMH_MOUSE	reviewed	Fumarate hydratase, mitochondrial (Fumarase) (EC 4.2.1.2) (EF-3)	Fh Fh1	Mus musculus (Mouse)	507	FUMH
P97821	CATC_MOUSE	reviewed	Dipeptidyl peptidase 1 (EC 3.4.14.1) (Cathepsin C) (Cathepsin J) (Dipeptidyl peptidase I) (DPP-I) (DPPI) (Dipeptidyl transferase) [Cleaved into: Dipeptidyl peptidase 1 exclusion domain chain (Dipeptidyl peptidase I exclusion domain chain); Dipeptidyl peptidase 1 heavy chain (Dipeptidyl peptidase I heavy chain); Dipeptidyl peptidase 1 light chain (Dipeptidyl peptidase I light chain)]	Ctsc	Mus musculus (Mouse)	462	CATC
P97823	LYPA1_MOUSE	reviewed	Acyl-protein thioesterase 1 (APT-1) (EC 3.1.2.-) (Lysophospholipase 1) (Lysophospholipase I) (LPL-I) (LysoPLA I)	Lypla1 Apt1 Pla1a	Mus musculus (Mouse)	230	LYPA1
P97855	G3BP1_MOUSE	reviewed	Ras GTPase-activating protein-binding protein 1 (G3BP-1) (EC 3.6.4.12) (EC 3.6.4.13) (ATP-dependent DNA helicase VIII) (GAP SH3 domain-binding protein 1) (HDH-VIII)	G3bp1 G3bp	Mus musculus (Mouse)	465	G3BP1
P97865	PEX7_MOUSE	reviewed	Peroxisomal targeting signal 2 receptor (PTS2 receptor) (Peroxin-7)	Pex7	Mus musculus (Mouse)	318	PEX7
P97872	FMO5_MOUSE	reviewed	Dimethylaniline monooxygenase [N-oxide-forming] 5 (EC 1.14.13.8) (Dimethylaniline oxidase 5) (Hepatic flavin-containing monooxygenase 5) (FMO 5)	Fmo5	Mus musculus (Mouse)	533	FMO5
P99024	TBB5_MOUSE	reviewed	Tubulin beta-5 chain	Tubb5	Mus musculus (Mouse)	444	TBB5
P99025	GFRP_MOUSE	reviewed	GTP cyclohydrolase 1 feedback regulatory protein (GFRP) (GTP cyclohydrolase I feedback regulatory protein) (p35)	Gchfr Gfrp	Mus musculus (Mouse)	84	GFRP
P99026	PSB4_MOUSE	reviewed	Proteasome subunit beta type-4 (EC 3.4.25.1) (Low molecular mass protein 3) (Macropain beta chain) (Multicatalytic endopeptidase complex beta chain) (Proteasome beta chain) (Proteasome chain 3)	Psmb4 Lmp3	Mus musculus (Mouse)	264	PSB4
P99027	RLA2_MOUSE	reviewed	60S acidic ribosomal protein P2	Rplp2	Mus musculus (Mouse)	115	RLA2
P99028	QCR6_MOUSE	reviewed	Cytochrome b-c1 complex subunit 6, mitochondrial (Complex III subunit 6) (Complex III subunit VIII) (Cytochrome c1 non-heme 11 kDa protein) (Mitochondrial hinge protein) (Ubiquinol-cytochrome c reductase complex 11 kDa protein)	Uqcrh	Mus musculus (Mouse)	89	QCR6
P99029	PRDX5_MOUSE	reviewed	Peroxiredoxin-5, mitochondrial (EC 1.11.1.15) (Antioxidant enzyme B166) (AOEB166) (Liver tissue 2D-page spot 2D-0014IV) (PLP) (Peroxiredoxin V) (Prx-V) (Peroxisomal antioxidant enzyme) (Thioredoxin peroxidase PMP20)	Prdx5 Prdx6	Mus musculus (Mouse)	210	PRDX5
Q00519	XDH_MOUSE	reviewed	Xanthine dehydrogenase/oxidase [Includes: Xanthine dehydrogenase (XD) (EC 1.17.1.4); Xanthine oxidase (XO) (EC 1.17.3.2) (Xanthine oxidoreductase) (XOR)]	Xdh	Mus musculus (Mouse)	1335	XDH
Q00623	APOA1_MOUSE	reviewed	Apolipoprotein A-I (Apo-AI) (ApoA-I) (Apolipoprotein A1) [Cleaved into: Proapolipoprotein A-I (ProapoA-I); Truncated apolipoprotein A-I]	Apoa1	Mus musculus (Mouse)	264	APOA1
Q00724	RET4_MOUSE	reviewed	Retinol-binding protein 4 (Plasma retinol-binding protein) (PRBP) (RBP)	Rbp4	Mus musculus (Mouse)	201	RET4
Q00897	A1AT4_MOUSE	reviewed	Alpha-1-antitrypsin 1-4 (Alpha-1 protease inhibitor 4) (Serine protease inhibitor 1-4) (Serine protease inhibitor A1d) (Serpin A1d)	Serpina1d Dom4 Spi1-4	Mus musculus (Mouse)	413	A1AT4
Q00898	A1AT5_MOUSE	reviewed	Alpha-1-antitrypsin 1-5 (Alpha-1 protease inhibitor 5) (Serine protease inhibitor 1-5) (Serine protease inhibitor A1e) (Serpin A1e)	Serpina1e Dom5 Spi1-5	Mus musculus (Mouse)	413	A1AT5
Q00915	RET1_MOUSE	reviewed	Retinol-binding protein 1 (Cellular retinol-binding protein) (CRBP) (Cellular retinol-binding protein I) (CRBP-I) (mCRBPI)	Rbp1 Crbpi Rbp-1	Mus musculus (Mouse)	135	RET1
Q00PI9	HNRL2_MOUSE	reviewed	Heterogeneous nuclear ribonucleoprotein U-like protein 2 (MLF1-associated nuclear protein)	Hnrnpul2 Hnrpul2 Manp	Mus musculus (Mouse)	745	HNRL2
Q01237	HMDH_MOUSE	reviewed	3-hydroxy-3-methylglutaryl-coenzyme A reductase (HMG-CoA reductase) (EC 1.1.1.34)	Hmgcr	Mus musculus (Mouse)	887	HMDH
Q01279	EGFR_MOUSE	reviewed	Epidermal growth factor receptor (EC 2.7.10.1)	Egfr	Mus musculus (Mouse)	1210	EGFR
Q01339	APOH_MOUSE	reviewed	Beta-2-glycoprotein 1 (APC inhibitor) (Activated protein C-binding protein) (Apolipoprotein H) (Apo-H) (Beta-2-glycoprotein I) (B2GPI) (Beta(2)GPI)	Apoh B2gp1	Mus musculus (Mouse)	345	APOH
Q01405	SC23A_MOUSE	reviewed	Protein transport protein Sec23A (SEC23-related protein A)	Sec23a Sec23 Sec23r	Mus musculus (Mouse)	765	SC23A
Q01768	NDKB_MOUSE	reviewed	Nucleoside diphosphate kinase B (NDK B) (NDP kinase B) (EC 2.7.4.6) (Histidine protein kinase NDKB) (EC 2.7.13.3) (P18) (nm23-M2)	Nme2	Mus musculus (Mouse)	152	NDKB
Q01822	HXD1_MOUSE	reviewed	Homeobox protein Hox-D1 (Homeobox protein Hox-4.9)	Hoxd1 Hox-4.9 Hoxd-1	Mus musculus (Mouse)	328	HXD1
Q01853	TERA_MOUSE	reviewed	Transitional endoplasmic reticulum ATPase (TER ATPase) (EC 3.6.4.6) (15S Mg(2+)-ATPase p97 subunit) (Valosin-containing protein) (VCP)	Vcp	Mus musculus (Mouse)	806	TERA
Q02013	AQP1_MOUSE	reviewed	Aquaporin-1 (AQP-1) (Aquaporin-CHIP) (Delayed early response protein 2) (DER2) (Water channel protein for red blood cells and kidney proximal tubule)	Aqp1	Mus musculus (Mouse)	269	AQP1
Q02053	UBA1_MOUSE	reviewed	Ubiquitin-like modifier-activating enzyme 1 (EC 6.2.1.45) (Ubiquitin-activating enzyme E1) (Ubiquitin-activating enzyme E1 X) (Ubiquitin-like modifier-activating enzyme 1 X)	Uba1 Sbx Ube1 Ube1ax Ube1x	Mus musculus (Mouse)	1058	UBA1
Q02248	CTNB1_MOUSE	reviewed	Catenin beta-1 (Beta-catenin)	Ctnnb1 Catnb	Mus musculus (Mouse)	781	CTNB1
Q02257	PLAK_MOUSE	reviewed	Junction plakoglobin (Desmoplakin III) (Desmoplakin-3)	Jup	Mus musculus (Mouse)	745	PLAK
Q02357	ANK1_MOUSE	reviewed	Ankyrin-1 (ANK-1) (Erythrocyte ankyrin)	Ank1 Ank-1	Mus musculus (Mouse)	1862	ANK1
Q02819	NUCB1_MOUSE	reviewed	Nucleobindin-1 (CALNUC)	Nucb1 Nuc Nucb	Mus musculus (Mouse)	459	NUCB1
Q03249	GALT_MOUSE	reviewed	Galactose-1-phosphate uridylyltransferase (Gal-1-P uridylyltransferase) (EC 2.7.7.12) (UDP-glucose--hexose-1-phosphate uridylyltransferase)	Galt	Mus musculus (Mouse)	379	GALT
Q03265	ATPA_MOUSE	reviewed	ATP synthase subunit alpha, mitochondrial	Atp5a1	Mus musculus (Mouse)	553	ATPA
Q03311	CHLE_MOUSE	reviewed	Cholinesterase (EC 3.1.1.8) (Acylcholine acylhydrolase) (Butyrylcholine esterase) (Choline esterase II) (Pseudocholinesterase)	Bche	Mus musculus (Mouse)	603	CHLE
Q03963	E2AK2_MOUSE	reviewed	Interferon-induced, double-stranded RNA-activated protein kinase (EC 2.7.11.1) (Eukaryotic translation initiation factor 2-alpha kinase 2) (eIF-2A protein kinase 2) (Interferon-inducible RNA-dependent protein kinase) (P1/eIF-2A protein kinase) (Protein kinase RNA-activated) (PKR) (Protein kinase R) (Serine/threonine-protein kinase TIK) (Tyrosine-protein kinase EIF2AK2) (EC 2.7.10.2) (p68 kinase)	Eif2ak2 Pkr Prkr Tik	Mus musculus (Mouse)	515	E2AK2
Q04447	KCRB_MOUSE	reviewed	Creatine kinase B-type (EC 2.7.3.2) (B-CK) (Creatine kinase B chain)	Ckb Ckbb	Mus musculus (Mouse)	381	KCRB
Q04750	TOP1_MOUSE	reviewed	DNA topoisomerase 1 (EC 5.99.1.2) (DNA topoisomerase I)	Top1 Top-1	Mus musculus (Mouse)	767	TOP1
Q05117	PPA5_MOUSE	reviewed	Tartrate-resistant acid phosphatase type 5 (TR-AP) (EC 3.1.3.2) (Tartrate-resistant acid ATPase) (TrATPase) (Type 5 acid phosphatase)	Acp5 T5ap Trap	Mus musculus (Mouse)	327	PPA5
Q05144	RAC2_MOUSE	reviewed	Ras-related C3 botulinum toxin substrate 2 (Protein EN-7) (p21-Rac2)	Rac2	Mus musculus (Mouse)	192	RAC2
Q05421	CP2E1_MOUSE	reviewed	Cytochrome P450 2E1 (EC 1.14.13.-) (4-nitrophenol 2-hydroxylase) (EC 1.14.13.n7) (CYPIIE1) (Cytochrome P450-ALC) (Cytochrome P450-J)	Cyp2e1 Cyp2e Cyp2e-1	Mus musculus (Mouse)	493	CP2E1
Q05793	PGBM_MOUSE	reviewed	Basement membrane-specific heparan sulfate proteoglycan core protein (HSPG) [Cleaved into: Endorepellin; LG3 peptide]	Hspg2	Mus musculus (Mouse)	3707	PGBM
Q05816	FABP5_MOUSE	reviewed	Fatty acid-binding protein, epidermal (Epidermal-type fatty acid-binding protein) (E-FABP) (Fatty acid-binding protein 5) (Keratinocyte lipid-binding protein) (Psoriasis-associated fatty acid-binding protein homolog) (PA-FABP)	Fabp5 Fabpe Klbp Mal1	Mus musculus (Mouse)	135	FABP5
Q05915	GCH1_MOUSE	reviewed	GTP cyclohydrolase 1 (EC 3.5.4.16) (GTP cyclohydrolase I) (GTP-CH-I)	Gch1 Gch	Mus musculus (Mouse)	241	GCH1
Q05920	PYC_MOUSE	reviewed	Pyruvate carboxylase, mitochondrial (EC 6.4.1.1) (Pyruvic carboxylase) (PCB)	Pc Pcx	Mus musculus (Mouse)	1178	PYC
Q05D44	IF2P_MOUSE	reviewed	Eukaryotic translation initiation factor 5B (eIF-5B) (EC 3.6.5.3) (Translation initiation factor IF-2)	Eif5b If2	Mus musculus (Mouse)	1216	IF2P
Q06138	CAB39_MOUSE	reviewed	Calcium-binding protein 39 (MO25alpha) (Protein Mo25)	Cab39 Mo25	Mus musculus (Mouse)	341	CAB39
Q06185	ATP5I_MOUSE	reviewed	ATP synthase subunit e, mitochondrial (ATPase subunit e)	Atp5i Atp5k Lfm-1 Lfm1	Mus musculus (Mouse)	71	ATP5I
Q06890	CLUS_MOUSE	reviewed	Clusterin (Apolipoprotein J) (Apo-J) (Clustrin) (Sulfated glycoprotein 2) (SGP-2) [Cleaved into: Clusterin beta chain; Clusterin alpha chain]	Clu Apoj Msgp-2	Mus musculus (Mouse)	448	CLUS
Q07076	ANXA7_MOUSE	reviewed	Annexin A7 (Annexin VII) (Annexin-7) (Synexin)	Anxa7 Anx7	Mus musculus (Mouse)	463	ANXA7
Q07417	ACADS_MOUSE	reviewed	Short-chain specific acyl-CoA dehydrogenase, mitochondrial (SCAD) (EC 1.3.8.1) (Butyryl-CoA dehydrogenase)	Acads	Mus musculus (Mouse)	412	ACADS
Q07456	AMBP_MOUSE	reviewed	Protein AMBP [Cleaved into: Alpha-1-microglobulin; Inter-alpha-trypsin inhibitor light chain (ITI-LC) (Bikunin) (HI-30); Trypstatin]	Ambp Itil	Mus musculus (Mouse)	349	AMBP
Q07797	LG3BP_MOUSE	reviewed	Galectin-3-binding protein (Cyp-C-associated protein) (CyCAP) (Lectin galactoside-binding soluble 3-binding protein) (Protein MAMA)	Lgals3bp Cycap Mama	Mus musculus (Mouse)	577	LG3BP
Q07813	BAX_MOUSE	reviewed	Apoptosis regulator BAX	Bax	Mus musculus (Mouse)	192	BAX
Q08857	CD36_MOUSE	reviewed	Platelet glycoprotein 4 (Glycoprotein IIIb) (GPIIIB) (PAS IV) (PAS-4) (Platelet glycoprotein IV) (GPIV) (CD antigen CD36)	Cd36	Mus musculus (Mouse)	472	CD36
Q09200	B4GN1_MOUSE	reviewed	Beta-1,4 N-acetylgalactosaminyltransferase 1 (EC 2.4.1.92) ((N-acetylneuraminyl)-galactosylglucosylceramide) (GM2/GD2 synthase) (GalNAc-T)	B4galnt1 Galgt Galgt1 Ggm2	Mus musculus (Mouse)	533	B4GN1
Q11011	PSA_MOUSE	reviewed	Puromycin-sensitive aminopeptidase (PSA) (EC 3.4.11.14) (Cytosol alanyl aminopeptidase) (AAP-S)	Npepps Psa	Mus musculus (Mouse)	920	PSA
Q11136	PEPD_MOUSE	reviewed	Xaa-Pro dipeptidase (X-Pro dipeptidase) (EC 3.4.13.9) (Imidodipeptidase) (Peptidase 4) (Peptidase D) (Proline dipeptidase) (Prolidase)	Pepd Pep4	Mus musculus (Mouse)	493	PEPD
Q14C51	PTCD3_MOUSE	reviewed	Pentatricopeptide repeat domain-containing protein 3, mitochondrial (28S ribosomal protein S39, mitochondrial) (MRP-S39)	Ptcd3 Mrps39	Mus musculus (Mouse)	685	PTCD3
Q14CH1	MOCOS_MOUSE	reviewed	Molybdenum cofactor sulfurase (MCS) (MOS) (MoCo sulfurase) (EC 2.8.1.9) (Molybdenum cofactor sulfurtransferase)	Mocos	Mus musculus (Mouse)	862	MOCOS
Q14DH7	ACSS3_MOUSE	reviewed	Acyl-CoA synthetase short-chain family member 3, mitochondrial (EC 6.2.1.1)	Acss3	Mus musculus (Mouse)	682	ACSS3
Q283N4	URAD_MOUSE	reviewed	2-oxo-4-hydroxy-4-carboxy-5-ureidoimidazoline decarboxylase (OHCU decarboxylase) (EC 4.1.1.97) (Parahox neighbor) (Ureidoimidazoline (2-oxo-4-hydroxy-4-carboxy-5-) decarboxylase)	Urad Prhoxnb	Mus musculus (Mouse)	178	URAD
Q2TPA8	HSDL2_MOUSE	reviewed	Hydroxysteroid dehydrogenase-like protein 2 (EC 1.-.-.-)	Hsdl2	Mus musculus (Mouse)	490	HSDL2
Q31125	S39A7_MOUSE	reviewed	Zinc transporter SLC39A7 (Histidine-rich membrane protein Ke4) (Solute carrier family 39 member 7) (Zrt-, Irt-like protein 7) (ZIP7)	Slc39a7 H2-Ke4 Hke4	Mus musculus (Mouse)	476	S39A7
Q3B7Z2	OSBP1_MOUSE	reviewed	Oxysterol-binding protein 1	Osbp Kiaa4220	Mus musculus (Mouse)	805	OSBP1
Q3KNM2	MARH5_MOUSE	reviewed	E3 ubiquitin-protein ligase MARCH5 (EC 2.3.2.27) (Membrane-associated RING finger protein 5) (Membrane-associated RING-CH protein V) (MARCH-V) (RING-type E3 ubiquitin transferase MARCH5)	March5	Mus musculus (Mouse)	278	MARH5
Q3TAS6	EMC10_MOUSE	reviewed	ER membrane protein complex subunit 10 (Hematopoietic signal peptide-containing membrane domain-containing protein 1)	Emc10 Hsm1 Inm02	Mus musculus (Mouse)	258	EMC10
Q3TBW2	RM10_MOUSE	reviewed	39S ribosomal protein L10, mitochondrial (L10mt) (MRP-L10)	Mrpl10	Mus musculus (Mouse)	262	RM10
Q3TC72	FAHD2_MOUSE	reviewed	Fumarylacetoacetate hydrolase domain-containing protein 2A (EC 3.-.-.-)	Fahd2 Fahd2a	Mus musculus (Mouse)	313	FAHD2
Q3TCJ1	ABRX2_MOUSE	reviewed	BRISC complex subunit Abraxas 2 (Abraxas brother protein 1) (Protein FAM175B)	Abraxas2 Abro1 Fam175b Kiaa0157	Mus musculus (Mouse)	415	ABRX2
Q3TDN2	FAF2_MOUSE	reviewed	FAS-associated factor 2 (UBX domain-containing protein 8)	Faf2 Kiaa0887 Ubxd8	Mus musculus (Mouse)	445	FAF2
Q3TDQ1	STT3B_MOUSE	reviewed	Dolichyl-diphosphooligosaccharide--protein glycosyltransferase subunit STT3B (Oligosaccharyl transferase subunit STT3B) (STT3-B) (EC 2.4.99.18) (B6dom1 antigen) (Source of immunodominant MHC-associated peptides)	Stt3b Simp	Mus musculus (Mouse)	823	STT3B
Q3TEA8	HP1B3_MOUSE	reviewed	Heterochromatin protein 1-binding protein 3	Hp1bp3	Mus musculus (Mouse)	554	HP1B3
Q3THE2	ML12B_MOUSE	reviewed	Myosin regulatory light chain 12B (Myosin regulatory light chain 2-B, smooth muscle isoform) (Myosin regulatory light chain 20 kDa) (MLC20) (Myosin regulatory light chain MRLC2)	Myl12b Mrlc2 Mylc2b	Mus musculus (Mouse)	172	ML12B
Q3THG9	AASD1_MOUSE	reviewed	Alanyl-tRNA editing protein Aarsd1 (Alanyl-tRNA deacylase alaX) (AlaX) (AlaXp-II) (Alanyl-tRNA synthetase domain-containing protein 1)	Aarsd1 Alax	Mus musculus (Mouse)	412	AASD1
Q3THK7	GUAA_MOUSE	reviewed	GMP synthase [glutamine-hydrolyzing] (EC 6.3.5.2) (GMP synthetase) (Glutamine amidotransferase)	Gmps	Mus musculus (Mouse)	693	GUAA
Q3THS6	METK2_MOUSE	reviewed	S-adenosylmethionine synthase isoform type-2 (AdoMet synthase 2) (EC 2.5.1.6) (Methionine adenosyltransferase 2) (MAT 2)	Mat2a	Mus musculus (Mouse)	395	METK2
Q3TIV5	ZC3HF_MOUSE	reviewed	Zinc finger CCCH domain-containing protein 15 (DRG family-regulatory protein 1) (Epo-immediate response gene protein FM22)	Zc3h15 Dfrp1	Mus musculus (Mouse)	426	ZC3HF
Q3TJZ6	FA98A_MOUSE	reviewed	Protein FAM98A	Fam98a	Mus musculus (Mouse)	515	FA98A
Q3TL44	NLRX1_MOUSE	reviewed	NLR family member X1	Nlrx1	Mus musculus (Mouse)	975	NLRX1
Q3TLP5	ECHD2_MOUSE	reviewed	Enoyl-CoA hydratase domain-containing protein 2, mitochondrial	Echdc2 D4Ertd765e	Mus musculus (Mouse)	296	ECHD2
Q3TNA1	XYLB_MOUSE	reviewed	Xylulose kinase (Xylulokinase) (EC 2.7.1.17)	Xylb	Mus musculus (Mouse)	551	XYLB
Q3TTY5	K22E_MOUSE	reviewed	Keratin, type II cytoskeletal 2 epidermal (Cytokeratin-2e) (CK-2e) (Epithelial keratin-2e) (Keratin-2 epidermis) (Keratin-2e) (K2e) (Type-II keratin Kb2)	Krt2 K2e Krt2-17 Krt2a	Mus musculus (Mouse)	707	K22E
Q3TW96	UAP1L_MOUSE	reviewed	UDP-N-acetylhexosamine pyrophosphorylase-like protein 1 (EC 2.7.7.-)	Uap1l1	Mus musculus (Mouse)	507	UAP1L
Q3TWL2	PP4P1_MOUSE	reviewed	Type 1 phosphatidylinositol 4,5-bisphosphate 4-phosphatase (Type 1 PtdIns-4,5-P2 4-Ptase) (EC 3.1.3.78) (PtdIns-4,5-P2 4-Ptase I) (Transmembrane protein 55B)	Pip4p1 Tmem55b	Mus musculus (Mouse)	284	PP4P1
Q3TXS7	PSMD1_MOUSE	reviewed	26S proteasome non-ATPase regulatory subunit 1 (26S proteasome regulatory subunit RPN2) (26S proteasome regulatory subunit S1)	Psmd1	Mus musculus (Mouse)	953	PSMD1
Q3TZZ7	ESYT2_MOUSE	reviewed	Extended synaptotagmin-2 (E-Syt2)	Esyt2 D12Ertd551e Fam62b	Mus musculus (Mouse)	845	ESYT2
Q3U0B3	DHR11_MOUSE	reviewed	Dehydrogenase/reductase SDR family member 11 (17-beta-hydroxysteroid dehydrogenase) (3-beta-hydroxysteroid 3-dehydrogenase) (EC 1.1.1.270) (Estradiol 17-beta-dehydrogenase) (EC 1.1.1.62) (Short-chain dehydrogenase/reductase family 24C member 1)	Dhrs11 Sdr24c1	Mus musculus (Mouse)	260	DHR11
Q3U0V1	FUBP2_MOUSE	reviewed	Far upstream element-binding protein 2 (FUSE-binding protein 2) (KH type-splicing regulatory protein) (KSRP)	Khsrp Fubp2	Mus musculus (Mouse)	748	FUBP2
Q3U1J4	DDB1_MOUSE	reviewed	DNA damage-binding protein 1 (DDB p127 subunit) (Damage-specific DNA-binding protein 1) (UV-damaged DNA-binding factor)	Ddb1	Mus musculus (Mouse)	1140	DDB1
Q3U2P1	SC24A_MOUSE	reviewed	Protein transport protein Sec24A (SEC24-related protein A)	Sec24a	Mus musculus (Mouse)	1090	SC24A
Q3U3R4	LMF1_MOUSE	reviewed	Lipase maturation factor 1 (Transmembrane protein 112)	Lmf1 Tmem112	Mus musculus (Mouse)	574	LMF1
Q3U5Q7	CMPK2_MOUSE	reviewed	UMP-CMP kinase 2, mitochondrial (EC 2.7.4.14) (Nucleoside-diphosphate kinase) (EC 2.7.4.6) (Thymidylate kinase LPS-inducible member) (TYKi)	Cmpk2 Tyki	Mus musculus (Mouse)	447	CMPK2
Q3U7R1	ESYT1_MOUSE	reviewed	Extended synaptotagmin-1 (E-Syt1) (Membrane-bound C2 domain-containing protein)	Esyt1 Fam62a Mbc2	Mus musculus (Mouse)	1092	ESYT1
Q3UBX0	TM109_MOUSE	reviewed	Transmembrane protein 109 (Mitsugumin-23) (Mg23)	Tmem109	Mus musculus (Mouse)	243	TM109
Q3UDE2	TTL12_MOUSE	reviewed	Tubulin--tyrosine ligase-like protein 12	Ttll12	Mus musculus (Mouse)	639	TTL12
Q3UDW8	HGNAT_MOUSE	reviewed	Heparan-alpha-glucosaminide N-acetyltransferase (EC 2.3.1.78) (Transmembrane protein 76)	Hgsnat D8Ertd354e Tmem76	Mus musculus (Mouse)	656	HGNAT
Q3UEG6	AGT2_MOUSE	reviewed	Alanine--glyoxylate aminotransferase 2, mitochondrial (AGT 2) (EC 2.6.1.44) ((R)-3-amino-2-methylpropionate--pyruvate transaminase) (EC 2.6.1.40) (Beta-ALAAT II) (Beta-alanine-pyruvate aminotransferase) (D-AIBAT)	Agxt2	Mus musculus (Mouse)	513	AGT2
Q3UFF7	LYPL1_MOUSE	reviewed	Lysophospholipase-like protein 1 (EC 3.1.2.-)	Lyplal1	Mus musculus (Mouse)	239	LYPL1
Q3UGP8	AG10B_MOUSE	reviewed	Putative Dol-P-Glc:Glc(2)Man(9)GlcNAc(2)-PP-Dol alpha-1,2-glucosyltransferase (EC 2.4.1.256) (Alpha-1,2-glucosyltransferase ALG10-A) (Alpha-2-glucosyltransferase ALG10-B) (Asparagine-linked glycosylation protein 10 homolog B)	Alg10b	Mus musculus (Mouse)	474	AG10B
Q3UHX2	HAP28_MOUSE	reviewed	28 kDa heat- and acid-stable phosphoprotein (PDGF-associated protein) (PAP) (PDGFA-associated protein 1) (PAP1)	Pdap1	Mus musculus (Mouse)	181	HAP28
Q3UIR3	DTX3L_MOUSE	reviewed	E3 ubiquitin-protein ligase DTX3L (EC 2.3.2.27) (Protein deltex-3-like) (RING-type E3 ubiquitin transferase DTX3L)	Dtx3l Bbap	Mus musculus (Mouse)	748	DTX3L
Q3UIU2	NDUB6_MOUSE	reviewed	NADH dehydrogenase [ubiquinone] 1 beta subcomplex subunit 6 (Complex I-B17) (CI-B17) (NADH-ubiquinone oxidoreductase B17 subunit)	Ndufb6 Gm137	Mus musculus (Mouse)	128	NDUB6
Q3UJU9	RMD3_MOUSE	reviewed	Regulator of microtubule dynamics protein 3 (RMD-3) (mRMD-3) (Protein FAM82A2) (Protein FAM82C)	Rmdn3 Fam82a2 Fam82c	Mus musculus (Mouse)	470	RMD3
Q3ULD5	MCCB_MOUSE	reviewed	Methylcrotonoyl-CoA carboxylase beta chain, mitochondrial (MCCase subunit beta) (EC 6.4.1.4) (3-methylcrotonyl-CoA carboxylase 2) (3-methylcrotonyl-CoA carboxylase non-biotin-containing subunit) (3-methylcrotonyl-CoA:carbon dioxide ligase subunit beta)	Mccc2	Mus musculus (Mouse)	563	MCCB
Q3ULF4	SPG7_MOUSE	reviewed	Paraplegin (EC 3.4.24.-) (Spastic paraplegia 7 protein)	Spg7	Mus musculus (Mouse)	781	SPG7
Q3ULJ0	GPD1L_MOUSE	reviewed	Glycerol-3-phosphate dehydrogenase 1-like protein (EC 1.1.1.8)	Gpd1l Kiaa0089	Mus musculus (Mouse)	351	GPD1L
Q3UM45	PP1R7_MOUSE	reviewed	Protein phosphatase 1 regulatory subunit 7 (Protein phosphatase 1 regulatory subunit 22)	Ppp1r7 Sds22	Mus musculus (Mouse)	361	PP1R7
Q3UMF0	COBL1_MOUSE	reviewed	Cordon-bleu protein-like 1 (Cobl-related protein 1)	Cobll1 Coblr1 Kiaa0977	Mus musculus (Mouse)	1273	COBL1
Q3UN02	LCLT1_MOUSE	reviewed	Lysocardiolipin acyltransferase 1 (EC 2.3.1.-) (EC 2.3.1.51) (Acyl-CoA:lysocardiolipin acyltransferase 1)	Lclat1 Alcat1 Gm91 Lycat	Mus musculus (Mouse)	376	LCLT1
Q3UNX5	ACSM3_MOUSE	reviewed	Acyl-coenzyme A synthetase ACSM3, mitochondrial (EC 6.2.1.2) (Acyl-CoA synthetase medium-chain family member 3) (Butyrate--CoA ligase 3) (Butyryl-coenzyme A synthetase 3) (Middle-chain acyl-CoA synthetase 3) (Protein SA homolog)	Acsm3 Sa Sah	Mus musculus (Mouse)	580	ACSM3
Q3UNZ8	QORL2_MOUSE	reviewed	Quinone oxidoreductase-like protein 2 (EC 1.-.-.-)		Mus musculus (Mouse)	350	QORL2
Q3UP75	UD3A1_MOUSE	reviewed	UDP-glucuronosyltransferase 3A1 (UDPGT 3A1) (EC 2.4.1.17)	Ugt3a1	Mus musculus (Mouse)	523	UD3A1
Q3UPL0	SC31A_MOUSE	reviewed	Protein transport protein Sec31A (SEC31-like protein 1) (SEC31-related protein A)	Sec31a Sec31l1	Mus musculus (Mouse)	1230	SC31A
Q3UQ44	IQGA2_MOUSE	reviewed	Ras GTPase-activating-like protein IQGAP2	Iqgap2	Mus musculus (Mouse)	1575	IQGA2
Q3URD3	SLMAP_MOUSE	reviewed	Sarcolemmal membrane-associated protein (Sarcolemmal-associated protein)	Slmap Kiaa1601 Slap	Mus musculus (Mouse)	845	SLMAP
Q3URE1	ACSF3_MOUSE	reviewed	Acyl-CoA synthetase family member 3, mitochondrial (EC 6.2.1.-)	Acsf3	Mus musculus (Mouse)	583	ACSF3
Q3URS9	CCD51_MOUSE	reviewed	Coiled-coil domain-containing protein 51	Ccdc51	Mus musculus (Mouse)	406	CCD51
Q3UTJ2	SRBS2_MOUSE	reviewed	Sorbin and SH3 domain-containing protein 2 (Arg-binding protein 2) (ArgBP2) (Arg/Abl-interacting protein 2)	Sorbs2 Argbp2 Kiaa0777	Mus musculus (Mouse)	1180	SRBS2
Q3UUQ7	PGAP1_MOUSE	reviewed	GPI inositol-deacylase (EC 3.1.-.-) (Post-GPI attachment to proteins factor 1)	Pgap1	Mus musculus (Mouse)	922	PGAP1
Q3UV17	K22O_MOUSE	reviewed	Keratin, type II cytoskeletal 2 oral (Keratin-76) (K76) (Type-II keratin Kb9)	Krt76	Mus musculus (Mouse)	594	K22O
Q3UVK0	ERMP1_MOUSE	reviewed	Endoplasmic reticulum metallopeptidase 1 (EC 3.4.-.-) (Felix-ina)	Ermp1 D19Wsu12e Fxna Kiaa1815	Mus musculus (Mouse)	898	ERMP1
Q3UX10	TBAL3_MOUSE	reviewed	Tubulin alpha chain-like 3	Tubal3	Mus musculus (Mouse)	446	TBAL3
Q3UZZ6	ST1D1_MOUSE	reviewed	Sulfotransferase 1 family member D1 (ST1D1) (EC 2.8.2.-) (Amine N-sulfotransferase) (SULT-N) (Dopamine sulfotransferase Sult1d1) (Tyrosine-ester sulfotransferase)	Sult1d1 St1d1	Mus musculus (Mouse)	295	ST1D1
Q3V1L4	5NTC_MOUSE	reviewed	Cytosolic purine 5'-nucleotidase (EC 3.1.3.5) (Cytosolic 5'-nucleotidase II)	Nt5c2	Mus musculus (Mouse)	560	5NTC
Q3V3R4	ITA1_MOUSE	reviewed	Integrin alpha-1 (CD49 antigen-like family member A) (Laminin and collagen receptor) (VLA-1) (CD antigen CD49a)	Itga1	Mus musculus (Mouse)	1179	ITA1
Q4FZF3	DDX49_MOUSE	reviewed	Probable ATP-dependent RNA helicase DDX49 (EC 3.6.4.13) (DEAD box protein 49)	Ddx49	Mus musculus (Mouse)	480	DDX49
Q4KML4	ABRAL_MOUSE	reviewed	Costars family protein ABRACL (ABRA C-terminal-like protein)	Abracl	Mus musculus (Mouse)	81	ABRAL
Q4LDG0	S27A5_MOUSE	reviewed	Bile acyl-CoA synthetase (BACS) (EC 6.2.1.7) (Bile acid-CoA ligase) (BA-CoA ligase) (BAL) (Cholate--CoA ligase) (Fatty acid transport protein 5) (FATP-5) (Solute carrier family 27 member 5) (Very long-chain acyl-CoA synthetase-related protein) (VLACS-related) (VLACSR)	Slc27a5 Acsb Acsvl6 Fatp5 Vlacsr	Mus musculus (Mouse)	689	S27A5
Q4PJX1	ODR4_MOUSE	reviewed	Protein odr-4 homolog (mODR-4)	Odr4	Mus musculus (Mouse)	447	ODR4
Q4PZA2	ECE1_MOUSE	reviewed	Endothelin-converting enzyme 1 (ECE-1) (EC 3.4.24.71)	Ece1	Mus musculus (Mouse)	769	ECE1
Q501J6	DDX17_MOUSE	reviewed	Probable ATP-dependent RNA helicase DDX17 (EC 3.6.4.13) (DEAD box protein 17)	Ddx17	Mus musculus (Mouse)	650	DDX17
Q505B7	ARCH_MOUSE	reviewed	Protein archease (Protein ZBTB8OS)	Zbtb8os Arch	Mus musculus (Mouse)	168	ARCH
Q505D7	OPA3_MOUSE	reviewed	Optic atrophy 3 protein homolog	Opa3	Mus musculus (Mouse)	179	OPA3
Q505F5	LRC47_MOUSE	reviewed	Leucine-rich repeat-containing protein 47	Lrrc47 Kiaa1185	Mus musculus (Mouse)	581	LRC47
Q569Z6	TR150_MOUSE	reviewed	Thyroid hormone receptor-associated protein 3 (Thyroid hormone receptor-associated protein complex 150 kDa component) (Trap150)	Thrap3 Trap150	Mus musculus (Mouse)	951	TR150
Q570Y9	DPTOR_MOUSE	reviewed	DEP domain-containing mTOR-interacting protein (DEP domain-containing protein 6)	Deptor Depdc6 Kiaa4200	Mus musculus (Mouse)	409	DPTOR
Q571E4	GALNS_MOUSE	reviewed	N-acetylgalactosamine-6-sulfatase (EC 3.1.6.4) (Chondroitinsulfatase) (Chondroitinase) (Galactose-6-sulfate sulfatase) (N-acetylgalactosamine-6-sulfate sulfatase) (GalNAc6S sulfatase)	Galns	Mus musculus (Mouse)	520	GALNS
Q571F8	GLSL_MOUSE	reviewed	Glutaminase liver isoform, mitochondrial (GLS) (EC 3.5.1.2) (L-glutaminase) (L-glutamine amidohydrolase)	Gls2 Kiaa4146	Mus musculus (Mouse)	602	GLSL
Q571I9	A16A1_MOUSE	reviewed	Aldehyde dehydrogenase family 16 member A1	Aldh16a1	Mus musculus (Mouse)	802	A16A1
Q59J78	NDUF2_MOUSE	reviewed	NADH dehydrogenase [ubiquinone] 1 alpha subcomplex assembly factor 2 (Mimitin) (Myc-induced mitochondrial protein) (MMTN) (NDUFA12-like protein)	Ndufaf2 Ndufa12l	Mus musculus (Mouse)	168	NDUF2
Q5BL07	PEX1_MOUSE	reviewed	Peroxisome biogenesis factor 1 (Peroxin-1)	Pex1	Mus musculus (Mouse)	1284	PEX1
Q5EBG8	CA050_MOUSE	reviewed	Uncharacterized protein C1orf50 homolog		Mus musculus (Mouse)	199	CA050
Q5FW57	GLYAL_MOUSE	reviewed	Glycine N-acyltransferase-like protein (EC 2.3.1.13) (Acyl-CoA:glycine N-acyltransferase-like) (AAc-like)	Gm4952	Mus musculus (Mouse)	296	GLYAL
Q5FW60	MUP20_MOUSE	reviewed	Major urinary protein 20 (Darcin) (Major urinary protein 24)	Mup20 Mup24	Mus musculus (Mouse)	181	MUP20
Q5M8N4	D39U1_MOUSE	reviewed	Epimerase family protein SDR39U1 (EC 1.1.1.-) (Short-chain dehydrogenase/reductase family 39U member 1)	Sdr39u1	Mus musculus (Mouse)	308	D39U1
Q5RKZ7	MOCS1_MOUSE	reviewed	Molybdenum cofactor biosynthesis protein 1 [Includes: GTP 3',8-cyclase (EC 4.1.99.22) (Molybdenum cofactor biosynthesis protein A); Cyclic pyranopterin monophosphate synthase (EC 4.6.1.17) (Molybdenum cofactor biosynthesis protein C)]	Mocs1	Mus musculus (Mouse)	636	MOCS1
Q5RL79	KTAP2_MOUSE	reviewed	Keratinocyte-associated protein 2 (KCP-2)	Krtcap2	Mus musculus (Mouse)	136	KTAP2
Q5SUC9	SCO1_MOUSE	reviewed	Protein SCO1 homolog, mitochondrial	Sco1	Mus musculus (Mouse)	284	SCO1
Q5SUF2	LC7L3_MOUSE	reviewed	Luc7-like protein 3 (Cisplatin resistance-associated-overexpressed protein)	Luc7l3 Crop	Mus musculus (Mouse)	432	LC7L3
Q5SW19	CLU_MOUSE	reviewed	Clustered mitochondria protein homolog	Cluh Kiaa0664	Mus musculus (Mouse)	1315	CLU
Q5SWU9	ACACA_MOUSE	reviewed	Acetyl-CoA carboxylase 1 (ACC1) (EC 6.4.1.2) (ACC-alpha) (Acetyl-CoA carboxylase 265) [Includes: Biotin carboxylase (EC 6.3.4.14)]	Acaca Acac Gm738	Mus musculus (Mouse)	2345	ACACA
Q5U458	DJC11_MOUSE	reviewed	DnaJ homolog subfamily C member 11	Dnajc11	Mus musculus (Mouse)	559	DJC11
Q5U5V2	HYKK_MOUSE	reviewed	Hydroxylysine kinase (5-hydroxy-L-lysine kinase) (EC 2.7.1.81) (Aminoglycoside phosphotransferase domain-containing protein 1)	Hykk Agphd1	Mus musculus (Mouse)	376	HYKK
Q5XG73	ACBD5_MOUSE	reviewed	Acyl-CoA-binding domain-containing protein 5	Acbd5	Mus musculus (Mouse)	508	ACBD5
Q5XJY5	COPD_MOUSE	reviewed	Coatomer subunit delta (Archain) (Delta-coat protein) (Delta-COP)	Arcn1 Copd	Mus musculus (Mouse)	511	COPD
Q5XKN4	JAGN1_MOUSE	reviewed	Protein jagunal homolog 1	Jagn1	Mus musculus (Mouse)	183	JAGN1
Q5YD48	A1CF_MOUSE	reviewed	APOBEC1 complementation factor (APOBEC1-stimulating protein)	A1cf Acf Asp	Mus musculus (Mouse)	595	A1CF
Q60590	A1AG1_MOUSE	reviewed	Alpha-1-acid glycoprotein 1 (AGP 1) (Orosomucoid-1) (OMD 1)	Orm1 Agp1 Orm-1	Mus musculus (Mouse)	207	A1AG1
Q60597	ODO1_MOUSE	reviewed	2-oxoglutarate dehydrogenase, mitochondrial (EC 1.2.4.2) (2-oxoglutarate dehydrogenase complex component E1) (OGDC-E1) (Alpha-ketoglutarate dehydrogenase)	Ogdh Kiaa4192	Mus musculus (Mouse)	1023	ODO1
Q60598	SRC8_MOUSE	reviewed	Src substrate cortactin	Cttn Ems1	Mus musculus (Mouse)	546	SRC8
Q60605	MYL6_MOUSE	reviewed	Myosin light polypeptide 6 (17 kDa myosin light chain) (LC17) (Myosin light chain 3) (MLC-3) (Myosin light chain alkali 3) (Myosin light chain A3) (Smooth muscle and nonmuscle myosin light chain alkali 6)	Myl6 Myln	Mus musculus (Mouse)	151	MYL6
Q60634	FLOT2_MOUSE	reviewed	Flotillin-2 (Epidermal surface antigen) (ESA) (Membrane component chromosome 17 surface marker 1 homolog)	Flot2 Esa1 M17s1	Mus musculus (Mouse)	428	FLOT2
Q60649	CLPB_MOUSE	reviewed	Caseinolytic peptidase B protein homolog (EC 3.6.1.3) (Suppressor of potassium transport defect 3)	Clpb Skd3	Mus musculus (Mouse)	677	CLPB
Q60668	HNRPD_MOUSE	reviewed	Heterogeneous nuclear ribonucleoprotein D0 (hnRNP D0) (AU-rich element RNA-binding protein 1)	Hnrnpd Auf1 Hnrpd	Mus musculus (Mouse)	355	HNRPD
Q60676	PPP5_MOUSE	reviewed	Serine/threonine-protein phosphatase 5 (PP5) (EC 3.1.3.16) (Protein phosphatase T) (PPT)	Ppp5c	Mus musculus (Mouse)	499	PPP5
Q60692	PSB6_MOUSE	reviewed	Proteasome subunit beta type-6 (EC 3.4.25.1) (Low molecular mass protein 19) (Macropain delta chain) (Multicatalytic endopeptidase complex delta chain) (Proteasome delta chain) (Proteasome subunit Y)	Psmb6 Lmp19	Mus musculus (Mouse)	238	PSB6
Q60710	SAMH1_MOUSE	reviewed	Deoxynucleoside triphosphate triphosphohydrolase SAMHD1 (dNTPase) (EC 3.1.5.-) (Interferon-gamma-inducible protein Mg11) (SAM domain and HD domain-containing protein 1)	Samhd1 Mg11	Mus musculus (Mouse)	627	SAMH1
Q60737	CSK21_MOUSE	reviewed	Casein kinase II subunit alpha (CK II alpha) (EC 2.7.11.1)	Csnk2a1 Ckiia	Mus musculus (Mouse)	391	CSK21
Q60759	GCDH_MOUSE	reviewed	Glutaryl-CoA dehydrogenase, mitochondrial (GCD) (EC 1.3.8.6)	Gcdh	Mus musculus (Mouse)	438	GCDH
Q60766	IRGM1_MOUSE	reviewed	Immunity-related GTPase family M protein 1 (EC 3.6.5.-) (Interferon-inducible GTPase 3) (Interferon-inducible protein 1) (LPS-stimulated RAW 264.7 macrophage protein 47) (LRG-47)	Irgm1 Ifi1 Iigp3 Irgm	Mus musculus (Mouse)	409	IRGM1
Q60770	STXB3_MOUSE	reviewed	Syntaxin-binding protein 3 (MUNC-18-3) (Mammalian homolog of Unc-18c) (Munc-18c) (Protein unc-18 homolog 3) (Unc18-3) (Protein unc-18 homolog C) (Unc-18C)	Stxbp3 Stxbp3a Unc18c	Mus musculus (Mouse)	592	STXB3
Q60854	SPB6_MOUSE	reviewed	Serpin B6 (Placental thrombin inhibitor) (Proteinase inhibitor 6) (PI-6)	Serpinb6 Serpinb6a Spi3	Mus musculus (Mouse)	378	SPB6
Q60864	STIP1_MOUSE	reviewed	Stress-induced-phosphoprotein 1 (STI1) (mSTI1) (Hsc70/Hsp90-organizing protein) (Hop)	Stip1	Mus musculus (Mouse)	543	STIP1
Q60865	CAPR1_MOUSE	reviewed	Caprin-1 (Cytoplasmic activation- and proliferation-associated protein 1) (GPI-anchored membrane protein 1) (GPI-anchored protein p137) (GPI-p137) (p137GPI) (Membrane component chromosome 11 surface marker 1) (RNA granule protein 105)	Caprin1 Gpiap Gpiap1 Gpip137 M11s1 Rng105 G5E5	Mus musculus (Mouse)	707	CAPR1
Q60866	PTER_MOUSE	reviewed	Phosphotriesterase-related protein (EC 3.1.-.-) (Parathion hydrolase-related protein)	Pter	Mus musculus (Mouse)	349	PTER
Q60872	IF1A_MOUSE	reviewed	Eukaryotic translation initiation factor 1A (eIF-1A) (Eukaryotic translation initiation factor 4C) (eIF-4C)	Eif1a	Mus musculus (Mouse)	144	IF1A
Q60930	VDAC2_MOUSE	reviewed	Voltage-dependent anion-selective channel protein 2 (VDAC-2) (mVDAC2) (Outer mitochondrial membrane protein porin 2) (Voltage-dependent anion-selective channel protein 6) (VDAC-6) (mVDAC6)	Vdac2 Vdac6	Mus musculus (Mouse)	295	VDAC2
Q60931	VDAC3_MOUSE	reviewed	Voltage-dependent anion-selective channel protein 3 (VDAC-3) (mVDAC3) (Outer mitochondrial membrane protein porin 3)	Vdac3	Mus musculus (Mouse)	283	VDAC3
Q60932	VDAC1_MOUSE	reviewed	Voltage-dependent anion-selective channel protein 1 (VDAC-1) (mVDAC1) (Outer mitochondrial membrane protein porin 1) (Plasmalemmal porin) (Voltage-dependent anion-selective channel protein 5) (VDAC-5) (mVDAC5)	Vdac1 Vdac5	Mus musculus (Mouse)	296	VDAC1
Q60936	COQ8A_MOUSE	reviewed	Atypical kinase COQ8A, mitochondrial (EC 2.7.-.-) (Chaperone activity of bc1 complex-like) (Chaperone-ABC1-like) (Coenzyme Q protein 8A) (aarF domain-containing protein kinase 3)	Coq8a Adck3 Cabc1	Mus musculus (Mouse)	645	COQ8A
Q60991	CP7B1_MOUSE	reviewed	25-hydroxycholesterol 7-alpha-hydroxylase (EC 1.14.14.29) (Cytochrome P450 7B1) (Hippocampal transcript 1 protein) (HCT-1) (Oxysterol 7-alpha-hydroxylase)	Cyp7b1	Mus musculus (Mouse)	507	CP7B1
Q61009	SCRB1_MOUSE	reviewed	Scavenger receptor class B member 1 (SRB1) (SR-BI)	Scarb1 Srb1	Mus musculus (Mouse)	509	SCRB1
Q61029	LAP2B_MOUSE	reviewed	Lamina-associated polypeptide 2, isoforms beta/delta/epsilon/gamma (Thymopoietin isoforms beta/delta/epsilon/gamma) (TP beta/delta/epsilon/gamma)	Tmpo Lap2	Mus musculus (Mouse)	452	LAP2B
Q61035	SYHC_MOUSE	reviewed	Histidine--tRNA ligase, cytoplasmic (EC 6.1.1.21) (Histidyl-tRNA synthetase) (HisRS)	Hars	Mus musculus (Mouse)	509	SYHC
Q61070	EI24_MOUSE	reviewed	Etoposide-induced protein 2.4 (p53-induced gene 8 protein)	Ei24 Pig8	Mus musculus (Mouse)	340	EI24
Q61081	CDC37_MOUSE	reviewed	Hsp90 co-chaperone Cdc37 (Hsp90 chaperone protein kinase-targeting subunit) (p50Cdc37) [Cleaved into: Hsp90 co-chaperone Cdc37, N-terminally processed]	Cdc37	Mus musculus (Mouse)	379	CDC37
Q61102	ABCB7_MOUSE	reviewed	ATP-binding cassette sub-family B member 7, mitochondrial (ATP-binding cassette transporter 7) (ABC transporter 7 protein)	Abcb7 Abc7	Mus musculus (Mouse)	752	ABCB7
Q61129	CFAI_MOUSE	reviewed	Complement factor I (EC 3.4.21.45) (C3B/C4B inactivator) [Cleaved into: Complement factor I heavy chain; Complement factor I light chain]	Cfi If	Mus musculus (Mouse)	603	CFAI
Q61133	GSTT2_MOUSE	reviewed	Glutathione S-transferase theta-2 (EC 2.5.1.18) (GST class-theta-2)	Gstt2	Mus musculus (Mouse)	244	GSTT2
Q61147	CERU_MOUSE	reviewed	Ceruloplasmin (EC 1.16.3.1) (Ferroxidase)	Cp	Mus musculus (Mouse)	1061	CERU
Q61153	IOD1_MOUSE	reviewed	Type I iodothyronine deiodinase (EC 1.21.99.4) (5DI) (DIOI) (Type 1 DI) (Type-I 5'-deiodinase)	Dio1 Itdi1 Txdi1	Mus musculus (Mouse)	257	IOD1
Q61171	PRDX2_MOUSE	reviewed	Peroxiredoxin-2 (EC 1.11.1.15) (Thiol-specific antioxidant protein) (TSA) (Thioredoxin peroxidase 1) (Thioredoxin-dependent peroxide reductase 1)	Prdx2 Tdpx1 Tpx	Mus musculus (Mouse)	198	PRDX2
Q61176	ARGI1_MOUSE	reviewed	Arginase-1 (EC 3.5.3.1) (Liver-type arginase) (Type I arginase)	Arg1	Mus musculus (Mouse)	323	ARGI1
Q61206	PA1B2_MOUSE	reviewed	Platelet-activating factor acetylhydrolase IB subunit beta (EC 3.1.1.47) (PAF acetylhydrolase 30 kDa subunit) (PAF-AH 30 kDa subunit) (PAF-AH subunit beta) (PAFAH subunit beta)	Pafah1b2 Pafahb	Mus musculus (Mouse)	229	PA1B2
Q61207	SAP_MOUSE	reviewed	Prosaposin (Sulfated glycoprotein 1) (SGP-1) [Cleaved into: Saposin-A; Saposin-B-Val; Saposin-B; Saposin-C; Saposin-D]	Psap Sgp1	Mus musculus (Mouse)	557	SAP
Q61233	PLSL_MOUSE	reviewed	Plastin-2 (65 kDa macrophage protein) (L-plastin) (Lymphocyte cytosolic protein 1) (LCP-1) (pp65)	Lcp1 Pls2	Mus musculus (Mouse)	627	PLSL
Q61249	IGBP1_MOUSE	reviewed	Immunoglobulin-binding protein 1 (Alpha4 phosphoprotein) (CD79a-binding protein 1) (Lymphocyte signal transduction molecule alpha 4) (Protein phosphatase 2/4/6 regulatory subunit) (p52)	Igbp1 Pc52	Mus musculus (Mouse)	340	IGBP1
Q61268	APOC4_MOUSE	reviewed	Apolipoprotein C-IV (Apo-CIV) (ApoC-IV) (Apolipoprotein C2-linked) (ACL) (Apolipoprotein C4)	Apoc4 Acl	Mus musculus (Mouse)	124	APOC4
Q61285	ABCD2_MOUSE	reviewed	ATP-binding cassette sub-family D member 2 (Adrenoleukodystrophy-related protein)	Abcd2 Aldr	Mus musculus (Mouse)	741	ABCD2
Q61301	CTNA2_MOUSE	reviewed	Catenin alpha-2 (Alpha N-catenin)	Ctnna2 Catna2	Mus musculus (Mouse)	953	CTNA2
Q61316	HSP74_MOUSE	reviewed	Heat shock 70 kDa protein 4 (Heat shock 70-related protein APG-2)	Hspa4 Apg2 Hsp110	Mus musculus (Mouse)	841	HSP74
Q61335	BAP31_MOUSE	reviewed	B-cell receptor-associated protein 31 (BCR-associated protein 31) (Bap31) (p28)	Bcap31 Bap31	Mus musculus (Mouse)	245	BAP31
Q61387	COX7R_MOUSE	reviewed	Cytochrome c oxidase subunit 7A-related protein, mitochondrial (Cytochrome c oxidase subunit VIIa-related protein) (Silica-induced gene 81 protein) (SIG-81) (Supercomplex assembly factor I)	Cox7a2l Cox7rp Scaf1 Silg81	Mus musculus (Mouse)	111	COX7R
Q61391	NEP_MOUSE	reviewed	Neprilysin (EC 3.4.24.11) (Atriopeptidase) (Enkephalinase) (Neutral endopeptidase 24.11) (NEP) (Neutral endopeptidase) (Skin fibroblast elastase) (SFE) (CD antigen CD10)	Mme	Mus musculus (Mouse)	750	NEP
Q61419	CMAH_MOUSE	reviewed	Cytidine monophosphate-N-acetylneuraminic acid hydroxylase (CMP-N-acetylneuraminic acid hydroxylase) (EC 1.14.18.2) (CMP-N-acetylneuraminate monooxygenase) (CMP-Neu5Ac hydroxylase) (CMP-NeuAc hydroxylase)	Cmah	Mus musculus (Mouse)	577	CMAH
Q61425	HCDH_MOUSE	reviewed	Hydroxyacyl-coenzyme A dehydrogenase, mitochondrial (HCDH) (EC 1.1.1.35) (Medium and short-chain L-3-hydroxyacyl-coenzyme A dehydrogenase) (Short-chain 3-hydroxyacyl-CoA dehydrogenase)	Hadh Hadhsc Mschad Schad	Mus musculus (Mouse)	314	HCDH
Q61490	CD166_MOUSE	reviewed	CD166 antigen (Activated leukocyte cell adhesion molecule) (BEN) (Protein DM-GRASP) (CD antigen CD166)	Alcam	Mus musculus (Mouse)	583	CD166
Q61510	TRI25_MOUSE	reviewed	E3 ubiquitin/ISG15 ligase TRIM25 (EC 6.3.2.n3) (Estrogen-responsive finger protein) (RING-type E3 ubiquitin transferase) (EC 2.3.2.27) (RING-type E3 ubiquitin transferase TRIM25) (Tripartite motif-containing protein 25) (Ubiquitin/ISG15-conjugating enzyme TRIM25) (Zinc finger protein 147)	Trim25 Efp Zfp147 Znf147	Mus musculus (Mouse)	634	TRI25
Q61543	GSLG1_MOUSE	reviewed	Golgi apparatus protein 1 (E-selectin ligand 1) (ESL-1) (Selel) (Golgi sialoglycoprotein MG-160)	Glg1 Esl1 Mg160 Selel	Mus musculus (Mouse)	1175	GSLG1
Q61545	EWS_MOUSE	reviewed	RNA-binding protein EWS	Ewsr1 Ews Ewsh	Mus musculus (Mouse)	655	EWS
Q61548	AP180_MOUSE	reviewed	Clathrin coat assembly protein AP180 (91 kDa synaptosomal-associated protein) (Clathrin coat-associated protein AP180) (Phosphoprotein F1-20)	Snap91	Mus musculus (Mouse)	901	AP180
Q61559	FCGRN_MOUSE	reviewed	IgG receptor FcRn large subunit p51 (FcRn) (IgG Fc fragment receptor transporter alpha chain) (Neonatal Fc receptor)	Fcgrt Fcrn	Mus musculus (Mouse)	365	FCGRN
Q61578	ADRO_MOUSE	reviewed	NADPH:adrenodoxin oxidoreductase, mitochondrial (AR) (Adrenodoxin reductase) (EC 1.18.1.6) (Ferredoxin--NADP(+) reductase) (Ferredoxin reductase)	Fdxr	Mus musculus (Mouse)	494	ADRO
Q61586	GPAT1_MOUSE	reviewed	Glycerol-3-phosphate acyltransferase 1, mitochondrial (GPAT-1) (EC 2.3.1.15) (P90)	Gpam Gpat1	Mus musculus (Mouse)	827	GPAT1
Q61598	GDIB_MOUSE	reviewed	Rab GDP dissociation inhibitor beta (Rab GDI beta) (GDI-3) (Guanosine diphosphate dissociation inhibitor 2) (GDI-2)	Gdi2 Gdi3	Mus musculus (Mouse)	445	GDIB
Q61646	HPT_MOUSE	reviewed	Haptoglobin (Zonulin) [Cleaved into: Haptoglobin alpha chain; Haptoglobin beta chain]	Hp	Mus musculus (Mouse)	347	HPT
Q61656	DDX5_MOUSE	reviewed	Probable ATP-dependent RNA helicase DDX5 (EC 3.6.4.13) (DEAD box RNA helicase DEAD1) (mDEAD1) (DEAD box protein 5) (RNA helicase p68)	Ddx5 Tnz2	Mus musculus (Mouse)	614	DDX5
Q61694	3BHS5_MOUSE	reviewed	3 beta-hydroxysteroid dehydrogenase type 5 (3 beta-hydroxysteroid dehydrogenase type V) (3-beta-HSD V) (3-beta-hydroxy-5-ene steroid dehydrogenase) (NADPH-dependent 3-beta-hydroxy-Delta(5)-steroid dehydrogenase) (EC 1.1.1.-) (Progesterone reductase)	Hsd3b5	Mus musculus (Mouse)	373	3BHS5
Q61699	HS105_MOUSE	reviewed	Heat shock protein 105 kDa (42 degrees C-HSP) (Heat shock 110 kDa protein) (Heat shock-related 100 kDa protein E7I) (HSP-E7I)	Hsph1 Hsp105 Hsp110 Kiaa0201	Mus musculus (Mouse)	858	HS105
Q61702	ITIH1_MOUSE	reviewed	Inter-alpha-trypsin inhibitor heavy chain H1 (ITI heavy chain H1) (ITI-HC1) (Inter-alpha-inhibitor heavy chain 1)	Itih1	Mus musculus (Mouse)	907	ITIH1
Q61703	ITIH2_MOUSE	reviewed	Inter-alpha-trypsin inhibitor heavy chain H2 (ITI heavy chain H2) (ITI-HC2) (Inter-alpha-inhibitor heavy chain 2)	Itih2	Mus musculus (Mouse)	946	ITIH2
Q61733	RT31_MOUSE	reviewed	28S ribosomal protein S31, mitochondrial (MRP-S31) (S31mt) (Imogen 38)	Mrps31 Imogn38	Mus musculus (Mouse)	384	RT31
Q61735	CD47_MOUSE	reviewed	Leukocyte surface antigen CD47 (Integrin-associated protein) (IAP) (CD antigen CD47)	Cd47	Mus musculus (Mouse)	303	CD47
Q61749	EI2BD_MOUSE	reviewed	Translation initiation factor eIF-2B subunit delta (eIF-2B GDP-GTP exchange factor subunit delta)	Eif2b4 Eif2b Eif2bd Jgr1a	Mus musculus (Mouse)	524	EI2BD
Q61768	KINH_MOUSE	reviewed	Kinesin-1 heavy chain (Conventional kinesin heavy chain) (Ubiquitous kinesin heavy chain) (UKHC)	Kif5b Khcs Kns1	Mus musculus (Mouse)	963	KINH
Q61792	LASP1_MOUSE	reviewed	LIM and SH3 domain protein 1 (LASP-1) (Metastatic lymph node gene 50 protein) (MLN 50)	Lasp1 Mln50	Mus musculus (Mouse)	263	LASP1
Q61823	PDCD4_MOUSE	reviewed	Programmed cell death protein 4 (Protein MA-3) (Topoisomerase-inhibitor suppressed protein)	Pdcd4 Ma3 Tis	Mus musculus (Mouse)	469	PDCD4
Q61830	MRC1_MOUSE	reviewed	Macrophage mannose receptor 1 (MMR) (CD antigen CD206)	Mrc1	Mus musculus (Mouse)	1456	MRC1
Q61838	PZP_MOUSE	reviewed	Pregnancy zone protein (Alpha-2-macroglobulin) (Alpha-2-M) [Cleaved into: Alpha-2-macroglobulin 165 kDa subunit; Alpha-2-macroglobulin 35 kDa subunit]	Pzp A2m	Mus musculus (Mouse)	1495	PZP
Q61878	PRG2_MOUSE	reviewed	Bone marrow proteoglycan (BMPG) (Proteoglycan 2) [Cleaved into: Eosinophil granule major basic protein (EMBP) (MBP)]	Prg2 Mbp-1	Mus musculus (Mouse)	223	PRG2
Q61879	MYH10_MOUSE	reviewed	Myosin-10 (Cellular myosin heavy chain, type B) (Myosin heavy chain 10) (Myosin heavy chain, non-muscle IIb) (Non-muscle myosin heavy chain B) (NMMHC-B) (Non-muscle myosin heavy chain IIb) (NMMHC II-b) (NMMHC-IIB)	Myh10	Mus musculus (Mouse)	1976	MYH10
Q61907	PEMT_MOUSE	reviewed	Phosphatidylethanolamine N-methyltransferase (PEAMT) (PEMT) (EC 2.1.1.17) (EC 2.1.1.71) (Phospholipid methyltransferase) (PLMT)	Pemt Pempt Pemt2	Mus musculus (Mouse)	199	PEMT
Q61937	NPM_MOUSE	reviewed	Nucleophosmin (NPM) (Nucleolar phosphoprotein B23) (Nucleolar protein NO38) (Numatrin)	Npm1	Mus musculus (Mouse)	292	NPM
Q61990	PCBP2_MOUSE	reviewed	Poly(rC)-binding protein 2 (Alpha-CP2) (CTBP) (CBP) (Putative heterogeneous nuclear ribonucleoprotein X) (hnRNP X)	Pcbp2 Cbp Hnrnpx Hnrpx	Mus musculus (Mouse)	362	PCBP2
Q62086	PON2_MOUSE	reviewed	Serum paraoxonase/arylesterase 2 (PON 2) (EC 3.1.1.2) (EC 3.1.1.81) (Aromatic esterase 2) (A-esterase 2) (Serum aryldialkylphosphatase 2)	Pon2	Mus musculus (Mouse)	354	PON2
Q62087	PON3_MOUSE	reviewed	Serum paraoxonase/lactonase 3 (EC 3.1.1.2) (EC 3.1.1.81) (EC 3.1.8.1)	Pon3	Mus musculus (Mouse)	354	PON3
Q62093	SRSF2_MOUSE	reviewed	Serine/arginine-rich splicing factor 2 (Protein PR264) (Putative myelin regulatory factor 1) (MRF-1) (Splicing component, 35 kDa) (Splicing factor SC35) (SC-35) (Splicing factor, arginine/serine-rich 2)	Srsf2 Pr264 Sfrs10 Sfrs2	Mus musculus (Mouse)	221	SRSF2
Q62159	RHOC_MOUSE	reviewed	Rho-related GTP-binding protein RhoC (Silica-induced gene 61 protein) (SIG-61)	Rhoc Arhc	Mus musculus (Mouse)	193	RHOC
Q62167	DDX3X_MOUSE	reviewed	ATP-dependent RNA helicase DDX3X (EC 3.6.4.13) (D1Pas1-related sequence 2) (DEAD box RNA helicase DEAD3) (mDEAD3) (DEAD box protein 3, X-chromosomal) (Embryonic RNA helicase)	Ddx3x D1Pas1-rs2 Ddx3 Dead3 Erh	Mus musculus (Mouse)	662	DDX3X
Q62186	SSRD_MOUSE	reviewed	Translocon-associated protein subunit delta (TRAP-delta) (Signal sequence receptor subunit delta) (SSR-delta)	Ssr4	Mus musculus (Mouse)	172	SSRD
Q62241	RU1C_MOUSE	reviewed	U1 small nuclear ribonucleoprotein C (U1 snRNP C) (U1-C) (U1C)	Snrpc Snrp1c	Mus musculus (Mouse)	159	RU1C
Q62261	SPTB2_MOUSE	reviewed	Spectrin beta chain, non-erythrocytic 1 (Beta-II spectrin) (Embryonic liver fodrin) (Fodrin beta chain)	Sptbn1 Elf Spnb-2 Spnb2 Sptb2	Mus musculus (Mouse)	2363	SPTB2
Q62264	THRSP_MOUSE	reviewed	Thyroid hormone-inducible hepatic protein (Spot 14 protein) (S14) (SPOT14)	Thrsp S14	Mus musculus (Mouse)	150	THRSP
Q62318	TIF1B_MOUSE	reviewed	Transcription intermediary factor 1-beta (TIF1-beta) (E3 SUMO-protein ligase TRIM28) (EC 2.3.2.27) (KRAB-A-interacting protein) (KRIP-1) (RING-type E3 ubiquitin transferase TIF1-beta) (Tripartite motif-containing protein 28)	Trim28 Kap1 Krip1 Tif1b	Mus musculus (Mouse)	834	TIF1B
Q62348	TSN_MOUSE	reviewed	Translin (EC 3.1.-.-) (Component 3 of promoter of RISC) (C3PO) (Testis/brain RNA-binding protein) (TB-RBP)	Tsn	Mus musculus (Mouse)	228	TSN
Q62392	PHLA1_MOUSE	reviewed	Pleckstrin homology-like domain family A member 1 (Proline- and glutamine-rich protein) (PQ-rich protein) (PQR protein) (T-cell death-associated gene 51 protein)	Phlda1 Tdag51	Mus musculus (Mouse)	405	PHLA1
Q62417	SRBS1_MOUSE	reviewed	Sorbin and SH3 domain-containing protein 1 (Ponsin) (SH3 domain protein 5) (SH3P12) (c-Cbl-associated protein) (CAP)	Sorbs1 Kiaa1296 Sh3d5	Mus musculus (Mouse)	1290	SRBS1
Q62418	DBNL_MOUSE	reviewed	Drebrin-like protein (Actin-binding protein 1) (SH3 domain-containing protein 7)	Dbnl Abp1 Sh3p7	Mus musculus (Mouse)	436	DBNL
Q62422	OSTF1_MOUSE	reviewed	Osteoclast-stimulating factor 1 (SH3 domain protein 3)	Ostf1 Sh3d3 Sh3p2	Mus musculus (Mouse)	215	OSTF1
Q62425	NDUA4_MOUSE	reviewed	Cytochrome c oxidase subunit NDUFA4	Ndufa4	Mus musculus (Mouse)	82	NDUA4
Q62426	CYTB_MOUSE	reviewed	Cystatin-B (Stefin-B)	Cstb Cst6 Stfb	Mus musculus (Mouse)	98	CYTB
Q62433	NDRG1_MOUSE	reviewed	Protein NDRG1 (N-myc downstream-regulated gene 1 protein) (Protein Ndr1)	Ndrg1 Ndr1 Ndrl Tdd5	Mus musculus (Mouse)	394	NDRG1
Q62446	FKBP3_MOUSE	reviewed	Peptidyl-prolyl cis-trans isomerase FKBP3 (PPIase FKBP3) (EC 5.2.1.8) (25 kDa FK506-binding protein) (25 kDa FKBP) (FKBP-25) (FK506-binding protein 3) (FKBP-3) (Immunophilin FKBP25) (Rapamycin-selective 25 kDa immunophilin) (Rotamase)	Fkbp3 Fkbp25	Mus musculus (Mouse)	224	FKBP3
Q62448	IF4G2_MOUSE	reviewed	Eukaryotic translation initiation factor 4 gamma 2 (eIF-4-gamma 2) (eIF-4G 2) (eIF4G 2) (Novel APOBEC-1 target 1) (Translation repressor NAT1) (p97)	Eif4g2 Nat1	Mus musculus (Mouse)	906	IF4G2
Q62452	UD19_MOUSE	reviewed	UDP-glucuronosyltransferase 1-9 (UDPGT 1-9) (UGT1*9) (UGT1-09) (UGT1.9) (EC 2.4.1.17) (UDP-glucuronosyltransferase 1-7) (UDPGT) (UDP-glucuronosyltransferase 1A9) (UGT1A12) (UGTP4)	Ugt1a9 Ugt1 Ugt1a12	Mus musculus (Mouse)	528	UD19
Q62465	VAT1_MOUSE	reviewed	Synaptic vesicle membrane protein VAT-1 homolog (EC 1.-.-.-)	Vat1 Vat-1	Mus musculus (Mouse)	406	VAT1
Q63836	SBP2_MOUSE	reviewed	Selenium-binding protein 2 (56 kDa acetaminophen-binding protein) (AP56)	Selenbp2 Lpsb2	Mus musculus (Mouse)	472	SBP2
Q63870	CO7A1_MOUSE	reviewed	Collagen alpha-1(VII) chain (Long-chain collagen) (LC collagen)	Col7a1	Mus musculus (Mouse)	2944	CO7A1
Q63880	EST3A_MOUSE	reviewed	Carboxylesterase 3A (EC 3.1.1.1) (ES-male) (Liver carboxylesterase 31) (Esterase-31)	Ces3a Es31	Mus musculus (Mouse)	571	EST3A
Q63886	UD11_MOUSE	reviewed	UDP-glucuronosyltransferase 1-1 (UDPGT 1-1) (UGT1*1) (UGT1-01) (UGT1.1) (EC 2.4.1.17) (UDP-glucuronosyltransferase 1A1) (UGTBR1)	Ugt1a1 Ugt1	Mus musculus (Mouse)	535	UD11
Q63918	CAVN2_MOUSE	reviewed	Caveolae-associated protein 2 (Cavin-2) (Phosphatidylserine-binding protein) (Serum deprivation-response protein)	Cavin2 Sdpr Sdr	Mus musculus (Mouse)	418	CAVN2
Q63932	MP2K2_MOUSE	reviewed	Dual specificity mitogen-activated protein kinase kinase 2 (MAP kinase kinase 2) (MAPKK 2) (EC 2.7.12.2) (ERK activator kinase 2) (MAPK/ERK kinase 2) (MEK 2)	Map2k2 Mek2 Mkk2 Prkmk2	Mus musculus (Mouse)	401	MP2K2
Q64010	CRK_MOUSE	reviewed	Adapter molecule crk (Proto-oncogene c-Crk) (p38)	Crk Crko	Mus musculus (Mouse)	304	CRK
Q64105	SPRE_MOUSE	reviewed	Sepiapterin reductase (SPR) (EC 1.1.1.153)	Spr	Mus musculus (Mouse)	261	SPRE
Q64133	AOFA_MOUSE	reviewed	Amine oxidase [flavin-containing] A (EC 1.4.3.4) (Monoamine oxidase type A) (MAO-A)	Maoa	Mus musculus (Mouse)	526	AOFA
Q64152	BTF3_MOUSE	reviewed	Transcription factor BTF3 (Nascent polypeptide-associated complex subunit beta) (NAC-beta) (RNA polymerase B transcription factor 3)	Btf3	Mus musculus (Mouse)	204	BTF3
Q64176	EST1E_MOUSE	reviewed	Carboxylesterase 1E (EC 3.1.1.1) (Egasyn) (Liver carboxylesterase 22) (Es-22) (Esterase-22)	Ces1e Es22	Mus musculus (Mouse)	562	EST1E
Q64213	SF01_MOUSE	reviewed	Splicing factor 1 (CW17) (Mammalian branch point-binding protein) (BBP) (mBBP) (Transcription factor ZFM1) (mZFM) (Zinc finger gene in MEN1 locus) (Zinc finger protein 162)	Sf1 Zfm1 Zfp162	Mus musculus (Mouse)	653	SF01
Q64310	SURF4_MOUSE	reviewed	Surfeit locus protein 4	Surf4 Surf-4	Mus musculus (Mouse)	269	SURF4
Q64331	MYO6_MOUSE	reviewed	Unconventional myosin-VI (Unconventional myosin-6)	Myo6 Sv	Mus musculus (Mouse)	1265	MYO6
Q64337	SQSTM_MOUSE	reviewed	Sequestosome-1 (STONE14) (Ubiquitin-binding protein p62)	Sqstm1 A170 STAP	Mus musculus (Mouse)	442	SQSTM
Q64339	ISG15_MOUSE	reviewed	Ubiquitin-like protein ISG15 (Interferon-induced 15 kDa protein) (Interferon-induced 17 kDa protein) (IP17) (Ubiquitin cross-reactive protein)	Isg15 G1p2 Ucrp	Mus musculus (Mouse)	161	ISG15
Q64374	RGN_MOUSE	reviewed	Regucalcin (RC) (Gluconolactonase) (GNL) (EC 3.1.1.17) (Senescence marker protein 30) (SMP-30)	Rgn Smp30	Mus musculus (Mouse)	299	RGN
Q64378	FKBP5_MOUSE	reviewed	Peptidyl-prolyl cis-trans isomerase FKBP5 (PPIase FKBP5) (EC 5.2.1.8) (51 kDa FK506-binding protein) (51 kDa FKBP) (FKBP-51) (FK506-binding protein 5) (FKBP-5) (Rotamase)	Fkbp5 Fkbp51	Mus musculus (Mouse)	456	FKBP5
Q64433	CH10_MOUSE	reviewed	10 kDa heat shock protein, mitochondrial (Hsp10) (10 kDa chaperonin) (Chaperonin 10) (CPN10)	Hspe1	Mus musculus (Mouse)	102	CH10
Q64435	UD16_MOUSE	reviewed	UDP-glucuronosyltransferase 1-6 (UDPGT 1-6) (UGT1*6) (UGT1-06) (UGT1.6) (EC 2.4.1.17) (Phenol UDP-glucuronosyltransferase) (UDP-glucuronosyltransferase 1A6) (UGT1A6) (UGP1A1) (UGT1A7)	Ugt1a6 Ugt1 Ugt1a6a Ugt1a7	Mus musculus (Mouse)	531	UD16
Q64442	DHSO_MOUSE	reviewed	Sorbitol dehydrogenase (EC 1.1.1.14) (L-iditol 2-dehydrogenase)	Sord Sdh1	Mus musculus (Mouse)	357	DHSO
Q64458	CP2CT_MOUSE	reviewed	Cytochrome P450 2C29 (EC 1.14.14.1) (Aldehyde oxygenase) (CYPIIC29) (Cytochrome P-450 MUT-2)	Cyp2c29	Mus musculus (Mouse)	490	CP2CT
Q64459	CP3AB_MOUSE	reviewed	Cytochrome P450 3A11 (EC 1.14.14.1) (CYPIIIA11) (Cytochrome P-450IIIAM1) (Cytochrome P-450UT)	Cyp3a11 Cyp3a-11	Mus musculus (Mouse)	504	CP3AB
Q64462	CP4B1_MOUSE	reviewed	Cytochrome P450 4B1 (EC 1.14.14.1) (CYPIVB1)	Cyp4b1	Mus musculus (Mouse)	511	CP4B1
Q64464	CP3AD_MOUSE	reviewed	Cytochrome P450 3A13 (EC 1.14.14.1) (CYPIIIA13)	Cyp3a13 Cyp3a-13	Mus musculus (Mouse)	503	CP3AD
Q64471	GSTT1_MOUSE	reviewed	Glutathione S-transferase theta-1 (EC 2.5.1.18) (GST class-theta-1)	Gstt1	Mus musculus (Mouse)	240	GSTT1
Q64505	CP7A1_MOUSE	reviewed	Cholesterol 7-alpha-monooxygenase (EC 1.14.14.23) (CYPVII) (Cholesterol 7-alpha-hydroxylase) (Cytochrome P450 7A1)	Cyp7a1 Cyp7	Mus musculus (Mouse)	503	CP7A1
Q64511	TOP2B_MOUSE	reviewed	DNA topoisomerase 2-beta (EC 5.99.1.3) (DNA topoisomerase II, beta isozyme)	Top2b	Mus musculus (Mouse)	1612	TOP2B
Q64514	TPP2_MOUSE	reviewed	Tripeptidyl-peptidase 2 (TPP-2) (EC 3.4.14.10) (Tripeptidyl aminopeptidase) (Tripeptidyl-peptidase II) (TPP-II)	Tpp2	Mus musculus (Mouse)	1262	TPP2
Q64516	GLPK_MOUSE	reviewed	Glycerol kinase (GK) (Glycerokinase) (EC 2.7.1.30) (ATP:glycerol 3-phosphotransferase)	Gk Gyk	Mus musculus (Mouse)	559	GLPK
Q64520	KGUA_MOUSE	reviewed	Guanylate kinase (EC 2.7.4.8) (GMP kinase)	Guk1 Gmk	Mus musculus (Mouse)	198	KGUA
Q64521	GPDM_MOUSE	reviewed	Glycerol-3-phosphate dehydrogenase, mitochondrial (GPD-M) (GPDH-M) (EC 1.1.5.3) (Protein TISP38)	Gpd2 Gdm1	Mus musculus (Mouse)	727	GPDM
Q64674	SPEE_MOUSE	reviewed	Spermidine synthase (SPDSY) (EC 2.5.1.16) (Putrescine aminopropyltransferase)	Srm	Mus musculus (Mouse)	302	SPEE
Q64726	ZA2G_MOUSE	reviewed	Zinc-alpha-2-glycoprotein (Zn-alpha-2-GP) (Zn-alpha-2-glycoprotein)	Azgp1	Mus musculus (Mouse)	307	ZA2G
Q64727	VINC_MOUSE	reviewed	Vinculin (Metavinculin)	Vcl	Mus musculus (Mouse)	1066	VINC
Q64735	CR1L_MOUSE	reviewed	Complement component receptor 1-like protein (Complement regulatory protein Crry) (Protein p65)	Cr1l Crry Cry	Mus musculus (Mouse)	483	CR1L
Q64737	PUR2_MOUSE	reviewed	Trifunctional purine biosynthetic protein adenosine-3 [Includes: Phosphoribosylamine--glycine ligase (EC 6.3.4.13) (Glycinamide ribonucleotide synthetase) (GARS) (Phosphoribosylglycinamide synthetase); Phosphoribosylformylglycinamidine cyclo-ligase (EC 6.3.3.1) (AIR synthase) (AIRS) (Phosphoribosyl-aminoimidazole synthetase); Phosphoribosylglycinamide formyltransferase (EC 2.1.2.2) (5'-phosphorib…	Gart	Mus musculus (Mouse)	1010	PUR2
Q64FW2	RETST_MOUSE	reviewed	All-trans-retinol 13,14-reductase (EC 1.3.99.23) (All-trans-13,14-dihydroretinol saturase) (RetSat) (PPAR-alpha-regulated and starvation-induced gene protein)	Retsat Ppsig	Mus musculus (Mouse)	609	RETST
Q66GT5	PTPM1_MOUSE	reviewed	Phosphatidylglycerophosphatase and protein-tyrosine phosphatase 1 (EC 3.1.3.27) (PTEN-like phosphatase) (Phosphoinositide lipid phosphatase) (Protein-tyrosine phosphatase mitochondrial 1) (EC 3.1.3.16) (EC 3.1.3.48)	Ptpmt1 Plip	Mus musculus (Mouse)	193	PTPM1
Q68FD5	CLH1_MOUSE	reviewed	Clathrin heavy chain 1	Cltc	Mus musculus (Mouse)	1675	CLH1
Q68FF9	S5A1_MOUSE	reviewed	3-oxo-5-alpha-steroid 4-dehydrogenase 1 (EC 1.3.1.22) (SR type 1) (Steroid 5-alpha-reductase 1) (S5AR 1)	Srd5a1	Mus musculus (Mouse)	255	S5A1
Q68FL6	SYMC_MOUSE	reviewed	Methionine--tRNA ligase, cytoplasmic (EC 6.1.1.10) (Methionyl-tRNA synthetase) (MetRS)	Mars	Mus musculus (Mouse)	902	SYMC
Q69ZX8	ABLM3_MOUSE	reviewed	Actin-binding LIM protein 3 (abLIM-3) (Actin-binding LIM protein family member 3)	Ablim3 Kiaa0843	Mus musculus (Mouse)	682	ABLM3
Q6A0A9	F120A_MOUSE	reviewed	Constitutive coactivator of PPAR-gamma-like protein 1 (Oxidative stress-associated Src activator) (Protein FAM120A)	FAM120A Kiaa0183 Ossa	Mus musculus (Mouse)	1112	F120A
Q6DFW4	NOP58_MOUSE	reviewed	Nucleolar protein 58 (MSSP) (Nucleolar protein 5) (SIK-similar protein)	Nop58 Nol5	Mus musculus (Mouse)	536	NOP58
Q6DYE8	ENPP3_MOUSE	reviewed	Ectonucleotide pyrophosphatase/phosphodiesterase family member 3 (E-NPP 3) (Phosphodiesterase I beta) (PD-Ibeta) (Phosphodiesterase I/nucleotide pyrophosphatase 3) (CD antigen CD203c) [Includes: Alkaline phosphodiesterase I (EC 3.1.4.1); Nucleotide pyrophosphatase (NPPase) (EC 3.6.1.9) (Nucleotide diphosphatase)]	Enpp3	Mus musculus (Mouse)	874	ENPP3
Q6GQS1	SCMC3_MOUSE	reviewed	Calcium-binding mitochondrial carrier protein SCaMC-3 (Small calcium-binding mitochondrial carrier protein 3) (Solute carrier family 25 member 23)	Slc25a23 Scamc3	Mus musculus (Mouse)	467	SCMC3
Q6GQT9	NOMO1_MOUSE	reviewed	Nodal modulator 1	Nomo1	Mus musculus (Mouse)	1214	NOMO1
Q6GV12	KDSR_MOUSE	reviewed	3-ketodihydrosphingosine reductase (KDS reductase) (EC 1.1.1.102) (3-dehydrosphinganine reductase) (Follicular variant translocation protein 1 homolog) (FVT-1)	Kdsr Fvt1	Mus musculus (Mouse)	332	KDSR
Q6IRU2	TPM4_MOUSE	reviewed	Tropomyosin alpha-4 chain (Tropomyosin-4)	Tpm4	Mus musculus (Mouse)	248	TPM4
Q6IRU5	CLCB_MOUSE	reviewed	Clathrin light chain B (Lcb)	Cltb	Mus musculus (Mouse)	229	CLCB
Q6NSR8	PEPL1_MOUSE	reviewed	Probable aminopeptidase NPEPL1 (EC 3.4.11.-) (Aminopeptidase-like 1)	Npepl1	Mus musculus (Mouse)	524	PEPL1
Q6NVF9	CPSF6_MOUSE	reviewed	Cleavage and polyadenylation specificity factor subunit 6	Cpsf6	Mus musculus (Mouse)	551	CPSF6
Q6NZJ6	IF4G1_MOUSE	reviewed	Eukaryotic translation initiation factor 4 gamma 1 (eIF-4-gamma 1) (eIF-4G 1) (eIF-4G1)	Eif4g1	Mus musculus (Mouse)	1600	IF4G1
Q6P069	SORCN_MOUSE	reviewed	Sorcin	Sri	Mus musculus (Mouse)	198	SORCN
Q6P1B1	XPP1_MOUSE	reviewed	Xaa-Pro aminopeptidase 1 (EC 3.4.11.9) (Aminoacylproline aminopeptidase) (Cytosolic aminopeptidase P) (Soluble aminopeptidase P) (sAmp) (X-Pro aminopeptidase 1) (X-prolyl aminopeptidase 1, soluble)	Xpnpep1	Mus musculus (Mouse)	623	XPP1
Q6P3A8	ODBB_MOUSE	reviewed	2-oxoisovalerate dehydrogenase subunit beta, mitochondrial (EC 1.2.4.4) (Branched-chain alpha-keto acid dehydrogenase E1 component beta chain) (BCKDE1B) (BCKDH E1-beta)	Bckdhb	Mus musculus (Mouse)	390	ODBB
Q6P542	ABCF1_MOUSE	reviewed	ATP-binding cassette sub-family F member 1	Abcf1	Mus musculus (Mouse)	837	ABCF1
Q6P5E4	UGGG1_MOUSE	reviewed	UDP-glucose:glycoprotein glucosyltransferase 1 (UGT1) (EC 2.4.1.-) (UDP--Glc:glycoprotein glucosyltransferase) (UDP-glucose ceramide glucosyltransferase-like 1)	Uggt1 Gt Ugcgl1 Uggt Ugt1 Ugtr	Mus musculus (Mouse)	1551	UGGG1
Q6P6J9	TXD15_MOUSE	reviewed	Thioredoxin domain-containing protein 15	Txndc15	Mus musculus (Mouse)	344	TXD15
Q6P6M5	PX11C_MOUSE	reviewed	Peroxisomal membrane protein 11C (Peroxin-11C) (Peroxisomal biogenesis factor 11C) (Protein PEX11 homolog gamma) (PEX11-gamma)	Pex11g Pex11c	Mus musculus (Mouse)	241	PX11C
Q6P6M7	SPCS_MOUSE	reviewed	O-phosphoseryl-tRNA(Sec) selenium transferase (EC 2.9.1.2) (Selenocysteine synthase) (Sec synthase) (Selenocysteinyl-tRNA(Sec) synthase) (Sep-tRNA:Sec-tRNA synthase) (SepSecS) (UGA suppressor tRNA-associated protein)	Sepsecs D5Ertd135e	Mus musculus (Mouse)	504	SPCS
Q6P8X1	SNX6_MOUSE	reviewed	Sorting nexin-6 [Cleaved into: Sorting nexin-6, N-terminally processed]	Snx6	Mus musculus (Mouse)	406	SNX6
Q6P9R2	OXSR1_MOUSE	reviewed	Serine/threonine-protein kinase OSR1 (EC 2.7.11.1) (Oxidative stress-responsive 1 protein)	Oxsr1 Osr1	Mus musculus (Mouse)	527	OXSR1
Q6PA06	ATLA2_MOUSE	reviewed	Atlastin-2 (EC 3.6.5.-) (ADP-ribosylation factor-like protein 6-interacting protein 2) (ARL-6-interacting protein 2) (Aip-2)	Atl2 Arl6ip2	Mus musculus (Mouse)	583	ATLA2
Q6PB66	LPPRC_MOUSE	reviewed	Leucine-rich PPR motif-containing protein, mitochondrial (130 kDa leucine-rich protein) (LRP 130) (mLRP130)	Lrpprc Lrp130	Mus musculus (Mouse)	1392	LPPRC
Q6PDM2	SRSF1_MOUSE	reviewed	Serine/arginine-rich splicing factor 1 (ASF/SF2) (Pre-mRNA-splicing factor SRp30a) (Splicing factor, arginine/serine-rich 1)	Srsf1 Sfrs1	Mus musculus (Mouse)	248	SRSF1
Q6PGB6	NAA50_MOUSE	reviewed	N-alpha-acetyltransferase 50 (EC 2.3.1.258) (N-acetyltransferase NAT13) (N-epsilon-acetyltransferase 50) (EC 2.3.1.-) (NatE catalytic subunit)	Naa50 Mak3 Nat13	Mus musculus (Mouse)	169	NAA50
Q6PGC1	DHX29_MOUSE	reviewed	ATP-dependent RNA helicase DHX29 (EC 3.6.4.13) (DEAH box protein 29)	Dhx29	Mus musculus (Mouse)	1365	DHX29
Q6PHN9	RAB35_MOUSE	reviewed	Ras-related protein Rab-35	Rab35	Mus musculus (Mouse)	201	RAB35
Q6Q899	DDX58_MOUSE	reviewed	Probable ATP-dependent RNA helicase DDX58 (EC 3.6.4.13) (DEAD box protein 58) (RIG-I-like receptor 1) (RLR-1) (Retinoic acid-inducible gene 1 protein) (RIG-1) (Retinoic acid-inducible gene I protein) (RIG-I)	Ddx58	Mus musculus (Mouse)	926	DDX58
Q6QD59	SEC20_MOUSE	reviewed	Vesicle transport protein SEC20	Bnip1 Sec20 Sec20l	Mus musculus (Mouse)	228	SEC20
Q6TCG2	PAQR9_MOUSE	reviewed	Membrane progesterone receptor epsilon (mPR epsilon) (Membrane progesterone P4 receptor epsilon) (Membrane progestin receptor epsilon) (Progesterone and adipoQ receptor family member 9) (Progestin and adipoQ receptor family member 9) (Progestin and adipoQ receptor family member IX)	Paqr9	Mus musculus (Mouse)	375	PAQR9
Q6WVG3	KCD12_MOUSE	reviewed	BTB/POZ domain-containing protein KCTD12 (Pfetin) (Predominantly fetal expressed T1 domain)	Kctd12 Pfet1	Mus musculus (Mouse)	327	KCD12
Q6XVG2	CP254_MOUSE	reviewed	Cytochrome P450 2C54 (EC 1.14.14.1) (CYPIIC54)	Cyp2c54	Mus musculus (Mouse)	490	CP254
Q6ZQ38	CAND1_MOUSE	reviewed	Cullin-associated NEDD8-dissociated protein 1 (Cullin-associated and neddylation-dissociated protein 1) (p120 CAND1)	Cand1 D10Ertd516e Kiaa0829	Mus musculus (Mouse)	1230	CAND1
Q6ZQ58	LARP1_MOUSE	reviewed	La-related protein 1 (La ribonucleoprotein domain family member 1)	Larp1 Kiaa0731 Larp	Mus musculus (Mouse)	1072	LARP1
Q6ZQI3	MLEC_MOUSE	reviewed	Malectin	Mlec Kiaa0152	Mus musculus (Mouse)	291	MLEC
Q6ZWN5	RS9_MOUSE	reviewed	40S ribosomal protein S9	Rps9	Mus musculus (Mouse)	194	RS9
Q6ZWU9	RS27_MOUSE	reviewed	40S ribosomal protein S27	Rps27	Mus musculus (Mouse)	84	RS27
Q6ZWV3	RL10_MOUSE	reviewed	60S ribosomal protein L10 (Protein QM homolog)	Rpl10 Qm	Mus musculus (Mouse)	214	RL10
Q6ZWV7	RL35_MOUSE	reviewed	60S ribosomal protein L35	Rpl35	Mus musculus (Mouse)	123	RL35
Q6ZWX6	IF2A_MOUSE	reviewed	Eukaryotic translation initiation factor 2 subunit 1 (Eukaryotic translation initiation factor 2 subunit alpha) (eIF-2-alpha) (eIF-2A) (eIF-2alpha)	Eif2s1 Eif2a	Mus musculus (Mouse)	315	IF2A
Q6ZWY3	RS27L_MOUSE	reviewed	40S ribosomal protein S27-like	Rps27l	Mus musculus (Mouse)	84	RS27L
Q71KT5	ERG24_MOUSE	reviewed	Delta(14)-sterol reductase (Delta-14-SR) (EC 1.3.1.70) (C-14 sterol reductase) (C14SR) (Sterol C14-reductase) (Transmembrane 7 superfamily member 2)	Tm7sf2	Mus musculus (Mouse)	418	ERG24
Q71RI9	KAT3_MOUSE	reviewed	Kynurenine--oxoglutarate transaminase 3 (EC 2.6.1.7) (Cysteine-S-conjugate beta-lyase 2) (EC 4.4.1.13) (Kynurenine aminotransferase 3) (Kynurenine aminotransferase III) (KATIII) (Kynurenine--glyoxylate transaminase) (EC 2.6.1.63) (Kynurenine--oxoglutarate transaminase III)	Kyat3 Ccbl2 Kat3	Mus musculus (Mouse)	455	KAT3
Q75N73	S39AE_MOUSE	reviewed	Zinc transporter ZIP14 (Factor for adipocyte differentiation 123) (FAD-123) (Solute carrier family 39 member 14) (Zrt- and Irt-like protein 14) (ZIP-14)	Slc39a14 Fad123 Kiaa0062 Zip14	Mus musculus (Mouse)	489	S39AE
Q76LS9	MINY1_MOUSE	reviewed	Ubiquitin carboxyl-terminal hydrolase MINDY-1 (EC 3.4.19.12) (Deubiquitinating enzyme MINDY-1) (NF-E2 inducible protein) (Protein FAM63A)	Mindy1 Fam63a Ni	Mus musculus (Mouse)	468	MINY1
Q76M72	S22AR_MOUSE	reviewed	Solute carrier family 22 member 27 (Organic anion transporter 9)	Slc22a27 Oat9	Mus musculus (Mouse)	551	S22AR
Q76MZ3	2AAA_MOUSE	reviewed	Serine/threonine-protein phosphatase 2A 65 kDa regulatory subunit A alpha isoform (PP2A subunit A isoform PR65-alpha) (PP2A subunit A isoform R1-alpha)	Ppp2r1a	Mus musculus (Mouse)	589	2AAA
Q78IK2	USMG5_MOUSE	reviewed	Up-regulated during skeletal muscle growth protein 5 (Diabetes-associated protein in insulin-sensitive tissues)	Usmg5 Dapit	Mus musculus (Mouse)	58	USMG5
Q78IK4	MIC27_MOUSE	reviewed	MICOS complex subunit Mic27 (Apolipoprotein O-like) (Protein FAM121A)	Apool Fam121a Mic27	Mus musculus (Mouse)	265	MIC27
Q78JT3	3HAO_MOUSE	reviewed	3-hydroxyanthranilate 3,4-dioxygenase (EC 1.13.11.6) (3-hydroxyanthranilate oxygenase) (3-HAO) (3-hydroxyanthranilic acid dioxygenase) (HAD)	Haao	Mus musculus (Mouse)	286	3HAO
Q78KK3	S22AI_MOUSE	reviewed	Solute carrier family 22 member 18 (Imprinted multi-membrane-spanning polyspecific transporter-related protein 1) (Multi-membrane-spanning polyspecific transporter) (Organic cation transporter-like protein 2) (ORCTL-2)	Slc22a18 Impt1 Itm Orctl2 Tssc5	Mus musculus (Mouse)	406	S22AI
Q78PY7	SND1_MOUSE	reviewed	Staphylococcal nuclease domain-containing protein 1 (100 kDa coactivator) (p100 co-activator)	Snd1	Mus musculus (Mouse)	910	SND1
Q78T54	VMA21_MOUSE	reviewed	Vacuolar ATPase assembly integral membrane protein Vma21	Vma21	Mus musculus (Mouse)	101	VMA21
Q78XF5	OSTC_MOUSE	reviewed	Oligosaccharyltransferase complex subunit OSTC	Ostc	Mus musculus (Mouse)	149	OSTC
Q791T5	MTCH1_MOUSE	reviewed	Mitochondrial carrier homolog 1 (Mitochondrial carrier-like protein 1)	Mtch1	Mus musculus (Mouse)	389	MTCH1
Q791V5	MTCH2_MOUSE	reviewed	Mitochondrial carrier homolog 2	Mtch2	Mus musculus (Mouse)	303	MTCH2
Q7SIG6	ASAP2_MOUSE	reviewed	Arf-GAP with SH3 domain, ANK repeat and PH domain-containing protein 2 (Development and differentiation-enhancing factor 2) (Paxillin-associated protein with ARF GAP activity 3) (PAG3) (Pyk2 C-terminus-associated protein) (PAP)	Asap2 Ddef2 Gm1523 Gm592	Mus musculus (Mouse)	958	ASAP2
Q7TMB8	CYFP1_MOUSE	reviewed	Cytoplasmic FMR1-interacting protein 1 (Specifically Rac1-associated protein 1) (Sra-1)	Cyfip1 Kiaa0068 Shyc Sra1	Mus musculus (Mouse)	1253	CYFP1
Q7TMF3	NDUAC_MOUSE	reviewed	NADH dehydrogenase [ubiquinone] 1 alpha subcomplex subunit 12 (Complex I-B17.2) (CI-B17.2) (CIB17.2) (NADH-ubiquinone oxidoreductase subunit B17.2)	Ndufa12	Mus musculus (Mouse)	145	NDUAC
Q7TMK9	HNRPQ_MOUSE	reviewed	Heterogeneous nuclear ribonucleoprotein Q (hnRNP Q) (Glycine- and tyrosine-rich RNA-binding protein) (GRY-RBP) (NS1-associated protein 1) (Synaptotagmin-binding, cytoplasmic RNA-interacting protein) (pp68)	Syncrip Hnrpq Nsap1 Nsap1l	Mus musculus (Mouse)	623	HNRPQ
Q7TMM9	TBB2A_MOUSE	reviewed	Tubulin beta-2A chain	Tubb2a Tubb2	Mus musculus (Mouse)	445	TBB2A
Q7TMS5	ABCG2_MOUSE	reviewed	ATP-binding cassette sub-family G member 2 (Breast cancer resistance protein 1 homolog) (Urate exporter) (CD antigen CD338)	Abcg2 Abcp Bcrp1	Mus musculus (Mouse)	657	ABCG2
Q7TN29	SMAP2_MOUSE	reviewed	Stromal membrane-associated protein 2 (Stromal membrane-associated protein 1-like)	Smap2 Smap1l	Mus musculus (Mouse)	428	SMAP2
Q7TNE1	SUCHY_MOUSE	reviewed	Succinate--hydroxymethylglutarate CoA-transferase (EC 2.8.3.13) (SuccinylCoA:glutarate-CoA transferase)	Sugct	Mus musculus (Mouse)	436	SUCHY
Q7TNG8	LDHD_MOUSE	reviewed	Probable D-lactate dehydrogenase, mitochondrial (DLD) (Lactate dehydrogenase D) (EC 1.1.2.4)	Ldhd	Mus musculus (Mouse)	484	LDHD
Q7TPH6	MYCB2_MOUSE	reviewed	E3 ubiquitin-protein ligase MYCBP2 (EC 2.3.2.27) (Myc-binding protein 2) (Pam/highwire/rpm-1 protein) (Protein associated with Myc) (RING-type E3 ubiquitin transferase MYCBP2)	Mycbp2 Pam Phr1	Mus musculus (Mouse)	4711	MYCB2
Q7TPR4	ACTN1_MOUSE	reviewed	Alpha-actinin-1 (Alpha-actinin cytoskeletal isoform) (F-actin cross-linking protein) (Non-muscle alpha-actinin-1)	Actn1	Mus musculus (Mouse)	892	ACTN1
Q7TPV4	MBB1A_MOUSE	reviewed	Myb-binding protein 1A (Myb-binding protein of 160 kDa)	Mybbp1a P160	Mus musculus (Mouse)	1344	MBB1A
Q7TQ95	LNP_MOUSE	reviewed	Protein lunapark (Protein ulnaless)	Lnpk Kiaa1715 Lnp Uln	Mus musculus (Mouse)	425	LNP
Q7TQI3	OTUB1_MOUSE	reviewed	Ubiquitin thioesterase OTUB1 (EC 3.4.19.12) (Deubiquitinating enzyme OTUB1) (OTU domain-containing ubiquitin aldehyde-binding protein 1) (Otubain-1) (Ubiquitin-specific-processing protease OTUB1)	Otub1	Mus musculus (Mouse)	271	OTUB1
Q7TSV4	PGM2_MOUSE	reviewed	Phosphoglucomutase-2 (PGM 2) (EC 5.4.2.2) (Glucose phosphomutase 2) (Phosphodeoxyribomutase) (Phosphoglucomutase-1) (Phosphopentomutase) (EC 5.4.2.7)	Pgm2 Pgm1	Mus musculus (Mouse)	620	PGM2
Q7TT50	MRCKB_MOUSE	reviewed	Serine/threonine-protein kinase MRCK beta (EC 2.7.11.1) (CDC42-binding protein kinase beta) (DMPK-like beta) (Myotonic dystrophy kinase-related CDC42-binding kinase beta) (MRCK beta) (Myotonic dystrophy protein kinase-like beta)	Cdc42bpb Kiaa1124	Mus musculus (Mouse)	1713	MRCKB
Q80SU7	GVIN1_MOUSE	reviewed	Interferon-induced very large GTPase 1 (Very large-inducible GTPase-1) (VLIG-1)	Gvin1	Mus musculus (Mouse)	2427	GVIN1
Q80SY4	MIB1_MOUSE	reviewed	E3 ubiquitin-protein ligase MIB1 (EC 2.3.2.27) (DAPK-interacting protein 1) (DIP-1) (Mind bomb homolog 1) (RING-type E3 ubiquitin transferase MIB1)	Mib1 Dip1 Kiaa1323 Mib	Mus musculus (Mouse)	1006	MIB1
Q80SZ7	GBG5_MOUSE	reviewed	Guanine nucleotide-binding protein G(I)/G(S)/G(O) subunit gamma-5	Gng5 Gngt5	Mus musculus (Mouse)	68	GBG5
Q80TH2	ERBIN_MOUSE	reviewed	Erbin (Densin-180-like protein) (Erbb2-interacting protein) (Protein LAP2)	Erbin Erbb2ip Kiaa1225 Lap2	Mus musculus (Mouse)	1402	ERBIN
Q80U72	SCRIB_MOUSE	reviewed	Protein scribble homolog (Scribble) (Protein LAP4)	Scrib Kiaa0147 Lap4 Scrib1	Mus musculus (Mouse)	1612	SCRIB
Q80UG1	FADS6_MOUSE	reviewed	Fatty acid desaturase 6 (EC 1.14.19.-)	Fads6	Mus musculus (Mouse)	342	FADS6
Q80UG5	SEPT9_MOUSE	reviewed	Septin-9 (SL3-3 integration site 1 protein)	Sept9 Kiaa0991 Sint1	Mus musculus (Mouse)	583	42987
Q80UM7	MOGS_MOUSE	reviewed	Mannosyl-oligosaccharide glucosidase (EC 3.2.1.106) (Glucosidase 1) (Glycoprotein-processing glucosidase I)	Mogs Gcs1	Mus musculus (Mouse)	834	MOGS
Q80UU9	PGRC2_MOUSE	reviewed	Membrane-associated progesterone receptor component 2	Pgrmc2	Mus musculus (Mouse)	217	PGRC2
Q80V03	ADCK5_MOUSE	reviewed	Uncharacterized aarF domain-containing protein kinase 5 (EC 2.7.11.-)	Adck5	Mus musculus (Mouse)	582	ADCK5
Q80W21	GSTM7_MOUSE	reviewed	Glutathione S-transferase Mu 7 (EC 2.5.1.18) (GST class-mu 7) (GSTM-7)	Gstm7	Mus musculus (Mouse)	218	GSTM7
Q80W22	THNS2_MOUSE	reviewed	Threonine synthase-like 2 (TSH2) (mTSH2) (EC 4.2.3.-)	Thnsl2	Mus musculus (Mouse)	483	THNS2
Q80W54	FACE1_MOUSE	reviewed	CAAX prenyl protease 1 homolog (EC 3.4.24.84) (Farnesylated proteins-converting enzyme 1) (FACE-1) (Prenyl protein-specific endoprotease 1) (Zinc metalloproteinase Ste24 homolog)	Zmpste24 Face1	Mus musculus (Mouse)	475	FACE1
Q80WC7	AGFG2_MOUSE	reviewed	Arf-GAP domain and FG repeat-containing protein 2 (HIV-1 Rev-binding protein-like protein) (Rev/Rex activation domain-binding protein related) (RAB-R)	Agfg2 Hrbl Rabr	Mus musculus (Mouse)	479	AGFG2
Q80WJ7	LYRIC_MOUSE	reviewed	Protein LYRIC (3D3/LYRIC) (Lysine-rich CEACAM1 co-isolated protein) (Metadherin) (Metastasis adhesion protein)	Mtdh Lyric	Mus musculus (Mouse)	579	LYRIC
Q80WW9	DDRGK_MOUSE	reviewed	DDRGK domain-containing protein 1 (UFM1-binding and PCI domain-containing protein 1)	Ddrgk1 Ufbp1	Mus musculus (Mouse)	315	DDRGK
Q80X19	COEA1_MOUSE	reviewed	Collagen alpha-1(XIV) chain	Col14a1	Mus musculus (Mouse)	1797	COEA1
Q80X50	UBP2L_MOUSE	reviewed	Ubiquitin-associated protein 2-like	Ubap2l	Mus musculus (Mouse)	1107	UBP2L
Q80X71	T106B_MOUSE	reviewed	Transmembrane protein 106B	Tmem106b	Mus musculus (Mouse)	275	T106B
Q80X85	RT07_MOUSE	reviewed	28S ribosomal protein S7, mitochondrial (MRP-S7) (S7mt)	Mrps7	Mus musculus (Mouse)	242	RT07
Q80X90	FLNB_MOUSE	reviewed	Filamin-B (FLN-B) (ABP-280-like protein) (Actin-binding-like protein) (Beta-filamin)	Flnb	Mus musculus (Mouse)	2602	FLNB
Q80XL6	ACD11_MOUSE	reviewed	Acyl-CoA dehydrogenase family member 11 (ACAD-11) (EC 1.3.99.-)	Acad11	Mus musculus (Mouse)	779	ACD11
Q80XN0	BDH_MOUSE	reviewed	D-beta-hydroxybutyrate dehydrogenase, mitochondrial (EC 1.1.1.30) (3-hydroxybutyrate dehydrogenase) (BDH)	Bdh1 Bdh	Mus musculus (Mouse)	343	BDH
Q80XU3	NUCKS_MOUSE	reviewed	Nuclear ubiquitous casein and cyclin-dependent kinase substrate 1 (JC7)	Nucks1 Nucks	Mus musculus (Mouse)	234	NUCKS
Q80Y14	GLRX5_MOUSE	reviewed	Glutaredoxin-related protein 5, mitochondrial (Monothiol glutaredoxin-5)	Glrx5	Mus musculus (Mouse)	152	GLRX5
Q810B6	ANFY1_MOUSE	reviewed	Rabankyrin-5 (Rank-5) (Ankyrin repeat and FYVE domain-containing protein 1) (Ankyrin repeats hooked to a zinc finger motif)	Ankfy1 Ankhzn Kiaa1255	Mus musculus (Mouse)	1169	ANFY1
Q810J8	ZFYV1_MOUSE	reviewed	Zinc finger FYVE domain-containing protein 1	Zfyve1	Mus musculus (Mouse)	777	ZFYV1
Q811D0	DLG1_MOUSE	reviewed	Disks large homolog 1 (Embryo-dlg/synapse-associated protein 97) (E-dlg/SAP97) (Synapse-associated protein 97) (SAP-97) (SAP97)	Dlg1 Dlgh1	Mus musculus (Mouse)	905	DLG1
Q811U4	MFN1_MOUSE	reviewed	Mitofusin-1 (EC 3.6.5.-) (Transmembrane GTPase MFN1)	Mfn1	Mus musculus (Mouse)	741	MFN1
Q8BFP9	PDK1_MOUSE	reviewed	[Pyruvate dehydrogenase (acetyl-transferring)] kinase isozyme 1, mitochondrial (EC 2.7.11.2) (Pyruvate dehydrogenase kinase isoform 1) (PDH kinase 1)	Pdk1	Mus musculus (Mouse)	434	PDK1
Q8BFQ8	GALD1_MOUSE	reviewed	Glutamine amidotransferase-like class 1 domain-containing protein 1 (Parkinson disease 7 domain-containing protein 1)	Gatd1 Pddc1	Mus musculus (Mouse)	220	GALD1
Q8BFR5	EFTU_MOUSE	reviewed	Elongation factor Tu, mitochondrial	Tufm	Mus musculus (Mouse)	452	EFTU
Q8BFS6	CPPED_MOUSE	reviewed	Serine/threonine-protein phosphatase CPPED1 (EC 3.1.3.16) (Calcineurin-like phosphoesterase domain-containing protein 1)	Cpped1 Cstp1	Mus musculus (Mouse)	312	CPPED
Q8BFW7	LPP_MOUSE	reviewed	Lipoma-preferred partner homolog	Lpp	Mus musculus (Mouse)	613	LPP
Q8BFY6	PEF1_MOUSE	reviewed	Peflin (PEF protein with a long N-terminal hydrophobic domain) (Penta-EF hand domain-containing protein 1)	Pef1	Mus musculus (Mouse)	275	PEF1
Q8BFY9	TNPO1_MOUSE	reviewed	Transportin-1 (Importin beta-2) (Karyopherin beta-2)	Tnpo1 Kpnb2	Mus musculus (Mouse)	898	TNPO1
Q8BFZ3	ACTBL_MOUSE	reviewed	Beta-actin-like protein 2 (Kappa-actin)	Actbl2	Mus musculus (Mouse)	376	ACTBL
Q8BFZ9	ERLN2_MOUSE	reviewed	Erlin-2 (Endoplasmic reticulum lipid raft-associated protein 2) (Stomatin-prohibitin-flotillin-HflC/K domain-containing protein 2) (SPFH domain-containing protein 2)	Erlin2 Spfh2	Mus musculus (Mouse)	340	ERLN2
Q8BG05	ROA3_MOUSE	reviewed	Heterogeneous nuclear ribonucleoprotein A3 (hnRNP A3)	Hnrnpa3 Hnrpa3	Mus musculus (Mouse)	379	ROA3
Q8BG32	PSD11_MOUSE	reviewed	26S proteasome non-ATPase regulatory subunit 11 (26S proteasome regulatory subunit RPN6) (26S proteasome regulatory subunit S9) (26S proteasome regulatory subunit p44.5)	Psmd11	Mus musculus (Mouse)	422	PSD11
Q8BG51	MIRO1_MOUSE	reviewed	Mitochondrial Rho GTPase 1 (MIRO-1) (EC 3.6.5.-) (Ras homolog gene family member T1)	Rhot1 Arht1	Mus musculus (Mouse)	631	MIRO1
Q8BG67	EFR3A_MOUSE	reviewed	Protein EFR3 homolog A (Protein EFR3-like)	Efr3a Kiaa0143	Mus musculus (Mouse)	819	EFR3A
Q8BGA8	ACSM5_MOUSE	reviewed	Acyl-coenzyme A synthetase ACSM5, mitochondrial (EC 6.2.1.2)	Acsm5 Macs3	Mus musculus (Mouse)	578	ACSM5
Q8BGC4	PTGR3_MOUSE	reviewed	Prostaglandin reductase-3 (PTGR-3) (EC 1.3.1.48) (15-oxoprostaglandin 13-reductase) (Zinc-binding alcohol dehydrogenase domain-containing protein 2)	Zadh2 Ptgr3	Mus musculus (Mouse)	377	PTGR3
Q8BGD8	COA6_MOUSE	reviewed	Cytochrome c oxidase assembly factor 6 homolog	Coa6	Mus musculus (Mouse)	79	COA6
Q8BGD9	IF4B_MOUSE	reviewed	Eukaryotic translation initiation factor 4B (eIF-4B)	Eif4b	Mus musculus (Mouse)	611	IF4B
Q8BGG9	ACNT2_MOUSE	reviewed	Acyl-coenzyme A amino acid N-acyltransferase 2 (EC 2.3.1.-)	Acnat2	Mus musculus (Mouse)	420	ACNT2
Q8BGH2	SAM50_MOUSE	reviewed	Sorting and assembly machinery component 50 homolog	Samm50	Mus musculus (Mouse)	469	SAM50
Q8BGI5	PEX26_MOUSE	reviewed	Peroxisome assembly protein 26 (Peroxin-26)	Pex26	Mus musculus (Mouse)	305	PEX26
Q8BGQ7	SYAC_MOUSE	reviewed	Alanine--tRNA ligase, cytoplasmic (EC 6.1.1.7) (Alanyl-tRNA synthetase) (AlaRS)	Aars	Mus musculus (Mouse)	968	SYAC
Q8BGS1	E41L5_MOUSE	reviewed	Band 4.1-like protein 5	Epb41l5 Epb4.1l5 Kiaa1548	Mus musculus (Mouse)	731	E41L5
Q8BGS7	CEPT1_MOUSE	reviewed	Choline/ethanolaminephosphotransferase 1 (mCEPT1) (EC 2.7.8.1) (EC 2.7.8.2)	Cept1	Mus musculus (Mouse)	416	CEPT1
Q8BGT5	ALAT2_MOUSE	reviewed	Alanine aminotransferase 2 (ALT2) (EC 2.6.1.2) (Glutamate pyruvate transaminase 2) (GPT 2) (Glutamic--alanine transaminase 2) (Glutamic--pyruvic transaminase 2)	Gpt2 Aat2	Mus musculus (Mouse)	522	ALAT2
Q8BGX2	TIM29_MOUSE	reviewed	Mitochondrial import inner membrane translocase subunit Tim29 (TIM29)	Timm29	Mus musculus (Mouse)	266	TIM29
Q8BGY7	F210A_MOUSE	reviewed	Protein FAM210A	Fam210a	Mus musculus (Mouse)	273	F210A
Q8BH00	AL8A1_MOUSE	reviewed	Aldehyde dehydrogenase family 8 member A1 (EC 1.2.1.-) (Retinal dehydrogenase 4)	Aldh8a1 Raldh4	Mus musculus (Mouse)	487	AL8A1
Q8BH24	TM9S4_MOUSE	reviewed	Transmembrane 9 superfamily member 4	Tm9sf4 Kiaa0255	Mus musculus (Mouse)	643	TM9S4
Q8BH35	CO8B_MOUSE	reviewed	Complement component C8 beta chain (Complement component 8 subunit beta)	C8b	Mus musculus (Mouse)	589	CO8B
Q8BH59	CMC1_MOUSE	reviewed	Calcium-binding mitochondrial carrier protein Aralar1 (Mitochondrial aspartate glutamate carrier 1) (Solute carrier family 25 member 12)	Slc25a12 Aralar1	Mus musculus (Mouse)	677	CMC1
Q8BH69	SPS1_MOUSE	reviewed	Selenide, water dikinase 1 (EC 2.7.9.3) (Selenium donor protein 1) (Selenophosphate synthase 1)	Sephs1 Sps1	Mus musculus (Mouse)	392	SPS1
Q8BH86	GLUCM_MOUSE	reviewed	D-glutamate cyclase, mitochondrial (EC 4.2.1.48)	Dglucy	Mus musculus (Mouse)	617	GLUCM
Q8BH95	ECHM_MOUSE	reviewed	Enoyl-CoA hydratase, mitochondrial (EC 4.2.1.17) (Enoyl-CoA hydratase 1) (Short-chain enoyl-CoA hydratase) (SCEH)	Echs1	Mus musculus (Mouse)	290	ECHM
Q8BHA3	DTD2_MOUSE	reviewed	Putative D-tyrosyl-tRNA(Tyr) deacylase 2 (EC 3.1.-.-) (Putative D-tyrosyl-tRNA deacylase 2)	Dtd2	Mus musculus (Mouse)	168	DTD2
Q8BHC4	DCAKD_MOUSE	reviewed	Dephospho-CoA kinase domain-containing protein	Dcakd	Mus musculus (Mouse)	231	DCAKD
Q8BHD7	PTBP3_MOUSE	reviewed	Polypyrimidine tract-binding protein 3 (Regulator of differentiation 1) (Rod1)	Ptbp3 Rod1	Mus musculus (Mouse)	523	PTBP3
Q8BHE8	MAIP1_MOUSE	reviewed	m-AAA protease-interacting protein 1, mitochondrial (Matrix AAA peptidase-interacting protein 1)	Maip1	Mus musculus (Mouse)	291	MAIP1
Q8BHG1	NRDC_MOUSE	reviewed	Nardilysin (EC 3.4.24.61) (N-arginine dibasic convertase) (NRD convertase) (NRD-C) (Nardilysin convertase)	Nrdc Nrd1	Mus musculus (Mouse)	1161	NRDC
Q8BHG2	CA123_MOUSE	reviewed	UPF0587 protein C1orf123 homolog		Mus musculus (Mouse)	160	CA123
Q8BHI7	ELOV5_MOUSE	reviewed	Elongation of very long chain fatty acids protein 5 (EC 2.3.1.199) (3-keto acyl-CoA synthase Elovl5) (ELOVL fatty acid elongase 5) (ELOVL FA elongase 5) (Very long chain 3-ketoacyl-CoA synthase 5) (Very long chain 3-oxoacyl-CoA synthase 5)	Elovl5	Mus musculus (Mouse)	299	ELOV5
Q8BHN3	GANAB_MOUSE	reviewed	Neutral alpha-glucosidase AB (EC 3.2.1.84) (Alpha-glucosidase 2) (Glucosidase II subunit alpha)	Ganab G2an Kiaa0088	Mus musculus (Mouse)	944	GANAB
Q8BI08	MAL2_MOUSE	reviewed	Protein MAL2	Mal2	Mus musculus (Mouse)	175	MAL2
Q8BI84	TGO1_MOUSE	reviewed	Transport and Golgi organization protein 1 homolog (TANGO1) (Melanoma inhibitory activity protein 3)	Mia3 Kiaa0268 Tango	Mus musculus (Mouse)	1930	TGO1
Q8BIG7	CMTD1_MOUSE	reviewed	Catechol O-methyltransferase domain-containing protein 1 (EC 2.1.1.-)	Comtd1	Mus musculus (Mouse)	262	CMTD1
Q8BIJ6	SYIM_MOUSE	reviewed	Isoleucine--tRNA ligase, mitochondrial (EC 6.1.1.5) (Isoleucyl-tRNA synthetase) (IleRS)	Iars2	Mus musculus (Mouse)	1012	SYIM
Q8BIW1	PRUN1_MOUSE	reviewed	Exopolyphosphatase PRUNE1 (EC 3.6.1.1) (PRUNEM1)	Prune1 Prune	Mus musculus (Mouse)	454	PRUN1
Q8BJ64	CHDH_MOUSE	reviewed	Choline dehydrogenase, mitochondrial (CDH) (CHD) (EC 1.1.99.1)	Chdh	Mus musculus (Mouse)	596	CHDH
Q8BJU0	SGTA_MOUSE	reviewed	Small glutamine-rich tetratricopeptide repeat-containing protein alpha (Alpha-SGT)	Sgta Sgt	Mus musculus (Mouse)	315	SGTA
Q8BJW6	EIF2A_MOUSE	reviewed	Eukaryotic translation initiation factor 2A (eIF-2A) [Cleaved into: Eukaryotic translation initiation factor 2A, N-terminally processed]	Eif2a D3Ertd194e	Mus musculus (Mouse)	581	EIF2A
Q8BJY1	PSMD5_MOUSE	reviewed	26S proteasome non-ATPase regulatory subunit 5 (26S protease subunit S5 basic) (26S proteasome subunit S5B)	Psmd5 Kiaa0072	Mus musculus (Mouse)	504	PSMD5
Q8BK08	TMM11_MOUSE	reviewed	Transmembrane protein 11, mitochondrial (Protein PM1)	Tmem11	Mus musculus (Mouse)	190	TMM11
Q8BK30	NDUV3_MOUSE	reviewed	NADH dehydrogenase [ubiquinone] flavoprotein 3, mitochondrial (Complex I-9kD) (CI-9kD) (NADH-ubiquinone oxidoreductase 9 kDa subunit)	Ndufv3	Mus musculus (Mouse)	104	NDUV3
Q8BK48	EST2E_MOUSE	reviewed	Pyrethroid hydrolase Ces2e (EC 3.1.1.88) (carboxylesterase 2E)	Ces2e Ces5	Mus musculus (Mouse)	559	EST2E
Q8BK72	RT27_MOUSE	reviewed	28S ribosomal protein S27, mitochondrial (MRP-S27) (S27mt) (Mitochondrial ribosomal protein S27)	Mrps27	Mus musculus (Mouse)	415	RT27
Q8BKE6	CP20A_MOUSE	reviewed	Cytochrome P450 20A1 (EC 1.14.-.-)	Cyp20a1	Mus musculus (Mouse)	462	CP20A
Q8BKZ9	ODPX_MOUSE	reviewed	Pyruvate dehydrogenase protein X component, mitochondrial (Dihydrolipoamide dehydrogenase-binding protein of pyruvate dehydrogenase complex) (Lipoyl-containing pyruvate dehydrogenase complex component X)	Pdhx	Mus musculus (Mouse)	501	ODPX
Q8BL66	EEA1_MOUSE	reviewed	Early endosome antigen 1	Eea1	Mus musculus (Mouse)	1411	EEA1
Q8BL97	SRSF7_MOUSE	reviewed	Serine/arginine-rich splicing factor 7 (Splicing factor, arginine/serine-rich 7)	Srsf7 Sfrs7	Mus musculus (Mouse)	267	SRSF7
Q8BLF1	NCEH1_MOUSE	reviewed	Neutral cholesterol ester hydrolase 1 (NCEH) (EC 3.1.1.-) (Arylacetamide deacetylase-like 1) (Chlorpyrifos oxon-binding protein) (CPO-BP)	Nceh1 Aadacl1 Kiaa1363	Mus musculus (Mouse)	408	NCEH1
Q8BLN5	ERG7_MOUSE	reviewed	Lanosterol synthase (EC 5.4.99.7) (2,3-epoxysqualene--lanosterol cyclase) (Oxidosqualene--lanosterol cyclase) (OSC)	Lss	Mus musculus (Mouse)	733	ERG7
Q8BM55	TM214_MOUSE	reviewed	Transmembrane protein 214	Tmem214	Mus musculus (Mouse)	687	TM214
Q8BM72	HSP13_MOUSE	reviewed	Heat shock 70 kDa protein 13 (Microsomal stress-70 protein ATPase core) (Stress-70 protein chaperone microsome-associated 60 kDa protein)	Hspa13 Stch	Mus musculus (Mouse)	471	HSP13
Q8BMA6	SRP68_MOUSE	reviewed	Signal recognition particle subunit SRP68 (SRP68) (Signal recognition particle 68 kDa protein)	Srp68	Mus musculus (Mouse)	625	SRP68
Q8BMF4	ODP2_MOUSE	reviewed	Dihydrolipoyllysine-residue acetyltransferase component of pyruvate dehydrogenase complex, mitochondrial (EC 2.3.1.12) (Dihydrolipoamide acetyltransferase component of pyruvate dehydrogenase complex) (Pyruvate dehydrogenase complex component E2) (PDC-E2) (PDCE2)	Dlat	Mus musculus (Mouse)	642	ODP2
Q8BMJ2	SYLC_MOUSE	reviewed	Leucine--tRNA ligase, cytoplasmic (EC 6.1.1.4) (Leucyl-tRNA synthetase) (LeuRS)	Lars	Mus musculus (Mouse)	1178	SYLC
Q8BMK4	CKAP4_MOUSE	reviewed	Cytoskeleton-associated protein 4 (63-kDa cytoskeleton-linking membrane protein) (Climp-63) (p63)	Ckap4	Mus musculus (Mouse)	575	CKAP4
Q8BMS1	ECHA_MOUSE	reviewed	Trifunctional enzyme subunit alpha, mitochondrial (TP-alpha) [Includes: Long-chain enoyl-CoA hydratase (EC 4.2.1.17); Long chain 3-hydroxyacyl-CoA dehydrogenase (EC 1.1.1.211)]	Hadha	Mus musculus (Mouse)	763	ECHA
Q8BMS4	COQ3_MOUSE	reviewed	Ubiquinone biosynthesis O-methyltransferase, mitochondrial (3-demethylubiquinol 3-O-methyltransferase) (EC 2.1.1.64) (Polyprenyldihydroxybenzoate methyltransferase) (EC 2.1.1.114)	Coq3	Mus musculus (Mouse)	370	COQ3
Q8BNI4	DERL2_MOUSE	reviewed	Derlin-2 (Degradation in endoplasmic reticulum protein 2) (Der1-like protein 2) (F-LANa)	Derl2 Der2 Flana	Mus musculus (Mouse)	239	DERL2
Q8BP40	PPA6_MOUSE	reviewed	Lysophosphatidic acid phosphatase type 6 (EC 3.1.3.2) (Acid phosphatase 6, lysophosphatidic) (Acid phosphatase-like protein 1) (PACPL1)	Acp6 Acpl1 Lpap	Mus musculus (Mouse)	418	PPA6
Q8BP47	SYNC_MOUSE	reviewed	Asparagine--tRNA ligase, cytoplasmic (EC 6.1.1.22) (Asparaginyl-tRNA synthetase) (AsnRS)	Nars	Mus musculus (Mouse)	559	SYNC
Q8BP48	MAP11_MOUSE	reviewed	Methionine aminopeptidase 1 (MAP 1) (MetAP 1) (EC 3.4.11.18) (Peptidase M 1)	Metap1	Mus musculus (Mouse)	386	MAP11
Q8BP67	RL24_MOUSE	reviewed	60S ribosomal protein L24	Rpl24	Mus musculus (Mouse)	157	RL24
Q8BPS4	GP180_MOUSE	reviewed	Integral membrane protein GPR180	Gpr180 MNCb-3029	Mus musculus (Mouse)	441	GP180
Q8BRF7	SCFD1_MOUSE	reviewed	Sec1 family domain-containing protein 1 (Syntaxin-binding protein 1-like 2)	Scfd1 Stxbp1l2	Mus musculus (Mouse)	639	SCFD1
Q8BS35	ALKMO_MOUSE	reviewed	Alkylglycerol monooxygenase (EC 1.14.16.5) (Transmembrane protein 195)	Agmo Tmem195	Mus musculus (Mouse)	447	ALKMO
Q8BSE0	RMD2_MOUSE	reviewed	Regulator of microtubule dynamics protein 2 (RMD-2) (mRMD-2) (Protein FAM82A1)	Rmdn2 Fam82a Fam82a1	Mus musculus (Mouse)	410	RMD2
Q8BSY0	ASPH_MOUSE	reviewed	Aspartyl/asparaginyl beta-hydroxylase (EC 1.14.11.16) (Aspartate beta-hydroxylase) (ASP beta-hydroxylase) (Peptide-aspartate beta-dioxygenase)	Asph Bah	Mus musculus (Mouse)	741	ASPH
Q8BT60	CPNE3_MOUSE	reviewed	Copine-3 (Copine III)	Cpne3 Kiaa0636	Mus musculus (Mouse)	533	CPNE3
Q8BTM8	FLNA_MOUSE	reviewed	Filamin-A (FLN-A) (Actin-binding protein 280) (ABP-280) (Alpha-filamin) (Endothelial actin-binding protein) (Filamin-1) (Non-muscle filamin)	Flna Fln Fln1	Mus musculus (Mouse)	2647	FLNA
Q8BTY1	KAT1_MOUSE	reviewed	Kynurenine--oxoglutarate transaminase 1 (EC 2.6.1.7) (Cysteine-S-conjugate beta-lyase) (EC 4.4.1.13) (Glutamine transaminase K) (GTK) (Glutamine--phenylpyruvate transaminase) (EC 2.6.1.64) (Kynurenine aminotransferase 1) (Kynurenine aminotransferase I) (KATI) (Kynurenine--oxoglutarate transaminase I)	Kyat1 Ccbl1 Kat	Mus musculus (Mouse)	424	KAT1
Q8BTZ7	GMPPB_MOUSE	reviewed	Mannose-1-phosphate guanyltransferase beta (EC 2.7.7.13) (GDP-mannose pyrophosphorylase B) (GTP-mannose-1-phosphate guanylyltransferase beta)	Gmppb	Mus musculus (Mouse)	360	GMPPB
Q8BU14	SEC62_MOUSE	reviewed	Translocation protein SEC62 (Translocation protein 1) (TP-1)	Sec62 Tloc1	Mus musculus (Mouse)	398	SEC62
Q8BU30	SYIC_MOUSE	reviewed	Isoleucine--tRNA ligase, cytoplasmic (EC 6.1.1.5) (Isoleucyl-tRNA synthetase) (IRS) (IleRS)	Iars	Mus musculus (Mouse)	1262	SYIC
Q8BU33	ILVBL_MOUSE	reviewed	Acetolactate synthase-like protein (EC 2.2.1.-) (IlvB-like protein)	Ilvbl	Mus musculus (Mouse)	632	ILVBL
Q8BU88	RM22_MOUSE	reviewed	39S ribosomal protein L22, mitochondrial (L22mt) (MRP-L22)	Mrpl22	Mus musculus (Mouse)	206	RM22
Q8BUE4	AIFM2_MOUSE	reviewed	Apoptosis-inducing factor 2 (EC 1.-.-.-) (Apoptosis-inducing factor homologous mitochondrion-associated inducer of death) (Apoptosis-inducing factor-like mitochondrion-associated inducer of death)	Aifm2 Amid	Mus musculus (Mouse)	373	AIFM2
Q8BUV3	GEPH_MOUSE	reviewed	Gephyrin [Includes: Molybdopterin adenylyltransferase (MPT adenylyltransferase) (EC 2.7.7.75) (Domain G); Molybdopterin molybdenumtransferase (MPT Mo-transferase) (EC 2.10.1.1) (Domain E)]	Gphn	Mus musculus (Mouse)	769	GEPH
Q8BVA5	LDAH_MOUSE	reviewed	Lipid droplet-associated hydrolase (EC 3.1.1.-) (Lipid droplet-associated serine hydrolase) (mLDAH)	Ldah	Mus musculus (Mouse)	326	LDAH
Q8BVE3	VATH_MOUSE	reviewed	V-type proton ATPase subunit H (V-ATPase subunit H) (Vacuolar proton pump subunit H)	Atp6v1h	Mus musculus (Mouse)	483	VATH
Q8BVI4	DHPR_MOUSE	reviewed	Dihydropteridine reductase (EC 1.5.1.34) (HDHPR) (Quinoid dihydropteridine reductase)	Qdpr Dhpr	Mus musculus (Mouse)	241	DHPR
Q8BVW3	TRI14_MOUSE	reviewed	Tripartite motif-containing protein 14 (PU.1-binding protein)	Trim14 Kiaa0129 Pub	Mus musculus (Mouse)	440	TRI14
Q8BW75	AOFB_MOUSE	reviewed	Amine oxidase [flavin-containing] B (EC 1.4.3.4) (Monoamine oxidase type B) (MAO-B)	Maob	Mus musculus (Mouse)	520	AOFB
Q8BWF0	SSDH_MOUSE	reviewed	Succinate-semialdehyde dehydrogenase, mitochondrial (EC 1.2.1.24) (Aldehyde dehydrogenase family 5 member A1) (NAD(+)-dependent succinic semialdehyde dehydrogenase)	Aldh5a1	Mus musculus (Mouse)	523	SSDH
Q8BWM0	PGES2_MOUSE	reviewed	Prostaglandin E synthase 2 (EC 5.3.99.3) (GATE-binding factor 1) (GBF-1) (Microsomal prostaglandin E synthase 2) (mPGES-2) [Cleaved into: Prostaglandin E synthase 2 truncated form]	Ptges2 Gbf1 Pges2	Mus musculus (Mouse)	384	PGES2
Q8BWN8	ACOT4_MOUSE	reviewed	Acyl-coenzyme A thioesterase 4 (Acyl-CoA thioesterase 4) (EC 3.1.2.2) (PTE-2b) (Peroxisomal acyl coenzyme A thioester hydrolase Ib) (Peroxisomal long-chain acyl-CoA thioesterase Ib) (PTE-Ib)	Acot4 Pte1b Pte2b	Mus musculus (Mouse)	421	ACOT4
Q8BWP5	TTPA_MOUSE	reviewed	Alpha-tocopherol transfer protein (Alpha-TTP)	Ttpa	Mus musculus (Mouse)	278	TTPA
Q8BWQ1	UD2A3_MOUSE	reviewed	UDP-glucuronosyltransferase 2A3 (UDPGT 2A3) (EC 2.4.1.17)	Ugt2a3	Mus musculus (Mouse)	534	UD2A3
Q8BWS5	GRIN3_MOUSE	reviewed	G protein-regulated inducer of neurite outgrowth 3 (GRIN3)	Gprin3 Kiaa2027	Mus musculus (Mouse)	763	GRIN3
Q8BWT1	THIM_MOUSE	reviewed	3-ketoacyl-CoA thiolase, mitochondrial (EC 2.3.1.16) (Acetyl-CoA acyltransferase) (Beta-ketothiolase) (Mitochondrial 3-oxoacyl-CoA thiolase)	Acaa2	Mus musculus (Mouse)	397	THIM
Q8BWU8	AT2L1_MOUSE	reviewed	Ethanolamine-phosphate phospho-lyase (EC 4.2.3.2) (Alanine--glyoxylate aminotransferase 2-like 1)	Etnppl Agxt2l1	Mus musculus (Mouse)	499	AT2L1
Q8BWW4	LARP4_MOUSE	reviewed	La-related protein 4 (La ribonucleoprotein domain family member 4)	Larp4	Mus musculus (Mouse)	719	LARP4
Q8BWY3	ERF1_MOUSE	reviewed	Eukaryotic peptide chain release factor subunit 1 (Eukaryotic release factor 1) (eRF1)	Etf1	Mus musculus (Mouse)	437	ERF1
Q8BX10	PGAM5_MOUSE	reviewed	Serine/threonine-protein phosphatase PGAM5, mitochondrial (EC 3.1.3.16) (Phosphoglycerate mutase family member 5)	Pgam5	Mus musculus (Mouse)	288	PGAM5
Q8BX90	FND3A_MOUSE	reviewed	Fibronectin type-III domain-containing protein 3A	Fndc3a D14Ertd453e Fndc3 Kiaa0970	Mus musculus (Mouse)	1198	FND3A
Q8BXA1	GOLI4_MOUSE	reviewed	Golgi integral membrane protein 4 (Decapacitation factor 10) (Golgi phosphoprotein 4)	Golim4 Df10 Golph4	Mus musculus (Mouse)	655	GOLI4
Q8BXA5	CLP1L_MOUSE	reviewed	Cleft lip and palate transmembrane protein 1-like protein (CLPTM1-like protein)	Clptm1l	Mus musculus (Mouse)	539	CLP1L
Q8BXB6	SO2B1_MOUSE	reviewed	Solute carrier organic anion transporter family member 2B1 (Solute carrier family 21 member 9)	Slco2b1 Oatp2b1 Slc21a9	Mus musculus (Mouse)	683	SO2B1
Q8BXZ1	TMX3_MOUSE	reviewed	Protein disulfide-isomerase TMX3 (EC 5.3.4.1) (Thioredoxin domain-containing protein 10) (Thioredoxin-related transmembrane protein 3)	Tmx3 Kiaa1830 Txndc10	Mus musculus (Mouse)	456	TMX3
Q8BYC6	TAOK3_MOUSE	reviewed	Serine/threonine-protein kinase TAO3 (EC 2.7.11.1) (Thousand and one amino acid protein 3)	Taok3	Mus musculus (Mouse)	898	TAOK3
Q8BYK6	YTHD3_MOUSE	reviewed	YTH domain-containing family protein 3	Ythdf3	Mus musculus (Mouse)	585	YTHD3
Q8BYU6	TOIP2_MOUSE	reviewed	Torsin-1A-interacting protein 2	Tor1aip2 Ifrg15 Lull1	Mus musculus (Mouse)	502	TOIP2
Q8BZ09	ODC_MOUSE	reviewed	Mitochondrial 2-oxodicarboxylate carrier (Solute carrier family 25 member 21)	Slc25a21 Odc	Mus musculus (Mouse)	298	ODC
Q8BZ20	PAR12_MOUSE	reviewed	Poly [ADP-ribose] polymerase 12 (PARP-12) (EC 2.4.2.30) (ADP-ribosyltransferase diphtheria toxin-like 12) (ARTD12) (Zinc finger CCCH domain-containing protein 1)	Parp12 Zc3hdc1	Mus musculus (Mouse)	711	PAR12
Q8C025	CHPT1_MOUSE	reviewed	Cholinephosphotransferase 1 (mCHPT1) (EC 2.7.8.2) (Diabetic nephropathy-associated gene transcript 1) (Diacylglycerol cholinephosphotransferase 1)	Chpt1 Cpt1 Dn4	Mus musculus (Mouse)	398	CHPT1
Q8C0C7	SYFA_MOUSE	reviewed	Phenylalanine--tRNA ligase alpha subunit (EC 6.1.1.20) (Phenylalanyl-tRNA synthetase alpha subunit) (PheRS)	Farsa Farsla	Mus musculus (Mouse)	508	SYFA
Q8C0E2	VP26B_MOUSE	reviewed	Vacuolar protein sorting-associated protein 26B (Vesicle protein sorting 26B)	Vps26b	Mus musculus (Mouse)	336	VP26B
Q8C0K5	GDC_MOUSE	reviewed	Graves disease carrier protein homolog (GDC) (Mitochondrial solute carrier protein homolog) (Solute carrier family 25 member 16)	Slc25a16 Gda	Mus musculus (Mouse)	332	GDC
Q8C0Z1	F234A_MOUSE	reviewed	Protein FAM234A (Protein ITFG3)	Fam234a Itfg3	Mus musculus (Mouse)	555	F234A
Q8C165	P20D1_MOUSE	reviewed	N-fatty-acyl-amino acid synthase/hydrolase PM20D1 (EC 3.5.1.-) (EC 4.3.-.-) (Peptidase M20 domain-containing protein 1)	Pm20d1	Mus musculus (Mouse)	503	P20D1
Q8C166	CPNE1_MOUSE	reviewed	Copine-1 (Copine I)	Cpne1	Mus musculus (Mouse)	536	CPNE1
Q8C196	CPSM_MOUSE	reviewed	Carbamoyl-phosphate synthase [ammonia], mitochondrial (EC 6.3.4.16) (Carbamoyl-phosphate synthetase I) (CPSase I)	Cps1	Mus musculus (Mouse)	1500	CPSM
Q8C1B7	SEP11_MOUSE	reviewed	Septin-11	Sept11 D5Ertd606e	Mus musculus (Mouse)	431	42989
Q8C1E7	T120A_MOUSE	reviewed	Transmembrane protein 120A (Transmembrane protein induced by tumor necrosis factor alpha)	Tmem120a Net29 Tmpit	Mus musculus (Mouse)	343	T120A
Q8C2Q3	RBM14_MOUSE	reviewed	RNA-binding protein 14 (RNA-binding motif protein 14)	Rbm14	Mus musculus (Mouse)	669	RBM14
Q8C3X8	LMF2_MOUSE	reviewed	Lipase maturation factor 2 (Transmembrane protein 112B) (Transmembrane protein 153)	Lmf2 Tmem112b Tmem153	Mus musculus (Mouse)	702	LMF2
Q8C5H8	NAKD2_MOUSE	reviewed	NAD kinase 2, mitochondrial (EC 2.7.1.23) (Mitochondrial NAD kinase) (NAD kinase domain-containing protein 1, mitochondrial)	Nadk2 Mnadk Nadkd1	Mus musculus (Mouse)	452	NAKD2
Q8C5W0	CLMN_MOUSE	reviewed	Calmin (Calponin-like transmembrane domain protein)	Clmn	Mus musculus (Mouse)	1052	CLMN
Q8C5W3	TBCEL_MOUSE	reviewed	Tubulin-specific chaperone cofactor E-like protein (Leucine-rich repeat-containing protein 35)	Tbcel Lrrc35	Mus musculus (Mouse)	424	TBCEL
Q8C7E7	STBD1_MOUSE	reviewed	Starch-binding domain-containing protein 1 (Genethonin-1) (Glycophagy cargo receptor stbd1)	Stbd1 D5Ertd593e	Mus musculus (Mouse)	338	STBD1
Q8C7G5	APOA5_MOUSE	reviewed	Apolipoprotein A-V (Apo-AV) (ApoA-V) (Apolipoprotein A5) (Regeneration-associated protein 3)	Apoa5 Rap3	Mus musculus (Mouse)	368	APOA5
Q8C7H1	MMAA_MOUSE	reviewed	Methylmalonic aciduria type A homolog, mitochondrial (EC 3.6.-.-)	Mmaa	Mus musculus (Mouse)	415	MMAA
Q8C7X2	EMC1_MOUSE	reviewed	ER membrane protein complex subunit 1	Emc1 Kiaa0090	Mus musculus (Mouse)	997	EMC1
Q8CAK1	CAF17_MOUSE	reviewed	Putative transferase CAF17 homolog, mitochondrial (EC 2.1.-.-) (Iron-sulfur cluster assembly factor homolog)	Iba57	Mus musculus (Mouse)	358	CAF17
Q8CAQ8	MIC60_MOUSE	reviewed	MICOS complex subunit Mic60 (Mitochondrial inner membrane protein) (Mitofilin)	Immt Mic60	Mus musculus (Mouse)	757	MIC60
Q8CAS9	PARP9_MOUSE	reviewed	Poly [ADP-ribose] polymerase 9 (PARP-9) (EC 2.4.2.30) (ADP-ribosyltransferase diphtheria toxin-like 9) (ARTD9) (B aggressive lymphoma protein homolog)	Parp9 Bal	Mus musculus (Mouse)	866	PARP9
Q8CAY6	THIC_MOUSE	reviewed	Acetyl-CoA acetyltransferase, cytosolic (EC 2.3.1.9) (Cytosolic acetoacetyl-CoA thiolase)	Acat2	Mus musculus (Mouse)	397	THIC
Q8CBW3	ABI1_MOUSE	reviewed	Abl interactor 1 (Abelson interactor 1) (Abi-1) (Ablphilin-1) (Eps8 SH3 domain-binding protein) (Eps8-binding protein) (Spectrin SH3 domain-binding protein 1) (e3B1)	Abi1 Ssh3bp1	Mus musculus (Mouse)	481	ABI1
Q8CC86	PNCB_MOUSE	reviewed	Nicotinate phosphoribosyltransferase (NAPRTase) (EC 6.3.4.21) (Nicotinate phosphoribosyltransferase domain-containing protein 1)	Naprt Naprt1	Mus musculus (Mouse)	538	PNCB
Q8CC88	VWA8_MOUSE	reviewed	von Willebrand factor A domain-containing protein 8	Vwa8 Kiaa0564	Mus musculus (Mouse)	1905	VWA8
Q8CCJ3	UFL1_MOUSE	reviewed	E3 UFM1-protein ligase 1 (EC 6.3.2.-)	Ufl1 Kiaa0776	Mus musculus (Mouse)	793	UFL1
Q8CDN6	TXNL1_MOUSE	reviewed	Thioredoxin-like protein 1 (32 kDa thioredoxin-related protein)	Txnl1 Trp32 Txnl	Mus musculus (Mouse)	289	TXNL1
Q8CEE7	RDH13_MOUSE	reviewed	Retinol dehydrogenase 13 (EC 1.1.1.-)	Rdh13	Mus musculus (Mouse)	334	RDH13
Q8CFA2	GCST_MOUSE	reviewed	Aminomethyltransferase, mitochondrial (EC 2.1.2.10) (Glycine cleavage system T protein) (GCVT)	Amt	Mus musculus (Mouse)	403	GCST
Q8CFX1	G6PE_MOUSE	reviewed	GDH/6PGL endoplasmic bifunctional protein [Includes: Glucose 1-dehydrogenase (EC 1.1.1.47) (Hexose-6-phosphate dehydrogenase); 6-phosphogluconolactonase (6PGL) (EC 3.1.1.31)]	H6pd	Mus musculus (Mouse)	789	G6PE
Q8CG76	ARK72_MOUSE	reviewed	Aflatoxin B1 aldehyde reductase member 2 (EC 1.1.1.n11) (Succinic semialdehyde reductase) (SSA reductase)	Akr7a2 Afar Akr7a5	Mus musculus (Mouse)	367	ARK72
Q8CGC7	SYEP_MOUSE	reviewed	Bifunctional glutamate/proline--tRNA ligase (Bifunctional aminoacyl-tRNA synthetase) [Includes: Glutamate--tRNA ligase (EC 6.1.1.17) (Glutamyl-tRNA synthetase) (GluRS); Proline--tRNA ligase (EC 6.1.1.15) (Prolyl-tRNA synthetase) (ProRS)]	Eprs Qprs	Mus musculus (Mouse)	1512	SYEP
Q8CGF5	TMM56_MOUSE	reviewed	Transmembrane protein 56	Tmem56	Mus musculus (Mouse)	276	TMM56
Q8CGK3	LONM_MOUSE	reviewed	Lon protease homolog, mitochondrial (EC 3.4.21.53) (Lon protease-like protein) (LONP) (Mitochondrial ATP-dependent protease Lon) (Serine protease 15)	Lonp1 Prss15	Mus musculus (Mouse)	949	LONM
Q8CGR7	UPP2_MOUSE	reviewed	Uridine phosphorylase 2 (UPase 2) (UrdPase 2) (EC 2.4.2.3) (Liver-specific uridine phosphorylase) (L-UrdPase)	Upp2	Mus musculus (Mouse)	320	UPP2
Q8CHP5	PYM1_MOUSE	reviewed	Partner of Y14 and mago (PYM homolog 1 exon junction complex-associated factor) (Protein wibg homolog)	Pym1 Pym Wibg	Mus musculus (Mouse)	203	PYM1
Q8CHP8	PGP_MOUSE	reviewed	Glycerol-3-phosphate phosphatase (G3PP) (EC 3.1.3.21) (Aspartate-based ubiquitous Mg(2+)-dependent phosphatase) (AUM) (EC 3.1.3.48) (Phosphoglycolate phosphatase) (PGP)	Pgp	Mus musculus (Mouse)	321	PGP
Q8CHQ9	CMLO2_MOUSE	reviewed	Probable N-acetyltransferase CML2 (EC 2.3.1.-) (Camello-like protein 2)	Cml2	Mus musculus (Mouse)	238	CMLO2
Q8CHR6	DPYD_MOUSE	reviewed	Dihydropyrimidine dehydrogenase [NADP(+)] (DHPDHase) (DPD) (EC 1.3.1.2) (Dihydrothymine dehydrogenase) (Dihydrouracil dehydrogenase)	Dpyd	Mus musculus (Mouse)	1025	DPYD
Q8CHT0	AL4A1_MOUSE	reviewed	Delta-1-pyrroline-5-carboxylate dehydrogenase, mitochondrial (P5C dehydrogenase) (EC 1.2.1.88) (Aldehyde dehydrogenase family 4 member A1) (L-glutamate gamma-semialdehyde dehydrogenase)	Aldh4a1	Mus musculus (Mouse)	562	AL4A1
Q8CHW4	EI2BE_MOUSE	reviewed	Translation initiation factor eIF-2B subunit epsilon (eIF-2B GDP-GTP exchange factor subunit epsilon)	Eif2b5	Mus musculus (Mouse)	717	EI2BE
Q8CI43	MYL6B_MOUSE	reviewed	Myosin light chain 6B (Smooth muscle and nonmuscle myosin light chain alkali 6B)	Myl6b	Mus musculus (Mouse)	207	MYL6B
Q8CI51	PDLI5_MOUSE	reviewed	PDZ and LIM domain protein 5 (Enigma homolog) (Enigma-like PDZ and LIM domains protein)	Pdlim5 Enh	Mus musculus (Mouse)	591	PDLI5
Q8CI59	STEA3_MOUSE	reviewed	Metalloreductase STEAP3 (EC 1.16.1.-) (Dudulin-2) (Protein nm1054) (Six-transmembrane epithelial antigen of prostate 3) (Tumor suppressor-activated pathway protein 6)	Steap3 Tsap6	Mus musculus (Mouse)	488	STEA3
Q8CI78	RMND1_MOUSE	reviewed	Required for meiotic nuclear division protein 1 homolog	Rmnd1	Mus musculus (Mouse)	450	RMND1
Q8CI94	PYGB_MOUSE	reviewed	Glycogen phosphorylase, brain form (EC 2.4.1.1)	Pygb	Mus musculus (Mouse)	843	PYGB
Q8CIB5	FERM2_MOUSE	reviewed	Fermitin family homolog 2 (Kindlin-2) (Pleckstrin homology domain-containing family C member 1)	Fermt2 Plekhc1	Mus musculus (Mouse)	680	FERM2
Q8CIE6	COPA_MOUSE	reviewed	Coatomer subunit alpha (Alpha-coat protein) (Alpha-COP) [Cleaved into: Xenin (Xenopsin-related peptide); Proxenin]	Copa	Mus musculus (Mouse)	1224	COPA
Q8CIF4	BTD_MOUSE	reviewed	Biotinidase (Biotinase) (EC 3.5.1.12)	Btd	Mus musculus (Mouse)	520	BTD
Q8CIM7	CP2DQ_MOUSE	reviewed	Cytochrome P450 2D26 (EC 1.14.14.1) (CYPIID26)	Cyp2d26 Cyp2d-26	Mus musculus (Mouse)	500	CP2DQ
Q8JZK9	HMCS1_MOUSE	reviewed	Hydroxymethylglutaryl-CoA synthase, cytoplasmic (HMG-CoA synthase) (EC 2.3.3.10) (3-hydroxy-3-methylglutaryl coenzyme A synthase)	Hmgcs1	Mus musculus (Mouse)	520	HMCS1
Q8JZN5	ACAD9_MOUSE	reviewed	Acyl-CoA dehydrogenase family member 9, mitochondrial (ACAD-9) (EC 1.3.99.-)	Acad9	Mus musculus (Mouse)	625	ACAD9
Q8JZN7	MIRO2_MOUSE	reviewed	Mitochondrial Rho GTPase 2 (MIRO-2) (EC 3.6.5.-) (Ras homolog gene family member T2)	Rhot2 Arht2	Mus musculus (Mouse)	620	MIRO2
Q8JZQ2	AFG32_MOUSE	reviewed	AFG3-like protein 2 (EC 3.4.24.-)	Afg3l2	Mus musculus (Mouse)	802	AFG32
Q8JZQ9	EIF3B_MOUSE	reviewed	Eukaryotic translation initiation factor 3 subunit B (eIF3b) (Eukaryotic translation initiation factor 3 subunit 9) (eIF-3-eta) (eIF3 p116)	Eif3b Eif3s9	Mus musculus (Mouse)	803	EIF3B
Q8JZR0	ACSL5_MOUSE	reviewed	Long-chain-fatty-acid--CoA ligase 5 (EC 6.2.1.3) (Long-chain acyl-CoA synthetase 5) (LACS 5)	Acsl5 Facl5	Mus musculus (Mouse)	683	ACSL5
Q8JZV9	BDH2_MOUSE	reviewed	3-hydroxybutyrate dehydrogenase type 2 (EC 1.1.1.-) (EC 1.1.1.30) (Dehydrogenase/reductase SDR family member 6) (R-beta-hydroxybutyrate dehydrogenase)	Bdh2 Dhrs6	Mus musculus (Mouse)	245	BDH2
Q8JZZ0	UD3A2_MOUSE	reviewed	UDP-glucuronosyltransferase 3A2 (UDPGT 3A2) (EC 2.4.1.17)	Ugt3a2	Mus musculus (Mouse)	523	UD3A2
Q8K010	OPLA_MOUSE	reviewed	5-oxoprolinase (EC 3.5.2.9) (5-oxo-L-prolinase) (5-OPase) (Pyroglutamase)	Oplah	Mus musculus (Mouse)	1288	OPLA
Q8K021	SCAM1_MOUSE	reviewed	Secretory carrier-associated membrane protein 1 (Secretory carrier membrane protein 1)	Scamp1	Mus musculus (Mouse)	338	SCAM1
Q8K023	AKC1H_MOUSE	reviewed	Aldo-keto reductase family 1 member C18 (EC 1.1.-.-) (20-alpha-hydroxysteroid dehydrogenase) (20-alpha-HSD) (EC 1.1.1.149)	Akr1c18	Mus musculus (Mouse)	323	AKC1H
Q8K0C4	CP51A_MOUSE	reviewed	Lanosterol 14-alpha demethylase (LDM) (EC 1.14.13.70) (CYPLI) (Cytochrome P450 51A1) (Cytochrome P450-14DM) (Cytochrome P45014DM) (Cytochrome P450LI) (Sterol 14-alpha demethylase)	Cyp51a1 Cyp51	Mus musculus (Mouse)	503	CP51A
Q8K0D5	EFGM_MOUSE	reviewed	Elongation factor G, mitochondrial (EF-Gmt) (Elongation factor G 1, mitochondrial) (mEF-G 1) (Elongation factor G1)	Gfm1 Efg Efg1 Gfm	Mus musculus (Mouse)	751	EFGM
Q8K0E8	FIBB_MOUSE	reviewed	Fibrinogen beta chain [Cleaved into: Fibrinopeptide B; Fibrinogen beta chain]	Fgb	Mus musculus (Mouse)	481	FIBB
Q8K0R6	GLTD2_MOUSE	reviewed	Glycolipid transfer protein domain-containing protein 2	Gltpd2	Mus musculus (Mouse)	321	GLTD2
Q8K0Z7	TACO1_MOUSE	reviewed	Translational activator of cytochrome c oxidase 1 (Coiled-coil domain-containing protein 44) (Translational activator of mitochondrially-encoded cytochrome c oxidase 1)	Taco1 Ccdc44	Mus musculus (Mouse)	294	TACO1
Q8K157	GALM_MOUSE	reviewed	Aldose 1-epimerase (EC 5.1.3.3) (Galactose mutarotase)	Galm	Mus musculus (Mouse)	342	GALM
Q8K182	CO8A_MOUSE	reviewed	Complement component C8 alpha chain (Complement component 8 subunit alpha)	C8a	Mus musculus (Mouse)	587	CO8A
Q8K183	PDXK_MOUSE	reviewed	Pyridoxal kinase (EC 2.7.1.35) (Pyridoxine kinase)	Pdxk Pkh	Mus musculus (Mouse)	312	PDXK
Q8K1B8	URP2_MOUSE	reviewed	Fermitin family homolog 3 (Kindlin-3) (Unc-112-related protein 2)	Fermt3 Kind3 Urp2	Mus musculus (Mouse)	665	URP2
Q8K1E0	STX5_MOUSE	reviewed	Syntaxin-5	Stx5 Stx5a	Mus musculus (Mouse)	355	STX5
Q8K1M6	DNM1L_MOUSE	reviewed	Dynamin-1-like protein (EC 3.6.5.5) (Dynamin family member proline-rich carboxyl-terminal domain less) (Dymple) (Dynamin-related protein 1)	Dnm1l Drp1	Mus musculus (Mouse)	742	DNM1L
Q8K1N1	PLPL8_MOUSE	reviewed	Calcium-independent phospholipase A2-gamma (EC 3.1.1.5) (Intracellular membrane-associated calcium-independent phospholipase A2 gamma) (iPLA2-gamma) (Patatin-like phospholipase domain-containing protein 8)	Pnpla8 Ipla22 Ipla2g	Mus musculus (Mouse)	776	PLPL8
Q8K1R3	PNPT1_MOUSE	reviewed	Polyribonucleotide nucleotidyltransferase 1, mitochondrial (EC 2.7.7.8) (3'-5' RNA exonuclease OLD35) (PNPase old-35) (Polynucleotide phosphorylase 1) (PNPase 1) (Polynucleotide phosphorylase-like protein)	Pnpt1 Pnpase	Mus musculus (Mouse)	783	PNPT1
Q8K1Z0	COQ9_MOUSE	reviewed	Ubiquinone biosynthesis protein COQ9, mitochondrial	Coq9	Mus musculus (Mouse)	313	COQ9
Q8K273	MMGT1_MOUSE	reviewed	Membrane magnesium transporter 1 (ER membrane protein complex subunit 5) (Transmembrane protein 32)	Mmgt1 Emc5 Tmem32	Mus musculus (Mouse)	131	MMGT1
Q8K297	GT251_MOUSE	reviewed	Procollagen galactosyltransferase 1 (EC 2.4.1.50) (Collagen beta(1-O)galactosyltransferase 1) (Glycosyltransferase 25 family member 1) (Hydroxylysine galactosyltransferase 1)	Colgalt1 Glt25d1	Mus musculus (Mouse)	617	GT251
Q8K2B3	SDHA_MOUSE	reviewed	Succinate dehydrogenase [ubiquinone] flavoprotein subunit, mitochondrial (EC 1.3.5.1) (Flavoprotein subunit of complex II) (Fp)	Sdha	Mus musculus (Mouse)	664	SDHA
Q8K2C6	SIR5_MOUSE	reviewed	NAD-dependent protein deacylase sirtuin-5, mitochondrial (EC 3.5.1.-) (Regulatory protein SIR2 homolog 5) (SIR2-like protein 5)	Sirt5 Sir2l5	Mus musculus (Mouse)	310	SIR5
Q8K2C7	OS9_MOUSE	reviewed	Protein OS-9	Os9	Mus musculus (Mouse)	672	OS9
Q8K2C9	HACD3_MOUSE	reviewed	Very-long-chain (3R)-3-hydroxyacyl-CoA dehydratase 3 (EC 4.2.1.134) (3-hydroxyacyl-CoA dehydratase 3) (HACD3) (Butyrate-induced protein 1) (B-ind1) (Protein-tyrosine phosphatase-like A domain-containing protein 1)	Hacd3 Ptplad1	Mus musculus (Mouse)	362	HACD3
Q8K2I3	FMO2_MOUSE	reviewed	Dimethylaniline monooxygenase [N-oxide-forming] 2 (EC 1.14.13.8) (Dimethylaniline oxidase 2) (Pulmonary flavin-containing monooxygenase 2) (FMO 2)	Fmo2	Mus musculus (Mouse)	535	FMO2
Q8K2I4	MANBA_MOUSE	reviewed	Beta-mannosidase (EC 3.2.1.25) (Lysosomal beta A mannosidase) (Mannanase) (Mannase)	Manba Bmn	Mus musculus (Mouse)	879	MANBA
Q8K2I9	FBH1_MOUSE	reviewed	F-box DNA helicase 1 (EC 3.6.4.12) (F-box only protein 18)	Fbxo18 Fbh1 Fbx18	Mus musculus (Mouse)	1042	FBH1
Q8K2M0	RM38_MOUSE	reviewed	39S ribosomal protein L38, mitochondrial (L38mt) (MRP-L38)	Mrpl38	Mus musculus (Mouse)	380	RM38
Q8K310	MATR3_MOUSE	reviewed	Matrin-3	Matr3	Mus musculus (Mouse)	846	MATR3
Q8K354	CBR3_MOUSE	reviewed	Carbonyl reductase [NADPH] 3 (EC 1.1.1.184) (NADPH-dependent carbonyl reductase 3)	Cbr3	Mus musculus (Mouse)	277	CBR3
Q8K370	ACD10_MOUSE	reviewed	Acyl-CoA dehydrogenase family member 10 (ACAD-10) (EC 1.3.99.-)	Acad10	Mus musculus (Mouse)	1069	ACD10
Q8K3J1	NDUS8_MOUSE	reviewed	NADH dehydrogenase [ubiquinone] iron-sulfur protein 8, mitochondrial (EC 1.6.5.3) (EC 1.6.99.3) (Complex I-23kD) (CI-23kD) (NADH-ubiquinone oxidoreductase 23 kDa subunit)	Ndufs8	Mus musculus (Mouse)	212	NDUS8
Q8K3K7	PLCB_MOUSE	reviewed	1-acyl-sn-glycerol-3-phosphate acyltransferase beta (EC 2.3.1.51) (1-acylglycerol-3-phosphate O-acyltransferase 2) (1-AGP acyltransferase 2) (1-AGPAT 2) (Lysophosphatidic acid acyltransferase beta) (LPAAT-beta)	Agpat2	Mus musculus (Mouse)	278	PLCB
Q8K411	PREP_MOUSE	reviewed	Presequence protease, mitochondrial (EC 3.4.24.-) (Pitrilysin metalloproteinase 1)	Pitrm1 Kiaa1104 Ntup1	Mus musculus (Mouse)	1036	PREP
Q8K441	ABCA6_MOUSE	reviewed	ATP-binding cassette sub-family A member 6	Abca6	Mus musculus (Mouse)	1624	ABCA6
Q8K4F5	ABHDB_MOUSE	reviewed	Protein ABHD11 (EC 3.-.-.-) (Alpha/beta hydrolase domain-containing protein 11) (Abhydrolase domain-containing protein 11) (Williams-Beuren syndrome chromosomal region 21 protein homolog)	Abhd11 Wbscr21	Mus musculus (Mouse)	307	ABHDB
Q8K4H1	KFA_MOUSE	reviewed	Kynurenine formamidase (KFA) (KFase) (EC 3.5.1.9) (Arylformamidase) (N-formylkynurenine formamidase) (FKF)	Afmid	Mus musculus (Mouse)	305	KFA
Q8K4Z3	NNRE_MOUSE	reviewed	NAD(P)H-hydrate epimerase (EC 5.1.99.6) (Apolipoprotein A-I-binding protein) (AI-BP) (NAD(P)HX epimerase)	Naxe Aibp Apoa1bp	Mus musculus (Mouse)	282	NNRE
Q8N7N5	DCAF8_MOUSE	reviewed	DDB1- and CUL4-associated factor 8 (WD repeat-containing protein 42A)	Dcaf8 D1Ucla4 H326 Wdr42a	Mus musculus (Mouse)	591	DCAF8
Q8QZR1	ATTY_MOUSE	reviewed	Tyrosine aminotransferase (TAT) (EC 2.6.1.5) (L-tyrosine:2-oxoglutarate aminotransferase)	Tat	Mus musculus (Mouse)	454	ATTY
Q8QZR3	EST2A_MOUSE	reviewed	Pyrethroid hydrolase Ces2a (EC 3.1.1.88) (carboxylesterase 2A)	Ces2a Ces6	Mus musculus (Mouse)	558	EST2A
Q8QZR5	ALAT1_MOUSE	reviewed	Alanine aminotransferase 1 (ALT1) (EC 2.6.1.2) (Glutamate pyruvate transaminase 1) (GPT 1) (Glutamic--alanine transaminase 1) (Glutamic--pyruvic transaminase 1)	Gpt Gpt1	Mus musculus (Mouse)	496	ALAT1
Q8QZS1	HIBCH_MOUSE	reviewed	3-hydroxyisobutyryl-CoA hydrolase, mitochondrial (EC 3.1.2.4) (3-hydroxyisobutyryl-coenzyme A hydrolase) (HIB-CoA hydrolase) (HIBYL-CoA-H)	Hibch	Mus musculus (Mouse)	385	HIBCH
Q8QZT1	THIL_MOUSE	reviewed	Acetyl-CoA acetyltransferase, mitochondrial (EC 2.3.1.9) (Acetoacetyl-CoA thiolase)	Acat1	Mus musculus (Mouse)	424	THIL
Q8QZY1	EIF3L_MOUSE	reviewed	Eukaryotic translation initiation factor 3 subunit L (eIF3l) (66 kDa tyrosine-rich heat shock protein) (67 kDa polymerase-associated factor) (Eukaryotic translation initiation factor 3 subunit 6-interacting protein) (Eukaryotic translation initiation factor 3 subunit E-interacting protein) (HSP-66Y) (PAF67)	Eif3l Eif3eip Eif3s6ip Paf67	Mus musculus (Mouse)	564	EIF3L
Q8QZY2	GLCTK_MOUSE	reviewed	Glycerate kinase (EC 2.7.1.31)	Glyctk	Mus musculus (Mouse)	523	GLCTK
Q8QZZ7	TPRKB_MOUSE	reviewed	EKC/KEOPS complex subunit Tprkb (TP53RK-binding protein)	Tprkb	Mus musculus (Mouse)	175	TPRKB
Q8R010	AIMP2_MOUSE	reviewed	Aminoacyl tRNA synthase complex-interacting multifunctional protein 2 (Multisynthase complex auxiliary component p38) (Protein JTV-1)	Aimp2 Jtv1	Mus musculus (Mouse)	320	AIMP2
Q8R016	BLMH_MOUSE	reviewed	Bleomycin hydrolase (BH) (BLM hydrolase) (BMH) (EC 3.4.22.40)	Blmh	Mus musculus (Mouse)	455	BLMH
Q8R035	ICT1_MOUSE	reviewed	Peptidyl-tRNA hydrolase ICT1, mitochondrial (EC 3.1.1.29) (39S ribosomal protein L58, mitochondrial) (MRP-L58) (Immature colon carcinoma transcript 1 protein homolog)	Mrpl58 Ict1	Mus musculus (Mouse)	206	ICT1
Q8R050	ERF3A_MOUSE	reviewed	Eukaryotic peptide chain release factor GTP-binding subunit ERF3A (Eukaryotic peptide chain release factor subunit 3a) (eRF3a) (G1 to S phase transition protein 1 homolog)	Gspt1 Erf3a	Mus musculus (Mouse)	636	ERF3A
Q8R059	GALE_MOUSE	reviewed	UDP-glucose 4-epimerase (EC 5.1.3.2) (Galactowaldenase) (UDP-N-acetylglucosamine 4-epimerase) (UDP-GlcNAc 4-epimerase) (EC 5.1.3.7) (UDP-galactosamine 4-epimerase) (UDP-GalNAc 4-epimerase) (UDP-galactose 4-epimerase)	Gale	Mus musculus (Mouse)	347	GALE
Q8R081	HNRPL_MOUSE	reviewed	Heterogeneous nuclear ribonucleoprotein L (hnRNP L)	Hnrnpl Hnrpl	Mus musculus (Mouse)	586	HNRPL
Q8R086	SUOX_MOUSE	reviewed	Sulfite oxidase, mitochondrial (EC 1.8.3.1)	Suox	Mus musculus (Mouse)	546	SUOX
Q8R0F8	FAHD1_MOUSE	reviewed	Acylpyruvase FAHD1, mitochondrial (EC 3.7.1.5) (Fumarylacetoacetate hydrolase domain-containing protein 1) (Oxaloacetate decarboxylase) (OAA decarboxylase) (EC 4.1.1.3)	Fahd1 MNCb-4134	Mus musculus (Mouse)	227	FAHD1
Q8R0F9	S14L4_MOUSE	reviewed	SEC14-like protein 4	Sec14l4	Mus musculus (Mouse)	403	S14L4
Q8R0N6	HOT_MOUSE	reviewed	Hydroxyacid-oxoacid transhydrogenase, mitochondrial (HOT) (EC 1.1.99.24) (Alcohol dehydrogenase iron-containing protein 1) (ADHFe1)	Adhfe1	Mus musculus (Mouse)	465	HOT
Q8R0V5	I23O2_MOUSE	reviewed	Indoleamine 2,3-dioxygenase 2 (IDO-2) (EC 1.13.11.-) (Indoleamine 2,3-dioxygenase-like protein 1) (Indoleamine-pyrrole 2,3-dioxygenase-like protein 1)	Ido2 Indol1	Mus musculus (Mouse)	405	I23O2
Q8R0X7	SGPL1_MOUSE	reviewed	Sphingosine-1-phosphate lyase 1 (S1PL) (SP-lyase 1) (SPL 1) (mSPL) (EC 4.1.2.27) (Sphingosine-1-phosphate aldolase)	Sgpl1	Mus musculus (Mouse)	568	SGPL1
Q8R0Y6	AL1L1_MOUSE	reviewed	Cytosolic 10-formyltetrahydrofolate dehydrogenase (10-FTHFDH) (FDH) (EC 1.5.1.6) (Aldehyde dehydrogenase family 1 member L1)	Aldh1l1 Fthfd	Mus musculus (Mouse)	902	AL1L1
Q8R0Y8	S2542_MOUSE	reviewed	Mitochondrial coenzyme A transporter SLC25A42 (Solute carrier family 25 member 42)	Slc25a42	Mus musculus (Mouse)	318	S2542
Q8R146	APEH_MOUSE	reviewed	Acylamino-acid-releasing enzyme (AARE) (EC 3.4.19.1) (Acyl-peptide hydrolase) (APH) (Acylaminoacyl-peptidase)	Apeh	Mus musculus (Mouse)	732	APEH
Q8R164	BPHL_MOUSE	reviewed	Valacyclovir hydrolase (VACVase) (Valacyclovirase) (EC 3.1.-.-) (Biphenyl hydrolase-like protein)	Bphl	Mus musculus (Mouse)	291	BPHL
Q8R180	ERO1A_MOUSE	reviewed	ERO1-like protein alpha (ERO1-L) (ERO1-L-alpha) (EC 1.8.4.-) (Endoplasmic reticulum oxidoreductase alpha) (Endoplasmic reticulum oxidoreductin-1-like protein) (Oxidoreductin-1-L-alpha)	Ero1a Ero1l	Mus musculus (Mouse)	464	ERO1A
Q8R1B4	EIF3C_MOUSE	reviewed	Eukaryotic translation initiation factor 3 subunit C (eIF3c) (Eukaryotic translation initiation factor 3 subunit 8) (eIF3 p110)	Eif3c Eif3s8	Mus musculus (Mouse)	911	EIF3C
Q8R1G2	CMBL_MOUSE	reviewed	Carboxymethylenebutenolidase homolog (EC 3.1.-.-)	Cmbl	Mus musculus (Mouse)	245	CMBL
Q8R1I1	QCR9_MOUSE	reviewed	Cytochrome b-c1 complex subunit 9 (Complex III subunit 9) (Complex III subunit X) (Cytochrome c1 non-heme 7 kDa protein) (Ubiquinol-cytochrome c reductase complex 7.2 kDa protein)	Uqcr10	Mus musculus (Mouse)	64	QCR9
Q8R1K1	UBAC2_MOUSE	reviewed	Ubiquitin-associated domain-containing protein 2 (UBA domain-containing protein 2) (Phosphoglycerate dehydrogenase-like protein 1)	Ubac2 Phgdhl1	Mus musculus (Mouse)	345	UBAC2
Q8R1Q9	RBSK_MOUSE	reviewed	Ribokinase (RK) (EC 2.7.1.15)	Rbks Rbsk	Mus musculus (Mouse)	323	RBSK
Q8R1S0	COQ6_MOUSE	reviewed	Ubiquinone biosynthesis monooxygenase COQ6, mitochondrial (EC 1.14.13.-) (Coenzyme Q10 monooxygenase 6)	Coq6	Mus musculus (Mouse)	476	COQ6
Q8R1T4	S35A3_MOUSE	reviewed	UDP-N-acetylglucosamine transporter (Golgi UDP-GlcNAc transporter) (Solute carrier family 35 member A3)	Slc35a3	Mus musculus (Mouse)	326	S35A3
Q8R1V4	TMED4_MOUSE	reviewed	Transmembrane emp24 domain-containing protein 4 (Endoplasmic reticulum stress-response protein 25) (ERS25) (p24 family protein alpha-3) (p24alpha3) (p26)	Tmed4 Ers25	Mus musculus (Mouse)	227	TMED4
Q8R2E9	ERO1B_MOUSE	reviewed	ERO1-like protein beta (ERO1-L-beta) (EC 1.8.4.-) (Endoplasmic reticulum oxidoreductase beta) (Endoplasmic reticulum oxidoreductin-1-like protein B) (Oxidoreductin-1-L-beta)	Ero1b Ero1lb	Mus musculus (Mouse)	467	ERO1B
Q8R2Q4	RRF2M_MOUSE	reviewed	Ribosome-releasing factor 2, mitochondrial (RRF2mt) (Elongation factor G 2, mitochondrial) (EF-G2mt) (mEF-G 2)	Gfm2 Efg2	Mus musculus (Mouse)	779	RRF2M
Q8R2Q8	BST2_MOUSE	reviewed	Bone marrow stromal antigen 2 (BST-2) (HM1.24 antigen) (CD antigen CD317)	Bst2	Mus musculus (Mouse)	172	BST2
Q8R2Y0	ABHD6_MOUSE	reviewed	Monoacylglycerol lipase ABHD6 (EC 3.1.1.23) (2-arachidonoylglycerol hydrolase) (Abhydrolase domain-containing protein 6)	Abhd6	Mus musculus (Mouse)	336	ABHD6
Q8R2Y8	PTH2_MOUSE	reviewed	Peptidyl-tRNA hydrolase 2, mitochondrial (PTH 2) (EC 3.1.1.29)	Ptrh2 Pth2	Mus musculus (Mouse)	181	PTH2
Q8R3Q6	CCD58_MOUSE	reviewed	Coiled-coil domain-containing protein 58	Ccdc58	Mus musculus (Mouse)	144	CCD58
Q8R404	MIC13_MOUSE	reviewed	MICOS complex subunit MIC13	Mic13 Qil1	Mus musculus (Mouse)	119	MIC13
Q8R4H7	NAGS_MOUSE	reviewed	N-acetylglutamate synthase, mitochondrial (EC 2.3.1.1) (Amino-acid acetyltransferase) [Cleaved into: N-acetylglutamate synthase long form; N-acetylglutamate synthase short form; N-acetylglutamate synthase conserved domain form]	Nags	Mus musculus (Mouse)	527	NAGS
Q8R4N0	CLYBL_MOUSE	reviewed	Citrate lyase subunit beta-like protein, mitochondrial (Citrate lyase beta-like) (Beta-methylmalate synthase) (EC 2.3.3.-) (Malate synthase) (EC 2.3.3.9)	Clybl Clb	Mus musculus (Mouse)	338	CLYBL
Q8R570	SNP47_MOUSE	reviewed	Synaptosomal-associated protein 47 (SNAP-47) (Synaptosomal-associated 47 kDa protein)	Snap47	Mus musculus (Mouse)	413	SNP47
Q8R5F7	IFIH1_MOUSE	reviewed	Interferon-induced helicase C domain-containing protein 1 (EC 3.6.4.13) (Helicase with 2 CARD domains) (Helicard) (Interferon induced with helicase C domain protein 1) (Melanoma differentiation-associated protein 5) (MDA-5) (RIG-I-like receptor 2) (RLR-2)	Ifih1	Mus musculus (Mouse)	1025	IFIH1
Q8R5J9	PRAF3_MOUSE	reviewed	PRA1 family protein 3 (ADP-ribosylation factor-like protein 6-interacting protein 5) (ARL-6-interacting protein 5) (Aip-5) (Addicsin) (GTRAP3-18) (Glutamate transporter EAAC1-interacting protein) (Prenylated Rab acceptor protein 2) (Protein JWa)	Arl6ip5 Aip5 Jwa Pra2 Praf3	Mus musculus (Mouse)	188	PRAF3
Q8VBT0	TMX1_MOUSE	reviewed	Thioredoxin-related transmembrane protein 1 (Thioredoxin domain-containing protein 1)	Tmx1 Txndc Txndc1	Mus musculus (Mouse)	278	TMX1
Q8VBT2	SDHL_MOUSE	reviewed	L-serine dehydratase/L-threonine deaminase (SDH) (EC 4.3.1.17) (L-serine deaminase) (L-threonine dehydratase) (TDH) (EC 4.3.1.19)	Sds	Mus musculus (Mouse)	327	SDHL
Q8VBV7	CSN8_MOUSE	reviewed	COP9 signalosome complex subunit 8 (SGN8) (Signalosome subunit 8) (COP9 homolog) (JAB1-containing signalosome subunit 8)	Cops8 Csn8	Mus musculus (Mouse)	209	CSN8
Q8VBW8	TTC36_MOUSE	reviewed	Tetratricopeptide repeat protein 36 (TPR repeat protein 36)	Ttc36	Mus musculus (Mouse)	186	TTC36
Q8VBZ3	CLPT1_MOUSE	reviewed	Cleft lip and palate transmembrane protein 1 homolog (Thymic epithelial cell surface antigen)	Clptm1 N14	Mus musculus (Mouse)	664	CLPT1
Q8VC12	HUTU_MOUSE	reviewed	Urocanate hydratase (Urocanase) (EC 4.2.1.49) (Imidazolonepropionate hydrolase)	Uroc1	Mus musculus (Mouse)	676	HUTU
Q8VC26	TLCD2_MOUSE	reviewed	TLC domain-containing protein 2	Tlcd2	Mus musculus (Mouse)	310	TLCD2
Q8VC28	AK1CD_MOUSE	reviewed	Aldo-keto reductase family 1 member C13 (EC 1.1.1.-)	Akr1c13	Mus musculus (Mouse)	323	AK1CD
Q8VC30	TKFC_MOUSE	reviewed	Triokinase/FMN cyclase (Bifunctional ATP-dependent dihydroxyacetone kinase/FAD-AMP lyase (cyclizing)) [Includes: ATP-dependent dihydroxyacetone kinase (DHA kinase) (EC 2.7.1.28) (EC 2.7.1.29) (Glycerone kinase) (Triokinase) (Triose kinase); FAD-AMP lyase (cyclizing) (EC 4.6.1.15) (FAD-AMP lyase (cyclic FMN forming)) (FMN cyclase)]	Tkfc Dak	Mus musculus (Mouse)	578	TKFC
Q8VC49	IF27B_MOUSE	reviewed	Interferon alpha-inducible protein 27-like protein 2B (Interferon-stimulated gene 12 protein B2) (ISG12(b2))	Ifi27l2b Isg12(b2)	Mus musculus (Mouse)	283	IF27B
Q8VC52	RBPS2_MOUSE	reviewed	RNA-binding protein with multiple splicing 2	Rbpms2	Mus musculus (Mouse)	206	RBPS2
Q8VC97	BUP1_MOUSE	reviewed	Beta-ureidopropionase (EC 3.5.1.6) (Beta-alanine synthase) (N-carbamoyl-beta-alanine amidohydrolase)	Upb1	Mus musculus (Mouse)	393	BUP1
Q8VCA8	SCRN2_MOUSE	reviewed	Secernin-2	Scrn2	Mus musculus (Mouse)	425	SCRN2
Q8VCB3	GYS2_MOUSE	reviewed	Glycogen [starch] synthase, liver (EC 2.4.1.11)	Gys2	Mus musculus (Mouse)	704	GYS2
Q8VCC1	PGDH_MOUSE	reviewed	15-hydroxyprostaglandin dehydrogenase [NAD(+)] (15-PGDH) (EC 1.1.1.141) (Prostaglandin dehydrogenase 1)	Hpgd Pgdh1	Mus musculus (Mouse)	269	PGDH
Q8VCC2	EST1_MOUSE	reviewed	Liver carboxylesterase 1 (EC 3.1.1.1) (Acyl-coenzyme A:cholesterol acyltransferase) (Carboxylesterase 1G) (ES-x)	Ces1 Ces1g	Mus musculus (Mouse)	565	EST1
Q8VCF0	MAVS_MOUSE	reviewed	Mitochondrial antiviral-signaling protein (MAVS) (CARD adapter inducing interferon beta) (Cardif) (Interferon beta promoter stimulator protein 1) (IPS-1) (Virus-induced-signaling adapter) (VISA)	Mavs Ips1 Visa	Mus musculus (Mouse)	503	MAVS
Q8VCG4	CO8G_MOUSE	reviewed	Complement component C8 gamma chain	C8g	Mus musculus (Mouse)	202	CO8G
Q8VCH0	THIKB_MOUSE	reviewed	3-ketoacyl-CoA thiolase B, peroxisomal (EC 2.3.1.16) (Acetyl-CoA acyltransferase B) (Beta-ketothiolase B) (Peroxisomal 3-oxoacyl-CoA thiolase B)	Acaa1b Acaa1	Mus musculus (Mouse)	424	THIKB
Q8VCH6	DHC24_MOUSE	reviewed	Delta(24)-sterol reductase (EC 1.3.1.72) (24-dehydrocholesterol reductase) (3-beta-hydroxysterol delta-24-reductase)	Dhcr24 Kiaa0018	Mus musculus (Mouse)	516	DHC24
Q8VCH8	UBXN4_MOUSE	reviewed	UBX domain-containing protein 4 (Erasin) (UBX domain-containing protein 2)	Ubxn4 Ubxd2 Ubxdc1	Mus musculus (Mouse)	506	UBXN4
Q8VCI0	PLBL1_MOUSE	reviewed	Phospholipase B-like 1 (EC 3.1.1.-) (LAMA-like protein 1) (Lamina ancestor homolog 1) (Phospholipase B domain-containing protein 1) [Cleaved into: Phospholipase B-like 1 chain A; Phospholipase B-like 1 chain B; Phospholipase B-like 1 chain C]	Plbd1	Mus musculus (Mouse)	550	PLBL1
Q8VCI5	PEX19_MOUSE	reviewed	Peroxisomal biogenesis factor 19 (Peroxin-19) (Peroxisomal farnesylated protein) (PxF)	Pex19 Pxf	Mus musculus (Mouse)	299	PEX19
Q8VCM7	FIBG_MOUSE	reviewed	Fibrinogen gamma chain	Fgg	Mus musculus (Mouse)	436	FIBG
Q8VCM8	NCLN_MOUSE	reviewed	Nicalin (Nicastrin-like protein)	Ncln	Mus musculus (Mouse)	563	NCLN
Q8VCN5	CGL_MOUSE	reviewed	Cystathionine gamma-lyase (EC 4.4.1.1) (Cysteine-protein sulfhydrase) (Gamma-cystathionase)	Cth	Mus musculus (Mouse)	398	CGL
Q8VCR2	DHB13_MOUSE	reviewed	17-beta-hydroxysteroid dehydrogenase 13 (17-beta-HSD 13) (EC 1.1.-.-) (Alcohol dehydrogenase PAN1B-like) (Short-chain dehydrogenase/reductase 9)	Hsd17b13 Scdr9	Mus musculus (Mouse)	304	DHB13
Q8VCR7	ABHEB_MOUSE	reviewed	Protein ABHD14B (EC 3.-.-.-) (Alpha/beta hydrolase domain-containing protein 14B) (Abhydrolase domain-containing protein 14B) (CCG1-interacting factor B)	Abhd14b Cib	Mus musculus (Mouse)	210	ABHEB
Q8VCT3	AMPB_MOUSE	reviewed	Aminopeptidase B (AP-B) (EC 3.4.11.6) (Arginine aminopeptidase) (Arginyl aminopeptidase) (Cytosol aminopeptidase IV)	Rnpep	Mus musculus (Mouse)	650	AMPB
Q8VCT4	CES1D_MOUSE	reviewed	Carboxylesterase 1D (Carboxylesterase 3) (EC 3.1.1.1) (EC 3.1.1.67) (Fatty acid ethyl ester synthase) (FAEE synthase) (Triacylglycerol hydrolase) (TGH)	Ces1d Ces1 Ces3	Mus musculus (Mouse)	565	CES1D
Q8VCU1	EST3B_MOUSE	reviewed	Carboxylesterase 3B (EC 3.1.1.1) (Liver carboxylesterase 31-like)	Ces3b Gm4738	Mus musculus (Mouse)	571	EST3B
Q8VCW8	ACSF2_MOUSE	reviewed	Acyl-CoA synthetase family member 2, mitochondrial (EC 6.2.1.-)	Acsf2	Mus musculus (Mouse)	615	ACSF2
Q8VCX1	AK1D1_MOUSE	reviewed	3-oxo-5-beta-steroid 4-dehydrogenase (EC 1.3.1.3) (Aldo-keto reductase family 1 member D1) (Delta(4)-3-ketosteroid 5-beta-reductase) (Delta(4)-3-oxosteroid 5-beta-reductase)	Akr1d1	Mus musculus (Mouse)	325	AK1D1
Q8VCZ9	HYPDH_MOUSE	reviewed	Hydroxyproline dehydrogenase (HYPDH) (EC 1.5.5.-) (Kidney and liver proline oxidase 1) (MmPOX1) (Probable proline dehydrogenase 2) (EC 1.5.5.2) (Probable proline oxidase 2) (Proline oxidase-like protein) (PO) (Proline oxidase)	Prodh2 Hypdh	Mus musculus (Mouse)	456	HYPDH
Q8VDD5	MYH9_MOUSE	reviewed	Myosin-9 (Cellular myosin heavy chain, type A) (Myosin heavy chain 9) (Myosin heavy chain, non-muscle IIa) (Non-muscle myosin heavy chain A) (NMMHC-A) (Non-muscle myosin heavy chain IIa) (NMMHC II-a) (NMMHC-IIA)	Myh9	Mus musculus (Mouse)	1960	MYH9
Q8VDG5	PPCS_MOUSE	reviewed	Phosphopantothenate--cysteine ligase (EC 6.3.2.5) (Phosphopantothenoylcysteine synthetase) (PPC synthetase)	Ppcs Coab	Mus musculus (Mouse)	311	PPCS
Q8VDG7	PAFA2_MOUSE	reviewed	Platelet-activating factor acetylhydrolase 2, cytoplasmic (EC 3.1.1.47) (Serine-dependent phospholipase A2) (SD-PLA2)	Pafah2	Mus musculus (Mouse)	390	PAFA2
Q8VDJ3	VIGLN_MOUSE	reviewed	Vigilin (High density lipoprotein-binding protein) (HDL-binding protein)	Hdlbp	Mus musculus (Mouse)	1268	VIGLN
Q8VDK1	NIT1_MOUSE	reviewed	Deaminated glutathione amidase (dGSH amidase) (EC 3.5.1.-) (Nitrilase homolog 1)	Nit1	Mus musculus (Mouse)	323	NIT1
Q8VDL4	ADPGK_MOUSE	reviewed	ADP-dependent glucokinase (ADP-GK) (ADPGK) (EC 2.7.1.147)	Adpgk	Mus musculus (Mouse)	496	ADPGK
Q8VDM4	PSMD2_MOUSE	reviewed	26S proteasome non-ATPase regulatory subunit 2 (26S proteasome regulatory subunit RPN1) (26S proteasome regulatory subunit S2) (26S proteasome subunit p97)	Psmd2	Mus musculus (Mouse)	908	PSMD2
Q8VDN2	AT1A1_MOUSE	reviewed	Sodium/potassium-transporting ATPase subunit alpha-1 (Na(+)/K(+) ATPase alpha-1 subunit) (EC 3.6.3.9) (Sodium pump subunit alpha-1)	Atp1a1	Mus musculus (Mouse)	1023	AT1A1
Q8VDP4	CCAR2_MOUSE	reviewed	Cell cycle and apoptosis regulator protein 2 (Cell division cycle and apoptosis regulator protein 2)	Ccar2	Mus musculus (Mouse)	922	CCAR2
Q8VDP6	CDIPT_MOUSE	reviewed	CDP-diacylglycerol--inositol 3-phosphatidyltransferase (EC 2.7.8.11) (Phosphatidylinositol synthase) (PI synthase) (PtdIns synthase)	Cdipt Pis1	Mus musculus (Mouse)	213	CDIPT
Q8VDQ1	PTGR2_MOUSE	reviewed	Prostaglandin reductase 2 (PRG-2) (EC 1.3.1.48) (15-oxoprostaglandin 13-reductase) (Zinc-binding alcohol dehydrogenase domain-containing protein 1)	Ptgr2 Zadh1	Mus musculus (Mouse)	351	PTGR2
Q8VDQ8	SIR2_MOUSE	reviewed	NAD-dependent protein deacetylase sirtuin-2 (EC 3.5.1.-) (Regulatory protein SIR2 homolog 2) (SIR2-like protein 2) (mSIR2L2)	Sirt2 Sir2l2	Mus musculus (Mouse)	389	SIR2
Q8VDT9	RM50_MOUSE	reviewed	39S ribosomal protein L50, mitochondrial (L50mt) (MRP-L50)	Mrpl50	Mus musculus (Mouse)	159	RM50
Q8VE09	TT39C_MOUSE	reviewed	Tetratricopeptide repeat protein 39C (TPR repeat protein 39C)	Ttc39c	Mus musculus (Mouse)	580	TT39C
Q8VE22	RT23_MOUSE	reviewed	28S ribosomal protein S23, mitochondrial (MRP-S23) (S23mt)	Mrps23	Mus musculus (Mouse)	177	RT23
Q8VE95	CH082_MOUSE	reviewed	UPF0598 protein C8orf82 homolog		Mus musculus (Mouse)	218	CH082
Q8VEA4	MIA40_MOUSE	reviewed	Mitochondrial intermembrane space import and assembly protein 40 (Coiled-coil-helix-coiled-coil-helix domain-containing protein 4)	Chchd4 Mia40	Mus musculus (Mouse)	139	MIA40
Q8VED5	K2C79_MOUSE	reviewed	Keratin, type II cytoskeletal 79 (Cytokeratin-79) (CK-79) (Keratin-79) (K79) (Type-II keratin Kb38)	Krt79 Kb38	Mus musculus (Mouse)	531	K2C79
Q8VEE0	RPE_MOUSE	reviewed	Ribulose-phosphate 3-epimerase (EC 5.1.3.1) (Ribulose-5-phosphate-epimerase)	Rpe	Mus musculus (Mouse)	228	RPE
Q8VEK0	CC50A_MOUSE	reviewed	Cell cycle control protein 50A (P4-ATPase flippase complex beta subunit TMEM30A) (Transmembrane protein 30A)	Tmem30a Cdc50a D9Wsu20e	Mus musculus (Mouse)	364	CC50A
Q8VEK3	HNRPU_MOUSE	reviewed	Heterogeneous nuclear ribonucleoprotein U (hnRNP U) (Scaffold attachment factor A) (SAF-A)	Hnrnpu Hnrpu	Mus musculus (Mouse)	800	HNRPU
Q8VEM8	MPCP_MOUSE	reviewed	Phosphate carrier protein, mitochondrial (Phosphate transport protein) (PTP) (Solute carrier family 25 member 3)	Slc25a3	Mus musculus (Mouse)	357	MPCP
Q8VH51	RBM39_MOUSE	reviewed	RNA-binding protein 39 (Coactivator of activating protein 1 and estrogen receptors) (Coactivator of AP-1 and ERs) (RNA-binding motif protein 39) (RNA-binding region-containing protein 2) (Transcription coactivator CAPER)	Rbm39 Caper Rnpc2	Mus musculus (Mouse)	530	RBM39
Q8VHE0	SEC63_MOUSE	reviewed	Translocation protein SEC63 homolog	Sec63 Sec63l	Mus musculus (Mouse)	760	SEC63
Q8VHG0	FMO4_MOUSE	reviewed	Dimethylaniline monooxygenase [N-oxide-forming] 4 (EC 1.14.13.8) (Dimethylaniline oxidase 4) (Hepatic flavin-containing monooxygenase 4) (FMO 4)	Fmo4	Mus musculus (Mouse)	560	FMO4
Q8VI47	MRP2_MOUSE	reviewed	Canalicular multispecific organic anion transporter 1 (ATP-binding cassette sub-family C member 2)	Abcc2	Mus musculus (Mouse)	1543	MRP2
Q8VI94	OASL1_MOUSE	reviewed	2'-5'-oligoadenylate synthase-like protein 1 (2',5'-oligoadenylate synthetase-like 9)	Oasl1 oasl9	Mus musculus (Mouse)	511	OASL1
Q8VIJ6	SFPQ_MOUSE	reviewed	Splicing factor, proline- and glutamine-rich (DNA-binding p52/p100 complex, 100 kDa subunit) (Polypyrimidine tract-binding protein-associated-splicing factor) (PSF) (PTB-associated-splicing factor)	Sfpq Psf	Mus musculus (Mouse)	699	SFPQ
Q8WUR0	CS012_MOUSE	reviewed	Protein C19orf12 homolog		Mus musculus (Mouse)	141	CS012
Q91V01	MBOA5_MOUSE	reviewed	Lysophospholipid acyltransferase 5 (LPLAT 5) (EC 2.3.1.-) (1-acylglycerophosphocholine O-acyltransferase) (EC 2.3.1.23) (1-acylglycerophosphoethanolamine O-acyltransferase) (EC 2.3.1.n7) (1-acylglycerophosphoserine O-acyltransferase) (EC 2.3.1.n6) (Lysophosphatidylcholine acyltransferase) (LPCAT) (Lyso-PC acyltransferase) (Lysophosphatidylcholine acyltransferase 3) (Lyso-PC acyltransferase 3) (mL…	Lpcat3 Grcc3f Mboat5 Oact5	Mus musculus (Mouse)	487	MBOA5
Q91V12	BACH_MOUSE	reviewed	Cytosolic acyl coenzyme A thioester hydrolase (EC 3.1.2.2) (Acyl-CoA thioesterase 7) (Brain acyl-CoA hydrolase) (BACH) (CTE-IIa) (CTE-II) (Long chain acyl-CoA thioester hydrolase)	Acot7 Bach	Mus musculus (Mouse)	381	BACH
Q91V41	RAB14_MOUSE	reviewed	Ras-related protein Rab-14	Rab14	Mus musculus (Mouse)	215	RAB14
Q91V64	ISOC1_MOUSE	reviewed	Isochorismatase domain-containing protein 1	Isoc1	Mus musculus (Mouse)	297	ISOC1
Q91V76	CK054_MOUSE	reviewed	Ester hydrolase C11orf54 homolog (EC 3.1.-.-)		Mus musculus (Mouse)	315	CK054
Q91V92	ACLY_MOUSE	reviewed	ATP-citrate synthase (EC 2.3.3.8) (ATP-citrate (pro-S-)-lyase) (Citrate cleavage enzyme)	Acly	Mus musculus (Mouse)	1091	ACLY
Q91VA0	ACSM1_MOUSE	reviewed	Acyl-coenzyme A synthetase ACSM1, mitochondrial (EC 6.2.1.2) (Acyl-CoA synthetase medium-chain family member 1) (Butyrate--CoA ligase 1) (Butyryl-coenzyme A synthetase 1) (Lipoate-activating enzyme) (Middle-chain acyl-CoA synthetase 1)	Acsm1 Bucs1 Lae Macs1	Mus musculus (Mouse)	573	ACSM1
Q91VA6	PDIP2_MOUSE	reviewed	Polymerase delta-interacting protein 2	Poldip2	Mus musculus (Mouse)	368	PDIP2
Q91VC3	IF4A3_MOUSE	reviewed	Eukaryotic initiation factor 4A-III (eIF-4A-III) (eIF4A-III) (EC 3.6.4.13) (ATP-dependent RNA helicase DDX48) (ATP-dependent RNA helicase eIF4A-3) (DEAD box protein 48) (Eukaryotic translation initiation factor 4A isoform 3) [Cleaved into: Eukaryotic initiation factor 4A-III, N-terminally processed]	Eif4a3 Ddx48	Mus musculus (Mouse)	411	IF4A3
Q91VC9	GHITM_MOUSE	reviewed	Growth hormone-inducible transmembrane protein (Mitochondrial morphology and cristae structure 1) (MICS1)	Ghitm Mics1	Mus musculus (Mouse)	346	GHITM
Q91VD9	NDUS1_MOUSE	reviewed	NADH-ubiquinone oxidoreductase 75 kDa subunit, mitochondrial (EC 1.6.5.3) (EC 1.6.99.3) (Complex I-75kD) (CI-75kD)	Ndufs1	Mus musculus (Mouse)	727	NDUS1
Q91VE0	S27A4_MOUSE	reviewed	Long-chain fatty acid transport protein 4 (FATP-4) (Fatty acid transport protein 4) (EC 6.2.1.-) (Solute carrier family 27 member 4)	Slc27a4 Acsvl4 Fatp4	Mus musculus (Mouse)	643	S27A4
Q91VF2	HNMT_MOUSE	reviewed	Histamine N-methyltransferase (HMT) (EC 2.1.1.8)	Hnmt Hmt	Mus musculus (Mouse)	295	HNMT
Q91VH2	SNX9_MOUSE	reviewed	Sorting nexin-9	Snx9	Mus musculus (Mouse)	595	SNX9
Q91VI7	RINI_MOUSE	reviewed	Ribonuclease inhibitor (Ribonuclease/angiogenin inhibitor 1)	Rnh1 Rnh	Mus musculus (Mouse)	456	RINI
Q91VM9	IPYR2_MOUSE	reviewed	Inorganic pyrophosphatase 2, mitochondrial (EC 3.6.1.1) (Pyrophosphate phospho-hydrolase 2) (PPase 2)	Ppa2	Mus musculus (Mouse)	330	IPYR2
Q91VR2	ATPG_MOUSE	reviewed	ATP synthase subunit gamma, mitochondrial (F-ATPase gamma subunit)	Atp5c1	Mus musculus (Mouse)	298	ATPG
Q91VR5	DDX1_MOUSE	reviewed	ATP-dependent RNA helicase DDX1 (EC 3.6.4.13) (DEAD box protein 1)	Ddx1	Mus musculus (Mouse)	740	DDX1
Q91VS7	MGST1_MOUSE	reviewed	Microsomal glutathione S-transferase 1 (Microsomal GST-1) (EC 2.5.1.18) (Microsomal GST-I)	Mgst1	Mus musculus (Mouse)	155	MGST1
Q91VT4	CBR4_MOUSE	reviewed	Carbonyl reductase family member 4 (EC 1.-.-.-) (3-ketoacyl-[acyl-carrier-protein] reductase beta subunit) (KAR beta subunit) (3-oxoacyl-[acyl-carrier-protein] reductase) (EC 1.1.1.-) (Quinone reductase CBR4)	Cbr4	Mus musculus (Mouse)	236	CBR4
Q91VU0	FAM3C_MOUSE	reviewed	Protein FAM3C (Interleukin-like EMT inducer)	Fam3c D6Wsu176e Ilei	Mus musculus (Mouse)	227	FAM3C
Q91VU6	DCA11_MOUSE	reviewed	DDB1- and CUL4-associated factor 11 (WD repeat-containing protein 23)	Dcaf11 D14Ucla1 Wdr23	Mus musculus (Mouse)	549	DCA11
Q91VW3	SH3L3_MOUSE	reviewed	SH3 domain-binding glutamic acid-rich-like protein 3	Sh3bgrl3	Mus musculus (Mouse)	93	SH3L3
Q91W34	RUS1_MOUSE	reviewed	RUS1 family protein C16orf58 homolog		Mus musculus (Mouse)	466	RUS1
Q91W43	GCSP_MOUSE	reviewed	Glycine dehydrogenase (decarboxylating), mitochondrial (EC 1.4.4.2) (Glycine cleavage system P protein) (Glycine decarboxylase) (Glycine dehydrogenase (aminomethyl-transferring))	Gldc	Mus musculus (Mouse)	1025	GCSP
Q91W50	CSDE1_MOUSE	reviewed	Cold shock domain-containing protein E1	Csde1 D3Jfr1	Mus musculus (Mouse)	798	CSDE1
Q91W52	TMM19_MOUSE	reviewed	Transmembrane protein 19	Tmem19	Mus musculus (Mouse)	336	TMM19
Q91W53	GOGA7_MOUSE	reviewed	Golgin subfamily A member 7	Golga7 MNCb-1213	Mus musculus (Mouse)	137	GOGA7
Q91W64	CP270_MOUSE	reviewed	Cytochrome P450 2C70 (EC 1.14.14.1) (CYPIIC70)	Cyp2c70 Cyp2c-70 Cyp2c22	Mus musculus (Mouse)	489	CP270
Q91W90	TXND5_MOUSE	reviewed	Thioredoxin domain-containing protein 5 (Endoplasmic reticulum resident protein 46) (ER protein 46) (ERp46) (Plasma cell-specific thioredoxin-related protein) (PC-TRP) (Thioredoxin-like protein p46)	Txndc5 Tlp46	Mus musculus (Mouse)	417	TXND5
Q91WD5	NDUS2_MOUSE	reviewed	NADH dehydrogenase [ubiquinone] iron-sulfur protein 2, mitochondrial (EC 1.6.5.3) (EC 1.6.99.3) (Complex I-49kD) (CI-49kD) (NADH-ubiquinone oxidoreductase 49 kDa subunit)	Ndufs2	Mus musculus (Mouse)	463	NDUS2
Q91WG0	EST2C_MOUSE	reviewed	Acylcarnitine hydrolase (ACH M1) (EC 3.1.1.28) (Carboxylesterase 2) (CES 2) (Peroxisome proliferator-inducible acylcarnitine hydrolase)	Ces2c Ces2	Mus musculus (Mouse)	561	EST2C
Q91WG8	GLCNE_MOUSE	reviewed	Bifunctional UDP-N-acetylglucosamine 2-epimerase/N-acetylmannosamine kinase (UDP-GlcNAc-2-epimerase/ManAc kinase) [Includes: UDP-N-acetylglucosamine 2-epimerase (hydrolyzing) (EC 3.2.1.183) (UDP-GlcNAc-2-epimerase) (Uridine diphosphate-N-acetylglucosamine-2-epimerase); N-acetylmannosamine kinase (EC 2.7.1.60) (ManAc kinase)]	Gne Glcne Uae1	Mus musculus (Mouse)	722	GLCNE
Q91WJ8	FUBP1_MOUSE	reviewed	Far upstream element-binding protein 1 (FBP) (FUSE-binding protein 1)	Fubp1 D3Ertd330e	Mus musculus (Mouse)	651	FUBP1
Q91WK1	SPRY4_MOUSE	reviewed	SPRY domain-containing protein 4	Spryd4	Mus musculus (Mouse)	207	SPRY4
Q91WK2	EIF3H_MOUSE	reviewed	Eukaryotic translation initiation factor 3 subunit H (eIF3h) (Eukaryotic translation initiation factor 3 subunit 3) (eIF-3-gamma) (eIF3 p40 subunit)	Eif3h Eif3s3	Mus musculus (Mouse)	352	EIF3H
Q91WK5	GCSH_MOUSE	reviewed	Glycine cleavage system H protein, mitochondrial (Lipoic acid-containing protein)	Gcsh	Mus musculus (Mouse)	170	GCSH
Q91WL5	CP4CA_MOUSE	reviewed	Cytochrome P450 4A12A (EC 1.14.14.1) (CYPIVA12)	Cyp4a12a Cyp4a12	Mus musculus (Mouse)	508	CP4CA
Q91WM2	HDHD5_MOUSE	reviewed	Haloacid dehalogenase-like hydrolase domain-containing 5 (Cat eye syndrome critical region protein 5 homolog)	Hdhd5 Cecr5	Mus musculus (Mouse)	419	HDHD5
Q91WM6	EVA1A_MOUSE	reviewed	Protein eva-1 homolog A (Protein FAM176A) (Transmembrane protein 166)	Eva1a Fam176a Tmem166	Mus musculus (Mouse)	156	EVA1A
Q91WN2	T150A_MOUSE	reviewed	Transmembrane protein 150A (Transmembrane protein 150)	Tmem150a Tmem150	Mus musculus (Mouse)	271	T150A
Q91WN4	KMO_MOUSE	reviewed	Kynurenine 3-monooxygenase (EC 1.14.13.9) (Kynurenine 3-hydroxylase)	Kmo	Mus musculus (Mouse)	479	KMO
Q91WQ3	SYYC_MOUSE	reviewed	Tyrosine--tRNA ligase, cytoplasmic (EC 6.1.1.1) (Tyrosyl-tRNA synthetase) (TyrRS) [Cleaved into: Tyrosine--tRNA ligase, cytoplasmic, N-terminally processed]	Yars	Mus musculus (Mouse)	528	SYYC
Q91WS0	CISD1_MOUSE	reviewed	CDGSH iron-sulfur domain-containing protein 1 (MitoNEET)	Cisd1 D10Ertd214e Zcd1	Mus musculus (Mouse)	108	CISD1
Q91WS4	BHMT2_MOUSE	reviewed	S-methylmethionine--homocysteine S-methyltransferase BHMT2 (SMM-hcy methyltransferase) (EC 2.1.1.10) (Betaine--homocysteine S-methyltransferase 2)	Bhmt2	Mus musculus (Mouse)	363	BHMT2
Q91WT8	RBM47_MOUSE	reviewed	RNA-binding protein 47 (RNA-binding motif protein 47)	Rbm47	Mus musculus (Mouse)	590	RBM47
Q91WT9	CBS_MOUSE	reviewed	Cystathionine beta-synthase (EC 4.2.1.22) (Beta-thionase) (Serine sulfhydrase)	Cbs	Mus musculus (Mouse)	561	CBS
Q91WU5	AS3MT_MOUSE	reviewed	Arsenite methyltransferase (EC 2.1.1.137) (Methylarsonite methyltransferase) (S-adenosyl-L-methionine:arsenic(III) methyltransferase)	As3mt Cyt19	Mus musculus (Mouse)	376	AS3MT
Q91X34	BAAT_MOUSE	reviewed	Bile acid-CoA:amino acid N-acyltransferase (BACAT) (BAT) (EC 2.3.1.65) (Glycine N-choloyltransferase) (Long-chain fatty-acyl-CoA hydrolase) (EC 3.1.2.2)	Baat	Mus musculus (Mouse)	420	BAAT
Q91X44	GCKR_MOUSE	reviewed	Glucokinase regulatory protein (Glucokinase regulator)	Gckr	Mus musculus (Mouse)	587	GCKR
Q91X52	DCXR_MOUSE	reviewed	L-xylulose reductase (XR) (EC 1.1.1.10) (Dicarbonyl/L-xylulose reductase)	Dcxr	Mus musculus (Mouse)	244	DCXR
Q91X72	HEMO_MOUSE	reviewed	Hemopexin	Hpx Hpxn	Mus musculus (Mouse)	460	HEMO
Q91X77	CY250_MOUSE	reviewed	Cytochrome P450 2C50 (EC 1.14.14.1) (CYPIIC50)	Cyp2c50	Mus musculus (Mouse)	490	CY250
Q91X83	METK1_MOUSE	reviewed	S-adenosylmethionine synthase isoform type-1 (AdoMet synthase 1) (EC 2.5.1.6) (Methionine adenosyltransferase 1) (MAT 1)	Mat1a	Mus musculus (Mouse)	396	METK1
Q91X91	NADC_MOUSE	reviewed	Nicotinate-nucleotide pyrophosphorylase [carboxylating] (EC 2.4.2.19) (Quinolinate phosphoribosyltransferase [decarboxylating]) (QAPRTase) (QPRTase)	Qprt	Mus musculus (Mouse)	299	NADC
Q91X96	MSS4_MOUSE	reviewed	Guanine nucleotide exchange factor MSS4 (Rab-interacting factor)	Rabif	Mus musculus (Mouse)	123	MSS4
Q91XB7	YIF1A_MOUSE	reviewed	Protein YIF1A (YIP1-interacting factor homolog A)	Yif1a	Mus musculus (Mouse)	293	YIF1A
Q91XC9	PEX16_MOUSE	reviewed	Peroxisomal membrane protein PEX16 (Peroxin-16) (Peroxisomal biogenesis factor 16)	Pex16	Mus musculus (Mouse)	336	PEX16
Q91XD4	FTCD_MOUSE	reviewed	Formimidoyltransferase-cyclodeaminase (Formiminotransferase-cyclodeaminase) (FTCD) [Includes: Glutamate formimidoyltransferase (EC 2.1.2.5) (Glutamate formiminotransferase) (Glutamate formyltransferase); Formimidoyltetrahydrofolate cyclodeaminase (EC 4.3.1.4) (Formiminotetrahydrofolate cyclodeaminase)]	Ftcd	Mus musculus (Mouse)	541	FTCD
Q91XD6	VPS36_MOUSE	reviewed	Vacuolar protein-sorting-associated protein 36 (ESCRT-II complex subunit VPS36)	Vps36	Mus musculus (Mouse)	386	VPS36
Q91XD7	CREL1_MOUSE	reviewed	Cysteine-rich with EGF-like domain protein 1	Creld1	Mus musculus (Mouse)	420	CREL1
Q91XE0	GLYAT_MOUSE	reviewed	Glycine N-acyltransferase (EC 2.3.1.13) (Acyl-CoA:glycine N-acyltransferase) (AAc) (Aralkyl acyl-CoA N-acyltransferase) (Aralkyl acyl-CoA:amino acid N-acyltransferase) (Benzoyl-coenzyme A:glycine N-acyltransferase) (Glycine N-benzoyltransferase) (EC 2.3.1.71)	Glyat	Mus musculus (Mouse)	296	GLYAT
Q91XE4	ACY3_MOUSE	reviewed	N-acyl-aromatic-L-amino acid amidohydrolase (carboxylate-forming) (EC 3.5.1.114) (Acylase III) (Aminoacylase III) (AAIII) (Aminoacylase-3) (ACY-3) (Aspartoacylase-2) (Hepatitis C virus core-binding protein 1) (HCBP1)	Acy3 Aspa2	Mus musculus (Mouse)	318	ACY3
Q91XE8	TM205_MOUSE	reviewed	Transmembrane protein 205	Tmem205	Mus musculus (Mouse)	189	TM205
Q91XF0	PNPO_MOUSE	reviewed	Pyridoxine-5'-phosphate oxidase (EC 1.4.3.5) (Pyridoxamine-phosphate oxidase)	Pnpo	Mus musculus (Mouse)	261	PNPO
Q91XL9	OSBL1_MOUSE	reviewed	Oxysterol-binding protein-related protein 1 (ORP-1) (OSBP-related protein 1)	Osbpl1a Orp1 Orp1a Orp1l	Mus musculus (Mouse)	950	OSBL1
Q91XV3	BASP1_MOUSE	reviewed	Brain acid soluble protein 1 (22 kDa neuronal tissue-enriched acidic protein) (Neuronal axonal membrane protein NAP-22)	Basp1 Nap22	Mus musculus (Mouse)	226	BASP1
Q91Y97	ALDOB_MOUSE	reviewed	Fructose-bisphosphate aldolase B (EC 4.1.2.13) (Aldolase 2) (Liver-type aldolase)	Aldob Aldo2	Mus musculus (Mouse)	364	ALDOB
Q91YD9	WASL_MOUSE	reviewed	Neural Wiskott-Aldrich syndrome protein (N-WASP)	Wasl	Mus musculus (Mouse)	501	WASL
Q91YH5	ATLA3_MOUSE	reviewed	Atlastin-3 (EC 3.6.5.-)	Atl3	Mus musculus (Mouse)	541	ATLA3
Q91YI0	ARLY_MOUSE	reviewed	Argininosuccinate lyase (ASAL) (EC 4.3.2.1) (Arginosuccinase)	Asl	Mus musculus (Mouse)	464	ARLY
Q91YJ5	IF2M_MOUSE	reviewed	Translation initiation factor IF-2, mitochondrial (IF-2(Mt)) (IF-2Mt) (IF2(mt))	Mtif2	Mus musculus (Mouse)	727	IF2M
Q91YN5	UAP1_MOUSE	reviewed	UDP-N-acetylhexosamine pyrophosphorylase [Includes: UDP-N-acetylgalactosamine pyrophosphorylase (EC 2.7.7.83); UDP-N-acetylglucosamine pyrophosphorylase (EC 2.7.7.23)]	Uap1	Mus musculus (Mouse)	522	UAP1
Q91YP0	L2HDH_MOUSE	reviewed	L-2-hydroxyglutarate dehydrogenase, mitochondrial (EC 1.1.99.2) (Duranin)	L2hgdh	Mus musculus (Mouse)	464	L2HDH
Q91YP2	NEUL_MOUSE	reviewed	Neurolysin, mitochondrial (EC 3.4.24.16) (Microsomal endopeptidase) (MEP) (Mitochondrial oligopeptidase M) (Neurotensin endopeptidase)	Nln	Mus musculus (Mouse)	704	NEUL
Q91YP3	DEOC_MOUSE	reviewed	Deoxyribose-phosphate aldolase (DERA) (EC 4.1.2.4) (2-deoxy-D-ribose 5-phosphate aldolase) (Phosphodeoxyriboaldolase) (Deoxyriboaldolase)	Dera	Mus musculus (Mouse)	318	DEOC
Q91YQ5	RPN1_MOUSE	reviewed	Dolichyl-diphosphooligosaccharide--protein glycosyltransferase subunit 1 (Dolichyl-diphosphooligosaccharide--protein glycosyltransferase 67 kDa subunit) (Ribophorin I) (RPN-I) (Ribophorin-1)	Rpn1	Mus musculus (Mouse)	608	RPN1
Q91YR9	PTGR1_MOUSE	reviewed	Prostaglandin reductase 1 (PRG-1) (EC 1.3.1.-) (15-oxoprostaglandin 13-reductase) (EC 1.3.1.48) (NADP-dependent leukotriene B4 12-hydroxydehydrogenase) (EC 1.3.1.74)	Ptgr1 Ltb4dh	Mus musculus (Mouse)	329	PTGR1
Q91YT0	NDUV1_MOUSE	reviewed	NADH dehydrogenase [ubiquinone] flavoprotein 1, mitochondrial (EC 1.6.5.3) (EC 1.6.99.3) (Complex I-51kD) (CI-51kD) (NADH-ubiquinone oxidoreductase 51 kDa subunit)	Ndufv1	Mus musculus (Mouse)	464	NDUV1
Q91YW3	DNJC3_MOUSE	reviewed	DnaJ homolog subfamily C member 3 (Interferon-induced, double-stranded RNA-activated protein kinase inhibitor) (Protein kinase inhibitor of 58 kDa) (Protein kinase inhibitor p58)	Dnajc3 P58ipk	Mus musculus (Mouse)	504	DNJC3
Q91YX5	LGAT1_MOUSE	reviewed	Acyl-CoA:lysophosphatidylglycerol acyltransferase 1 (EC 2.3.1.-)	Lpgat1 Fam34a	Mus musculus (Mouse)	370	LGAT1
Q91Z53	GRHPR_MOUSE	reviewed	Glyoxylate reductase/hydroxypyruvate reductase (EC 1.1.1.79) (EC 1.1.1.81)	Grhpr Glxr	Mus musculus (Mouse)	328	GRHPR
Q91Z98	CHIL4_MOUSE	reviewed	Chitinase-like protein 4 (Chitinase-3-like protein 4) (Secreted protein Ym2)	Chil4 Chi3l4 Ym2	Mus musculus (Mouse)	402	CHIL4
Q91ZA3	PCCA_MOUSE	reviewed	Propionyl-CoA carboxylase alpha chain, mitochondrial (PCCase subunit alpha) (EC 6.4.1.3) (Propanoyl-CoA:carbon dioxide ligase subunit alpha)	Pcca	Mus musculus (Mouse)	724	PCCA
Q91ZH7	ABHD3_MOUSE	reviewed	Phospholipase ABHD3 (EC 3.1.1.32) (EC 3.1.1.4) (Abhydrolase domain-containing protein 3) (Lung alpha/beta hydrolase 3) (MmLABH3)	Abhd3 Labh3	Mus musculus (Mouse)	411	ABHD3
Q91ZJ5	UGPA_MOUSE	reviewed	UTP--glucose-1-phosphate uridylyltransferase (EC 2.7.7.9) (UDP-glucose pyrophosphorylase) (UDPGP) (UGPase)	Ugp2	Mus musculus (Mouse)	508	UGPA
Q91ZN5	S35B2_MOUSE	reviewed	Adenosine 3'-phospho 5'-phosphosulfate transporter 1 (PAPS transporter 1) (Solute carrier family 35 member B2)	Slc35b2 J207 Papst1	Mus musculus (Mouse)	431	S35B2
Q91ZX7	LRP1_MOUSE	reviewed	Prolow-density lipoprotein receptor-related protein 1 (LRP-1) (Alpha-2-macroglobulin receptor) (A2MR) (CD antigen CD91) [Cleaved into: Low-density lipoprotein receptor-related protein 1 85 kDa subunit (LRP-85); Low-density lipoprotein receptor-related protein 1 515 kDa subunit (LRP-515); Low-density lipoprotein receptor-related protein 1 intracellular domain (LRPICD)]	Lrp1 A2mr	Mus musculus (Mouse)	4545	LRP1
Q920A5	RISC_MOUSE	reviewed	Retinoid-inducible serine carboxypeptidase (EC 3.4.16.-) (Serine carboxypeptidase 1)	Scpep1 Risc	Mus musculus (Mouse)	452	RISC
Q920A7	AFG31_MOUSE	reviewed	AFG3-like protein 1 (EC 3.4.24.-)	Afg3l1	Mus musculus (Mouse)	789	AFG31
Q920E5	FPPS_MOUSE	reviewed	Farnesyl pyrophosphate synthase (FPP synthase) (FPS) (EC 2.5.1.10) ((2E,6E)-farnesyl diphosphate synthase) (Cholesterol-regulated 39 kDa protein) (CR 39) (Dimethylallyltranstransferase) (EC 2.5.1.1) (Farnesyl diphosphate synthase) (Geranyltranstransferase)	Fdps	Mus musculus (Mouse)	353	FPPS
Q920L1	FADS1_MOUSE	reviewed	Fatty acid desaturase 1 (EC 1.14.19.-) (Delta(5) fatty acid desaturase) (D5D) (Delta(5) desaturase) (Delta-5 desaturase)	Fads1	Mus musculus (Mouse)	447	FADS1
Q921F2	TADBP_MOUSE	reviewed	TAR DNA-binding protein 43 (TDP-43)	Tardbp Tdp43	Mus musculus (Mouse)	414	TADBP
Q921F4	HNRLL_MOUSE	reviewed	Heterogeneous nuclear ribonucleoprotein L-like	Hnrnpll Hnrpll	Mus musculus (Mouse)	591	HNRLL
Q921G7	ETFD_MOUSE	reviewed	Electron transfer flavoprotein-ubiquinone oxidoreductase, mitochondrial (ETF-QO) (ETF-ubiquinone oxidoreductase) (EC 1.5.5.1) (Electron-transferring-flavoprotein dehydrogenase) (ETF dehydrogenase)	Etfdh	Mus musculus (Mouse)	616	ETFD
Q921H8	THIKA_MOUSE	reviewed	3-ketoacyl-CoA thiolase A, peroxisomal (EC 2.3.1.16) (Acetyl-CoA acyltransferase A) (Beta-ketothiolase A) (Peroxisomal 3-oxoacyl-CoA thiolase A)	Acaa1a Acaa1	Mus musculus (Mouse)	424	THIKA
Q921H9	COA7_MOUSE	reviewed	Cytochrome c oxidase assembly factor 7 (Beta-lactamase hcp-like protein) (Respiratory chain assembly factor 1) (Sel1 repeat-containing protein 1)	Coa7 Selrc1	Mus musculus (Mouse)	231	COA7
Q921I1	TRFE_MOUSE	reviewed	Serotransferrin (Transferrin) (Beta-1 metal-binding globulin) (Siderophilin)	Tf Trf	Mus musculus (Mouse)	697	TRFE
Q921L3	TMCO1_MOUSE	reviewed	Calcium load-activated calcium channel (CLAC channel) (Transmembrane and coiled-coil domain-containing protein 1)	Tmco1	Mus musculus (Mouse)	188	TMCO1
Q921M3	SF3B3_MOUSE	reviewed	Splicing factor 3B subunit 3 (Pre-mRNA-splicing factor SF3b 130 kDa subunit) (SF3b130) (Spliceosome-associated protein 130) (SAP 130)	Sf3b3 Kiaa0017	Mus musculus (Mouse)	1217	SF3B3
Q921S7	RM37_MOUSE	reviewed	39S ribosomal protein L37, mitochondrial (L37mt) (MRP-L37)	Mrpl37	Mus musculus (Mouse)	423	RM37
Q921T2	TOIP1_MOUSE	reviewed	Torsin-1A-interacting protein 1 (Lamina-associated polypeptide 1B) (LAP1B)	Tor1aip1	Mus musculus (Mouse)	595	TOIP1
Q921X9	PDIA5_MOUSE	reviewed	Protein disulfide-isomerase A5 (EC 5.3.4.1) (Protein disulfide isomerase-related protein)	Pdia5 Pdir	Mus musculus (Mouse)	517	PDIA5
Q922B1	MACD1_MOUSE	reviewed	O-acetyl-ADP-ribose deacetylase MACROD1 (EC 3.2.2.-) (EC 3.5.1.-) (MACRO domain-containing protein 1) (Protein LRP16) ([Protein ADP-ribosylglutamate] hydrolase)	Macrod1 Lrp16	Mus musculus (Mouse)	323	MACD1
Q922B2	SYDC_MOUSE	reviewed	Aspartate--tRNA ligase, cytoplasmic (EC 6.1.1.12) (Aspartyl-tRNA synthetase) (AspRS)	Dars	Mus musculus (Mouse)	501	SYDC
Q922D8	C1TC_MOUSE	reviewed	C-1-tetrahydrofolate synthase, cytoplasmic (C1-THF synthase) [Cleaved into: C-1-tetrahydrofolate synthase, cytoplasmic, N-terminally processed] [Includes: Methylenetetrahydrofolate dehydrogenase (EC 1.5.1.5); Methenyltetrahydrofolate cyclohydrolase (EC 3.5.4.9); Formyltetrahydrofolate synthetase (EC 6.3.4.3)]	Mthfd1	Mus musculus (Mouse)	935	C1TC
Q922E4	PCY2_MOUSE	reviewed	Ethanolamine-phosphate cytidylyltransferase (EC 2.7.7.14) (CTP:phosphoethanolamine cytidylyltransferase) (Phosphorylethanolamine transferase)	Pcyt2	Mus musculus (Mouse)	404	PCY2
Q922F4	TBB6_MOUSE	reviewed	Tubulin beta-6 chain	Tubb6	Mus musculus (Mouse)	447	TBB6
Q922H4	GMPPA_MOUSE	reviewed	Mannose-1-phosphate guanyltransferase alpha (GDP-mannose pyrophosphorylase A) (GTP-mannose-1-phosphate guanylyltransferase alpha)	Gmppa	Mus musculus (Mouse)	420	GMPPA
Q922Q1	MARC2_MOUSE	reviewed	Mitochondrial amidoxime reducing component 2 (mARC2) (EC 1.-.-.-) (Molybdenum cofactor sulfurase C-terminal domain-containing protein 2) (MOSC domain-containing protein 2) (Moco sulfurase C-terminal domain-containing protein 2)	Marc2 Mg87 Mosc2	Mus musculus (Mouse)	338	42796
Q922Q8	LRC59_MOUSE	reviewed	Leucine-rich repeat-containing protein 59 [Cleaved into: Leucine-rich repeat-containing protein 59, N-terminally processed]	Lrrc59	Mus musculus (Mouse)	307	LRC59
Q922R8	PDIA6_MOUSE	reviewed	Protein disulfide-isomerase A6 (EC 5.3.4.1) (Thioredoxin domain-containing protein 7)	Pdia6 Txndc7	Mus musculus (Mouse)	440	PDIA6
Q922U2	K2C5_MOUSE	reviewed	Keratin, type II cytoskeletal 5 (Cytokeratin-5) (CK-5) (Keratin-5) (K5) (Type-II keratin Kb5)	Krt5 Krt2-5	Mus musculus (Mouse)	580	K2C5
Q922V4	PLRG1_MOUSE	reviewed	Pleiotropic regulator 1	Plrg1	Mus musculus (Mouse)	513	PLRG1
Q922Y1	UBXN1_MOUSE	reviewed	UBX domain-containing protein 1 (Protein 2B28) (SAPK substrate protein 1) (UBA/UBX 33.3 kDa protein) (mY33K)	Ubxn1 D19Ertd721e Saks1	Mus musculus (Mouse)	297	UBXN1
Q923B0	GGACT_MOUSE	reviewed	Gamma-glutamylaminecyclotransferase (GGACT) (EC 4.3.2.-) (AIG2-like domain-containing protein 1) (Gamma-glutamylamine cyclotransferase)	Ggact A2ld1	Mus musculus (Mouse)	149	GGACT
Q923B6	STEA4_MOUSE	reviewed	Metalloreductase STEAP4 (EC 1.16.1.-) (Dudulin-4) (Six-transmembrane epithelial antigen of prostate 4) (Tumor necrosis factor-alpha-induced adipose-related protein)	Steap4 Tiarp	Mus musculus (Mouse)	470	STEA4
Q923D2	BLVRB_MOUSE	reviewed	Flavin reductase (NADPH) (FR) (EC 1.5.1.30) (Biliverdin reductase B) (BVR-B) (EC 1.3.1.24) (Biliverdin-IX beta-reductase) (NADPH-dependent diaphorase) (NADPH-flavin reductase) (FLR)	Blvrb	Mus musculus (Mouse)	206	BLVRB
Q924D0	RT4I1_MOUSE	reviewed	Reticulon-4-interacting protein 1, mitochondrial (NOGO-interacting mitochondrial protein)	Rtn4ip1 Nimp	Mus musculus (Mouse)	396	RT4I1
Q924L1	LTMD1_MOUSE	reviewed	LETM1 domain-containing protein 1 (Cervical cancer receptor) (MCC-32)	Letmd1 Mccr	Mus musculus (Mouse)	360	LTMD1
Q924M7	MPI_MOUSE	reviewed	Mannose-6-phosphate isomerase (EC 5.3.1.8) (Phosphohexomutase) (Phosphomannose isomerase) (PMI)	Mpi Mpi1 Pmi	Mus musculus (Mouse)	423	MPI
Q924T2	RT02_MOUSE	reviewed	28S ribosomal protein S2, mitochondrial (MRP-S2) (S2mt)	Mrps2	Mus musculus (Mouse)	291	RT02
Q924Y0	BODG_MOUSE	reviewed	Gamma-butyrobetaine dioxygenase (EC 1.14.11.1) (Gamma-butyrobetaine hydroxylase) (Gamma-BBH) (Gamma-butyrobetaine,2-oxoglutarate dioxygenase)	Bbox1	Mus musculus (Mouse)	387	BODG
Q924Z4	CERS2_MOUSE	reviewed	Ceramide synthase 2 (CerS2) (LAG1 longevity assurance homolog 2) (Translocating chain-associating membrane protein homolog 3) (TRAM homolog 3)	Cers2 Lass2 Trh3	Mus musculus (Mouse)	380	CERS2
Q925I1	ATAD3_MOUSE	reviewed	ATPase family AAA domain-containing protein 3 (AAA-ATPase TOB3)	Atad3 Atad3a Kiaa1273	Mus musculus (Mouse)	591	ATAD3
Q925N0	SFXN5_MOUSE	reviewed	Sideroflexin-5	Sfxn5	Mus musculus (Mouse)	342	SFXN5
Q925N2	SFXN2_MOUSE	reviewed	Sideroflexin-2	Sfxn2	Mus musculus (Mouse)	322	SFXN2
Q93092	TALDO_MOUSE	reviewed	Transaldolase (EC 2.2.1.2)	Taldo1 Tal Taldo	Mus musculus (Mouse)	337	TALDO
Q99020	ROAA_MOUSE	reviewed	Heterogeneous nuclear ribonucleoprotein A/B (hnRNP A/B) (CArG-binding factor-A) (CBF-A)	Hnrnpab Cbf-a Cgbfa Hnrpab	Mus musculus (Mouse)	285	ROAA
Q99J08	S14L2_MOUSE	reviewed	SEC14-like protein 2 (Alpha-tocopherol-associated protein) (TAP)	Sec14l2	Mus musculus (Mouse)	403	S14L2
Q99J27	ACATN_MOUSE	reviewed	Acetyl-coenzyme A transporter 1 (AT-1) (Acetyl-CoA transporter 1) (Solute carrier family 33 member 1)	Slc33a1 Acatn	Mus musculus (Mouse)	550	ACATN
Q99J39	DCMC_MOUSE	reviewed	Malonyl-CoA decarboxylase, mitochondrial (MCD) (EC 4.1.1.9)	Mlycd	Mus musculus (Mouse)	492	DCMC
Q99J47	DRS7B_MOUSE	reviewed	Dehydrogenase/reductase SDR family member 7B (EC 1.1.-.-) (Short-chain dehydrogenase/reductase family 32C member 1)	Dhrs7b Sdr32c1	Mus musculus (Mouse)	323	DRS7B
Q99J56	DERL1_MOUSE	reviewed	Derlin-1 (Degradation in endoplasmic reticulum protein 1) (Der1-like protein 1)	Derl1 Der1	Mus musculus (Mouse)	251	DERL1
Q99J99	THTM_MOUSE	reviewed	3-mercaptopyruvate sulfurtransferase (MST) (EC 2.8.1.2)	Mpst	Mus musculus (Mouse)	297	THTM
Q99JB2	STML2_MOUSE	reviewed	Stomatin-like protein 2, mitochondrial (SLP-2) (mslp2)	Stoml2 Slp2	Mus musculus (Mouse)	353	STML2
Q99JB8	PACN3_MOUSE	reviewed	Protein kinase C and casein kinase II substrate protein 3	Pacsin3	Mus musculus (Mouse)	424	PACN3
Q99JF5	MVD1_MOUSE	reviewed	Diphosphomevalonate decarboxylase (EC 4.1.1.33) (Mevalonate (diphospho)decarboxylase) (MDDase) (Mevalonate pyrophosphate decarboxylase)	Mvd	Mus musculus (Mouse)	401	MVD1
Q99JI4	PSMD6_MOUSE	reviewed	26S proteasome non-ATPase regulatory subunit 6 (26S proteasome regulatory subunit RPN7) (26S proteasome regulatory subunit S10) (p42A)	Psmd6	Mus musculus (Mouse)	389	PSMD6
Q99JI6	RAP1B_MOUSE	reviewed	Ras-related protein Rap-1b (GTP-binding protein smg p21B)	Rap1b	Mus musculus (Mouse)	184	RAP1B
Q99JR1	SFXN1_MOUSE	reviewed	Sideroflexin-1	Sfxn1 F	Mus musculus (Mouse)	322	SFXN1
Q99JT9	MTND_MOUSE	reviewed	1,2-dihydroxy-3-keto-5-methylthiopentene dioxygenase (EC 1.13.11.54) (Acireductone dioxygenase (Fe(2+)-requiring)) (ARD) (Fe-ARD) (Membrane-type 1 matrix metalloproteinase cytoplasmic tail-binding protein 1) (MTCBP-1)	Adi1 Mtcbp1	Mus musculus (Mouse)	179	MTND
Q99JW2	ACY1_MOUSE	reviewed	Aminoacylase-1 (ACY-1) (EC 3.5.1.14) (N-acyl-L-amino-acid amidohydrolase)	Acy1	Mus musculus (Mouse)	408	ACY1
Q99JX3	GORS2_MOUSE	reviewed	Golgi reassembly-stacking protein 2 (GRS2) (Golgi reassembly-stacking protein of 55 kDa) (GRASP55)	Gorasp2	Mus musculus (Mouse)	451	GORS2
Q99JX4	EIF3M_MOUSE	reviewed	Eukaryotic translation initiation factor 3 subunit M (eIF3m) (PCI domain-containing protein 1)	Eif3m Pcid1	Mus musculus (Mouse)	374	EIF3M
Q99JY0	ECHB_MOUSE	reviewed	Trifunctional enzyme subunit beta, mitochondrial (TP-beta) [Includes: 3-ketoacyl-CoA thiolase (EC 2.3.1.16) (Acetyl-CoA acyltransferase) (Beta-ketothiolase)]	Hadhb	Mus musculus (Mouse)	475	ECHB
Q99JY3	GIMA4_MOUSE	reviewed	GTPase IMAP family member 4 (Immunity-associated nucleotide 1 protein) (IAN-1) (Immunity-associated protein 4)	Gimap4 Ian1 Imap4	Mus musculus (Mouse)	219	GIMA4
Q99JY4	TRABD_MOUSE	reviewed	TraB domain-containing protein	Trabd	Mus musculus (Mouse)	376	TRABD
Q99JY8	PLPP3_MOUSE	reviewed	Phospholipid phosphatase 3 (EC 3.1.3.4) (Lipid phosphate phosphohydrolase 3) (PAP2-beta) (Phosphatidate phosphohydrolase type 2b) (Phosphatidic acid phosphatase 2b) (PAP-2b) (PAP2b)	Plpp3 Lpp3 Ppap2b	Mus musculus (Mouse)	312	PLPP3
Q99JY9	ARP3_MOUSE	reviewed	Actin-related protein 3 (Actin-like protein 3)	Actr3 Arp3	Mus musculus (Mouse)	418	ARP3
Q99K01	PDXD1_MOUSE	reviewed	Pyridoxal-dependent decarboxylase domain-containing protein 1 (EC 4.1.1.-)	Pdxdc1	Mus musculus (Mouse)	787	PDXD1
Q99K23	UFSP2_MOUSE	reviewed	Ufm1-specific protease 2 (UfSP2) (EC 3.4.22.-)	Ufsp2	Mus musculus (Mouse)	461	UFSP2
Q99K28	ARFG2_MOUSE	reviewed	ADP-ribosylation factor GTPase-activating protein 2 (ARF GAP 2) (GTPase-activating protein ZNF289) (Zinc finger protein 289)	Arfgap2 Zfp289 Znf289	Mus musculus (Mouse)	520	ARFG2
Q99K30	ES8L2_MOUSE	reviewed	Epidermal growth factor receptor kinase substrate 8-like protein 2 (EPS8-like protein 2) (Epidermal growth factor receptor pathway substrate 8-related protein 2) (EPS8-related protein 2)	Eps8l2 Eps8r2	Mus musculus (Mouse)	729	ES8L2
Q99K48	NONO_MOUSE	reviewed	Non-POU domain-containing octamer-binding protein (NonO protein)	Nono	Mus musculus (Mouse)	473	NONO
Q99K51	PLST_MOUSE	reviewed	Plastin-3 (T-plastin)	Pls3	Mus musculus (Mouse)	630	PLST
Q99K67	AASS_MOUSE	reviewed	Alpha-aminoadipic semialdehyde synthase, mitochondrial (LKR/SDH) [Includes: Lysine ketoglutarate reductase (LKR) (LOR) (EC 1.5.1.8); Saccharopine dehydrogenase (SDH) (EC 1.5.1.9)]	Aass Lorsdh	Mus musculus (Mouse)	926	AASS
Q99KB8	GLO2_MOUSE	reviewed	Hydroxyacylglutathione hydrolase, mitochondrial (EC 3.1.2.6) (Glyoxalase II) (Glx II)	Hagh Glo2	Mus musculus (Mouse)	309	GLO2
Q99KC8	VMA5A_MOUSE	reviewed	von Willebrand factor A domain-containing protein 5A (Loss of heterozygosity 11 chromosomal region 2 gene A protein homolog)	Vwa5a Loh11cr2a	Mus musculus (Mouse)	793	VMA5A
Q99KF1	TMED9_MOUSE	reviewed	Transmembrane emp24 domain-containing protein 9 (Glycoprotein 25L2) (p24 family protein alpha-2) (p24alpha2)	Tmed9 Gp25l2	Mus musculus (Mouse)	235	TMED9
Q99KG5	LSR_MOUSE	reviewed	Lipolysis-stimulated lipoprotein receptor (Lipolysis-stimulated receptor) (Liver-specific bHLH-Zip transcription factor) (Liver-specific gene on mouse chromosome 7 protein)	Lsr Lisch7	Mus musculus (Mouse)	594	LSR
Q99KI0	ACON_MOUSE	reviewed	Aconitate hydratase, mitochondrial (Aconitase) (EC 4.2.1.3) (Citrate hydro-lyase)	Aco2	Mus musculus (Mouse)	780	ACON
Q99KI3	EMC3_MOUSE	reviewed	ER membrane protein complex subunit 3 (Transmembrane protein 111)	Emc3 Tmem111	Mus musculus (Mouse)	261	EMC3
Q99KJ8	DCTN2_MOUSE	reviewed	Dynactin subunit 2 (50 kDa dynein-associated polypeptide) (Dynactin complex 50 kDa subunit) (DCTN-50) (Growth cone membrane protein 23-48K) (GMP23-48K) (p50 dynamitin)	Dctn2	Mus musculus (Mouse)	402	DCTN2
Q99KK2	NEUA_MOUSE	reviewed	N-acylneuraminate cytidylyltransferase (EC 2.7.7.43) (CMP-N-acetylneuraminic acid synthase) (CMP-NeuNAc synthase)	Cmas	Mus musculus (Mouse)	432	NEUA
Q99KK7	DPP3_MOUSE	reviewed	Dipeptidyl peptidase 3 (EC 3.4.14.4) (Dipeptidyl aminopeptidase III) (Dipeptidyl arylamidase III) (Dipeptidyl peptidase III) (DPP III) (Enkephalinase B)	Dpp3	Mus musculus (Mouse)	738	DPP3
Q99KN9	EPN4_MOUSE	reviewed	Clathrin interactor 1 (Enthoprotin) (Epsin-4) (Epsin-related protein) (EpsinR)	Clint1 Enth Epn4 Epnr Kiaa0171	Mus musculus (Mouse)	631	EPN4
Q99KP3	CRYL1_MOUSE	reviewed	Lambda-crystallin homolog (EC 1.1.1.45) (L-gulonate 3-dehydrogenase) (Gul3DH)	Cryl1 Cry	Mus musculus (Mouse)	319	CRYL1
Q99KP6	PRP19_MOUSE	reviewed	Pre-mRNA-processing factor 19 (EC 2.3.2.27) (Nuclear matrix protein 200) (PRP19/PSO4 homolog) (RING-type E3 ubiquitin transferase PRP19) (Senescence evasion factor)	Prpf19 Prp19 Snev	Mus musculus (Mouse)	504	PRP19
Q99KQ4	NAMPT_MOUSE	reviewed	Nicotinamide phosphoribosyltransferase (NAmPRTase) (Nampt) (EC 2.4.2.12) (Pre-B-cell colony-enhancing factor 1 homolog) (PBEF) (Visfatin)	Nampt Pbef1	Mus musculus (Mouse)	491	NAMPT
Q99KR3	LACB2_MOUSE	reviewed	Endoribonuclease LACTB2 (Beta-lactamase-like protein 2) (EC 3.1.27.-)	Lactb2	Mus musculus (Mouse)	288	LACB2
Q99KR7	PPIF_MOUSE	reviewed	Peptidyl-prolyl cis-trans isomerase F, mitochondrial (PPIase F) (EC 5.2.1.8) (Cyclophilin D) (CyP-D) (CypD) (Cyclophilin F) (Rotamase F)	Ppif	Mus musculus (Mouse)	206	PPIF
Q99KV1	DJB11_MOUSE	reviewed	DnaJ homolog subfamily B member 11 (APOBEC1-binding protein 2) (ABBP-2) (ER-associated DNAJ) (ER-associated Hsp40 co-chaperone) (Endoplasmic reticulum DNA J domain-containing protein 3) (ER-resident protein ERdj3) (ERdj3) (ERj3p)	Dnajb11	Mus musculus (Mouse)	358	DJB11
Q99L04	DHRS1_MOUSE	reviewed	Dehydrogenase/reductase SDR family member 1 (EC 1.1.-.-)	Dhrs1 D14ertd484e	Mus musculus (Mouse)	313	DHRS1
Q99L13	3HIDH_MOUSE	reviewed	3-hydroxyisobutyrate dehydrogenase, mitochondrial (HIBADH) (EC 1.1.1.31)	Hibadh	Mus musculus (Mouse)	335	3HIDH
Q99L43	CDS2_MOUSE	reviewed	Phosphatidate cytidylyltransferase 2 (EC 2.7.7.41) (CDP-DAG synthase 2) (CDP-DG synthase 2) (CDP-diacylglycerol synthase 2) (CDS 2) (CDP-diglyceride pyrophosphorylase 2) (CDP-diglyceride synthase 2) (CTP:phosphatidate cytidylyltransferase 2)	Cds2	Mus musculus (Mouse)	444	CDS2
Q99L45	IF2B_MOUSE	reviewed	Eukaryotic translation initiation factor 2 subunit 2 (Eukaryotic translation initiation factor 2 subunit beta) (eIF-2-beta)	Eif2s2	Mus musculus (Mouse)	331	IF2B
Q99L47	F10A1_MOUSE	reviewed	Hsc70-interacting protein (Hip) (Protein FAM10A1) (Protein ST13 homolog)	St13 Fam10a1 Hip	Mus musculus (Mouse)	371	F10A1
Q99L88	SNTB1_MOUSE	reviewed	Beta-1-syntrophin (59 kDa dystrophin-associated protein A1 basic component 1) (DAPA1B) (Syntrophin-2)	Sntb1 Snt2b1	Mus musculus (Mouse)	537	SNTB1
Q99LB2	DHRS4_MOUSE	reviewed	Dehydrogenase/reductase SDR family member 4 (EC 1.1.1.184) (NADPH-dependent carbonyl reductase/NADP-retinol dehydrogenase) (CR) (PHCR) (NADPH-dependent retinol dehydrogenase/reductase) (NDRD) (mouNRDR) (Peroxisomal short-chain alcohol dehydrogenase) (PSCD)	Dhrs4 D14Ucla2	Mus musculus (Mouse)	279	DHRS4
Q99LB6	MAT2B_MOUSE	reviewed	Methionine adenosyltransferase 2 subunit beta (Methionine adenosyltransferase II beta) (MAT II beta)	Mat2b	Mus musculus (Mouse)	334	MAT2B
Q99LB7	SARDH_MOUSE	reviewed	Sarcosine dehydrogenase, mitochondrial (SarDH) (EC 1.5.8.3)	Sardh	Mus musculus (Mouse)	919	SARDH
Q99LC3	NDUAA_MOUSE	reviewed	NADH dehydrogenase [ubiquinone] 1 alpha subcomplex subunit 10, mitochondrial (Complex I-42kD) (CI-42kD) (NADH-ubiquinone oxidoreductase 42 kDa subunit)	Ndufa10	Mus musculus (Mouse)	355	NDUAA
Q99LC5	ETFA_MOUSE	reviewed	Electron transfer flavoprotein subunit alpha, mitochondrial (Alpha-ETF)	Etfa	Mus musculus (Mouse)	333	ETFA
Q99LC9	PEX6_MOUSE	reviewed	Peroxisome assembly factor 2 (PAF-2) (Peroxin-6) (Peroxisomal biogenesis factor 6) (Peroxisomal-type ATPase 1)	Pex6	Mus musculus (Mouse)	981	PEX6
Q99LD4	CSN1_MOUSE	reviewed	COP9 signalosome complex subunit 1 (SGN1) (Signalosome subunit 1) (G protein pathway suppressor 1) (GPS-1) (JAB1-containing signalosome subunit 1)	Gps1 Cops1 Csn1	Mus musculus (Mouse)	471	CSN1
Q99LE6	ABCF2_MOUSE	reviewed	ATP-binding cassette sub-family F member 2	Abcf2	Mus musculus (Mouse)	628	ABCF2
Q99LF4	RTCB_MOUSE	reviewed	tRNA-splicing ligase RtcB homolog (EC 6.5.1.3) (Focal adhesion-associated protein) (FAAP)	Rtcb D10Wsu52e	Mus musculus (Mouse)	505	RTCB
Q99LH2	PTSS1_MOUSE	reviewed	Phosphatidylserine synthase 1 (PSS-1) (PtdSer synthase 1) (EC 2.7.8.29) (Serine-exchange enzyme I)	Ptdss1 Pssa	Mus musculus (Mouse)	473	PTSS1
Q99LI2	CLCC1_MOUSE	reviewed	Chloride channel CLIC-like protein 1	Clcc1	Mus musculus (Mouse)	539	CLCC1
Q99LM2	CK5P3_MOUSE	reviewed	CDK5 regulatory subunit-associated protein 3	Cdk5rap3	Mus musculus (Mouse)	503	CK5P3
Q99LP6	GRPE1_MOUSE	reviewed	GrpE protein homolog 1, mitochondrial (Mt-GrpE#1)	Grpel1	Mus musculus (Mouse)	217	GRPE1
Q99LR1	ABD12_MOUSE	reviewed	Monoacylglycerol lipase ABHD12 (EC 3.1.1.23) (2-arachidonoylglycerol hydrolase) (Abhydrolase domain-containing protein 12)	Abhd12	Mus musculus (Mouse)	398	ABD12
Q99LX0	PARK7_MOUSE	reviewed	Protein/nucleic acid deglycase DJ-1 (EC 3.1.2.-) (EC 3.5.1.-) (EC 3.5.1.124) (Maillard deglycase) (Parkinson disease protein 7 homolog) (Parkinsonism-associated deglycase) (Protein DJ-1) (DJ-1)	Park7	Mus musculus (Mouse)	189	PARK7
Q99LY9	NDUS5_MOUSE	reviewed	NADH dehydrogenase [ubiquinone] iron-sulfur protein 5 (Complex I-15 kDa) (CI-15 kDa) (NADH-ubiquinone oxidoreductase 15 kDa subunit)	Ndufs5	Mus musculus (Mouse)	106	NDUS5
Q99M87	DNJA3_MOUSE	reviewed	DnaJ homolog subfamily A member 3, mitochondrial (DnaJ protein Tid-1) (mTid-1) (Tumorous imaginal discs protein Tid56 homolog)	Dnaja3 Tid1	Mus musculus (Mouse)	480	DNJA3
Q99MB2	MTFR1_MOUSE	reviewed	Mitochondrial fission regulator 1 (Chondrocyte protein with a poly-proline region)	Mtfr1 Chppr Kiaa0009	Mus musculus (Mouse)	328	MTFR1
Q99MN1	SYK_MOUSE	reviewed	Lysine--tRNA ligase (EC 2.7.7.-) (EC 6.1.1.6) (Lysyl-tRNA synthetase) (LysRS)	Kars	Mus musculus (Mouse)	595	SYK
Q99MN9	PCCB_MOUSE	reviewed	Propionyl-CoA carboxylase beta chain, mitochondrial (PCCase subunit beta) (EC 6.4.1.3) (Propanoyl-CoA:carbon dioxide ligase subunit beta)	Pccb	Mus musculus (Mouse)	541	PCCB
Q99MR8	MCCA_MOUSE	reviewed	Methylcrotonoyl-CoA carboxylase subunit alpha, mitochondrial (MCCase subunit alpha) (EC 6.4.1.4) (3-methylcrotonyl-CoA carboxylase 1) (3-methylcrotonyl-CoA carboxylase biotin-containing subunit) (3-methylcrotonyl-CoA:carbon dioxide ligase subunit alpha)	Mccc1 Mcca	Mus musculus (Mouse)	717	MCCA
Q99MZ7	PECR_MOUSE	reviewed	Peroxisomal trans-2-enoyl-CoA reductase (TERP) (EC 1.3.1.38)	Pecr	Mus musculus (Mouse)	303	PECR
Q99N84	RT18B_MOUSE	reviewed	28S ribosomal protein S18b, mitochondrial (MRP-S18-b) (Mrps18-b) (S18mt-b) (28S ribosomal protein S18-2, mitochondrial) (MRP-S18-2)	Mrps18b	Mus musculus (Mouse)	254	RT18B
Q99N91	RM34_MOUSE	reviewed	39S ribosomal protein L34, mitochondrial (L34mt) (MRP-L34)	Mrpl34	Mus musculus (Mouse)	92	RM34
Q99N92	RM27_MOUSE	reviewed	39S ribosomal protein L27, mitochondrial (L27mt) (MRP-L27)	Mrpl27	Mus musculus (Mouse)	148	RM27
Q99N94	RM09_MOUSE	reviewed	39S ribosomal protein L9, mitochondrial (L9mt) (MRP-L9)	Mrpl9	Mus musculus (Mouse)	265	RM09
Q99P27	PG12B_MOUSE	reviewed	Group XIIB secretory phospholipase A2-like protein (Group XIII secretory phospholipase A2-like protein) (GXIII sPLA2-like) (sPLA2-GXIIB) (GXIIB)	Pla2g12b Pla2g13 Fksg71	Mus musculus (Mouse)	195	PG12B
Q99P30	NUDT7_MOUSE	reviewed	Peroxisomal coenzyme A diphosphatase NUDT7 (EC 3.6.1.-) (Nucleoside diphosphate-linked moiety X motif 7) (Nudix motif 7)	Nudt7	Mus musculus (Mouse)	236	NUDT7
Q99P72	RTN4_MOUSE	reviewed	Reticulon-4 (Neurite outgrowth inhibitor) (Nogo protein)	Rtn4 Kiaa0886 Nogo	Mus musculus (Mouse)	1162	RTN4
Q99PG0	AAAD_MOUSE	reviewed	Arylacetamide deacetylase (EC 3.1.1.3)	Aadac Aada	Mus musculus (Mouse)	398	AAAD
Q99PL5	RRBP1_MOUSE	reviewed	Ribosome-binding protein 1 (Ribosome receptor protein) (RRp) (mRRp)	Rrbp1	Mus musculus (Mouse)	1605	RRBP1
Q99PT1	GDIR1_MOUSE	reviewed	Rho GDP-dissociation inhibitor 1 (Rho GDI 1) (GDI-1) (Rho-GDI alpha)	Arhgdia C87222 Gdi1	Mus musculus (Mouse)	204	GDIR1
Q9CPP6	NDUA5_MOUSE	reviewed	NADH dehydrogenase [ubiquinone] 1 alpha subcomplex subunit 5 (Complex I subunit B13) (Complex I-13kD-B) (CI-13kD-B) (NADH-ubiquinone oxidoreductase 13 kDa-B subunit)	Ndufa5	Mus musculus (Mouse)	116	NDUA5
Q9CPQ1	COX6C_MOUSE	reviewed	Cytochrome c oxidase subunit 6C (Cytochrome c oxidase polypeptide VIc)	Cox6c	Mus musculus (Mouse)	76	COX6C
Q9CPQ3	TOM22_MOUSE	reviewed	Mitochondrial import receptor subunit TOM22 homolog (Translocase of outer membrane 22 kDa subunit homolog)	Tomm22 Tom22	Mus musculus (Mouse)	142	TOM22
Q9CPQ8	ATP5L_MOUSE	reviewed	ATP synthase subunit g, mitochondrial (ATPase subunit g)	Atp5l	Mus musculus (Mouse)	103	ATP5L
Q9CPR4	RL17_MOUSE	reviewed	60S ribosomal protein L17	Rpl17	Mus musculus (Mouse)	184	RL17
Q9CPS6	HINT3_MOUSE	reviewed	Histidine triad nucleotide-binding protein 3 (HINT-3) (EC 3.-.-.-) (HINT-4)	Hint3 Hint4	Mus musculus (Mouse)	165	HINT3
Q9CPT4	MYDGF_MOUSE	reviewed	Myeloid-derived growth factor (MYDGF) (Interleukin-25) (IL-25) (Stromal cell-derived growth factor SF20)	Mydgf D17Wsu104e Il25	Mus musculus (Mouse)	166	MYDGF
Q9CPU0	LGUL_MOUSE	reviewed	Lactoylglutathione lyase (EC 4.4.1.5) (Aldoketomutase) (Glyoxalase I) (Glx I) (Ketone-aldehyde mutase) (Methylglyoxalase) (S-D-lactoylglutathione methylglyoxal lyase)	Glo1	Mus musculus (Mouse)	184	LGUL
Q9CPU2	NDUB2_MOUSE	reviewed	NADH dehydrogenase [ubiquinone] 1 beta subcomplex subunit 2, mitochondrial (Complex I-AGGG) (CI-AGGG) (NADH-ubiquinone oxidoreductase AGGG subunit)	Ndufb2	Mus musculus (Mouse)	105	NDUB2
Q9CPU4	MGST3_MOUSE	reviewed	Microsomal glutathione S-transferase 3 (Microsomal GST-3) (EC 2.5.1.18) (Microsomal GST-III)	Mgst3	Mus musculus (Mouse)	153	MGST3
Q9CPV4	GLOD4_MOUSE	reviewed	Glyoxalase domain-containing protein 4	Glod4	Mus musculus (Mouse)	298	GLOD4
Q9CPW4	ARPC5_MOUSE	reviewed	Actin-related protein 2/3 complex subunit 5 (Arp2/3 complex 16 kDa subunit) (p16-ARC)	Arpc5	Mus musculus (Mouse)	151	ARPC5
Q9CPX6	ATG3_MOUSE	reviewed	Ubiquitin-like-conjugating enzyme ATG3 (EC 6.3.2.-) (Autophagy-related protein 3) (APG3-like)	Atg3 Apg3l	Mus musculus (Mouse)	314	ATG3
Q9CPX8	QCR10_MOUSE	reviewed	Cytochrome b-c1 complex subunit 10 (Complex III subunit 10) (Complex III subunit XI) (Ubiquinol-cytochrome c reductase complex 6.4 kDa protein)	Uqcr11 Uqcr	Mus musculus (Mouse)	56	QCR10
Q9CPY7	AMPL_MOUSE	reviewed	Cytosol aminopeptidase (EC 3.4.11.1) (Leucine aminopeptidase 3) (LAP-3) (Leucyl aminopeptidase) (Proline aminopeptidase) (EC 3.4.11.5) (Prolyl aminopeptidase)	Lap3 Lapep	Mus musculus (Mouse)	519	AMPL
C0HKG5	RNT2A_MOUSE	reviewed	Ribonuclease T2-A (EC 3.1.27.-) (Ribonuclease 6-A)	Rnaset2a Rnase6pl	Mus musculus (Mouse)	259	RNT2A
C0HKG6	RNT2B_MOUSE	reviewed	Ribonuclease T2-B (EC 3.1.27.-) (Ribonuclease 6-B)	Rnaset2b	Mus musculus (Mouse)	259	RNT2B
Q9CQ22	LTOR1_MOUSE	reviewed	Ragulator complex protein LAMTOR1 (Late endosomal/lysosomal adaptor and MAPK and MTOR activator 1) (Lipid raft adaptor protein p18)	Lamtor1	Mus musculus (Mouse)	161	LTOR1
Q9CQ40	RM49_MOUSE	reviewed	39S ribosomal protein L49, mitochondrial (L49mt) (MRP-L49)	Mrpl49	Mus musculus (Mouse)	166	RM49
Q9CQ48	NUDC2_MOUSE	reviewed	NudC domain-containing protein 2	Nudcd2 D11Ertd603e	Mus musculus (Mouse)	157	NUDC2
Q9CQ54	NDUC2_MOUSE	reviewed	NADH dehydrogenase [ubiquinone] 1 subunit C2 (Complex I-B14.5b) (CI-B14.5b) (NADH-ubiquinone oxidoreductase subunit B14.5b)	Ndufc2	Mus musculus (Mouse)	120	NDUC2
Q9CQ56	USE1_MOUSE	reviewed	Vesicle transport protein USE1 (Protein D12) (USE1-like protein)	Use1 Use1l	Mus musculus (Mouse)	270	USE1
Q9CQ60	6PGL_MOUSE	reviewed	6-phosphogluconolactonase (6PGL) (EC 3.1.1.31)	Pgls	Mus musculus (Mouse)	257	6PGL
[truncated: 740 more rows]
