# Supplementary material for: A new class of protein biomarkers based on subcellular distribution: application to a mouse liver cancer model
Source: Sci Rep. 2019 May 6;9:6913. doi: 10.1038/s41598-019-43091-z (PMC6502816; doi:10.1038/s41598-019-43091-z)
Supplement: Supplementary file 5 — Dataset 4 [file 41598_2019_43091_MOESM5_ESM.xlsx]

## Sheet: Table 4
Table 4: List of 645 proteins identified in the study that were localized in mitochondria according to MitoCarta2.0 mouse inventory.
UniProtKB entry	MouseGeneID	Symbol	Synonyms	Description	EnsemblGeneID	ProteinLength	MitoDomain_Score	OXPHOS	Detected
A2AS89	75986	Agmat	5033405N08Rik|A2AS89	agmatine ureohydrolase (agmatinase)	ENSMUSG00000040706	358	SharedDomain	Yes	"lysate" and "mito"
A2ASZ8	227731	Slc25a25	1110030N17Rik|MCSC|mKIAA1896|A2ASZ8	solute carrier family 25 (mitochondrial carrier, phosphate carrier), member 25	ENSMUSG00000026819	514	MitoDomain		"lysate" and "mito"
A2ATU0	209692	Dhtkd1	C330018I04Rik|A2ATU0	dehydrogenase E1 and transketolase domain containing 1	ENSMUSG00000025815	921	MitoDomain		"lysate" and "mito"
B1AR13	217149	Cisd3	Mel-13|Mel13|B1AR13	CDGSH iron sulfur domain 3	ENSMUSG00000078695	137	SharedDomain		"lysate" and "mito"
B7ZMP1	321003	Xpnpep3	APP3|E430012M05Rik|B7ZMP1	X-prolyl aminopeptidase (aminopeptidase P) 3, putative	ENSMUSG00000022401	386	SharedDomain		"lysate" and "mito"
O08600	13804	Endog	O08600	endonuclease G	ENSMUSG00000015337	294	SharedDomain		"lysate" and "mito"
O08709	11758	Prdx6	1-cysPrx|9430088D19Rik|AA690119|Aop2|Aop2-rs3|Brp-12|CC26|CP-3|GPx|Ltw-4|Ltw4|Lvtw-4|NSGP|NSGPx|ORF06|Prdx5|Prdx6-rs3|aiPLA2|mKIAA0106|O08709	peroxiredoxin 6	ENSMUSG00000026701	224	SharedDomain		"lysate" and "mito"
O08715	11640	Akap1	AKAP121|AKAP84|Akap|C76494|C81186|DAKAP1|S-AKAP84|O08715	A kinase (PRKA) anchor protein 1	ENSMUSG00000018428	857	SharedDomain		"lysate" and "mito"
O08749	13382	Dld	O08749	dihydrolipoamide dehydrogenase	ENSMUSG00000020664	509	SharedDomain		"lysate" and "mito"
O08807	53381	Prdx4	AOE372|Prx-iv|Prx4|TRANK|O08807	peroxiredoxin 4	ENSMUSG00000025289	274	SharedDomain		"lysate" and "mito"
O09111	104130	Ndufb11	D5Bwg0566e|D5Bwg0577e|NP15.6|Np15|O09111	NADH dehydrogenase (ubiquinone) 1 beta subcomplex, 11	ENSMUSG00000031059	151	NA		"lysate" and "mito"
O09131	14873	Gsto1	AA407097|AI194287|AU018802|GSTO 1-1|GSTX|SPG-R|p28|O09131	glutathione S-transferase omega 1	ENSMUSG00000025068	240	SharedDomain		"lysate" and "mito"
O09174	17117	Amacr	Macr1|O09174	alpha-methylacyl-CoA racemase	ENSMUSG00000022244	381	SharedDomain		"lysate" and "mito"
O35129	12034	Phb2	AU044498|BAP|Bap37|Bcap37|REA|O35129	prohibitin 2	ENSMUSG00000004264	299	SharedDomain		"lysate" and "mito"
O35143	11983	Atpif1	Atpi|If1|O35143	ATPase inhibitory factor 1	ENSMUSG00000054428	106	MitoDomain		"lysate" and "mito"
O35386	16922	Phyh	AI256161|AI265699|Lnap1|PAHX|O35386	phytanoyl-CoA hydroxylase	ENSMUSG00000026664	338	NonMitoDomain		"lysate" and "mito"
O35423	11611	Agxt	AGT|Agt1|Agxt1|SPT|O35423	alanine-glyoxylate aminotransferase	ENSMUSG00000026272	414	SharedDomain		"lysate" and "mito"
O35435	56749	Dhodh	2810417D19Rik|AI834883|O35435	dihydroorotate dehydrogenase	ENSMUSG00000031730	395	SharedDomain		"mito"
O35459	51798	Ech1	AA617331|O35459	enoyl coenzyme A hydratase 1, peroxisomal	ENSMUSG00000053898	327	SharedDomain		"lysate" and "mito"
O35465	14232	Fkbp8	38kDa|FKBP-38|FKBP-8|Fkbp38|O35465	FK506 binding protein 8	ENSMUSG00000019428	403	SharedDomain		"lysate" and "mito"
O35683	54405	Ndufa1	1810049F12Rik|MWFE|O35683	NADH dehydrogenase (ubiquinone) 1 alpha subcomplex, 1	ENSMUSG00000016427	70	NA	Yes	"lysate" and "mito"
O35857	21856	Timm44	0710005E20Rik|D8Ertd118e|Mimt44|Tim44|O35857	translocase of inner mitochondrial membrane 44	ENSMUSG00000002949	452	SharedDomain		"lysate" and "mito"
O35943	14297	Fxn	FA|FARR|Frda|X25|O35943	frataxin	ENSMUSG00000059363	207	SharedDomain		"lysate"
O35945	26358	Aldh1a7	AI987940|Ahd2-like|Aldh-pb|Aldh1a4|Aldhpb|O35945	aldehyde dehydrogenase family 1, subfamily A7	ENSMUSG00000024747	501	SharedDomain		"lysate" and "mito"
O35972	19935	Mrpl23	L23mrp|Rpl23|Rpl23l|O35972	mitochondrial ribosomal protein L23	ENSMUSG00000037772	146	SharedDomain		"lysate" and "mito"
O55003	12176	Bnip3	Nip3|O55003	BCL2/adenovirus E1B interacting protein 3	ENSMUSG00000078566	187	MitoDomain		"lysate" and "mito"
O55125	18082	Nipsnap1	O55125	4-nitrophenylphosphatase domain and non-neuronal SNAP25-like protein homolog 1 (C. elegans)	ENSMUSG00000034285	284	NonMitoDomain		"lysate" and "mito"
O55142	57808	Rpl35a	2810431L15Rik|Rpl35|O55142	ribosomal protein L35A	ENSMUSG00000060636	110	NonMitoDomain		"lysate" and "mito"
O70305	20239	Atxn2	9630045M23Rik|ATX2|AW544490|Sca2|O70305	ataxin 2	ENSMUSG00000042605	1286	SharedDomain		"lysate"
O70579	20524	Slc25a17	34kDa|47kDa|PMP34|Pmp47|O70579	solute carrier family 25 (mitochondrial carrier, peroxisomal membrane protein), member 17	ENSMUSG00000022404	307	MitoDomain		"mito"
O88441	53375	Mtx2	1500012G02Rik|O88441	metaxin 2	ENSMUSG00000027099	263	MitoDomain		"lysate" and "mito"
O88587	12846	Comt	Comt1|D16Wsu103e|O88587	catechol-O-methyltransferase	ENSMUSG00000000326	265	NonMitoDomain		"lysate" and "mito"
O88696	53895	Clpp	AU019820|D17Wsu160e|O88696	ClpP caseinolytic peptidase, ATP-dependent, proteolytic subunit	ENSMUSG00000002660	272	SharedDomain		"lysate" and "mito"
O88844	15926	Idh1	AI314845|AI788952|E030024J03Rik|Id-1|Idh-1|Idpc|O88844	isocitrate dehydrogenase 1 (NADP+), soluble	ENSMUSG00000025950	414	SharedDomain		"lysate" and "mito"
O88967	27377	Yme1l1	FtsH1|Ftsh|O88967	YME1-like 1 (S. cerevisiae)	ENSMUSG00000026775	715	MitoDomain		"lysate" and "mito"
O88986	26912	Gcat	AI526977|Kbl|O88986	glycine C-acetyltransferase (2-amino-3-ketobutyrate-coenzyme A ligase)	ENSMUSG00000006378	416	SharedDomain		"lysate" and "mito"
O89110	12370	Casp8	CASP-8|FLICE|MACH|Mch5|O89110	caspase 8	ENSMUSG00000026029	500	SharedDomain		"lysate"
P00158	17711	CYTB	P00158	cytochrome b	ENSMUSG00000064370	381	SharedDomain		"lysate" and "mito"
P00397	17708	COX1	CoxI|P00397	cytochrome c oxidase subunit I	ENSMUSG00000064351	514	SharedDomain		"mito"
P00405	17709	COX2	P00405	cytochrome c oxidase subunit II	ENSMUSG00000064354	227	MitoDomain		"lysate" and "mito"
P00416	17710	COX3	P00416	cytochrome c oxidase subunit III	ENSMUSG00000064358	261	SharedDomain		"lysate" and "mito"
P03888	17716	ND1	P03888	NADH dehydrogenase subunit 1	ENSMUSG00000064341	318	SharedDomain		"lysate" and "mito"
P03899	17718	ND3	P03899	NADH dehydrogenase subunit 3	ENSMUSG00000064360	115	MitoDomain		"lysate" and "mito"
P03911	17719	ND4	P03911	NADH dehydrogenase subunit 4	ENSMUSG00000064363	459	MitoDomain		"lysate" and "mito"
P03921	17721	ND5	P03921	NADH dehydrogenase subunit 5	ENSMUSG00000064367	607	MitoDomain		"mito"
P03930	17706	ATP8	P03930	ATP synthase F0 subunit 8	ENSMUSG00000064356	67	MitoDomain		"lysate" and "mito"
P05202	14719	Got2	AL022787|FABP-pm|Got-2|mAspAT|P05202	glutamate oxaloacetate transaminase 2, mitochondrial	ENSMUSG00000031672	430	SharedDomain		"lysate" and "mito"
P06745	14751	Gpi1	Amf|Gpi|Gpi-1|Gpi-1r|Gpi-1s|Gpi-1t|Gpi1-r|Gpi1-s|Gpi1-t|Gpi1s|MF|NK|NK/GPI|Nlk|Org|Pgi|Phi|P06745	glucose phosphate isomerase 1	ENSMUSG00000036427	558	NonMitoDomain		"lysate" and "mito"
P06801	17436	Me1	D9Ertd267e|Mdh-1|Mod-1|Mod1|P06801	malic enzyme 1, NADP(+)-dependent, cytosolic	ENSMUSG00000032418	572	SharedDomain		"lysate" and "mito"
P08228	20655	Sod1	B430204E11Rik|Cu/Zn-SOD|CuZnSOD|Ipo-1|Ipo1|SODC|Sod-1|P08228	superoxide dismutase 1, soluble	ENSMUSG00000022982	154	SharedDomain		"lysate" and "mito"
P08249	17448	Mdh2	MDH|Mdh-2|Mor-1|Mor1|P08249	malate dehydrogenase 2, NAD (mitochondrial)	ENSMUSG00000019179	338	SharedDomain		"lysate" and "mito"
P09103	18453	P4hb	ERp59|PDI|Pdia1|Thbp|P09103	prolyl 4-hydroxylase, beta polypeptide	ENSMUSG00000025130	509	SharedDomain		"lysate" and "mito"
P09671	20656	Sod2	MnSOD|Sod-2|P09671	superoxide dismutase 2, mitochondrial	ENSMUSG00000006818	222	SharedDomain		"lysate" and "mito"
P09925	20930	Surf1	0610010F23Rik|Surf-1|P09925	surfeit gene 1	ENSMUSG00000015790	306	MitoDomain		"lysate" and "mito"
P11352	14775	Gpx1	AI195024|AL033363|CGPx|GPx-1|GSHPx-1|Gpx|P11352	glutathione peroxidase 1	ENSMUSG00000063856	201	SharedDomain		"lysate" and "mito"
P11725	18416	Otc	AI265390|Sf|spf|P11725	ornithine transcarbamylase	ENSMUSG00000031173	354	SharedDomain		"lysate" and "mito"
P11930	110959	Nudt19	D7Rp2|D7Rp2-r|D7Rp2-s|D7Rp2e|RP2-r|RP2-s|P11930	nudix (nucleoside diphosphate linked moiety X)-type motif 19	ENSMUSG00000034875	357	SharedDomain		"lysate" and "mito"
P12710	14080	Fabp1	Fabpl|L-FABP|P12710	fatty acid binding protein 1, liver	ENSMUSG00000054422	127	SharedDomain		"lysate" and "mito"
P12787	12858	Cox5a	AA959768|CcOX|P12787	cytochrome c oxidase subunit Va	ENSMUSG00000000088	146	MitoDomain	Yes	"lysate" and "mito"
P14152	17449	Mdh1	B230377B03Rik|D17921|MDH-s|MDHA|Mor-2|Mor2|P14152	malate dehydrogenase 1, NAD (soluble)	ENSMUSG00000020321	334	SharedDomain		"lysate" and "mito"
P16332	17850	Mut	D230010K02Rik|Mcm|P16332	methylmalonyl-Coenzyme A mutase	ENSMUSG00000023921	748	MitoDomain		"lysate" and "mito"
P16858	14433	Gapdh	Gapd|P16858	glyceraldehyde-3-phosphate dehydrogenase	ENSMUSG00000057666	359	NonMitoDomain		"lysate" and "mito"
P17665	12867	Cox7c	COXVIIc|Cox7c1|P17665	cytochrome c oxidase subunit VIIc	ENSMUSG00000017778	63	MitoDomain	Yes	"lysate" and "mito"
P17751	21991	Tpi1	AI255506|Tpi|Tpi-1|P17751	triosephosphate isomerase 1	ENSMUSG00000023456	299	NonMitoDomain		"lysate" and "mito"
P19096	14104	Fasn	A630082H08Rik|FAS|P19096	fatty acid synthase	ENSMUSG00000025153	2504	SharedDomain		"lysate" and "mito"
P19258	17527	Mpv17	Tg.Mpv17|P19258	MpV17 mitochondrial inner membrane protein	ENSMUSG00000090262	176	SharedDomain		"mito"
P19536	12857	Cox4i1	AL024441|COXIV|Cox4|Cox4a|P19783	cytochrome c oxidase subunit IV isoform 1	ENSMUSG00000031818	169	MitoDomain	Yes	"lysate" and "mito"
P20108	11757	Prdx3	AW822249|Aop1|D0Tohi1|Ef2l|Mer5|Prx3|SP22|TDXM|P20108	peroxiredoxin 3	ENSMUSG00000024997	257	SharedDomain		"lysate" and "mito"
P23589	12352	Car5a	CAV|Ca5a|Car5|P23589	carbonic anhydrase 5a, mitochondrial	ENSMUSG00000025317	299	SharedDomain		"lysate" and "mito"
P24270	12359	Cat	2210418N07|Cas-1|Cas1|Cs-1|P24270	catalase	ENSMUSG00000027187	527	SharedDomain		"lysate" and "mito"
P26443	14661	Glud1	AI118167|Gdh-X|Glud|Gludl|P26443	glutamate dehydrogenase 1	ENSMUSG00000021794	558	SharedDomain		"lysate" and "mito"
P28271	11428	Aco1	Aco-1|Irebp|Irp1|P28271	aconitase 1	ENSMUSG00000028405	889	SharedDomain		"lysate" and "mito"
P29758	18242	Oat	AI194874|P29758	ornithine aminotransferase	ENSMUSG00000030934	439	SharedDomain		"lysate" and "mito"
P30275	12716	Ckmt1	Mt-CK|ScCKmit|UbCKmit|mi-CK|P30275	creatine kinase, mitochondrial 1, ubiquitous	ENSMUSG00000000308	418	SharedDomain		"lysate" and "mito"
P31786	13167	Dbi	ACBD1|Acbp|EP|endozepine|P31786	diazepam binding inhibitor	ENSMUSG00000026385	135	SharedDomain		"lysate" and "mito"
P32020	20280	Scp2	AA409774|AA409893|C76618|C79031|NSL-TP|SCP-2|SCP-X|SCPX|ns-LTP|P32020	sterol carrier protein 2, liver	ENSMUSG00000028603	547	MitoDomain		"lysate" and "mito"
P34914	13850	Ephx2	CEH|Eph2|SEH|sEP|P34914	epoxide hydrolase 2, cytoplasmic	ENSMUSG00000022040	554	SharedDomain		"lysate" and "mito"
P35486	18597	Pdha1	Pdha-1|P35486	pyruvate dehydrogenase E1 alpha 1	ENSMUSG00000031299	390	MitoDomain		"lysate" and "mito"
P36552	12892	Cpox	CPX|Cpo|HCP|cac|nct|P36552	coproporphyrinogen oxidase	ENSMUSG00000022742	443	SharedDomain		"lysate" and "mito"
P38060	15356	Hmgcl	AW476067|HL|P38060	3-hydroxy-3-methylglutaryl-Coenzyme A lyase	ENSMUSG00000028672	325	SharedDomain		"lysate" and "mito"
P38647	15526	Hspa9	74kDa|Csa|Grp75|Hsc74|Hsp74|Hsp74a|Hspa9a|Mortalin|Mot-2|Mot2|Mthsp70|Pbp74|P38647	heat shock protein 9	ENSMUSG00000024359	679	SharedDomain		"lysate" and "mito"
P40142	21881	Tkt	p68|P40142	transketolase	ENSMUSG00000021957	623	MitoDomain		"lysate" and "mito"
P40630	21780	Tfam	AI661103|Hmgts|mtTFA|tsHMG|P40630	transcription factor A, mitochondrial	ENSMUSG00000003923	243	SharedDomain		"lysate" and "mito"
P41216	14081	Acsl1	Acas|Acas1|Acs|FACS|Facl2|P41216	acyl-CoA synthetase long-chain family member 1	ENSMUSG00000018796	699	SharedDomain		"lysate" and "mito"
P42125	13177	Eci1	Dci|eci|P42125	enoyl-Coenzyme A delta isomerase 1	ENSMUSG00000024132	289	SharedDomain		"lysate" and "mito"
P42925	19301	Pxmp2	22kDa|PMP22|P42925	peroxisomal membrane protein 2	ENSMUSG00000029499	193	SharedDomain		"lysate" and "mito"
P43024	12861	Cox6a1	VIaL|P43024	cytochrome c oxidase subunit VIa polypeptide 1	ENSMUSG00000041697	112	MitoDomain	Yes	"lysate" and "mito"
P45952	11364	Acadm	AU018656|MCAD|P45952	acyl-Coenzyme A dehydrogenase, medium chain	ENSMUSG00000062908	421	MitoDomain		"lysate" and "mito"
P46656	14148	Fdx1	P46656	ferredoxin 1	ENSMUSG00000032051	188	SharedDomain		"lysate" and "mito"
P47199	12972	Cryz	Sez9|P47199	crystallin, zeta	ENSMUSG00000028199	331	SharedDomain		"lysate" and "mito"
P47738	11669	Aldh2	Ahd-5|Ahd5|P47738	aldehyde dehydrogenase 2, mitochondrial	ENSMUSG00000029455	519	SharedDomain		"lysate" and "mito"
P47740	11671	Aldh3a2	AI194803|Ahd-3|Ahd-3r|Ahd3|Ahd3-r|Aldh4|Aldh4-r|FALDH|P47740	aldehyde dehydrogenase family 3, subfamily A2	ENSMUSG00000010025	484	SharedDomain		"lysate" and "mito"
P47791	14782	Gsr	AI325518|D8Ertd238e|Gr-1|Gr1|P47791	glutathione reductase	ENSMUSG00000031584	500	SharedDomain		"lysate" and "mito"
P47934	12908	Crat	AW107812|CARAT|P47934	carnitine acetyltransferase	ENSMUSG00000026853	626	SharedDomain		"lysate" and "mito"
P48410	11666	Abcd1	ALDP|Ald|Aldgh|P48410	ATP-binding cassette, sub-family D (ALD), member 1	ENSMUSG00000031378	736	SharedDomain		"lysate" and "mito"
P48771	12866	Cox7a2	COX7AL|Cox7a3|CoxVIIa-L|P48771	cytochrome c oxidase subunit VIIa 2	ENSMUSG00000032330	83	MitoDomain	Yes	"lysate" and "mito"
P48962	11739	Slc25a4	AU019225|Ant1|P48962	solute carrier family 25 (mitochondrial carrier, adenine nucleotide translocator), member 4	ENSMUSG00000031633	298	MitoDomain		"lysate" and "mito"
P50171	14979	H2-Ke6	D17H6S112E|H-2Ke6|Hsd17b8|Ke-6|Ke6|Ring2|P50171	H2-K region expressed gene 6	ENSMUSG00000073422	259	SharedDomain		"lysate" and "mito"
P50431	20425	Shmt1	AI324848|AI385541|C81125|Shmt|mshmt|mshmt1|mshmt2|P50431	serine hydroxymethyltransferase 1 (soluble)	ENSMUSG00000020534	478	SharedDomain		"lysate" and "mito"
P50544	11370	Acadvl	vlcad|P50544	acyl-Coenzyme A dehydrogenase, very long chain	ENSMUSG00000018574	656	MitoDomain		"lysate" and "mito"
P50637	12257	Tspo	Bzrp|IBP|PBR|Tspo1|P50637	translocator protein	ENSMUSG00000041736	169	SharedDomain		"mito"
P51174	11363	Acadl	AA960361|AU018452|C79855|LCAD|P51174	acyl-Coenzyme A dehydrogenase, long-chain	ENSMUSG00000026003	430	MitoDomain		"lysate" and "mito"
P51175	19044	Ppox	Ppo|P51175	protoporphyrinogen oxidase	ENSMUSG00000062729	477	SharedDomain		"lysate" and "mito"
P51660	15488	Hsd17b4	17-beta-HSD|17[b]-HSD|4|DBP|MFE-2|MFP2|MPF-2|Mfp-2|perMFE-2|P51660	hydroxysteroid (17-beta) dehydrogenase 4	ENSMUSG00000024507	735	MitoDomain		"lysate" and "mito"
P51881	11740	Slc25a5	Ant2|P51881	solute carrier family 25 (mitochondrial carrier, adenine nucleotide translocator), member 5	ENSMUSG00000016319	298	MitoDomain		"lysate" and "mito"
P52196	22117	Tst	Rhodanese|P52196	thiosulfate sulfurtransferase, mitochondrial	ENSMUSG00000044986	297	SharedDomain		"lysate" and "mito"
P52503	407785	Ndufs6	BC059730|IP13|P52503	NADH dehydrogenase (ubiquinone) Fe-S protein 6	ENSMUSG00000021606	116	MitoDomain	Yes	"lysate" and "mito"
P52760	15473	Hrsp12	HR12|HRP12|P52760	heat-responsive protein 12	ENSMUSG00000022323	135	SharedDomain		"lysate" and "mito"
P52825	12896	Cpt2	AI323697|CPTII|P52825	carnitine palmitoyltransferase 2	ENSMUSG00000028607	658	SharedDomain		"lysate" and "mito"
P53395	13171	Dbt	D3Wsu60e|P53395	dihydrolipoamide branched chain transacylase E2	ENSMUSG00000000340	482	MitoDomain		"lysate" and "mito"
P53702	15159	Hccs	P53702	holocytochrome c synthetase	ENSMUSG00000031352	272	MitoDomain		"lysate" and "mito"
P53986	20501	Slc16a1	AL022710|Mct1|P53986	solute carrier family 16 (monocarboxylic acid transporters), member 1	ENSMUSG00000032902	493	SharedDomain		"lysate" and "mito"
P54071	269951	Idh2	E430004F23|IDPm|Idh-2|P54071	isocitrate dehydrogenase 2 (NADP+), mitochondrial	ENSMUSG00000030541	452	SharedDomain		"lysate" and "mito"
P54116	13830	Stom	Epb7.2|P54116	stomatin	ENSMUSG00000026880	284	SharedDomain		"lysate" and "mito"
P54869	15360	Hmgcs2	1300002P16|mHS|P54869	3-hydroxy-3-methylglutaryl-Coenzyme A synthase 2	ENSMUSG00000027875	508	SharedDomain		"lysate" and "mito"
P55096	19299	Abcd3	AI313901|AU018866|AW146054|PMP68|PMP70|Pxmp1|P55096	ATP-binding cassette, sub-family D (ALD), member 3	ENSMUSG00000028127	659	SharedDomain		"lysate" and "mito"
P56135	57423	Atp5j2	1110019H14Rik|P56135	ATP synthase, H+ transporting, mitochondrial F0 complex, subunit F2	ENSMUSG00000038690	88	NA	Yes	"lysate" and "mito"
P56213	11692	Gfer	Alr|ERV1|P56213	growth factor, erv1 (S. cerevisiae)-like (augmenter of liver regeneration)	ENSMUSG00000040888	198	SharedDomain		"lysate" and "mito"
P56379	70257	2010107E04Rik	9430003J03Rik|AU043134|AV124504|Mp68|P56379	RIKEN cDNA 2010107E04 gene	ENSMUSG00000021290	58	NA		"lysate" and "mito"
P56380	66401	Nudt2	2310051L06Rik|AA939917|APAH1|P56380	nudix (nucleoside diphosphate linked moiety X)-type motif 2	ENSMUSG00000028443	147	SharedDomain		"lysate"
P56382	67126	Atp5e	2410043G19Rik|ATPE|AV000645|P56382	ATP synthase, H+ transporting, mitochondrial F1 complex, epsilon subunit	ENSMUSG00000016252	52	MitoDomain	Yes	"lysate" and "mito"
P56391	110323	Cox6b1	2010000G05Rik|Cox6b|P56391	cytochrome c oxidase, subunit VIb polypeptide 1	ENSMUSG00000036751	86	MitoDomain	Yes	"lysate" and "mito"
P56392	12865	Cox7a1	COX7A|COX7AH|COX7AM|P56392	cytochrome c oxidase subunit VIIa 1	ENSMUSG00000074218	80	MitoDomain		"mito"
P56393	66142	Cox7b	1100001F07Rik|1110004F07Rik|C80563|P56393	cytochrome c oxidase subunit VIIb	ENSMUSG00000031231	80	MitoDomain		"lysate" and "mito"
P56394	12856	Cox17	AI037035|P56394	cytochrome c oxidase assembly protein 17	ENSMUSG00000046516	63	MitoDomain	Yes	"lysate" and "mito"
P56395	109672	Cyb5	0610009N12Rik|Cyb5a|P56395	cytochrome b-5	ENSMUSG00000024646	134	SharedDomain		"lysate" and "mito"
P56480	11947	Atp5b	P56480	ATP synthase, H+ transporting mitochondrial F1 complex, beta subunit	ENSMUSG00000025393	529	SharedDomain	Yes	"lysate" and "mito"
P58059	66292	Mrps21	1810031B19Rik|P58059	mitochondrial ribosomal protein S21	ENSMUSG00000054312	87	SharedDomain		"lysate" and "mito"
P58281	74143	Opa1	1200011N24Rik|AI225888|AI847218|lilr3|mKIAA0567|P58281	optic atrophy 1	ENSMUSG00000038084	978	SharedDomain		"lysate" and "mito"
P59017	94044	Bcl2l13	BCL-RAMBO|E430016C20Rik|Mil-1|Mil1|P59017	BCL2-like 13 (apoptosis facilitator)	ENSMUSG00000009112	434	SharedDomain		"lysate" and "mito"
P60603	67067	Romo1	2010100O12Rik|AI853864|P60603	reactive oxygen species modulator 1	ENSMUSG00000067847	79	MitoDomain		"lysate" and "mito"
P61922	268860	Abat	9630038C02Rik|AI255750|ENSMUSG00000051226|Gabaat|Gabat|Gm9851|I54|Laibat|X61497|P61922	4-aminobutyrate aminotransferase	ENSMUSG00000057880	500	SharedDomain		"lysate" and "mito"
P62073	30059	Timm10	Tim13|Timm13a|P62073	translocase of inner mitochondrial membrane 10	ENSMUSG00000027076	90	MitoDomain		"lysate" and "mito"
P62075	30055	Timm13	D10Ertd378e|Tim9|Timm9|P62075	translocase of inner mitochondrial membrane 13	ENSMUSG00000020219	95	MitoDomain		"lysate" and "mito"
P62077	30057	Timm8b	Tim8b|P62077	translocase of inner mitochondrial membrane 8B	ENSMUSG00000039016	83	MitoDomain		"lysate" and "mito"
P62245	267019	Rps15a	A630031B11Rik|P62245	ribosomal protein S15A	ENSMUSG00000008683	130	SharedDomain		"lysate" and "mito"
P62264	20044	Rps14	2600014J02Rik|AL023078|P62264	ribosomal protein S14	ENSMUSG00000024608	151	SharedDomain		"lysate" and "mito"
P62270	20084	Rps18	H-2Ke3|H2-Ke3|Ke-3|ke3|P62270	ribosomal protein S18	ENSMUSG00000008668	152	SharedDomain		"lysate" and "mito"
P62897	13063	Cycs	P62897	cytochrome c, somatic	ENSMUSG00000058927	105	MitoDomain		"lysate" and "mito"
P63030	55951	Mpc1	0610006G08Rik|3830411I18Rik|Brp44l|P63030	mitochondrial pyruvate carrier 1	ENSMUSG00000023861	109	MitoDomain		"lysate" and "mito"
P63038	15510	Hspd1	60kDa|Hsp60|P63038	heat shock protein 1 (chaperonin)	ENSMUSG00000025980	573	SharedDomain		"lysate" and "mito"
P67778	18673	Phb	Bap32|P67778	prohibitin	ENSMUSG00000038845	272	SharedDomain		"lysate" and "mito"
P70349	15254	Hint1	AA673479|Hint|Ipk1|PKCI-1|PRKCNH1|P70349	histidine triad nucleotide binding protein 1	ENSMUSG00000020267	126	SharedDomain		"lysate" and "mito"
P70404	15929	Idh3g	P70404	isocitrate dehydrogenase 3 (NAD+), gamma	ENSMUSG00000002010	393	SharedDomain		"lysate" and "mito"
P80313	12468	Cct7	AA408524|AL022769|Ccth|Cctz|P80313	chaperonin containing Tcp1, subunit 7 (eta)	ENSMUSG00000030007	544	SharedDomain		"lysate" and "mito"
P84084	11844	Arf5	P84084	ADP-ribosylation factor 5	ENSMUSG00000020440	180	SharedDomain		"lysate" and "mito"
P85094	664994	Isoc2a	Isoc2|P85094	isochorismatase domain containing 2a	ENSMUSG00000086784	206	NonMitoDomain		"lysate" and "mito"
P97450	11957	Atp5j	P97450	ATP synthase, H+ transporting, mitochondrial F0 complex, subunit F	ENSMUSG00000022890	108	MitoDomain	Yes	"lysate" and "mito"
P97478	12850	Coq7	clk-1|P97478	demethyl-Q 7	ENSMUSG00000030652	217	MitoDomain		"lysate" and "mito"
P97493	56551	Txn2	2510006J11Rik|AI788873|Trx2|P97493	thioredoxin 2	ENSMUSG00000005354	166	SharedDomain		"lysate" and "mito"
P97742	12894	Cpt1a	C730027G07|CPTI|Cpt1|P97742	carnitine palmitoyltransferase 1a, liver	ENSMUSG00000024900	773	SharedDomain		"lysate" and "mito"
P97807	14194	Fh1	Fh|Fh-1|P97807	fumarate hydratase 1	ENSMUSG00000026526	507	SharedDomain		"lysate" and "mito"
P97823	18777	Lypla1	Pla1a|P97823	lysophospholipase 1	ENSMUSG00000025903	230	SharedDomain		"lysate" and "mito"
P99028	66576	Uqcrh	2210416J04Rik|2310021J10Rik|2610041P16Rik|P99028	ubiquinol-cytochrome c reductase hinge protein	ENSMUSG00000063882	89	MitoDomain	Yes	"lysate" and "mito"
P99029	54683	Prdx5	AOEB166|AOPP|Pmp20|Prdx6|PrxV|P99029	peroxiredoxin 5	ENSMUSG00000024953	210	SharedDomain		"lysate" and "mito"
Q03265	11946	Atp5a1	AI035633|AL022851|AL023067|Atpm|D18Ertd206e|Mom2|Q03265	ATP synthase, H+ transporting, mitochondrial F1 complex, alpha subunit 1	ENSMUSG00000025428	553	SharedDomain	Yes	"lysate" and "mito"
Q06185	11958	Atp5k	2610008D24Rik|Atp5i|Lfm1|Q06185	ATP synthase, H+ transporting, mitochondrial F1F0 complex, subunit E	ENSMUSG00000050856	71	MitoDomain		"lysate" and "mito"
Q07417	11409	Acads	AI196007|Bcd-1|Bcd1|Hdlq8|SCAD|Q07417	acyl-Coenzyme A dehydrogenase, short chain	ENSMUSG00000029545	412	MitoDomain		"lysate" and "mito"
Q07813	12028	Bax	Q07813	BCL2-associated X protein	ENSMUSG00000003873	192	SharedDomain		"lysate" and "mito"
Q14C51	69956	Ptcd3	2610034F17Rik|2810422B04Rik|AA589622|AU045708|MRP-S39|Q14C51	pentatricopeptide repeat domain 3	ENSMUSG00000063884	685	MitoDomain		"lysate" and "mito"
Q14DH7	380660	Acss3	8430416H19Rik|Gm874|Q14DH7	acyl-CoA synthetase short-chain family member 3	ENSMUSG00000035948	682	SharedDomain		"lysate" and "mito"
Q2TPA8	72479	Hsdl2	2610207I16Rik|Q2TPA8	hydroxysteroid dehydrogenase like 2	ENSMUSG00000028383	490	MitoDomain		"lysate" and "mito"
Q3KNM2	69104	2018-03-05	1810015H18Rik|2310008I22Rik|2700055A20Rik|5730499H23Rik|E130202O05Rik|MARCH-V|MITOL|Marchv|Rnf153|Q3KNM2	membrane-associated ring finger (C3HC4) 5	ENSMUSG00000023307	278	SharedDomain		"lysate" and "mito"
Q3TBW2	107732	Mrpl10	0610040E02Rik|C78440|MRP-L8|Rpml8|Q3TBW2	mitochondrial ribosomal protein L10	ENSMUSG00000001445	262	NA		"lysate" and "mito"
Q3TC72	68126	Fahd2a	1500003K14Rik|B430104H02Rik|Cgi-105|Fahd2|Q3TC72	fumarylacetoacetate hydrolase domain containing 2A	ENSMUSG00000027371	313	SharedDomain		"lysate" and "mito"
Q3TL44	270151	Nlrx1	BC034204|NOD9|Q3TL44	NLR family member X1	ENSMUSG00000032109	975	NA		"lysate" and "mito"
Q3TLP5	52430	Echdc2	1300017C12Rik|2610009M20Rik|D4Ertd765e|Q3TLP5	enoyl Coenzyme A hydratase domain containing 2	ENSMUSG00000028601	296	SharedDomain		"lysate" and "mito"
Q3U5Q7	22169	Cmpk2	1200004E04Rik|TDKI|Tyki|Q3U5Q7	cytidine monophosphate (UMP-CMP) kinase 2, mitochondrial	ENSMUSG00000020638	447	NA		"lysate" and "mito"
Q3UEG6	268782	Agxt2	AI303810|AI663818|Q3UEG6	alanine-glyoxylate aminotransferase 2	ENSMUSG00000089678	541	SharedDomain		"lysate" and "mito"
Q3UFF7	226791	Lyplal1	BC027340|Q96AVO|Q3UFF7	lysophospholipase-like 1	ENSMUSG00000039246	239	SharedDomain		"lysate" and "mito"
Q3UIU2	230075	Ndufb6	Gm137|Q3UIU2	NADH dehydrogenase (ubiquinone) 1 beta subcomplex, 6	ENSMUSG00000071014	128	MitoDomain	Yes	"lysate" and "mito"
Q3UJU9	67809	Rmdn3	1200015F23Rik|AI131757|Fam82a2|Ptpip51|RMD-3|Rmd3|Q3UJU9	regulator of microtubule dynamics 3	ENSMUSG00000070730	470	NA		"lysate" and "mito"
Q3ULD5	78038	Mccc2	4930552N12Rik|MCCB|Q3ULD5	methylcrotonoyl-Coenzyme A carboxylase 2 (beta)	ENSMUSG00000021646	563	SharedDomain		"lysate" and "mito"
Q3ULF4	234847	Spg7	AI452278|AU015315|Cmar|PGN|Q3ULF4	spastic paraplegia 7 homolog (human)	ENSMUSG00000000738	781	MitoDomain		"lysate" and "mito"
Q3UMR5	215999	Mcu	2010012O16Rik|AV064928|C10orf42|Ccdc109a|D130073L02Rik|Gm64|Q3UMR5	mitochondrial calcium uniporter	ENSMUSG00000009647	350	MitoDomain		"mito"
Q3UNX5	20216	Acsm3	Sa|Sah|Q3UNX5	acyl-CoA synthetase medium-chain family member 3	ENSMUSG00000030935	580	SharedDomain		"lysate" and "mito"
Q3UNZ8	226527	BC026585	Q3UNZ8	cDNA sequence BC026585	ENSMUSG00000033488	350	SharedDomain		"lysate" and "mito"
Q3URE1	257633	Acsf3	BB101783|Q3URE1	acyl-CoA synthetase family member 3	ENSMUSG00000015016	583	SharedDomain		"lysate" and "mito"
Q3URS9	66658	Ccdc51	5730568A12Rik|AI551049|Q3URS9	coiled-coil domain containing 51	ENSMUSG00000025645	406	NA		"lysate" and "mito"
Q3UUI3	75778	Them4	2700077M13Rik|4921507I02Rik|Q3UUI3	thioesterase superfamily member 4	ENSMUSG00000028145	230	SharedDomain		"mito"
Q505D7	403187	Opa3	D630048P19Rik|Gm1425|Gm472|Q505D7	optic atrophy 3	ENSMUSG00000052214	179	NA		"lysate" and "mito"
Q571F8	216456	Gls2	A330074B06Rik|AI195532|GA|GLS|Lga|Q571F8	glutaminase 2 (liver, mitochondrial)	ENSMUSG00000044005	602	MitoDomain		"lysate" and "mito"
Q59J78	75597	Ndufaf2	1810058I14Rik|C86051|Ndufa12l|mimitin|Q59J78	NADH dehydrogenase (ubiquinone) 1 alpha subcomplex, assembly factor 2	ENSMUSG00000068184	168	NA		"lysate" and "mito"
Q5FW57	240549	Gm4952	EG240549|Q5FW57	predicted gene 4952	ENSMUSG00000071633	296	SharedDomain		"lysate" and "mito"
Q5HZI9	230125	Slc25a51	9130208E07Rik|D130005A03Rik|Gm138|Mcart1|Q5HZI9	solute carrier family 25, member 51	ENSMUSG00000045973	298	MitoDomain		"mito"
Q5M8N4	654795	Sdr39u1	2310014G06Rik|Q5M8N4	short chain dehydrogenase/reductase family 39U, member 1	ENSMUSG00000022223	293	SharedDomain		"lysate" and "mito"
Q5RKZ7	56738	Mocs1	3110045D15Rik|AI043170|AW536397|Q5RKZ7	molybdenum cofactor synthesis 1	ENSMUSG00000064120	636	MitoDomain		"lysate" and "mito"
Q5SUC9	52892	Sco1	2610001C07Rik|D11Bwg1310e|Q5SUC9	SCO cytochrome oxidase deficient homolog 1 (yeast)	ENSMUSG00000069844	284	SharedDomain		"lysate" and "mito"
Q5SWU9	107476	Acaca	A530025K05Rik|Acac|Acc1|Gm738|Q5SWU9	acetyl-Coenzyme A carboxylase alpha	ENSMUSG00000020532	2345	SharedDomain		"lysate" and "mito"
Q5U458	230935	Dnajc11	E030019A03Rik|Q5U458	DnaJ (Hsp40) homolog, subfamily C, member 11	ENSMUSG00000039768	559	SharedDomain		"lysate" and "mito"
Q5XJY4	381038	Parl	D16Ertd607e|PRO2207|PSARL1|PSENIP2|Psarl|Q5XJY4	presenilin associated, rhomboid-like	ENSMUSG00000033918	377	SharedDomain		"mito"
Q60597	18293	Ogdh	2210403E04Rik|2210412K19Rik|AA409584|d1401|mKIAA4192|Q60597	oxoglutarate (alpha-ketoglutarate) dehydrogenase (lipoamide)	ENSMUSG00000020456	1038	MitoDomain		"lysate" and "mito"
Q60649	20480	Clpb	AL118244|Skd3|Q60649	ClpB caseinolytic peptidase B	ENSMUSG00000001829	677	SharedDomain		"lysate" and "mito"
Q60759	270076	Gcdh	9030411L18|AI266902|D17825|GCD|Q60759	glutaryl-Coenzyme A dehydrogenase	ENSMUSG00000003809	447	MitoDomain		"lysate" and "mito"
Q60930	22334	Vdac2	Vdac6|mVDAC2|mVDAC6|Q60930	voltage-dependent anion channel 2	ENSMUSG00000021771	295	MitoDomain		"lysate" and "mito"
Q60931	22335	Vdac3	Q60931	voltage-dependent anion channel 3	ENSMUSG00000008892	284	MitoDomain		"lysate" and "mito"
Q60932	22333	Vdac1	AL033343|Vdac5|Q60932	voltage-dependent anion channel 1	ENSMUSG00000020402	283	MitoDomain		"lysate" and "mito"
Q60936	67426	Adck3	4632432J16Rik|AI462003|Cabc1|mKIAA0451|Q60936	aarF domain containing kinase 3	ENSMUSG00000026489	645	SharedDomain		"lysate" and "mito"
Q61102	11306	Abcb7	AA517758|AU019072|Abc7|Q61102	ATP-binding cassette, sub-family B (MDR/TAP), member 7	ENSMUSG00000031333	752	SharedDomain		"lysate" and "mito"
Q61171	21672	Prdx2	AL022839|Band-8|NkefB|PRP|PrxII|TDX1|TPx|TPx-B|TR|TSA|Tdpx1|Torin|Q61171	peroxiredoxin 2	ENSMUSG00000005161	198	SharedDomain		"lysate" and "mito"
Q61285	26874	Abcd2	ABC39|ALDL1|ALDR|ALDRP|Q61285	ATP-binding cassette, sub-family D (ALD), member 2	ENSMUSG00000055782	741	SharedDomain		"lysate" and "mito"
Q61387	20463	Cox7a2l	COX7AR|COX7RP|EB1|SIG-81|SIG81|Silg81|Q61387	cytochrome c oxidase subunit VIIa polypeptide 2-like	ENSMUSG00000024248	134	MitoDomain	Yes	"lysate" and "mito"
Q61425	15107	Hadh	AA409008|AU019341|AW742602|HCDH|Hadhsc|Schad|Q61425	hydroxyacyl-Coenzyme A dehydrogenase	ENSMUSG00000027984	314	SharedDomain		"lysate" and "mito"
Q61578	14149	Fdxr	Q61578	ferredoxin reductase	ENSMUSG00000018861	494	NA		"lysate" and "mito"
Q61586	14732	Gpam	GPAT|GPAT1|Q61586	glycerol-3-phosphate acyltransferase, mitochondrial	ENSMUSG00000024978	827	SharedDomain		"lysate" and "mito"
Q61733	57312	Mrps31	1500002D03Rik|AA960481|Imogen38|Imogen44|Q61733	mitochondrial ribosomal protein S31	ENSMUSG00000031533	384	NA		"lysate" and "mito"
Q62425	17992	Ndufa4	MLRQ|Q62425	NADH dehydrogenase (ubiquinone) 1 alpha subcomplex, 4	ENSMUSG00000029632	82	SharedDomain	Yes	"lysate" and "mito"
Q64133	17161	Maoa	1110061B18Rik|AA407771|Q64133	monoamine oxidase A	ENSMUSG00000025037	526	SharedDomain		"lysate" and "mito"
Q64373	12048	Bcl2l1	Bcl(X)L|Bcl-XL|Bcl2l|BclX|bcl-x|bcl2-L-1|Q64373	BCL2-like 1	ENSMUSG00000007659	235	SharedDomain		"mito"
Q64433	15528	Hspe1	10kDa|Hsp10|mt-cpn10|Q64433	heat shock protein 1 (chaperonin 10)	ENSMUSG00000073676	102	SharedDomain		"lysate" and "mito"
Q64516	14933	Gyk	D930012N15Rik|GK|Q64516	glycerol kinase	ENSMUSG00000025059	553	SharedDomain		"lysate" and "mito"
Q64520	14923	Guk1	AA409738|AL033299|AL033300|AV026611|Gmk|Guk-1|Q64520	guanylate kinase 1	ENSMUSG00000020444	219	NonMitoDomain		"lysate" and "mito"
Q64521	14571	Gpd2	AA408484|AI448216|AU021455|AW494132|GPDH|Gdm1|Gpd-m|Gpdh-m|TISP38|Q64521	glycerol phosphate dehydrogenase 2, mitochondrial	ENSMUSG00000026827	727	SharedDomain		"lysate" and "mito"
Q66GT5	66461	Ptpmt1	1110001D10Rik|2810004N20Rik|PLIP|Q66GT5	protein tyrosine phosphatase, mitochondrial 1		261	SharedDomain		"lysate" and "mito"
Q6GQS1	66972	Slc25a23	2310067G05Rik|SCaMC-3|Q6GQS1	solute carrier family 25 (mitochondrial carrier; phosphate carrier), member 23	ENSMUSG00000046329	467	MitoDomain		"lysate" and "mito"
Q6P3A8	12040	Bckdhb	Q6P3A8	branched chain ketoacid dehydrogenase E1, beta polypeptide	ENSMUSG00000032263	322	MitoDomain		"lysate" and "mito"
Q6PB66	72416	Lrpprc	3110001K13Rik|C76645|Gp130|Lrp130|Lsfc|Q6PB66	leucine-rich PPR-motif containing	ENSMUSG00000024120	1392	SharedDomain		"lysate" and "mito"
Q6PCP5	75734	Mff	5230400G24Rik|AI314724|Q6PCP5	mitochondrial fission factor	ENSMUSG00000026150	291	NA		"mito"
Q6PHN9	77407	Rab35	9530019H02Rik|AU040256|H-ray|RAB1C|RAY|Q6PHN9	RAB35, member RAS oncogene family	ENSMUSG00000029518	201	SharedDomain		"lysate" and "mito"
Q6RUT7	214489	BC003965	Ccsmst1|Q6RUT7	cDNA sequence BC003965	ENSMUSG00000067722	136	NA		"mito"
Q71RI9	229905	Ccbl2	BC037135|C430041M20|KATIII|Kat3|Q71RI9	cysteine conjugate-beta lyase 2	ENSMUSG00000040213	420	SharedDomain		"lysate" and "mito"
Q78IK2	66477	Usmg5	2010301L15Rik|Q78IK2	upregulated during skeletal muscle growth 5	ENSMUSG00000071528	58	NA		"lysate" and "mito"
Q78IK4	68117	Apool	6720473G16Rik|9430083G14Rik|E130106L15Rik|Q78IK4	apolipoprotein O-like	ENSMUSG00000025525	265	MitoDomain		"lysate" and "mito"
Q78PY7	56463	Snd1	AL033314|Q78PY7	staphylococcal nuclease and tudor domain containing 1	ENSMUSG00000001424	910	SharedDomain		"lysate" and "mito"
Q791T5	56462	Mtch1	2310034O17Rik|AI255158|AU018396|C77849|PSAP|Q791T5	mitochondrial carrier homolog 1 (C. elegans)	ENSMUSG00000024012	389	MitoDomain		"lysate" and "mito"
Q791V5	56428	Mtch2	2310034D24Rik|4930539J07Rik|HSPC032|Q791V5	mitochondrial carrier homolog 2 (C. elegans)	ENSMUSG00000027282	303	MitoDomain		"lysate" and "mito"
Q7TMF3	66414	Ndufa12	2410011G03Rik|AW112974|Q7TMF3	NADH dehydrogenase (ubiquinone) 1 alpha subcomplex, 12	ENSMUSG00000020022	149	NA		"lysate" and "mito"
Q7TNE1	192136	Sugct	5033411D12Rik|D17907|Q7TNE1	succinyl-CoA glutarate-CoA transferase	ENSMUSG00000055137	436	SharedDomain		"lysate" and "mito"
Q7TNG8	52815	Ldhd	4733401P21Rik|D8Bwg1320e|Q7TNG8	lactate dehydrogenase D	ENSMUSG00000031958	484	SharedDomain		"lysate" and "mito"
Q7TNS2	433771	Minos1	2310028O11Rik|Q7TNS2	mitochondrial inner membrane organizing system 1	ENSMUSG00000050608	76	MitoDomain		"mito"
Q80SZ7	14707	Gng5	G(y)5|Q80SZ7	guanine nucleotide binding protein (G protein), gamma 5	ENSMUSG00000068523	68	NonMitoDomain		"lysate" and "mito"
Q80U63	170731	Mfn2	D630023P19Rik|Fzo|Q80U63	mitofusin 2	ENSMUSG00000029020	757	MitoDomain		"mito"
Q80V03	268822	Adck5	A230108P17|Q80V03	aarF domain containing kinase 5	ENSMUSG00000022550	582	SharedDomain		"lysate" and "mito"
Q80X85	50529	Mrps7	MRP-S7|Rpms7|Q80X85	mitchondrial ribosomal protein S7	ENSMUSG00000046756	242	SharedDomain		"lysate" and "mito"
Q80XL6	102632	Acad11	5730439E10Rik|AI987948|Q80XL6	acyl-Coenzyme A dehydrogenase family, member 11	ENSMUSG00000090150	779	MitoDomain		"lysate" and "mito"
Q80XN0	71911	Bdh1	2310032J20Rik|AI327223|Bdh|Q80XN0	3-hydroxybutyrate dehydrogenase, type 1	ENSMUSG00000046598	343	SharedDomain		"lysate" and "mito"
Q80Y14	73046	Glrx5	2310004O13Rik|2900070E19Rik|AU020725|Q80Y14	glutaredoxin 5 homolog (S. cerevisiae)	ENSMUSG00000021102	152	SharedDomain		"lysate" and "mito"
Q80ZM8	66586	Crls1	0610009I22Rik|4930557M15Rik|5730490M08Rik|Q80ZM8	cardiolipin synthase 1	ENSMUSG00000027357	303	SharedDomain		"mito"
Q811U4	67414	Mfn1	2310002F04Rik|6330416C07Rik|D3Ertd265e|HR2|mKIAA4032|Q811U4	mitofusin 1	ENSMUSG00000027668	741	MitoDomain		"lysate" and "mito"
Q8BFP9	228026	Pdk1	B830012B01|D530020C15Rik|Q8BFP9	pyruvate dehydrogenase kinase, isoenzyme 1	ENSMUSG00000006494	434	MitoDomain		"lysate" and "mito"
Q8BFR5	233870	Tufm	2300002G02Rik|C76308|C76389|EF-TuMT|EFTU|Q8BFR5	Tu translation elongation factor, mitochondrial	ENSMUSG00000073838	452	SharedDomain		"lysate" and "mito"
Q8BG51	59040	Rhot1	2210403N23Rik|AA415293|AF244542|AI834919|Arht1|C430039G08Rik|Miro1|Q8BG51	ras homolog gene family, member T1	ENSMUSG00000017686	672	MitoDomain		"lysate" and "mito"
Q8BGA8	272428	Acsm5	C730019D22|C730027J19Rik|Q8BGA8	acyl-CoA synthetase medium-chain family member 5	ENSMUSG00000030972	578	SharedDomain		"lysate" and "mito"
Q8BGA9	69089	Oxa1l	1810020M02Rik|AI894287|Q8BGA9	oxidase assembly 1-like	ENSMUSG00000000959	433	SharedDomain		"mito"
Q8BGC4	225791	Zadh2	C530046K17Rik|Q8BGC4	zinc binding alcohol dehydrogenase, domain containing 2	ENSMUSG00000049090	377	SharedDomain		"lysate" and "mito"
Q8BGD8	67892	Coa6	1810063B05Rik|AI447995|Q8BGD8	cytochrome c oxidase assembly factor 6	ENSMUSG00000051671	79	MitoDomain		"lysate" and "mito"
Q8BGH2	68653	Samm50	1110030L07Rik|Q8BGH2	sorting and assembly machinery component 50 homolog (S. cerevisiae)	ENSMUSG00000022437	469	NA		"lysate" and "mito"
Q8BGT5	108682	Gpt2	4631422C05Rik|ALT2|AU014768|AU041193|C87201|Q8BGT5	glutamic pyruvate transaminase (alanine aminotransferase) 2	ENSMUSG00000031700	522	SharedDomain		"lysate" and "mito"
Q8BGY7	108654	Fam210a	4933403F05Rik|AA987140|AV134576|AW491926|Q8BGY7	family with sequence similarity 210, member A	ENSMUSG00000038121	273	NA		"lysate" and "mito"
Q8BH59	78830	Slc25a12	2610002D09Rik|AI839531|B230107K20Rik|BB129864|Q8BH59	solute carrier family 25 (mitochondrial carrier, Aralar), member 12	ENSMUSG00000027010	677	MitoDomain		"lysate" and "mito"
Q8BH86	217830	9030617O03Rik	Q8BH86	RIKEN cDNA 9030617O03 gene	ENSMUSG00000021185	617	NA		"lysate" and "mito"
Q8BH95	93747	Echs1	C80529|Q8BH95	enoyl Coenzyme A hydratase, short chain, 1, mitochondrial	ENSMUSG00000025465	290	SharedDomain		"lysate" and "mito"
Q8BHC4	68087	Dcakd	3010024O21Rik|6720485C15Rik|AI849483|Q8BHC4	dephospho-CoA kinase domain containing	ENSMUSG00000020935	231	SharedDomain		"lysate" and "mito"
Q8BHE8	68115	9430016H08Rik	AA409999|C78988|Q8BHE8	RIKEN cDNA 9430016H08 gene	ENSMUSG00000025971	291	NA		"lysate" and "mito"
Q8BHG1	230598	Nrd1	2600011I06Rik|AI875733|NRD-C|Q8BHG1	nardilysin, N-arginine dibasic convertase, NRD convertase 1	ENSMUSG00000053510	1161	MitoDomain		"lysate" and "mito"
Q8BIG7	69156	Comtd1	1810030M08Rik|MT773|Q8BIG7	catechol-O-methyltransferase domain containing 1	ENSMUSG00000021773	262	NonMitoDomain		"lysate" and "mito"
Q8BIJ6	381314	Iars2	2010002H18Rik|C79125|Q8BIJ6	isoleucine-tRNA synthetase 2, mitochondrial	ENSMUSG00000026618	1012	SharedDomain		"lysate" and "mito"
Q8BJ03	226139	Cox15	2900026G05Rik|Q8BJ03	cytochrome c oxidase assembly protein 15	ENSMUSG00000040018	413	MitoDomain		"mito"
Q8BJ64	218865	Chdh	AU041472|D630034H06Rik|Q8BJ64	choline dehydrogenase	ENSMUSG00000015970	596	SharedDomain		"lysate" and "mito"
Q8BK08	216821	Tmem11	5730466P16Rik|AA409091|Q8BK08	transmembrane protein 11	ENSMUSG00000043284	190	MitoDomain		"lysate" and "mito"
Q8BK30	78330	Ndufv3	1500032D16Rik|Q8BK30	NADH dehydrogenase (ubiquinone) flavoprotein 3	ENSMUSG00000024038	468	NA	Yes	"lysate" and "mito"
Q8BK72	218506	Mrps27	2610028H14Rik|Q8BK72	mitochondrial ribosomal protein S27	ENSMUSG00000041632	415	MitoDomain		"lysate" and "mito"
Q8BKZ9	27402	Pdhx	AI481367|E3bp|Pdx1|Q8BKZ9	pyruvate dehydrogenase complex, component X	ENSMUSG00000010914	501	MitoDomain		"lysate" and "mito"
Q8BMF4	235339	Dlat	6332404G05Rik|DLTA|PDC-E2|Q8BMF4	dihydrolipoamide S-acetyltransferase (E2 component of pyruvate dehydrogenase complex)	ENSMUSG00000000168	642	MitoDomain		"lysate" and "mito"
Q8BMS1	97212	Hadha	C77020|Mtpa|Q8BMS1	hydroxyacyl-Coenzyme A dehydrogenase/3-ketoacyl-Coenzyme A thiolase/enoyl-Coenzyme A hydratase (trifunctional protein), alpha subunit	ENSMUSG00000025745	763	SharedDomain		"lysate" and "mito"
Q8BMS4	230027	Coq3	4732433J24|C77934|Q8BMS4	coenzyme Q3 homolog, methyltransferase (yeast)	ENSMUSG00000028247	370	MitoDomain		"lysate" and "mito"
Q8BP40	66659	Acp6	5730559A09Rik|ACPL1|AU022842|mPACPL1|Q8BP40	acid phosphatase 6, lysophosphatidic	ENSMUSG00000028093	418	SharedDomain		"lysate" and "mito"
Q8BPE4	66343	Tmem177	2300008B03Rik|Q8BPE4	transmembrane protein 177	ENSMUSG00000036975	311	NA		"mito"
Q8BSF4	320951	Pisd	9030221M09Rik|Q8BSF4	phosphatidylserine decarboxylase	ENSMUSG00000023452	406	SharedDomain		"mito"
Q8BU88	216767	Mrpl22	E030011D16Rik|HSPC158|MRP-L25|Rpml25|Q8BU88	mitochondrial ribosomal protein L22	ENSMUSG00000020514	206	SharedDomain		"lysate" and "mito"
Q8BUE4	71361	Aifm2	5430437E11Rik|Amid|D730001I10Rik|PRG3|Q8BUE4	apoptosis-inducing factor, mitochondrion-associated 2	ENSMUSG00000020085	380	SharedDomain		"lysate" and "mito"
Q8BUY5	76916	Timmdc1	2810021C21Rik|4930455C21Rik|AV135763|Q8BUY5	translocase of inner mitochondrial membrane domain containing 1	ENSMUSG00000002846	285	MitoDomain		"mito"
Q8BVI4	110391	Qdpr	2610008L04Rik|D5Ertd371e|Dhpr|PKU2|Q8BVI4	quinoid dihydropteridine reductase	ENSMUSG00000015806	241	SharedDomain		"lysate" and "mito"
Q8BW75	109731	Maob	6330414K01Rik|MAO-B|Q8BW75	monoamine oxidase B	ENSMUSG00000040147	520	SharedDomain		"lysate" and "mito"
Q8BWF0	214579	Aldh5a1	6330403E24Rik|Ahd-1|Ahd1|D630032B01Rik|OTTMUSG00000000613|SSADH|Ssdh1|Q8BWF0	aldhehyde dehydrogenase family 5, subfamily A1	ENSMUSG00000035936	523	SharedDomain		"lysate" and "mito"
Q8BWM0	96979	Ptges2	0610038H10Rik|C79137|Gbf1|Mpges2|Pges2|Q8BWM0	prostaglandin E synthase 2	ENSMUSG00000026820	384	SharedDomain		"lysate" and "mito"
Q8BWT1	52538	Acaa2	0610011L04Rik|AI255831|AI265397|D18Ertd240e|Q8BWT1	acetyl-Coenzyme A acyltransferase 2 (mitochondrial 3-oxoacyl-Coenzyme A thiolase)	ENSMUSG00000036880	397	SharedDomain		"lysate" and "mito"
Q8BX10	72542	Pgam5	2610528A17Rik|Q8BX10	phosphoglycerate mutase family member 5	ENSMUSG00000029500	288	SharedDomain		"lysate" and "mito"
Q8BYL4	70120	Yars2	2210023C10Rik|tyrRS|Q8BYL4	tyrosyl-tRNA synthetase 2 (mitochondrial)	ENSMUSG00000022792	472	SharedDomain		"mito"
Q8BZ09	217593	Slc25a21	9930033G19Rik|A630030I10|BB158148|Q8BZ09	solute carrier family 25 (mitochondrial oxodicarboxylate carrier), member 21	ENSMUSG00000035472	305	MitoDomain		"lysate" and "mito"
Q8C025	212862	Chpt1	Q8C025	choline phosphotransferase 1	ENSMUSG00000060002	406	SharedDomain		"lysate" and "mito"
Q8C0K5	73132	Slc25a16	3110021G18Rik|GDA|GDC|HGT.1|ML7|Q8C0K5	solute carrier family 25 (mitochondrial carrier, Graves disease autoantigen), member 16	ENSMUSG00000071253	332	MitoDomain		"lysate" and "mito"
Q8C196	227231	Cps1	4732433M03Rik|CPS|D1Ucla3|Q8C196	carbamoyl-phosphate synthetase 1	ENSMUSG00000025991	1500	SharedDomain		"lysate" and "mito"
Q8C5H8	68646	Nadk2	MNADK|Nadkd1|Q8C5H8	NAD kinase 2, mitochondrial	ENSMUSG00000022253	452	SharedDomain		"lysate" and "mito"
Q8CAK1	216792	Iba57	4930543L23Rik|A230051G13Rik|C1orf69|Q8CAK1	IBA57, iron-sulfur cluster assembly homolog (S. cerevisiae)	ENSMUSG00000049287	358	SharedDomain		"lysate" and "mito"
Q8CAQ8	76614	Immt	1700082C19Rik|D830041H16Rik|HMP|P87|P87/89|P89|Q8CAQ8	inner membrane protein, mitochondrial	ENSMUSG00000052337	757	MitoDomain		"lysate" and "mito"
Q8CC88	219189	Vwa8	1300010F03Rik|4932416F07Rik|AI957255|Kiaa0564|mKIAA0564|Q8CC88	von Willebrand factor A domain containing 8	ENSMUSG00000058997	1905	SharedDomain		"lysate" and "mito"
Q8CEE7	108841	Rdh13	8430425D21Rik|Q8CEE7	retinol dehydrogenase 13 (all-trans and 9-cis)	ENSMUSG00000008435	334	SharedDomain		"lysate" and "mito"
Q8CFA2	434437	Amt	EG434437|Q8CFA2	aminomethyltransferase	ENSMUSG00000032607	403	SharedDomain		"lysate" and "mito"
Q8CFJ7	107375	Slc25a45	AW491445|Q8CFJ7	solute carrier family 25, member 45	ENSMUSG00000024818	288	MitoDomain		"mito"
Q8CG76	110198	Akr7a5	0610025K21Rik|Afar|Afar1|Akr7a2|Q8CG76	aldo-keto reductase family 7, member A5 (aflatoxin aldehyde reductase)	ENSMUSG00000028743	367	NonMitoDomain		"lysate" and "mito"
Q8CGK3	74142	Lonp1	1200017E13Rik|LON|Prss15|Q8CGK3	lon peptidase 1, mitochondrial	ENSMUSG00000041168	949	SharedDomain		"lysate" and "mito"
Q8CHT0	212647	Aldh4a1	A930035F14Rik|Ahd-1|Ahd1|Aldh4|Aldh5a1|E330022C09|P5cd|P5cdh|P5cdhl|P5cdhs|Ssdh1|Q8CHT0	aldehyde dehydrogenase 4 family, member A1	ENSMUSG00000028737	562	SharedDomain		"lysate" and "mito"
Q8CI78	66084	Rmnd1	0610042C05Rik|AA408137|AI462664|AW536662|Q8CI78	required for meiotic nuclear division 1 homolog (S. cerevisiae)	ENSMUSG00000019763	450	SharedDomain		"lysate" and "mito"
Q8JZN5	229211	Acad9	2600017P15Rik|4732402K02|C630012L17Rik|NPD002|Q8JZN5	acyl-Coenzyme A dehydrogenase family, member 9	ENSMUSG00000027710	625	MitoDomain		"lysate" and "mito"
Q8JZN7	214952	Rhot2	Arht2|Miro2|Q8JZN7	ras homolog gene family, member T2	ENSMUSG00000025733	620	MitoDomain		"lysate" and "mito"
Q8JZQ2	69597	Afg3l2	2310036I02Rik|AW260507|Emv66|par|Q8JZQ2	AFG3(ATPase family gene 3)-like 2 (yeast)	ENSMUSG00000024527	802	MitoDomain		"lysate" and "mito"
Q8K0D5	28030	Gfm1	AW545374|D3Wsu133e|Gfm|Q8K0D5	G elongation factor, mitochondrial 1	ENSMUSG00000027774	751	SharedDomain		"lysate" and "mito"
Q8K0Z7	70207	Taco1	2310066I18Rik|Ccdc44|Q8K0Z7	translational activator of mitochondrially encoded cytochrome c oxidase I	ENSMUSG00000001983	294	MitoDomain		"lysate" and "mito"
Q8K199	66531	Cmc2	1110046L09Rik|2310061C15Rik|DC13|Q8K199	COX assembly mitochondrial protein 2	ENSMUSG00000014633	79	MitoDomain		"mito"
Q8K1J6	70047	Trnt1	2410043H24Rik|2610044E04Rik|9830143O18Rik|AA408384|C76540|CGI-47|mt-Trat|Q8K1J6	tRNA nucleotidyl transferase, CCA-adding, 1	ENSMUSG00000013736	434	SharedDomain		"lysate"
Q8K1M6	74006	Dnm1l	6330417M19Rik|AI450666|Dlp1|Dnmlp1|Drp1|python|Q8K1M6	dynamin 1-like	ENSMUSG00000022789	716	SharedDomain		"lysate" and "mito"
Q8K1N1	67452	Pnpla8	1200006O19Rik|AI467579|Ipla2(gamma)|Q8K1N1	patatin-like phospholipase domain containing 8	ENSMUSG00000036257	776	NonMitoDomain		"lysate" and "mito"
Q8K1R3	71701	Pnpt1	1200003F12Rik|Old35|PNPase|Pnptl1|Q8K1R3	polyribonucleotide nucleotidyltransferase 1	ENSMUSG00000020464	783	SharedDomain		"lysate" and "mito"
Q8K1Z0	67914	Coq9	2310005O14Rik|C78387|Q8K1Z0	coenzyme Q9 homolog (yeast)	ENSMUSG00000031782	313	MitoDomain		"lysate" and "mito"
Q8K2B3	66945	Sdha	1500032O14Rik|2310034D06Rik|4921513A11|C81073|FP|SDH2|SDHF|Q8K2B3	succinate dehydrogenase complex, subunit A, flavoprotein (Fp)	ENSMUSG00000021577	664	SharedDomain	Yes	"lysate" and "mito"
Q8K2C6	68346	Sirt5	0610012J09Rik|1500032M05Rik|AV001953|Q8K2C6	sirtuin 5	ENSMUSG00000054021	310	SharedDomain		"lysate" and "mito"
Q8K2M0	60441	Mrpl38	1110036N21Rik|4733401F03Rik|MRP-L3|R75240|Rpml3|Q8K2M0	mitochondrial ribosomal protein L38	ENSMUSG00000020775	380	SharedDomain		"lysate" and "mito"
Q8K2Y7	74600	Mrpl47	4833424P18Rik|CGI-204|ENSMUSG00000051761|Gm9859|L47mt|MRP-L47|MTF/L47|NCM1|Q8K2Y7	mitochondrial ribosomal protein L47	ENSMUSG00000037531	252	SharedDomain		"mito"
Q8K354	109857	Cbr3	1110001J05Rik|C81353|Q8K354	carbonyl reductase 3	ENSMUSG00000022947	277	SharedDomain		"lysate" and "mito"
Q8K370	71985	Acad10	2410021P16Rik|Q8K370	acyl-Coenzyme A dehydrogenase family, member 10	ENSMUSG00000029456	1069	MitoDomain		"lysate" and "mito"
Q8K3J1	225887	Ndufs8	BC021616|CI-23kD|TYKY|Q8K3J1	NADH dehydrogenase (ubiquinone) Fe-S protein 8	ENSMUSG00000059734	212	SharedDomain	Yes	"lysate" and "mito"
Q8K411	69617	Pitrm1	2310012C15Rik|AA410010|MP-1|MP1|Ntup1|PreP|mKIAA1104|Q8K411	pitrilysin metallepetidase 1	ENSMUSG00000021193	1036	MitoDomain		"lysate" and "mito"
Q8K4F5	68758	Abhd11	1110054D16Rik|A630008N09Rik|Wbscr21|Q8K4F5	abhydrolase domain containing 11	ENSMUSG00000040532	307	SharedDomain		"lysate" and "mito"
Q8K4Z3	246703	Apoa1bp	AA087124|AI-BP|AIBP|Apoa1ip|ESTM37|Q8K4Z3	apolipoprotein A-I binding protein	ENSMUSG00000028070	282	SharedDomain		"lysate" and "mito"
Q8QZS1	227095	Hibch	2610509I15Rik|AI648812|Q8QZS1	3-hydroxyisobutyryl-Coenzyme A hydrolase	ENSMUSG00000041426	385	SharedDomain		"lysate" and "mito"
Q8QZT1	110446	Acat1	6330585C21Rik|Acat|Q8QZT1	acetyl-Coenzyme A acetyltransferase 1	ENSMUSG00000032047	424	SharedDomain		"lysate" and "mito"
Q8QZY2	235582	Glyctk	6230410P16Rik|C430006L12|Q8QZY2	glycerate kinase	ENSMUSG00000020258	523	NA		"lysate" and "mito"
Q8R035	68572	Ict1	1110001A02Rik|1110002E03Rik|MRP-L58|Q8R035	immature colon carcinoma transcript 1	ENSMUSG00000018858	177	SharedDomain		"lysate" and "mito"
Q8R086	211389	Suox	Q8R086	sulfite oxidase	ENSMUSG00000049858	546	MitoDomain		"lysate" and "mito"
Q8R0F8	68636	Fahd1	1110025H10Rik|AV002085|Q8R0F8	fumarylacetoacetate hydrolase domain containing 1	ENSMUSG00000045316	227	SharedDomain		"lysate" and "mito"
Q8R0N6	76187	Adhfe1	6330565B14Rik|AI043035|Adh8|Q8R0N6	alcohol dehydrogenase, iron containing, 1	ENSMUSG00000025911	465	SharedDomain		"lysate" and "mito"
Q8R0Y6	107747	Aldh1l1	1810048F20Rik|FDH|Fthfd|Neut2|Q8R0Y6	aldehyde dehydrogenase 1 family, member L1	ENSMUSG00000030088	902	SharedDomain		"lysate" and "mito"
Q8R0Y8	73095	Slc25a42	2900084M01Rik|Q8R0Y8	solute carrier family 25, member 42	ENSMUSG00000002346	318	MitoDomain		"lysate" and "mito"
Q8R104	64384	Sirt3	2310003L23Rik|AI848213|Sir2l3|Q8R104	sirtuin 3	ENSMUSG00000025486	334	SharedDomain		"lysate"
Q8R123	319945	Flad1	A930017E24Rik|Pp591|Q8R123	RFad1, flavin adenine dinucleotide synthetase, homolog (yeast)	ENSMUSG00000042642	492	SharedDomain		"lysate"
Q8R164	68021	Bphl	2010012D11Rik|5730533B08Rik|AI115341|Q8R164	biphenyl hydrolase-like (serine hydrolase, breast epithelial mucin-associated antigen)	ENSMUSG00000038286	291	SharedDomain		"lysate" and "mito"
Q8R1I1	66152	Uqcr10	1110020P15Rik|AA960494|Ucrc|Q8R1I1	ubiquinol-cytochrome c reductase, complex III subunit X	ENSMUSG00000059534	64	MitoDomain		"lysate" and "mito"
Q8R1S0	217707	Coq6	5930427M12Rik|AW742344|Q8R1S0	coenzyme Q6 homolog (yeast)	ENSMUSG00000021235	476	SharedDomain		"lysate" and "mito"
Q8R2Q4	320806	Gfm2	6530419G12Rik|A930009M04Rik|EF-G2mt|EFG2|MST027|RRF2mt|Q8R2Q4	G elongation factor, mitochondrial 2	ENSMUSG00000021666	779	SharedDomain		"lysate" and "mito"
Q8R2Y8	217057	Ptrh2	A230072I16Rik|Bit1|CGI-147|Q8R2Y8	peptidyl-tRNA hydrolase 2	ENSMUSG00000072582	182	SharedDomain		"lysate" and "mito"
Q8R3Q6	381045	Ccdc58	A930007B11Rik|AI413631|Q8R3Q6	coiled-coil domain containing 58	ENSMUSG00000075229	144	MitoDomain		"lysate" and "mito"
Q8R404	224904	2410015M20Rik	QIL1|Q8R404	RIKEN cDNA 2410015M20 gene	ENSMUSG00000049760	119	NA		"lysate" and "mito"
Q8R4H7	217214	Nags	1700120E20Rik|argA|Q8R4H7	N-acetylglutamate synthase	ENSMUSG00000048217	527	MitoDomain		"lysate" and "mito"
Q8R4N0	69634	Clybl	0610033J05Rik|2310014M14Rik|AI256068|Clb|Q8R4N0	citrate lyase beta like	ENSMUSG00000025545	338	NonMitoDomain		"lysate" and "mito"
Q8VCF0	228607	Mavs	D430028G21Rik|IPS-1|Visa|cardif|Q8VCF0	mitochondrial antiviral signaling protein	ENSMUSG00000037523	503	NA		"lysate" and "mito"
Q8VCH0	235674	Acaa1b	Q8VCH0	acetyl-Coenzyme A acyltransferase 1B	ENSMUSG00000010651	424	SharedDomain		"lysate" and "mito"
Q8VCL2	100126824	Sco2	Q8VCL2	SCO cytochrome oxidase deficient homolog 2 (yeast)	ENSMUSG00000091780	255	SharedDomain		"mito"
Q8VCM5	68350	Mul1	0610009K11Rik|AV000801|Gide|Q8VCM5	mitochondrial ubiquitin ligase activator of NFKB 1	ENSMUSG00000041241	352	MitoDomain		"mito"
Q8VCW8	264895	Acsf2	Q8VCW8	acyl-CoA synthetase family member 2	ENSMUSG00000076435	615	SharedDomain		"lysate" and "mito"
Q8VCZ9	56189	Prodh2	2510028N04Rik|2510038B11Rik|MmPOX|MmPOX1|POX1|Q8VCZ9	proline dehydrogenase (oxidase) 2	ENSMUSG00000036892	456	MitoDomain		"lysate" and "mito"
Q8VDK1	27045	Nit1	AI255805|ESTM30|W57327|Q8VDK1	nitrilase 1	ENSMUSG00000013997	323	SharedDomain		"lysate" and "mito"
Q8VDT9	28028	Mrpl50	AA408971|AI317351|D4Wsu125e|Q8VDT9	mitochondrial ribosomal protein L50	ENSMUSG00000044018	159	MitoDomain		"lysate" and "mito"
Q8VE22	64656	Mrps23	2310047I09Rik|D11Bwg1153e|Rpms23|Q8VE22	mitochondrial ribosomal protein S23	ENSMUSG00000023723	177	MitoDomain		"lysate" and "mito"
Q8VE38	218885	Oxnad1	2410002F01Rik|AW492292|BC019806|Q8VE38	oxidoreductase NAD-binding domain containing 1	ENSMUSG00000021906	311	SharedDomain		"lysate"
Q8VE95	223665	C030006K11Rik	1110033I13Rik|Q8VE95	RIKEN cDNA C030006K11 gene	ENSMUSG00000079002	218	NA		"lysate" and "mito"
Q8VEA4	72170	Chchd4	2410012P20Rik|2810014D17Rik|AI838740|Q8VEA4	coiled-coil-helix-coiled-coil-helix domain containing 4	ENSMUSG00000034203	139	SharedDomain		"lysate" and "mito"
Q8VEM8	18674	Slc25a3	5730556H19Rik|PTP|Phc|Q8VEM8	solute carrier family 25 (mitochondrial carrier, phosphate carrier), member 3	ENSMUSG00000061904	357	MitoDomain		"lysate" and "mito"
Q91V92	104112	Acly	A730098H14Rik|AW538652|Q91V92	ATP citrate lyase	ENSMUSG00000020917	1101	SharedDomain		"lysate" and "mito"
Q91VA0	117147	Acsm1	Acas3|Bucs1|Macs|Q91VA0	acyl-CoA synthetase medium-chain family member 1	ENSMUSG00000033533	573	SharedDomain		"lysate" and "mito"
Q91VA6	67811	Poldip2	1300003F06Rik|Pdip38|Q91VA6	polymerase (DNA-directed), delta interacting protein 2	ENSMUSG00000001100	368	NonMitoDomain		"lysate" and "mito"
Q91VC9	66092	Ghitm	1010001P14Rik|C77840|MICS1|PTD010|Tmbim5|Q91VC9	growth hormone inducible transmembrane protein	ENSMUSG00000041028	346	MitoDomain		"lysate" and "mito"
Q91VD9	227197	Ndufs1	5830412M15Rik|9930026A05Rik|Q91VD9	NADH dehydrogenase (ubiquinone) Fe-S protein 1	ENSMUSG00000025968	727	MitoDomain	Yes	"lysate" and "mito"
Q91VM9	74776	Ppa2	1110013G13Rik|Sid6306|Q91VM9	pyrophosphatase (inorganic) 2	ENSMUSG00000028013	330	SharedDomain		"lysate" and "mito"
Q91VN4	66098	Chchd6	0710001P09Rik|1700021B03Rik|Q91VN4	coiled-coil-helix-coiled-coil-helix domain containing 6	ENSMUSG00000030086	273	NA		"mito"
Q91VR2	11949	Atp5c1	1700094F02Rik|Q91VR2	ATP synthase, H+ transporting, mitochondrial F1 complex, gamma polypeptide 1	ENSMUSG00000025781	298	SharedDomain	Yes	"lysate" and "mito"
Q91VS7	56615	Mgst1	1500002K10Rik|Gst|Q91VS7	microsomal glutathione S-transferase 1	ENSMUSG00000008540	155	SharedDomain		"lysate" and "mito"
Q91VT4	234309	Cbr4	A730083J17Rik|BC009118|Q91VT4	carbonyl reductase 4	ENSMUSG00000031641	236	SharedDomain		"lysate" and "mito"
Q91W43	104174	Gldc	D030049L12Rik|D19Wsu57e|Q91W43	glycine decarboxylase	ENSMUSG00000024827	1025	MitoDomain		"lysate" and "mito"
Q91WD5	226646	Ndufs2	AL033311|Q91WD5	NADH dehydrogenase (ubiquinone) Fe-S protein 2	ENSMUSG00000013593	463	SharedDomain	Yes	"lysate" and "mito"
Q91WK1	66701	Spryd4	4633402N23Rik|AA114801|Q91WK1	SPRY domain containing 4	ENSMUSG00000051346	207	SharedDomain		"lysate" and "mito"
Q91WK5	68133	Gcsh	1100001L02Rik|5730591C18Rik|Q91WK5	glycine cleavage system protein H (aminomethyl carrier)	ENSMUSG00000034424	170	MitoDomain		"lysate" and "mito"
Q91WM2	214932	Cecr5	A930002G03Rik|Q91WM2	cat eye syndrome chromosome region, candidate 5	ENSMUSG00000058979	419	SharedDomain		"lysate" and "mito"
Q91WN4	98256	Kmo	AI046660|Q91WN4	kynurenine 3-monooxygenase (kynurenine 3-hydroxylase)	ENSMUSG00000039783	479	SharedDomain		"lysate" and "mito"
Q91WS0	52637	Cisd1	AU043990|AW743335|D10Ertd214e|Zcd1|mitoNEET|Q91WS0	CDGSH iron sulfur domain 1	ENSMUSG00000037710	108	SharedDomain		"lysate" and "mito"
Q91WU5	57344	As3mt	2310045H08Rik|Cyt19|Q91WU5	arsenic (+3 oxidation state) methyltransferase	ENSMUSG00000003559	376	MitoDomain		"lysate" and "mito"
Q91X52	67880	Dcxr	0610038K04Rik|1810027P18Rik|Q91X52	dicarbonyl L-xylulose reductase	ENSMUSG00000039450	244	SharedDomain		"lysate" and "mito"
Q91XE0	107146	Glyat	A330009E03Rik|ACGNAT|AI195249|AI315345|CAT|GAT|Q91XE0	glycine-N-acyltransferase	ENSMUSG00000063683	296	SharedDomain		"lysate" and "mito"
Q91XE8	235043	Tmem205	Q91XE8	transmembrane protein 205	ENSMUSG00000040883	245	MitoDomain		"lysate" and "mito"
Q91XF0	103711	Pnpo	AI415282|Q91XF0	pyridoxine 5'-phosphate oxidase	ENSMUSG00000018659	261	NonMitoDomain		"lysate" and "mito"
Q91XL9	64291	Osbpl1a	G430090F17Rik|Gm753|ORP-1|Osbpl1b|Q91XL9	oxysterol binding protein-like 1A	ENSMUSG00000044252	950	SharedDomain		"lysate" and "mito"
Q91YJ5	76784	Mtif2	2310038D14Rik|2410112O06Rik|IF-2(Mt)|IF-2mt|IF2(mt)|Q91YJ5	mitochondrial translational initiation factor 2	ENSMUSG00000020459	746	SharedDomain		"lysate" and "mito"
Q91YP0	217666	L2hgdh	BC016226|Q91YP0	L-2-hydroxyglutarate dehydrogenase	ENSMUSG00000020988	464	SharedDomain		"lysate" and "mito"
Q91YP2	75805	Nln	4930472G13Rik|C79345|Q91YP2	neurolysin (metallopeptidase M3 family)	ENSMUSG00000021710	704	SharedDomain		"lysate" and "mito"
Q91YT0	17995	Ndufv1	CI-51kD|Q91YT0	NADH dehydrogenase (ubiquinone) flavoprotein 1	ENSMUSG00000037916	464	SharedDomain	Yes	"lysate" and "mito"
Q91Z53	76238	Grhpr	1110059D05Rik|6430629L09Rik|Q91Z53	glyoxylate reductase/hydroxypyruvate reductase	ENSMUSG00000035637	328	SharedDomain		"lysate" and "mito"
Q91ZA3	110821	Pcca	C79630|Q91ZA3	propionyl-Coenzyme A carboxylase, alpha polypeptide	ENSMUSG00000041650	724	SharedDomain		"lysate" and "mito"
Q920A7	114896	Afg3l1	1700047G05Rik|3110061K15Rik|Q920A7	AFG3(ATPase family gene 3)-like 1 (yeast)	ENSMUSG00000031967	789	MitoDomain		"lysate" and "mito"
Q921G7	66841	Etfdh	0610010I20Rik|AV001013|Q921G7	electron transferring flavoprotein, dehydrogenase	ENSMUSG00000027809	616	MitoDomain		"lysate" and "mito"
Q921H8	113868	Acaa1a	Acaa|Acaa1|D9Ertd25e|PTL|Q921H8	acetyl-Coenzyme A acyltransferase 1A	ENSMUSG00000036138	424	SharedDomain		"lysate" and "mito"
Q921H9	69893	Coa7	2010305A19Rik|AI451324|D4Ertd796e|Selrc1|Q921H9	cytochrome c oxidase assembly factor 7	ENSMUSG00000048351	231	SharedDomain		"lysate" and "mito"
Q921S7	56280	Mrpl37	2300004O14Rik|AI132596|MRP-L2|Rpml2|Q921S7	mitochondrial ribosomal protein L37	ENSMUSG00000028622	423	SharedDomain		"lysate" and "mito"
Q922B1	107227	Macrod1	AI604841|AW743046|D930010J01Rik|Lrp16|Q922B1	MACRO domain containing 1	ENSMUSG00000036278	323	NonMitoDomain		"lysate" and "mito"
Q922D8	108156	Mthfd1	Dcs|E430024A07Rik|Mthfd|Q922D8	methylenetetrahydrofolate dehydrogenase (NADP+ dependent), methenyltetrahydrofolate cyclohydrolase, formyltetrahydrofolate synthase	ENSMUSG00000021048	935	SharedDomain		"lysate" and "mito"
Q922Q1	67247	2018-03-02	2810484M10Rik|Mosc2|mARC1|Q922Q1	mitochondrial amidoxime reducing component 2	ENSMUSG00000073481	338	MitoDomain		"lysate" and "mito"
Q922U2	110308	Krt5	3300001P10Rik|AW146334|CK5|K5|Krt2-5|Tfip8|Q922U2	keratin 5	ENSMUSG00000061527	580	NonMitoDomain		"lysate" and "mito"
Q924D0	170728	Rtn4ip1	D10Ertd690e|NIMP|Q924D0	reticulon 4 interacting protein 1	ENSMUSG00000019864	396	SharedDomain		"lysate" and "mito"
Q924L1	68614	Letmd1	1110019O13Rik|AI593524|BB130465|BB235638|HCCR-2|HCCR1|MCC-32|Mccr|Q924L1	LETM1 domain containing 1	ENSMUSG00000037353	360	MitoDomain		"lysate" and "mito"
Q924T2	118451	Mrps2	1500019M10Rik|Q924T2	mitochondrial ribosomal protein S2	ENSMUSG00000035772	291	SharedDomain		"lysate" and "mito"
Q925I1	108888	Atad3a	2400004H09Rik|Atad3|Tob3|mKIAA1273|Q925I1	ATPase family, AAA domain containing 3A	ENSMUSG00000029036	591	MitoDomain		"lysate" and "mito"
Q925N0	94282	Sfxn5	C230001H08Rik|Q925N0	sideroflexin 5	ENSMUSG00000033720	342	MitoDomain		"lysate" and "mito"
Q925N2	94279	Sfxn2	C79732|F630107H02Rik|Q925N2	sideroflexin 2	ENSMUSG00000025036	322	MitoDomain		"lysate" and "mito"
Q99J39	56690	Mlycd	AI324784|Mcd|Q99J39	malonyl-CoA decarboxylase	ENSMUSG00000074064	492	SharedDomain		"lysate" and "mito"
Q99J47	216820	Dhrs7b	BC003479|C79874|C80074|PexRAP|Q99J47	dehydrogenase/reductase (SDR family) member 7B	ENSMUSG00000042569	323	SharedDomain		"lysate" and "mito"
Q99JB2	66592	Stoml2	0610038F01Rik|MSLP2|SLP-2|Q99JB2	stomatin (Epb7.2)-like 2	ENSMUSG00000028455	353	SharedDomain		"lysate" and "mito"
Q99JR1	14057	Sfxn1	2810002O05Rik|A930015P12Rik|f|Q99JR1	sideroflexin 1	ENSMUSG00000021474	322	MitoDomain		"lysate" and "mito"
Q99JY0	231086	Hadhb	4930479F15Rik|Mtpb|TP-beta|Q99JY0	hydroxyacyl-Coenzyme A dehydrogenase/3-ketoacyl-Coenzyme A thiolase/enoyl-Coenzyme A hydratase (trifunctional protein), beta subunit	ENSMUSG00000059447	475	SharedDomain		"lysate" and "mito"
Q99K67	30956	Aass	LKR|LKR/SDH|LOR|LOR/SDH|Lorsdh|SDH|Q99K67	aminoadipate-semialdehyde synthase	ENSMUSG00000029695	926	SharedDomain		"lysate" and "mito"
Q99KB8	14651	Hagh	BC019817|Glo-2|Glo2|Rsp29|Q99KB8	hydroxyacyl glutathione hydrolase	ENSMUSG00000024158	309	SharedDomain		"lysate" and "mito"
Q99KI0	11429	Aco2	Aco-2|Aco3|D10Wsu183e|Q99KI0	aconitase 2, mitochondrial	ENSMUSG00000022477	780	SharedDomain		"lysate" and "mito"
Q99KR3	212442	Lactb2	Cgi-83|E430032H21Rik|Q99KR3	lactamase, beta 2	ENSMUSG00000025937	288	SharedDomain		"lysate" and "mito"
Q99KR7	105675	Ppif	AW457192|CyP-D|CyP-F|CypD|PPIase|Q99KR7	peptidylprolyl isomerase F (cyclophilin F)	ENSMUSG00000021868	206	SharedDomain		"lysate" and "mito"
Q99L04	52585	Dhrs1	1110029G07Rik|AW112170|D14Ertd484e|Q99L04	dehydrogenase/reductase (SDR family) member 1	ENSMUSG00000002332	313	SharedDomain		"lysate" and "mito"
Q99L13	58875	Hibadh	6430402H10Rik|AI265272|Q99L13	3-hydroxyisobutyrate dehydrogenase	ENSMUSG00000029776	335	SharedDomain		"lysate" and "mito"
Q99LB2	28200	Dhrs4	AI043103|AI790593|CR|D14Ucla2|NDRD|PHCR|PSCD|RRD|mouNRDR|Q99LB2	dehydrogenase/reductase (SDR family) member 4	ENSMUSG00000022210	279	SharedDomain		"lysate" and "mito"
Q99LB7	192166	Sardh	Q99LB7	sarcosine dehydrogenase	ENSMUSG00000009614	919	SharedDomain		"lysate" and "mito"
Q99LC3	67273	Ndufa10	2900053E13Rik|Q99LC3	NADH dehydrogenase (ubiquinone) 1 alpha subcomplex 10	ENSMUSG00000026260	355	SharedDomain	Yes	"lysate" and "mito"
Q99LC5	110842	Etfa	2010200I21Rik|D9Ertd394e|Q99LC5	electron transferring flavoprotein, alpha polypeptide	ENSMUSG00000032314	333	SharedDomain		"lysate" and "mito"
Q99LE6	27407	Abcf2	0710005O05Rik|Drr3|E430001O06|Q99LE6	ATP-binding cassette, sub-family F (GCN20), member 2	ENSMUSG00000028953	628	SharedDomain		"lysate" and "mito"
Q99LX0	57320	Park7	DJ-1|Dj1|Q99LX0	Parkinson disease (autosomal recessive, early onset) 7	ENSMUSG00000028964	189	SharedDomain		"lysate" and "mito"
Q99LY9	595136	Ndufs5	AI256693|Q99LY9	NADH dehydrogenase (ubiquinone) Fe-S protein 5	ENSMUSG00000028648	106	MitoDomain		"lysate" and "mito"
Q99M87	83945	Dnaja3	1200003J13Rik|1810053A11Rik|C81173|Tid-1|Tid1l|Q99M87	DnaJ (Hsp40) homolog, subfamily A, member 3	ENSMUSG00000004069	480	SharedDomain		"lysate" and "mito"
Q99MB2	67472	Mtfr1	1300002C08Rik|1700080D04Rik|2810026O10Rik|4930579E05Rik|Chppr|Fam54a2|Q99MB2	mitochondrial fission regulator 1	ENSMUSG00000027601	328	MitoDomain		"lysate" and "mito"
Q99MN1	85305	Kars	AA589550|AL024334|AL033315|AL033367|D8Ertd698e|D8Wsu108e|LysRS|mKIAA0070|Q99MN1	lysyl-tRNA synthetase	ENSMUSG00000031948	624	SharedDomain		"lysate" and "mito"
Q99MN9	66904	Pccb	1300012P06Rik|AI314687|R74805|Q99MN9	propionyl Coenzyme A carboxylase, beta polypeptide	ENSMUSG00000032527	541	SharedDomain		"lysate" and "mito"
Q99MR8	72039	Mccc1	1810045E08Rik|2310058B18Rik|MCCalpha|Mcca|R75106|Q99MR8	methylcrotonoyl-Coenzyme A carboxylase 1 (alpha)	ENSMUSG00000027709	717	SharedDomain		"lysate" and "mito"
Q99N84	66973	Mrps18b	2400002C15Rik|Q99N84	mitochondrial ribosomal protein S18B	ENSMUSG00000024436	254	SharedDomain		"lysate" and "mito"
Q99N91	94065	Mrpl34	0610007O17Rik|D8Bwg1484e|Q99N91	mitochondrial ribosomal protein L34	ENSMUSG00000034880	92	SharedDomain		"lysate" and "mito"
Q99N92	94064	Mrpl27	A630055F16Rik|D11Moh47|D18Ertd643e|Q99N92	mitochondrial ribosomal protein L27	ENSMUSG00000024414	148	SharedDomain		"lysate" and "mito"
Q99N93	94063	Mrpl16	2310039D06Rik|Q99N93	mitochondrial ribosomal protein L16	ENSMUSG00000024683	251	SharedDomain		"mito"
Q99N94	78523	Mrpl9	8030480E20Rik|AA409733|C330013D18Rik|L9mt|Q99N94	mitochondrial ribosomal protein L9	ENSMUSG00000028140	265	SharedDomain		"lysate" and "mito"
Q99N96	94061	Mrpl1	2410002L03Rik|5830418D04Rik|AI462572|L1mt|Q99N96	mitochondrial ribosomal protein L1	ENSMUSG00000029486	336	SharedDomain		"mito"
Q9CPP6	68202	Ndufa5	2900002J19Rik|Q9CPP6	NADH dehydrogenase (ubiquinone) 1 alpha subcomplex, 5	ENSMUSG00000023089	116	MitoDomain	Yes	"lysate" and "mito"
Q9CPQ1	12864	Cox6c	Q9CPQ1	cytochrome c oxidase subunit VIc	ENSMUSG00000014313	76	MitoDomain	Yes	"lysate" and "mito"
Q9CPQ3	223696	Tomm22	2310047D01|Tom22|Q9CPQ3	translocase of outer mitochondrial membrane 22 homolog (yeast)	ENSMUSG00000022427	142	MitoDomain		"lysate" and "mito"
Q9CPQ8	27425	Atp5l	4933437C06Rik|Q9CPQ8	ATP synthase, H+ transporting, mitochondrial F0 complex, subunit G	ENSMUSG00000038717	103	MitoDomain	Yes	"lysate" and "mito"
Q9CPR5	27395	Mrpl15	HSPC145|MRP-L7|Rpml7|Q9CPR5	mitochondrial ribosomal protein L15	ENSMUSG00000033845	295	SharedDomain		"lysate"
Q9CPS6	66847	Hint3	0610010I17Rik|AV009015|HINT-3|HINT-4|HINT4|Q9CPS6	histidine triad nucleotide binding protein 3	ENSMUSG00000019791	165	SharedDomain		"lysate" and "mito"
Q9CPU2	68198	Ndufb2	1810011O01Rik|8kDa|AGGG|AI325567|CI-AGGG|Q9CPU2	NADH dehydrogenase (ubiquinone) 1 beta subcomplex, 2	ENSMUSG00000002416	105	NA	Yes	"lysate" and "mito"
Q9CPU4	66447	Mgst3	2010012L10Rik|2010306B17Rik|2700004G04Rik|AA516734|GST-III|Q9CPU4	microsomal glutathione S-transferase 3	ENSMUSG00000026688	153	SharedDomain		"lysate" and "mito"
Q9CPV4	67201	Glod4	1700082G03Rik|2700085E05Rik|C81254|Q9CPV4	glyoxalase domain containing 4	ENSMUSG00000017286	298	NA		"lysate" and "mito"
Q9CPX8	66594	Uqcr11	0710008D09Rik|AL022707|Uqcr|Q9CPX8	ubiquinol-cytochrome c reductase, complex III subunit XI	ENSMUSG00000020163	56	MitoDomain		"lysate" and "mito"
Q9CPY7	66988	Lap3	2410015L10Rik|AA410100|LAP-3|Lap|Lapep|Pep-7|Pep-S|Pep7|Peps|Q9CPY7	leucine aminopeptidase 3	ENSMUSG00000039682	519	NonMitoDomain		"lysate" and "mito"
Q9CQ40	18120	Mrpl49	4833419D18Rik|Nof1|Q9CQ40	mitochondrial ribosomal protein L49	ENSMUSG00000007338	166	SharedDomain		"lysate" and "mito"
Q9CQ54	68197	Ndufc2	1810004I06Rik|2010300P09Rik|G1|R75094|Q9CQ54	NADH dehydrogenase (ubiquinone) 1, subcomplex unknown, 2	ENSMUSG00000030647	120	MitoDomain	Yes	"lysate" and "mito"
Q9CQ62	67460	Decr1	1200012F07Rik|Decr|Nadph|Q9CQ62	2,4-dienoyl CoA reductase 1, mitochondrial	ENSMUSG00000028223	335	SharedDomain		"lysate" and "mito"
Q9CQ69	22272	Uqcrq	1100001F06Rik|1500040F11Rik|5830407L17Rik|9.5kDa|AA959903|QP-C|Qpc|Uqcrb|c1502|Q9CQ69	ubiquinol-cytochrome c reductase, complex III subunit VII	ENSMUSG00000044894	82	MitoDomain	Yes	"lysate" and "mito"
Q9CQ75	17991	Ndufa2	AV000592|B8|C1-B8|CI-B8|Q9CQ75	NADH dehydrogenase (ubiquinone) 1 alpha subcomplex, 2	ENSMUSG00000014294	99	SharedDomain	Yes	"lysate" and "mito"
Q9CQ85	56322	Timm22	2610511O07Rik|Tim22|Q9CQ85	translocase of inner mitochondrial membrane 22	ENSMUSG00000020843	194	MitoDomain		"mito"
Q9CQ91	66091	Ndufa3	1010001M12Rik|1700022J01Rik|Q9CQ91	NADH dehydrogenase (ubiquinone) 1 alpha subcomplex, 3	ENSMUSG00000035674	84	NA	Yes	"lysate" and "mito"
Q9CQ92	66437	Fis1	2010003O14Rik|Ttc11|Q9CQ92	fission 1 (mitochondrial outer membrane) homolog (yeast)	ENSMUSG00000019054	152	MitoDomain		"lysate" and "mito"
Q9CQA3	67680	Sdhb	0710008N11Rik|Q9CQA3	succinate dehydrogenase complex, subunit B, iron sulfur (Ip)	ENSMUSG00000009863	282	MitoDomain	Yes	"lysate" and "mito"
Q9CQB5	67006	Cisd2	1500009M05Rik|1500026J14Rik|1500031D15Rik|AI848398|B630006A20Rik|Miner1|Noxp70|Zcd2|Q9CQB5	CDGSH iron sulfur domain 2	ENSMUSG00000028165	135	SharedDomain		"lysate" and "mito"
Q9CQC7	68194	Ndufb4	0610006N12Rik|1300010H20Rik|Q9CQC7	NADH dehydrogenase (ubiquinone) 1 beta subcomplex 4	ENSMUSG00000022820	129	MitoDomain	Yes	"lysate" and "mito"
Q9CQE1	66536	Nipsnap3b	2700063N13Rik|Nipsnap3a|Q9CQE1	nipsnap homolog 3B (C. elegans)	ENSMUSG00000015247	247	NonMitoDomain		"lysate" and "mito"
Q9CQE3	66258	Mrps17	1810006P02Rik|Mprs17|Q9CQE3	mitochondrial ribosomal protein S17	ENSMUSG00000034211	120	SharedDomain		"lysate" and "mito"
Q9CQF0	66419	Mrpl11	2410001P07Rik|L11mt|Q9CQF0	mitochondrial ribosomal protein L11	ENSMUSG00000024902	192	SharedDomain		"mito"
Q9CQH3	66046	Ndufb5	0610007D05Rik|AU015782|SGDH|Q9CQH3	NADH dehydrogenase (ubiquinone) 1 beta subcomplex, 5	ENSMUSG00000027673	189	MitoDomain	Yes	"lysate" and "mito"
Q9CQJ8	66218	Ndufb9	1190008J14Rik|Q9CQJ8	NADH dehydrogenase (ubiquinone) 1 beta subcomplex, 9	ENSMUSG00000022354	179	MitoDomain	Yes	"lysate" and "mito"
Q9CQL5	67681	Mrpl18	1010001C05Rik|C79879|HSPC071|MRP-L18|Q9CQL5	mitochondrial ribosomal protein L18	ENSMUSG00000057388	180	NA		"lysate" and "mito"
Q9CQN1	68015	Trap1	2410002K23Rik|HSP75|Q9CQN1	TNF receptor-associated protein 1	ENSMUSG00000005981	706	SharedDomain		"lysate" and "mito"
Q9CQN3	66119	Tomm6	1110002E23Rik|AI663970|Q9CQN3	translocase of outer mitochondrial membrane 6 homolog (yeast)	ENSMUSG00000033475	74	MitoDomain		"mito"
Q9CQN6	66154	Tmem14c	1110021D01Rik|AU020193|HSPC194|Q9CQN6	transmembrane protein 14C	ENSMUSG00000021361	114	MitoDomain		"lysate" and "mito"
Q9CQN7	107733	Mrpl41	MRP-L27|Rpml27|Q9CQN7	mitochondrial ribosomal protein L41	ENSMUSG00000036850	135	SharedDomain		"lysate" and "mito"
Q9CQQ7	11950	Atp5f1	C76477|Q9CQQ7	ATP synthase, H+ transporting, mitochondrial F0 complex, subunit B1	ENSMUSG00000000563	256	MitoDomain	Yes	"lysate" and "mito"
Q9CQR4	66834	Acot13	0610006O17Rik|Them2|Q9CQR4	acyl-CoA thioesterase 13	ENSMUSG00000006717	140	SharedDomain		"lysate" and "mito"
Q9CQU0	66073	Txndc12	0610040B21Rik|ERp16|ERp19|Q9CQU0	thioredoxin domain containing 12 (endoplasmic reticulum)	ENSMUSG00000028567	170	SharedDomain		"lysate" and "mito"
Q9CQV1	66449	Pam16	2010110I09Rik|AV006767|CGI-136|Magmas|Tim16|Timm16|Q9CQV1	presequence translocase-asssociated motor 16 homolog (S. cerevisiae)	ENSMUSG00000014301	125	NA		"mito"
Q9CQV7	67713	Dnajc19	1810055D05Rik|AA959924|Tim14|Q9CQV7	DnaJ (Hsp40) homolog, subfamily C, member 19	ENSMUSG00000027679	157	SharedDomain		"lysate" and "mito"
Q9CQX2	66427	Cyb5b	1810044O22Rik|AU015618|Cyb5m|Q9CQX2	cytochrome b5 type B	ENSMUSG00000031924	146	SharedDomain		"lysate" and "mito"
Q9CQX8	66128	Mrps36	1110018B13Rik|S36mt|Q9CQX8	mitochondrial ribosomal protein S36	ENSMUSG00000061474	102	MitoDomain		"lysate" and "mito"
Q9CQZ5	67130	Ndufa6	14kDa|2700038D15Rik|B230217P19Rik|Q9CQZ5	NADH dehydrogenase (ubiquinone) 1 alpha subcomplex, 6 (B14)	ENSMUSG00000022450	131	MitoDomain	Yes	"lysate" and "mito"
Q9CQZ6	66495	Ndufb3	2700033I16Rik|AI415450|Q9CQZ6	NADH dehydrogenase (ubiquinone) 1 beta subcomplex 3	ENSMUSG00000026032	104	MitoDomain	Yes	"lysate" and "mito"
Q9CR21	70316	Ndufab1	2210401F17Rik|2310039H15Rik|2610003B19Rik|8kDa|9130423F15Rik|ACP|CI-SDAP|SDAP|Q9CR21	NADH dehydrogenase (ubiquinone) 1, alpha/beta subcomplex, 1	ENSMUSG00000030869	156	SharedDomain	Yes	"lysate" and "mito"
Q9CR24	66387	Nudt8	2310039H17Rik|Q9CR24	nudix (nucleoside diphosphate linked moiety X)-type motif 8	ENSMUSG00000024869	210	SharedDomain		"lysate"
Q9CR59	102060	Gadd45gip1	2310040G17Rik|AI425883|Crif1|MRP-L59|Plinp1|Q9CR59	growth arrest and DNA-damage-inducible, gamma interacting protein 1	ENSMUSG00000033751	222	NA		"lysate" and "mito"
Q9CR61	66916	Ndufb7	1110002H15Rik|Q9CR61	NADH dehydrogenase (ubiquinone) 1 beta subcomplex, 7	ENSMUSG00000033938	137	NA	Yes	"lysate" and "mito"
Q9CR62	67863	Slc25a11	2310022P18Rik|2oxoc|Q9CR62	solute carrier family 25 (mitochondrial carrier oxoglutarate carrier), member 11	ENSMUSG00000014606	314	MitoDomain		"lysate" and "mito"
Q9CR63	66272	Cox16	1810020G14Rik|1810055I05Rik|BB388670|Q9CR63	cytochrome c oxidase assembly protein 16	ENSMUSG00000091803	106	MitoDomain		"mito"
Q9CR68	66694	Uqcrfs1	4430402G14Rik|AI875505|Q9CR68	ubiquinol-cytochrome c reductase, Rieske iron-sulfur polypeptide 1	ENSMUSG00000038462	274	MitoDomain	Yes	"lysate" and "mito"
Q9CR98	66488	Fam136a	2010309E21Rik|AW124904|Hyccin|Q9CR98	family with sequence similarity 136, member A	ENSMUSG00000057497	138	MitoDomain		"lysate" and "mito"
Q9CRB8	67900	Mtfp1	1700020C11Rik|2610507A21Rik|AV005788|Mtp18|Q9CRB8	mitochondrial fission process 1	ENSMUSG00000004748	166	NA		"lysate" and "mito"
Q9CRB9	66075	Chchd3	0610041L09Rik|1700039J09Rik|AW558177|Q9CRB9	coiled-coil-helix-coiled-coil-helix domain containing 3	ENSMUSG00000053768	227	NA		"lysate" and "mito"
Q9CRD0	68095	Ociad1	6030432N09Rik|AI481327|AW557942|Asrij|B230209J16Rik|BB021357|Emi2|Imi2|OCIA|TPA018|Q9CRD0	OCIA domain containing 1	ENSMUSG00000029152	247	NA		"lysate" and "mito"
Q9CRD2	66736	Emc2	4921531G14Rik|AV060620|AW209495|Ttc35|Q9CRD2	ER membrane protein complex subunit 2	ENSMUSG00000022337	297	SharedDomain		"lysate" and "mito"
Q9CWD8	76826	Nubpl	2410170E07Rik|Q9CWD8	nucleotide binding protein-like	ENSMUSG00000035142	319	SharedDomain		"lysate" and "mito"
Q9CWE0	76824	Mtfr1l	2410166I05Rik|AI480750|Fam54b|Q9CWE0	mitochondrial fission regulator 1-like	ENSMUSG00000046671	289	MitoDomain		"mito"
Q9CWG8	73694	Ndufaf7	2410091C18Rik|AL033374|PRO1853|Q9CWG8	NADH dehydrogenase (ubiquinone) 1 alpha subcomplex assembly factor 7	ENSMUSG00000024082	436	MitoDomain		"lysate"
Q9CWJ9	108147	Atic	2610509C24Rik|AA536954|AW212393|Q9CWJ9	5-aminoimidazole-4-carboxamide ribonucleotide formyltransferase/IMP cyclohydrolase	ENSMUSG00000026192	592	SharedDomain		"lysate" and "mito"
Q9CWS0	69219	Ddah1	2410006N07Rik|2510015N06Rik|AI987801|AW050362|Q9CWS0	dimethylarginine dimethylaminohydrolase 1	ENSMUSG00000028194	285	MitoDomain		"lysate" and "mito"
Q9CWX2	69702	Ndufaf1	2410001M24Rik|CGI-65|CIA30|Q9CWX2	NADH dehydrogenase (ubiquinone) 1 alpha subcomplex, assembly factor 1	ENSMUSG00000027305	330	SharedDomain		"lysate" and "mito"
Q9CXD6	76137	Mcur1	6230416A05Rik|AU015498|AV136929|AW554392|C88263|Ccdc90a|Q9CXD6	mitochondrial calcium uniporter regulator 1	ENSMUSG00000021371	340	MitoDomain		"mito"
Q9CXI0	52064	Coq5	1810014G04Rik|D5Ertd33e|Q9CXI0	coenzyme Q5 homolog, methyltransferase (yeast)	ENSMUSG00000041733	327	MitoDomain		"lysate" and "mito"
Q9CXJ4	74610	Abcb8	4833412N02Rik|AA409895|Q9CXJ4	ATP-binding cassette, sub-family B (MDR/TAP), member 8	ENSMUSG00000028973	717	SharedDomain		"lysate" and "mito"
Q9CXT8	73078	Pmpcb	3110004O18Rik|MPP11|MPPB|MPPP52|Q9CXT8	peptidase (mitochondrial processing) beta	ENSMUSG00000029017	489	MitoDomain		"lysate" and "mito"
Q9CXV1	66925	Sdhd	3110001M13Rik|AVLL5809|C78570|PRO19626|Q9CXV1	succinate dehydrogenase complex, subunit D, integral membrane protein	ENSMUSG00000000171	159	MitoDomain	Yes	"lysate" and "mito"
Q9CXW2	64655	Mrps22	3100002P07Rik|Rpms22|Q9CXW2	mitochondrial ribosomal protein S22	ENSMUSG00000032459	359	MitoDomain		"lysate" and "mito"
Q9CXZ1	17993	Ndufs4	6720411N02Rik|C1-18k|Q9CXZ1	NADH dehydrogenase (ubiquinone) Fe-S protein 4	ENSMUSG00000021764	175	MitoDomain	Yes	"lysate" and "mito"
Q9CYG7	67145	Tomm34	2610100K07Rik|TOM34|Tomm34a|Tomm34b|Q9CYG7	translocase of outer mitochondrial membrane 34	ENSMUSG00000018322	309	SharedDomain		"mito"
Q9CYH2	70564	Fam213a	5730469M10Rik|AU040822|Pamm|Q9CYH2	family with sequence similarity 213, member A	ENSMUSG00000021792	218	SharedDomain		"lysate" and "mito"
Q9CYR0	381760	Ssbp1	2810480P10Rik|G630031O20Rik|MtSSB|mtDBP|Q9CYR0	single-stranded DNA binding protein 1	ENSMUSG00000029911	152	SharedDomain		"lysate" and "mito"
Q9CYW4	72748	Hdhd3	2810435D12Rik|Q9CYW4	haloacid dehalogenase-like hydrolase domain containing 3	ENSMUSG00000038422	251	NonMitoDomain		"lysate" and "mito"
Q9CZ13	22273	Uqcrc1	1110032G10Rik|Q9CZ13	ubiquinol-cytochrome c reductase core protein 1	ENSMUSG00000025651	480	MitoDomain	Yes	"lysate" and "mito"
Q9CZ42	69225	Carkd	0710008K08Rik|2810407E01Rik|Q9CZ42	carbohydrate kinase domain containing	ENSMUSG00000031505	365	SharedDomain		"lysate" and "mito"
Q9CZB0	66052	Sdhc	0610010E03Rik|AI316496|AU019277|Q9CZB0	succinate dehydrogenase complex, subunit C, integral membrane protein	ENSMUSG00000058076	169	SharedDomain	Yes	"lysate" and "mito"
Q9CZD3	353172	Gars	GENA202|Gena201|Nmf249|Sgrp23|Q9CZD3	glycyl-tRNA synthetase	ENSMUSG00000029777	729	SharedDomain		"lysate" and "mito"
Q9CZL5	72562	Pcbd2	2700061N24Rik|Dcoh2|Dcohm|Q9CZL5	pterin 4 alpha carbinolamine dehydratase/dimerization cofactor of hepatocyte nuclear factor 1 alpha (TCF1) 2	ENSMUSG00000021496	136	NonMitoDomain		"lysate" and "mito"
Q9CZP5	66821	Bcs1l	9130022O19Rik|Q9CZP5	BCS1-like (yeast)	ENSMUSG00000026172	418	MitoDomain		"lysate" and "mito"
Q9CZR8	66399	Tsfm	2310050B20Rik|9430024O13Rik|EF-TS|EF-Tsmt|Q9CZR8	Ts translation elongation factor, mitochondrial	ENSMUSG00000040521	324	SharedDomain		"lysate" and "mito"
Q9CZS1	72535	Aldh1b1	2700007F14Rik|Q9CZS1	aldehyde dehydrogenase 1 family, member B1	ENSMUSG00000035561	519	SharedDomain		"lysate" and "mito"
Q9CZU6	12974	Cs	2610511A05Rik|9030605P22Rik|BB234005|Cis|ahl4|Q9CZU6	citrate synthase	ENSMUSG00000005683	464	SharedDomain		"lysate" and "mito"
Q9CZW5	28185	Tomm70a	2610044B22Rik|D16Ium22|D16Ium22e|D16Wsu109e|Tom70|mKIAA0719|Q9CZW5	translocase of outer mitochondrial membrane 70 homolog A (yeast)	ENSMUSG00000022752	611	SharedDomain		"lysate" and "mito"
Q9D023	70456	Mpc2	0610006C01Rik|2010002I07Rik|2610205H19Rik|AA108335|Brp44|ESTM43|Q9D023	mitochondrial pyruvate carrier 2	ENSMUSG00000026568	127	MitoDomain		"lysate" and "mito"
Q9D051	68263	Pdhb	2610103L06Rik|AL024199|C81408|Q9D051	pyruvate dehydrogenase (lipoamide) beta	ENSMUSG00000021748	359	MitoDomain		"lysate" and "mito"
Q9D0G0	59054	Mrps30	2610020A16Rik|AA968347|PAP|Pdcd9|Q9D0G0	mitochondrial ribosomal protein S30	ENSMUSG00000021731	442	SharedDomain		"lysate" and "mito"
Q9D0I9	104458	Rars	2610011N19Rik|2610037E21Rik|AL033339|AW985894|Q9D0I9	arginyl-tRNA synthetase	ENSMUSG00000018848	660	SharedDomain		"lysate" and "mito"
Q9D0L4	72113	Adck1	2610005A10Rik|Q9D0L4	aarF domain containing kinase 1	ENSMUSG00000021044	525	SharedDomain		"lysate" and "mito"
Q9D0L7	67211	Armc10	2810037C14Rik|Svh|Q9D0L7	armadillo repeat containing 10	ENSMUSG00000038525	306	NonMitoDomain		"mito"
Q9D0M3	66445	Cyc1	2610002H19Rik|AA408921|Q9D0M3	cytochrome c-1	ENSMUSG00000022551	325	MitoDomain	Yes	"lysate" and "mito"
Q9D0Q7	67036	Mrpl45	2600005P05Rik|AU043542|R75241|Q9D0Q7	mitochondrial ribosomal protein L45	ENSMUSG00000018882	306	SharedDomain		"lysate" and "mito"
Q9D0R2	110960	Tars	D15Wsu59e|ThrRS|Q9D0R2	threonyl-tRNA synthetase	ENSMUSG00000022241	722	SharedDomain		"lysate" and "mito"
Q9D0S9	68917	Hint2	1190005L05Rik|Q9D0S9	histidine triad nucleotide binding protein 2	ENSMUSG00000028470	163	SharedDomain		"lysate" and "mito"
Q9D110	107885	Mthfs	1110034I12Rik|2310020H23Rik|AI119695|Q9D110	5, 10-methenyltetrahydrofolate synthetase	ENSMUSG00000066442	203	SharedDomain		"lysate" and "mito"
Q9D172	28295	D10Jhu81e	C21orf33|ES1|Q9D172	DNA segment, Chr 10, Johns Hopkins University 81 expressed	ENSMUSG00000053329	266	SharedDomain		"lysate" and "mito"
Q9D1H6	68493	Ndufaf4	1110007M04Rik|3000003G13Rik|AW214064|Q9D1H6	NADH dehydrogenase (ubiquinone) 1 alpha subcomplex, assembly factor 4	ENSMUSG00000028261	173	MitoDomain		"lysate" and "mito"
Q9D1H8	68499	Mrpl53	1110007K17Rik|Q9D1H8	mitochondrial ribosomal protein L53	ENSMUSG00000030037	118	MitoDomain		"lysate" and "mito"
Q9D1I5	73724	Mcee	1110007A04Rik|Q9D1I5	methylmalonyl CoA epimerase	ENSMUSG00000033429	178	NonMitoDomain		"lysate" and "mito"
Q9D1L0	14004	Chchd2	AL033347|Etohi6|Q9D1L0	coiled-coil-helix-coiled-coil-helix domain containing 2	ENSMUSG00000070493	153	SharedDomain		"lysate" and "mito"
Q9D1N9	353242	Mrpl21	BC028768|Q9D1N9	mitochondrial ribosomal protein L21	ENSMUSG00000024829	216	SharedDomain		"lysate" and "mito"
Q9D273	77697	Mmab	9130222L19Rik|ATR|Q9D273	methylmalonic aciduria (cobalamin deficiency) type B homolog (human)	ENSMUSG00000029575	237	NA		"lysate" and "mito"
Q9D2G2	78920	Dlst	1600017E01Rik|4632413C10Rik|4930529O08Rik|DLTS|Q9D2G2	dihydrolipoamide S-succinyltransferase (E2 component of 2-oxo-glutarate complex)	ENSMUSG00000004789	454	MitoDomain		"lysate" and "mito"
Q9D2R6	52469	Coa3	1810033A19Rik|Ccdc56|D11Ertd99e|HSPC009|Q9D2R6	cytochrome C oxidase assembly factor 3	ENSMUSG00000017188	108	MitoDomain		"lysate" and "mito"
Q9D338	56284	Mrpl19	9030416F12Rik|9130412E02Rik|D6Ertd157e|MRP-L15|RLX1|Rpml15|Q9D338	mitochondrial ribosomal protein L19	ENSMUSG00000030045	292	SharedDomain		"lysate" and "mito"
Q9D3D9	66043	Atp5d	0610008F14Rik|1500000I11Rik|AA960090|AI876556|AU020773|C85518|Q9D3D9	ATP synthase, H+ transporting, mitochondrial F1 complex, delta subunit	ENSMUSG00000003072	168	MitoDomain	Yes	"lysate" and "mito"
Q9D404	71147	Oxsm	4933425A18Rik|C80494|Q9D404	3-oxoacyl-ACP synthase, mitochondrial	ENSMUSG00000021786	459	SharedDomain		"lysate" and "mito"
Q9D5T0	67979	Atad1	4921525H23Rik|AW107648|Thorase|Q9D5T0	ATPase family, AAA domain containing 1	ENSMUSG00000013662	361	SharedDomain		"lysate" and "mito"
Q9D6J5	67264	Ndufb8	2900010I05Rik|AI987932|Q9D6J5	NADH dehydrogenase (ubiquinone) 1 beta subcomplex 8	ENSMUSG00000025204	186	MitoDomain	Yes	"lysate" and "mito"
Q9D6J6	72900	Ndufv2	2900010C23Rik|Q9D6J6	NADH dehydrogenase (ubiquinone) flavoprotein 2	ENSMUSG00000024099	248	NA	Yes	"lysate" and "mito"
Q9D6K5	24071	Synj2bp	AA409442|ARIP2|ARIP2a|ActRIP4|D12Wsu118e|OMP25|Q9D6K5	synaptojanin 2 binding protein	ENSMUSG00000090935	145	SharedDomain		"lysate" and "mito"
Q9D6M3	68267	Slc25a22	1300006L01Rik|AI060884|Gc1|Q9D6M3	solute carrier family 25 (mitochondrial carrier, glutamate), member 22	ENSMUSG00000019082	323	MitoDomain		"lysate" and "mito"
Q9D6R2	67834	Idh3a	1110003P10Rik|1500012E04Rik|AA407078|AI316514|Q9D6R2	isocitrate dehydrogenase 3 (NAD+) alpha	ENSMUSG00000032279	366	SharedDomain		"lysate" and "mito"
Q9D6S7	67871	Mrrf	2400002D02Rik|MRFF|MTRRF|RRF|Q9D6S7	mitochondrial ribosome recycling factor	ENSMUSG00000026887	262	SharedDomain		"lysate" and "mito"
Q9D6U8	70186	Fam162a	2310056P07Rik|HGTD-P|Q9D6U8	family with sequence similarity 162, member A	ENSMUSG00000003955	155	NA		"lysate" and "mito"
Q9D6Y7	110265	Msra	2310045J23Rik|6530413P12Rik|MSR-A|Q9D6Y7	methionine sulfoxide reductase A	ENSMUSG00000054733	233	SharedDomain		"lysate" and "mito"
Q9D773	27398	Mrpl2	CGI-22|MRP-L14|Rpml14|Q9D773	mitochondrial ribosomal protein L2	ENSMUSG00000002767	306	SharedDomain		"lysate" and "mito"
Q9D7B6	66948	Acad8	2310016C19Rik|AI786953|Q9D7B6	acyl-Coenzyme A dehydrogenase family, member 8	ENSMUSG00000031969	413	MitoDomain		"lysate" and "mito"
Q9D7J4	66359	Cox20	2310005N03Rik|Fam36a|Q9D7J4	COX20 Cox2 chaperone	ENSMUSG00000026500	117	NA		"mito"
Q9D7J9	67856	Echdc3	2310005D12Rik|AI662097|Q9D7J9	enoyl Coenzyme A hydratase domain containing 3	ENSMUSG00000039063	300	SharedDomain		"lysate" and "mito"
Q9D7N3	69527	Mrps9	2310002A08Rik|AW322516|Mrp-S9|S9mt|mg637|Q9D7N3	mitochondrial ribosomal protein S9	ENSMUSG00000060679	390	SharedDomain		"lysate" and "mito"
Q9D7P6	66383	Iscu	2310020H20Rik|AA407971|Nifu|Nifun|Q9D7P6	IscU iron-sulfur cluster scaffold homolog (E. coli)	ENSMUSG00000025825	168	SharedDomain		"lysate" and "mito"
Q9D880	66525	Timm50	2810403L02Rik|AU015082|TIM50L|Q9D880	translocase of inner mitochondrial membrane 50	ENSMUSG00000003438	353	SharedDomain		"lysate" and "mito"
Q9D8B6	67017	Fam210b	2010011I20Rik|AI430961|AV108736|Q9D8B6	family with sequence similarity 210, member B	ENSMUSG00000027495	190	NA		"lysate" and "mito"
Q9D8H7	67013	Oma1	2010001O09Rik|MPRP-1|ZMPOMA1|Q9D8H7	OMA1 homolog, zinc metallopeptidase (S. cerevisiae)	ENSMUSG00000035069	521	NonMitoDomain		"mito"
Q9D8S4	104444	Rexo2	1810038D15Rik|AW107347|Sfn|Smfn|Q9D8S4	REX2, RNA exonuclease 2 homolog (S. cerevisiae)	ENSMUSG00000032026	237	SharedDomain		"lysate"
Q9D8S9	69168	Bola1	1810037G04Rik|Q9D8S9	bolA-like 1 (E. coli)	ENSMUSG00000015943	137	SharedDomain		"lysate" and "mito"
Q9D8T7	380773	Slirp	1810035L17Rik|Q9D8T7	SRA stem-loop interacting RNA binding protein	ENSMUSG00000021040	112	SharedDomain		"lysate" and "mito"
Q9D8Y1	66271	Tmem126a	1810020E01Rik|Q9D8Y1	transmembrane protein 126A	ENSMUSG00000030615	196	MitoDomain		"lysate" and "mito"
Q9D9V3	52665	Echdc1	1700028A24Rik|AI314462|AI930038|D10Ertd667e|MMCD|Q9D9V3	enoyl Coenzyme A hydratase domain containing 1	ENSMUSG00000019883	322	SharedDomain		"lysate" and "mito"
Q9DB15	56282	Mrpl12	0610034O11Rik|1500031N16Rik|MRP-L12|Rpml12|Q9DB15	mitochondrial ribosomal protein L12	ENSMUSG00000039640	201	SharedDomain		"lysate" and "mito"
Q9DB20	28080	Atp5o	ATPO|D12Wsu28e|OSCP|Q9DB20	ATP synthase, H+ transporting, mitochondrial F1 complex, O subunit	ENSMUSG00000022956	213	MitoDomain	Yes	"lysate" and "mito"
Q9DB77	67003	Uqcrc2	1500004O06Rik|Q9DB77	ubiquinol cytochrome c reductase core protein 2	ENSMUSG00000030884	453	MitoDomain	Yes	"lysate" and "mito"
Q9DBA6	71767	Tysnd1	1300019N10Rik|Q9DBA6	trypsin domain containing 1	ENSMUSG00000020087	568	SharedDomain		"lysate" and "mito"
Q9DBC0	223776	Selo	1300018J18Rik|Q9DBC0	selenoprotein O	ENSMUSG00000035757	667	MitoDomain		"lysate" and "mito"
Q9DBG1	104086	Cyp27a1	1300013A03Rik|Cyp27|Q9DBG1	cytochrome P450, family 27, subfamily a, polypeptide 1	ENSMUSG00000026170	533	SharedDomain		"lysate" and "mito"
Q9DBL1	66885	Acadsb	1300003O09Rik|BB066609|Q9DBL1	acyl-Coenzyme A dehydrogenase, short/branched chain	ENSMUSG00000030861	432	MitoDomain		"lysate" and "mito"
Q9DBL7	71743	Coasy	1300003G02Rik|Dpck|Ppat|Ukr1|Q9DBL7	Coenzyme A synthase	ENSMUSG00000001755	563	SharedDomain		"lysate" and "mito"
Q9DBM2	74147	Ehhadh	1300002P22Rik|HD|L-PBE|LBFP|LBP|MFP|MFP1|PBFE|Q9DBM2	enoyl-Coenzyme A, hydratase/3-hydroxyacyl Coenzyme A dehydrogenase	ENSMUSG00000022853	718	SharedDomain		"lysate" and "mito"
Q9DBN5	66887	Lonp2	1300002A08Rik|AU015403|Lonp|Q9DBN5	lon peptidase 2, peroxisomal	ENSMUSG00000047866	852	SharedDomain		"lysate" and "mito"
Q9DBT9	74129	Dmgdh	1200014D15Rik|AI787269|Q9DBT9	dimethylglycine dehydrogenase precursor	ENSMUSG00000042102	869	SharedDomain		"lysate" and "mito"
Q9DC29	74104	Abcb6	1200005B17Rik|Q9DC29	ATP-binding cassette, sub-family B (MDR/TAP), member 6	ENSMUSG00000026198	842	SharedDomain		"lysate" and "mito"
Q9DC50	74114	Crot	1200003H03Rik|Q9DC50	carnitine O-octanoyltransferase	ENSMUSG00000003623	612	SharedDomain		"lysate" and "mito"
Q9DC61	66865	Pmpca	1200002L24Rik|4933435E07Rik|Alpha-MPP|P-55|Q9DC61	peptidase (mitochondrial processing) alpha	ENSMUSG00000026926	524	MitoDomain		"lysate" and "mito"
Q9DC69	66108	Ndufa9	1010001N11Rik|Q9DC69	NADH dehydrogenase (ubiquinone) 1 alpha subcomplex, 9	ENSMUSG00000000399	377	SharedDomain	Yes	"lysate" and "mito"
Q9DC70	75406	Ndufs7	1010001M04Rik|Q9DC70	NADH dehydrogenase (ubiquinone) Fe-S protein 7	ENSMUSG00000020153	224	SharedDomain	Yes	"lysate" and "mito"
Q9DCC8	67952	Tomm20	1810060K07Rik|BB284719|Gm19268|MAS20|MOM19|TOM20|mKIAA0016|Q9DCC8	translocase of outer mitochondrial membrane 20 homolog (yeast)	ENSMUSG00000093904	145	NA		"mito"
Q9DCJ5	68375	Ndufa8	0610033L03Rik|AW261656|Q9DCJ5	NADH dehydrogenase (ubiquinone) 1 alpha subcomplex, 8	ENSMUSG00000026895	172	SharedDomain	Yes	"lysate" and "mito"
Q9DCL9	67054	Paics	2610511I09Rik|ADE2H1|AIRC|PAIS|Q9DCL9	phosphoribosylaminoimidazole carboxylase, phosphoribosylaminoribosylaminoimidazole, succinocarboxamide synthetase	ENSMUSG00000029247	425	NA		"lysate" and "mito"
Q9DCM0	66071	Ethe1	0610025L15Rik|Hsco|Q9DCM0	ethylmalonic encephalopathy 1	ENSMUSG00000064254	254	SharedDomain		"lysate" and "mito"
Q9DCM2	76263	Gstk1	0610025I19Rik|AW260476|DsbA-L|Q9DCM2	glutathione S-transferase kappa 1	ENSMUSG00000029864	226	MitoDomain		"lysate" and "mito"
Q9DCN2	109754	Cyb5r3	0610016L08Rik|2500002N19Rik|C85115|Dia-1|Dia1|WU:AL591952.1-001|WU:AL591952.1-002|WU:AL591952.1-003|WU:Cyb5r3|Q9DCN2	cytochrome b5 reductase 3	ENSMUSG00000018042	301	SharedDomain		"lysate" and "mito"
Q9DCS3	26922	Mecr	AI195831|Nrbf1|Q9DCS3	mitochondrial trans-2-enoyl-CoA reductase	ENSMUSG00000028910	373	SharedDomain		"lysate" and "mito"
Q9DCS9	68342	Ndufb10	0610011B04Rik|22kDa|PDSW|Q9DCS9	NADH dehydrogenase (ubiquinone) 1 beta subcomplex, 10	ENSMUSG00000040048	176	MitoDomain	Yes	"lysate" and "mito"
Q9DCT2	68349	Ndufs3	0610010M09Rik|CI-30kD|Q9DCT2	NADH dehydrogenase (ubiquinone) Fe-S protein 3	ENSMUSG00000005510	263	SharedDomain	Yes	"lysate" and "mito"
Q9DCU6	66163	Mrpl4	1110017G11Rik|Q9DCU6	mitochondrial ribosomal protein L4	ENSMUSG00000003299	294	SharedDomain		"lysate" and "mito"
Q9DCU9	67432	Hoga1	0610010D20Rik|Dhdpsl|Npl2|Q9DCU9	4-hydroxy-2-oxoglutarate aldolase 1	ENSMUSG00000025176	321	SharedDomain		"lysate" and "mito"
Q9DCV4	66302	Rmdn1	Fam82b|RMD-1|Q9DCV4	regulator of microtubule dynamics 1	ENSMUSG00000028229	305	SharedDomain		"lysate" and "mito"
Q9DCW4	110826	Etfb	0610009I16Rik|2810441H06Rik|Q9DCW4	electron transferring flavoprotein, beta polypeptide	ENSMUSG00000004610	255	SharedDomain		"lysate" and "mito"
Q9DCX2	71679	Atp5h	0610009D10Rik|Q9DCX2	ATP synthase, H+ transporting, mitochondrial F0 complex, subunit D	ENSMUSG00000034566	161	MitoDomain	Yes	"lysate" and "mito"
Q9DCZ4	68316	Apoo	0610008C08Rik|1110019O03Rik|Q9DCZ4	apolipoprotein O	ENSMUSG00000049233	212	MitoDomain		"lysate" and "mito"
Q9EP89	80907	Lactb	LACT-1|Lact1|Mrpl56|Q9EP89	lactamase, beta	ENSMUSG00000032370	551	SharedDomain		"lysate" and "mito"
Q9EPL9	80911	Acox3	BI685180|EST-s59|PCOX|Q9EPL9	acyl-Coenzyme A oxidase 3, pristanoyl	ENSMUSG00000029098	700	MitoDomain		"lysate" and "mito"
Q9EQ20	104776	Aldh6a1	1110038I05Rik|AI314632|Mmsdh|Q9EQ20	aldehyde dehydrogenase family 6, subfamily A1	ENSMUSG00000021238	535	SharedDomain		"lysate" and "mito"
Q9EQ80	65102	Nif3l1	1110030G24Rik|Q9EQ80	Ngg1 interacting factor 3-like 1 (S. pombe)	ENSMUSG00000026036	376	NonMitoDomain		"lysate" and "mito"
Q9EQI8	67308	Mrpl46	3110052F15Rik|C15orf4|C80107|LIECG2|P2ECSL|Q9EQI8	mitochondrial ribosomal protein L46	ENSMUSG00000030612	283	SharedDomain		"lysate" and "mito"
Q9ER88	65111	Dap3	4921514D13Rik|DAP-3|Q9ER88	death associated protein 3	ENSMUSG00000068921	396	MitoDomain		"lysate" and "mito"
Q9ERB0	67474	Snap29	1300018G05Rik|AI891940|AU020222|BB131856|Gs32|Q9ERB0	synaptosomal-associated protein 29	ENSMUSG00000022765	260	NonMitoDomain		"lysate"
Q9ERI6	105014	Rdh14	3110030G19Rik|AW215439|PAN2|Q9ERI6	retinol dehydrogenase 14 (all-trans and 9-cis)	ENSMUSG00000020621	334	SharedDomain		"lysate" and "mito"
Q9ESW4	69923	Agk	2610037M15Rik|6720408I04Rik|AI465370|Mulk|Q9ESW4	acylglycerol kinase	ENSMUSG00000029916	421	SharedDomain		"lysate" and "mito"
Q9JHI5	56357	Ivd	1300016K07Rik|6720455E18Rik|AI463340|Q9JHI5	isovaleryl coenzyme A dehydrogenase	ENSMUSG00000027332	424	MitoDomain		"lysate" and "mito"
Q9JHS4	270166	Clpx	AU014732|E330029I21|Q9JHS4	caseinolytic peptidase X (E.coli)	ENSMUSG00000015357	634	SharedDomain		"lysate" and "mito"
Q9JHW2	52633	Nit2	1190017B19Rik|D16Ertd502e|Q9JHW2	nitrilase family, member 2	ENSMUSG00000022751	276	SharedDomain		"lysate" and "mito"
Q9JHW4	65967	Eefsec	Selb|sec|Q9JHW4	eukaryotic elongation factor, selenocysteine-tRNA-specific	ENSMUSG00000033216	583	SharedDomain		"lysate" and "mito"
Q9JI39	56199	Abcb10	Abc-me|Abcb12|Q9JI39	ATP-binding cassette, sub-family B (MDR/TAP), member 10	ENSMUSG00000031974	715	SharedDomain		"lysate" and "mito"
Q9JIK9	79044	Mrps34	0610007F04Rik|5330430D13Rik|AV001970|Tce2|Q9JIK9	mitochondrial ribosomal protein S34	ENSMUSG00000038880	218	NA		"lysate" and "mito"
Q9JIQ3	66593	Diablo	0610041G12Rik|1700006L01Rik|AU040403|Smac|Q9JIQ3	diablo homolog (Drosophila)	ENSMUSG00000029433	237	MitoDomain		"mito"
Q9JIY5	64704	Htra2	AI481710|Omi|Prss25|mnd2|Q9JIY5	HtrA serine peptidase 2	ENSMUSG00000068329	458	SharedDomain		"lysate" and "mito"
Q9JJW0	59038	Pxmp4	3010018P03Rik|Pmp24|Q9JJW0	peroxisomal membrane protein 4	ENSMUSG00000000876	212	MitoDomain		"lysate" and "mito"
Q9JK42	18604	Pdk2	Q9JK42	pyruvate dehydrogenase kinase, isoenzyme 2	ENSMUSG00000038967	407	MitoDomain		"lysate" and "mito"
Q9JK81	60315	Myg1	0610023A07Rik|2810433J21Rik|5830429P19Rik|AI325965|Gamm1|Q9JK81	melanocyte proliferating gene 1	ENSMUSG00000001285	380	SharedDomain		"lysate" and "mito"
Q9JKF7	27393	Mrpl39	C21orf8|MRP-L5|ORF22|Rpml5|Q9JKF7	mitochondrial ribosomal protein L39	ENSMUSG00000022889	336	NA		"lysate" and "mito"
Q9JKL4	66706	Ndufaf3	4733401H18Rik|Q9JKL4	NADH dehydrogenase (ubiquinone) 1 alpha subcomplex, assembly factor 3	ENSMUSG00000070283	185	SharedDomain		"lysate" and "mito"
Q9JKX6	53893	Nudt5	Q9JKX6	nudix (nucleoside diphosphate linked moiety X)-type motif 5	ENSMUSG00000025817	218	SharedDomain		"lysate"
Q9JLJ2	56752	Aldh9a1	AA139417|Abaldh|ESTM40|TMABA-DH|Tmabadh|Q9JLJ2	aldehyde dehydrogenase 9, subfamily A1	ENSMUSG00000026687	518	SharedDomain		"lysate" and "mito"
Q9JLZ3	11992	Auh	C77140|W91705|Q9JLZ3	AU RNA binding protein/enoyl-coenzyme A hydratase	ENSMUSG00000021460	314	SharedDomain		"lysate" and "mito"
Q9JM14	50773	Nt5c	Dnt|Dnt1|Umph-2|Umph2|Q9JM14	5',3'-nucleotidase, cytosolic	ENSMUSG00000020736	200	SharedDomain		"lysate" and "mito"
Q9JMH6	50493	Txnrd1	TR|TR1|TrxR1|Q9JMH6	thioredoxin reductase 1	ENSMUSG00000020250	613	SharedDomain		"lysate" and "mito"
Q9QUJ7	50790	Acsl4	9430020A05Rik|ACS4|AU018108|Facl4|Lacs4|Q9QUJ7	acyl-CoA synthetase long-chain family member 4	ENSMUSG00000031278	711	SharedDomain		"lysate" and "mito"
Q9QXX4	50799	Slc25a13	AI785475|Ctrn|Q9QXX4	solute carrier family 25 (mitochondrial carrier, adenine nucleotide translocator), member 13	ENSMUSG00000015112	676	MitoDomain		"lysate" and "mito"
Q9QYA2	53333	Tomm40	AW539759|Mom35|Tom40|Q9QYA2	translocase of outer mitochondrial membrane 40 homolog (yeast)	ENSMUSG00000002984	361	MitoDomain		"lysate" and "mito"
Q9QYB1	29876	Clic4	D0Jmb3|TU-74|mc3s5|mtCLIC|Q9QYB1	chloride intracellular channel 4 (mitochondrial)	ENSMUSG00000037242	253	NonMitoDomain		"lysate" and "mito"
Q9QYF1	17252	Rdh11	2610319N22Rik|AI428145|AU045252|Arsdr1|C85936|CGI-82|HCBP12|M42C60|Mdt1|Psdr1|SCALD|UBE-1c1|Ube-1c|Q9QYF1	retinol dehydrogenase 11	ENSMUSG00000066441	316	SharedDomain		"lysate" and "mito"
Q9QYR9	171210	Acot2	AA571646|MTE-I|Mte1|Q9QYR9	acyl-CoA thioesterase 2	ENSMUSG00000021226	453	SharedDomain		"lysate" and "mito"
Q9QZ23	56748	Nfu1	0610006G17Rik|CGI-33|Hirip5|Q9QZ23	NFU1 iron-sulfur cluster scaffold homolog (S. cerevisiae)	ENSMUSG00000029993	256	SharedDomain		"lysate" and "mito"
Q9QZD8	27376	Slc25a10	Dic|Q9QZD8	solute carrier family 25 (mitochondrial carrier, dicarboxylate transporter), member 10	ENSMUSG00000025792	287	MitoDomain		"lysate" and "mito"
Q9QZH6	26940	Ecsit	Sitpec|Q9QZH6	ECSIT homolog (Drosophila)	ENSMUSG00000066839	435	SharedDomain		"lysate" and "mito"
Q9R0H0	11430	Acox1	AOX|Acox|D130055E20Rik|Paox|Q9R0H0	acyl-Coenzyme A oxidase 1, palmitoyl	ENSMUSG00000020777	661	MitoDomain		"lysate" and "mito"
Q9R112	59010	Sqrdl	0610039J17Rik|4930557M22Rik|Q9R112	sulfide quinone reductase-like (yeast)	ENSMUSG00000005803	450	SharedDomain		"lysate" and "mito"
Q9R257	15199	Hebp1	Hebp|Q9R257	heme binding protein 1	ENSMUSG00000042770	190	SharedDomain		"lysate" and "mito"
Q9WTP6	11637	Ak2	Ak-2|D4Ertd220e|Q9WTP6	adenylate kinase 2	ENSMUSG00000028792	239	SharedDomain		"lysate" and "mito"
Q9WTP7	56248	Ak3	AA407498|AI506714|AK-3|Ak3l|Ak3l1|Akl3l|Q9WTP7	adenylate kinase 3	ENSMUSG00000024782	227	SharedDomain		"lysate" and "mito"
Q9WU79	19125	Prodh	Pro-1|Pro1|Ym24d07|Q9WU79	proline dehydrogenase	ENSMUSG00000003526	599	MitoDomain		"lysate" and "mito"
Q9WUM5	56451	Suclg1	1500000I01Rik|Sucla1|Q9WUM5	succinate-CoA ligase, GDP-forming, alpha subunit	ENSMUSG00000052738	346	SharedDomain		"lysate" and "mito"
Q9WUR2	23986	Eci2	Acbd2|Drs1|Hca88|Peci|Q9WUR2	enoyl-Coenzyme A delta isomerase 2	ENSMUSG00000021417	391	SharedDomain		"lysate" and "mito"
Q9WUR9	11639	Ak4	AK 4|Ak-3|Ak-4|Ak3|Ak3l1|D4Ertd274e|Q9WUR9	adenylate kinase 4	ENSMUSG00000028527	223	SharedDomain		"lysate" and "mito"
Q9WV85	79059	Nme3	1810009F08Rik|AI413736|DR-nm23|Ndk3|Nm23-DR|Nm23-M3|Q9WV85	NME/NM23 nucleoside diphosphate kinase 3	ENSMUSG00000073435	169	SharedDomain		"lysate" and "mito"
Q9WV96	14356	Timm10b	Fxc1|Tim10b|Tim9b|Q9WV96	translocase of inner mitochondrial membrane 10B	ENSMUSG00000089847	100	MitoDomain		"mito"
Q9WV98	30056	Timm9	2810011L15Rik|Tim10a|Timm10|Q9WV98	translocase of inner mitochondrial membrane 9	ENSMUSG00000021079	89	MitoDomain		"lysate" and "mito"
Q9WVA2	30058	Timm8a1	DXHXS1274E|Ddp1|Fci-12|Tim8a|Timm8a|Q9WVA2	translocase of inner mitochondrial membrane 8A1	ENSMUSG00000045455	97	MitoDomain		"lysate" and "mito"
Q9WVD5	18408	Slc25a15	D630044L02Rik|Ornt1|Q9WVD5	solute carrier family 25 (mitochondrial carrier ornithine transporter), member 15	ENSMUSG00000031482	301	MitoDomain		"lysate" and "mito"
Q9WVL0	14874	Gstz1	MAAI|Q9WVL0	glutathione transferase zeta 1 (maleylacetoacetate isomerase)	ENSMUSG00000021033	216	SharedDomain		"lysate" and "mito"
Q9WVM8	23923	Aadat	AI875679|Aadt|KATII|Kat2|mKat-2|Q9WVM8	aminoadipate aminotransferase	ENSMUSG00000057228	425	SharedDomain		"lysate" and "mito"
Q9Z0V7	21855	Timm17b	17kDa|Sfc3|mTim17b|Q9Z0V7	translocase of inner mitochondrial membrane 17b	ENSMUSG00000031158	172	MitoDomain		"lysate" and "mito"
Q9Z0X1	26926	Aifm1	AIF|AIFsh2|Hq|Pdcd8|mAIF|Q9Z0X1	apoptosis-inducing factor, mitochondrion-associated 1	ENSMUSG00000036932	612	SharedDomain		"lysate" and "mito"
Q9Z1J3	18041	Nfs1	AA987187|m-Nfs1|m-Nfsl|Q9Z1J3	nitrogen fixation gene 1 (S. cerevisiae)	ENSMUSG00000027618	459	MitoDomain		"lysate" and "mito"
Q9Z1P6	66416	Ndufa7	14.5kDa|2400007M02Rik|CI-B14.5a|Q9Z1P6	NADH dehydrogenase (ubiquinone) 1 alpha subcomplex, 7 (B14.5a)	ENSMUSG00000041881	113	MitoDomain	Yes	"lysate" and "mito"
Q9Z210	18632	Pex11b	PEX11beta|Pex11pbeta|Q9Z210	peroxisomal biogenesis factor 11 beta	ENSMUSG00000028102	259	NA		"lysate" and "mito"
Q9Z2G9	53415	Htatip2	AW111545|Cc3|Tip30|Q9Z2G9	HIV-1 tat interactive protein 2, homolog (human)	ENSMUSG00000039745	275	MitoDomain		"lysate" and "mito"
Q9Z2I0	56384	Letm1	Q9Z2I0	leucine zipper-EF-hand containing transmembrane protein 1	ENSMUSG00000005299	738	MitoDomain		"lysate" and "mito"
Q9Z2I8	20917	Suclg2	AF171077|AW556404|D6Wsu120e|SCS-betaG|Q9Z2I8	succinate-Coenzyme A ligase, GDP-forming, beta subunit	ENSMUSG00000061838	433	SharedDomain		"lysate" and "mito"
Q9Z2I9	20916	Sucla2	4930547K18Rik|Q9Z2I9	succinate-Coenzyme A ligase, ADP-forming, beta subunit	ENSMUSG00000022110	463	SharedDomain		"lysate" and "mito"
Q9Z2I9	20916	Sucla2	SCS-betaA|Q9Z2I9	Succinate--CoA ligase [ADP-forming] subunit beta, mitochondrial	ENSMUSG00000022110	463	MitoDomain		"lysate" and "mito"
Q9Z2Y8	114863	Prosc	1700024N20Rik|2200002F22Rik|Q9Z2Y8	proline synthetase co-transcribed	ENSMUSG00000031485	274	NonMitoDomain		"lysate" and "mito"
Q9Z2Y8	114863	Plpbp	PLP homeostasis protein|Q9Z2Y8	Pyridoxal phosphate homeostasis protein	ENSMUSG00000031485	274	SharedDomain		"lysate" and "mito"
Q9Z2Z6	57279	Slc25a20	1110007P09Rik|C78826|Cact|mCAC|Q9Z2Z6	solute carrier family 25 (mitochondrial carnitine/acylcarnitine translocase), member 20	ENSMUSG00000032602	301	MitoDomain		"lysate" and "mito"
Q9Z2Z6	57279	Slc25a20	mCAC|Q9Z2Z6	Mitochondrial carnitine/acylcarnitine carrier protein	ENSMUSG00000032602	301	SharedDomain		"lysate" and "mito"
