# Supplementary material for: A new class of protein biomarkers based on subcellular distribution: application to a mouse liver cancer model
Source: Sci Rep. 2019 May 6;9:6913. doi: 10.1038/s41598-019-43091-z (PMC6502816; doi:10.1038/s41598-019-43091-z)
Supplement: Supplementary file 6 — Dataset 5 [file 41598_2019_43091_MOESM6_ESM.xlsx]

## Sheet: Table 5
Table 5. Significantly regulated proteins in Lysate, Mito and mtES data sets obtained by ANOVA analysis and TukeyHSD post hoc test (adj. P-value <0.05) .
Protein	comparaison	log2FC	adj.pvalue	Data type
P52840	Ctrl-KO vs. Ctrl-WT	1.51384	2.12969e-07	Lysate
P37804	Ctrl-KO vs. Ctrl-WT	1.34216	0.00143808	Lysate
Q62468	Ctrl-KO vs. Ctrl-WT	1.3278	0.000141321	Lysate
Q9D312	Ctrl-KO vs. Ctrl-WT	1.21471	0.000336728	Lysate
P16125	Ctrl-KO vs. Ctrl-WT	1.21001	1.79142e-06	Lysate
P01680	Ctrl-KO vs. Ctrl-WT	1.20562	0.0204532	Lysate
Q8VC49	Ctrl-KO vs. Ctrl-WT	1.15832	6.26834e-06	Lysate
Q63836	Ctrl-KO vs. Ctrl-WT	1.1292	0.0220355	Lysate
P56593	Ctrl-KO vs. Ctrl-WT	1.10961	8.53599e-07	Lysate
P16331	Ctrl-KO vs. Ctrl-WT	1.07935	2.39091e-06	Lysate
P33267	Ctrl-KO vs. Ctrl-WT	1.06428	8.82557e-07	Lysate
Q8JZV9	Ctrl-KO vs. Ctrl-WT	1.05324	1.40779e-05	Lysate
P12791	Ctrl-KO vs. Ctrl-WT	1.05119	0.000163958	Lysate
P62806	Ctrl-KO vs. Ctrl-WT	1.03024	0.0407218	Lysate
Q00915	Ctrl-KO vs. Ctrl-WT	1.01086	3.71186e-05	Lysate
P58774	Ctrl-KO vs. Ctrl-WT	0.993591	0.0107888	Lysate
Q8BWU8	Ctrl-KO vs. Ctrl-WT	0.890709	0.0015106	Lysate
Q9D7S7	Ctrl-KO vs. Ctrl-WT	0.862361	6.05306e-05	Lysate
P45376	Ctrl-KO vs. Ctrl-WT	0.856345	2.52704e-06	Lysate
P51658	Ctrl-KO vs. Ctrl-WT	0.855103	1.65567e-07	Lysate
P40936	Ctrl-KO vs. Ctrl-WT	0.852929	0.000276606	Lysate
Q91X72	Ctrl-KO vs. Ctrl-WT	0.848633	0.00990087	Lysate
P20852	Ctrl-KO vs. Ctrl-WT	0.848328	0.00122133	Lysate
Q9D816	Ctrl-KO vs. Ctrl-WT	0.844698	1.13945e-05	Lysate
Q99KP3	Ctrl-KO vs. Ctrl-WT	0.837684	4.34922e-06	Lysate
P01872	Ctrl-KO vs. Ctrl-WT	0.800043	0.0259228	Lysate
Q04447	Ctrl-KO vs. Ctrl-WT	0.767247	0.012997	Lysate
P58771	Ctrl-KO vs. Ctrl-WT	0.760584	0.000251822	Lysate
P97315	Ctrl-KO vs. Ctrl-WT	0.757598	0.000108055	Lysate
P11589	Ctrl-KO vs. Ctrl-WT	0.751756	0.00674691	Lysate
Q3TW96	Ctrl-KO vs. Ctrl-WT	0.750562	0.000213288	Lysate
P20152	Ctrl-KO vs. Ctrl-WT	0.747402	0.000234985	Lysate
P12790	Ctrl-KO vs. Ctrl-WT	0.735158	0.0030065	Lysate
P10107	Ctrl-KO vs. Ctrl-WT	0.727555	0.000550393	Lysate
O35945	Ctrl-KO vs. Ctrl-WT	0.712335	3.32248e-05	Lysate
P19001	Ctrl-KO vs. Ctrl-WT	0.661999	0.0393473	Lysate
Q571E4	Ctrl-KO vs. Ctrl-WT	0.651647	0.000359375	Lysate
P22599	Ctrl-KO vs. Ctrl-WT	0.645588	0.0038986	Lysate
Q8BTM8	Ctrl-KO vs. Ctrl-WT	0.63787	0.000220272	Lysate
P21614	Ctrl-KO vs. Ctrl-WT	0.632857	0.000347552	Lysate
Q61147	Ctrl-KO vs. Ctrl-WT	0.627275	0.00231278	Lysate
Q9EPK2	Ctrl-KO vs. Ctrl-WT	0.625483	0.0228306	Lysate
P46425	Ctrl-KO vs. Ctrl-WT	0.622165	0.0359026	Lysate
P05063	Ctrl-KO vs. Ctrl-WT	0.621167	4.19395e-06	Lysate
P01592	Ctrl-KO vs. Ctrl-WT	0.61979	0.00213353	Lysate
Q62433	Ctrl-KO vs. Ctrl-WT	0.597278	0.0133657	Lysate
Q8CGR7	Ctrl-KO vs. Ctrl-WT	0.582927	0.0292307	Lysate
O35639	Ctrl-KO vs. Ctrl-WT	0.57718	0.018893	Lysate
P52430	Ctrl-KO vs. Ctrl-WT	0.563694	0.000252576	Lysate
Q61129	Ctrl-KO vs. Ctrl-WT	0.560394	0.0286681	Lysate
Q6P069	Ctrl-KO vs. Ctrl-WT	0.553782	0.00413837	Lysate
P46412	Ctrl-KO vs. Ctrl-WT	0.552446	0.0311685	Lysate
P11679	Ctrl-KO vs. Ctrl-WT	0.548676	0.000783907	Lysate
O88908	Ctrl-KO vs. Ctrl-WT	0.54763	9.17223e-05	Lysate
Q61133	Ctrl-KO vs. Ctrl-WT	0.54431	0.00255282	Lysate
Q9WVA4	Ctrl-KO vs. Ctrl-WT	0.539699	0.000445426	Lysate
P05784	Ctrl-KO vs. Ctrl-WT	0.538907	0.00126825	Lysate
O55239	Ctrl-KO vs. Ctrl-WT	0.531469	0.0213344	Lysate
P51885	Ctrl-KO vs. Ctrl-WT	0.52997	0.0155382	Lysate
Q8VI94	Ctrl-KO vs. Ctrl-WT	0.521822	0.000563041	Lysate
P52480	Ctrl-KO vs. Ctrl-WT	0.519422	0.00854368	Lysate
O08738	Ctrl-KO vs. Ctrl-WT	0.515174	0.000729719	Lysate
P51855	Ctrl-KO vs. Ctrl-WT	0.503286	3.09889e-05	Lysate
Q00897	Ctrl-KO vs. Ctrl-WT	0.502045	0.0124906	Lysate
Q99PT1	Ctrl-KO vs. Ctrl-WT	0.497359	0.00107862	Lysate
O55060	Ctrl-KO vs. Ctrl-WT	0.492393	5.23095e-05	Lysate
P70290	Ctrl-KO vs. Ctrl-WT	0.483975	0.0443205	Lysate
P43274	Ctrl-KO vs. Ctrl-WT	0.480303	0.0277556	Lysate
O88533	Ctrl-KO vs. Ctrl-WT	0.475038	0.00084817	Lysate
Q99020	Ctrl-KO vs. Ctrl-WT	0.47124	9.1106e-05	Lysate
Q06890	Ctrl-KO vs. Ctrl-WT	0.46864	0.0098458	Lysate
Q7TSV4	Ctrl-KO vs. Ctrl-WT	0.467749	0.000171552	Lysate
Q91WL5	Ctrl-KO vs. Ctrl-WT	0.466647	0.0268142	Lysate
P07356	Ctrl-KO vs. Ctrl-WT	0.454029	0.00048072	Lysate
Q64378	Ctrl-KO vs. Ctrl-WT	0.450564	0.000401958	Lysate
Q9QXS1	Ctrl-KO vs. Ctrl-WT	0.447575	0.000909267	Lysate
O89112	Ctrl-KO vs. Ctrl-WT	0.440101	0.00771941	Lysate
Q99P72	Ctrl-KO vs. Ctrl-WT	0.438404	0.0151662	Lysate
P00186	Ctrl-KO vs. Ctrl-WT	0.430704	0.0295863	Lysate
P35492	Ctrl-KO vs. Ctrl-WT	0.428444	0.0129094	Lysate
Q9Z1N5	Ctrl-KO vs. Ctrl-WT	0.426728	0.0424441	Lysate
Q99K01	Ctrl-KO vs. Ctrl-WT	0.424116	0.000241032	Lysate
P08030	Ctrl-KO vs. Ctrl-WT	0.422515	0.00232098	Lysate
P06684	Ctrl-KO vs. Ctrl-WT	0.419513	0.00221089	Lysate
Q76M72	Ctrl-KO vs. Ctrl-WT	0.419291	0.0166599	Lysate
Q80X19	Ctrl-KO vs. Ctrl-WT	0.413359	0.0235518	Lysate
Q78KK3	Ctrl-KO vs. Ctrl-WT	0.412995	0.00221851	Lysate
Q6XVG2	Ctrl-KO vs. Ctrl-WT	0.411537	0.0246792	Lysate
P27046	Ctrl-KO vs. Ctrl-WT	0.408789	0.0124187	Lysate
Q9DCX8	Ctrl-KO vs. Ctrl-WT	0.405455	0.00124325	Lysate
A0JNU3	Ctrl-KO vs. Ctrl-WT	0.403391	0.000717185	Lysate
Q9CQ65	Ctrl-KO vs. Ctrl-WT	0.402869	0.00544818	Lysate
P14733	Ctrl-KO vs. Ctrl-WT	0.400849	0.0121044	Lysate
P54822	Ctrl-KO vs. Ctrl-WT	0.400253	0.000309572	Lysate
P28658	Ctrl-KO vs. Ctrl-WT	0.399038	0.0352633	Lysate
O88569	Ctrl-KO vs. Ctrl-WT	0.39693	0.000411678	Lysate
Q8VCC2	Ctrl-KO vs. Ctrl-WT	0.393444	0.00337452	Lysate
Q3TEA8	Ctrl-KO vs. Ctrl-WT	0.386456	0.0211667	Lysate
P97429	Ctrl-KO vs. Ctrl-WT	0.377949	0.0047859	Lysate
Q8VC12	Ctrl-KO vs. Ctrl-WT	0.371049	0.00498162	Lysate
Q9CR51	Ctrl-KO vs. Ctrl-WT	0.369553	0.0338776	Lysate
Q60854	Ctrl-KO vs. Ctrl-WT	0.3694	0.0312391	Lysate
Q9EQK5	Ctrl-KO vs. Ctrl-WT	0.363228	0.00201669	Lysate
Q3UZZ6	Ctrl-KO vs. Ctrl-WT	0.360139	0.000456013	Lysate
Q00PI9	Ctrl-KO vs. Ctrl-WT	0.348974	0.0242471	Lysate
P23953	Ctrl-KO vs. Ctrl-WT	0.348571	0.0203232	Lysate
Q8K4Z5	Ctrl-KO vs. Ctrl-WT	0.342691	0.00111056	Lysate
Q6ZQI3	Ctrl-KO vs. Ctrl-WT	0.339933	0.00259271	Lysate
P47856	Ctrl-KO vs. Ctrl-WT	0.339928	0.0482134	Lysate
Q02357	Ctrl-KO vs. Ctrl-WT	0.334768	0.0474306	Lysate
Q9Z1Q5	Ctrl-KO vs. Ctrl-WT	0.333261	0.0465228	Lysate
P21279	Ctrl-KO vs. Ctrl-WT	0.332846	0.0227716	Lysate
Q99L47	Ctrl-KO vs. Ctrl-WT	0.330213	0.00226736	Lysate
Q8VDJ3	Ctrl-KO vs. Ctrl-WT	0.328336	0.0364339	Lysate
O09131	Ctrl-KO vs. Ctrl-WT	0.327877	0.0240072	Lysate
P68254	Ctrl-KO vs. Ctrl-WT	0.32551	0.00622364	Lysate
P04117	Ctrl-KO vs. Ctrl-WT	0.325036	0.00320284	Lysate
Q99PG0	Ctrl-KO vs. Ctrl-WT	0.323576	0.026289	Lysate
Q91WJ8	Ctrl-KO vs. Ctrl-WT	0.319088	0.0381934	Lysate
Q9R112	Ctrl-KO vs. Ctrl-WT	0.317338	0.040051	Lysate
Q9DBW0	Ctrl-KO vs. Ctrl-WT	0.314972	0.0100586	Lysate
P62311	Ctrl-KO vs. Ctrl-WT	0.314765	0.0173701	Lysate
Q9CYH2	Ctrl-KO vs. Ctrl-WT	0.312916	0.00656412	Lysate
P49312	Ctrl-KO vs. Ctrl-WT	0.309831	0.0172939	Lysate
Q6IRU2	Ctrl-KO vs. Ctrl-WT	0.309571	0.0376522	Lysate
Q63886	Ctrl-KO vs. Ctrl-WT	0.307269	0.00386708	Lysate
P08905	Ctrl-KO vs. Ctrl-WT	0.306467	0.0402062	Lysate
Q9DBA8	Ctrl-KO vs. Ctrl-WT	0.306427	0.0146021	Lysate
Q7TNG5	Ctrl-KO vs. Ctrl-WT	0.305822	0.0117836	Lysate
P62814	Ctrl-KO vs. Ctrl-WT	0.305537	6.1015e-05	Lysate
Q99PL5	Ctrl-KO vs. Ctrl-WT	0.29853	0.0319417	Lysate
P09405	Ctrl-KO vs. Ctrl-WT	0.296958	0.00248634	Lysate
Q9D142	Ctrl-KO vs. Ctrl-WT	0.294719	0.00732503	Lysate
Q921M3	Ctrl-KO vs. Ctrl-WT	0.288037	0.0320076	Lysate
O88342	Ctrl-KO vs. Ctrl-WT	0.286249	0.0171459	Lysate
Q61703	Ctrl-KO vs. Ctrl-WT	0.284701	0.00968342	Lysate
Q9Z204	Ctrl-KO vs. Ctrl-WT	0.28431	0.0161354	Lysate
Q6PDM2	Ctrl-KO vs. Ctrl-WT	0.280064	0.0161483	Lysate
P70441	Ctrl-KO vs. Ctrl-WT	0.279818	0.0165387	Lysate
Q8BG05	Ctrl-KO vs. Ctrl-WT	0.279285	0.0251424	Lysate
Q99KP6	Ctrl-KO vs. Ctrl-WT	0.278483	0.0072686	Lysate
Q8BFW7	Ctrl-KO vs. Ctrl-WT	0.277886	0.0330251	Lysate
Q60866	Ctrl-KO vs. Ctrl-WT	0.277873	0.0162139	Lysate
Q8BTZ7	Ctrl-KO vs. Ctrl-WT	0.274486	0.00336765	Lysate
Q9EST5	Ctrl-KO vs. Ctrl-WT	0.269792	0.0329156	Lysate
Q9JII6	Ctrl-KO vs. Ctrl-WT	0.268996	0.00492035	Lysate
P61202	Ctrl-KO vs. Ctrl-WT	0.261496	0.0248343	Lysate
O08573	Ctrl-KO vs. Ctrl-WT	0.260353	0.0135171	Lysate
Q68FD5	Ctrl-KO vs. Ctrl-WT	0.258455	0.0072202	Lysate
Q64727	Ctrl-KO vs. Ctrl-WT	0.256608	0.000973522	Lysate
O70570	Ctrl-KO vs. Ctrl-WT	0.254005	0.0446241	Lysate
P17717	Ctrl-KO vs. Ctrl-WT	0.253442	0.0204931	Lysate
P30416	Ctrl-KO vs. Ctrl-WT	0.251766	0.0136006	Lysate
P21107	Ctrl-KO vs. Ctrl-WT	0.250643	0.0326479	Lysate
Q8VIJ6	Ctrl-KO vs. Ctrl-WT	0.250282	0.00180689	Lysate
Q8BWQ1	Ctrl-KO vs. Ctrl-WT	0.246938	0.00179272	Lysate
Q9D0L7	Ctrl-KO vs. Ctrl-WT	0.245194	0.0438894	Lysate
Q61176	Ctrl-KO vs. Ctrl-WT	0.243189	0.0320125	Lysate
Q99KQ4	Ctrl-KO vs. Ctrl-WT	0.242332	0.0100364	Lysate
Q91XE4	Ctrl-KO vs. Ctrl-WT	0.237553	0.00364767	Lysate
P35564	Ctrl-KO vs. Ctrl-WT	0.236782	0.0247744	Lysate
Q64010	Ctrl-KO vs. Ctrl-WT	0.234033	0.0349469	Lysate
Q9JK81	Ctrl-KO vs. Ctrl-WT	0.23377	0.00258858	Lysate
P39061	Ctrl-KO vs. Ctrl-WT	0.220386	0.0441385	Lysate
Q9CZD3	Ctrl-KO vs. Ctrl-WT	0.219668	0.00190528	Lysate
Q99NB9	Ctrl-KO vs. Ctrl-WT	0.215044	0.0214515	Lysate
Q9CXY6	Ctrl-KO vs. Ctrl-WT	0.214342	0.0366453	Lysate
P56959	Ctrl-KO vs. Ctrl-WT	0.212989	0.0239165	Lysate
Q9WTM5	Ctrl-KO vs. Ctrl-WT	0.208737	0.00831926	Lysate
Q9DCH4	Ctrl-KO vs. Ctrl-WT	0.203182	0.00275051	Lysate
P99029	Ctrl-KO vs. Ctrl-WT	0.199973	0.0151307	Lysate
A3KMP2	Ctrl-KO vs. Ctrl-WT	0.199378	0.0116788	Lysate
P70122	Ctrl-KO vs. Ctrl-WT	0.198938	0.047011	Lysate
Q8BWY3	Ctrl-KO vs. Ctrl-WT	0.197177	0.0353608	Lysate
Q8R081	Ctrl-KO vs. Ctrl-WT	0.196434	0.0429112	Lysate
Q60597	Ctrl-KO vs. Ctrl-WT	0.191778	0.0492124	Lysate
Q9D1A2	Ctrl-KO vs. Ctrl-WT	0.190632	0.0196827	Lysate
Q9Z1Z0	Ctrl-KO vs. Ctrl-WT	0.179435	0.0139903	Lysate
Q60598	Ctrl-KO vs. Ctrl-WT	0.177864	0.00231219	Lysate
P51859	Ctrl-KO vs. Ctrl-WT	0.172651	0.0207642	Lysate
P60122	Ctrl-KO vs. Ctrl-WT	0.172065	0.040286	Lysate
P68510	Ctrl-KO vs. Ctrl-WT	0.170043	0.0440315	Lysate
Q9JL15	Ctrl-KO vs. Ctrl-WT	0.168122	0.00973561	Lysate
P05064	Ctrl-KO vs. Ctrl-WT	0.167052	0.018116	Lysate
O08529	Ctrl-KO vs. Ctrl-WT	0.127483	0.0235387	Lysate
O88851	Ctrl-KO vs. Ctrl-WT	-0.133586	0.0452989	Lysate
Q91X44	Ctrl-KO vs. Ctrl-WT	-0.137715	0.0478228	Lysate
Q9QUM9	Ctrl-KO vs. Ctrl-WT	-0.144035	0.0460871	Lysate
Q9D7B6	Ctrl-KO vs. Ctrl-WT	-0.154676	0.0448555	Lysate
Q9D819	Ctrl-KO vs. Ctrl-WT	-0.156158	0.0229292	Lysate
O88685	Ctrl-KO vs. Ctrl-WT	-0.163822	0.0249321	Lysate
O35465	Ctrl-KO vs. Ctrl-WT	-0.170584	0.0450697	Lysate
Q8BH00	Ctrl-KO vs. Ctrl-WT	-0.18134	0.0229899	Lysate
Q9R1P3	Ctrl-KO vs. Ctrl-WT	-0.182944	0.0444022	Lysate
Q9CRB3	Ctrl-KO vs. Ctrl-WT	-0.186242	0.00240694	Lysate
P49722	Ctrl-KO vs. Ctrl-WT	-0.195932	0.0115053	Lysate
Q91WQ3	Ctrl-KO vs. Ctrl-WT	-0.20533	0.02714	Lysate
Q9D517	Ctrl-KO vs. Ctrl-WT	-0.216287	0.0201567	Lysate
Q9D8Y1	Ctrl-KO vs. Ctrl-WT	-0.227666	0.0219489	Lysate
Q5U458	Ctrl-KO vs. Ctrl-WT	-0.232527	0.0182802	Lysate
P97872	Ctrl-KO vs. Ctrl-WT	-0.232831	0.0337836	Lysate
O35129	Ctrl-KO vs. Ctrl-WT	-0.233166	0.0493523	Lysate
P99026	Ctrl-KO vs. Ctrl-WT	-0.233805	0.0184306	Lysate
O09061	Ctrl-KO vs. Ctrl-WT	-0.234453	0.0048787	Lysate
Q99LP6	Ctrl-KO vs. Ctrl-WT	-0.23516	0.00275977	Lysate
P06151	Ctrl-KO vs. Ctrl-WT	-0.235462	0.0160963	Lysate
Q8R0F8	Ctrl-KO vs. Ctrl-WT	-0.235527	0.0162936	Lysate
Q9JLV1	Ctrl-KO vs. Ctrl-WT	-0.239698	0.0178887	Lysate
Q9CQQ7	Ctrl-KO vs. Ctrl-WT	-0.24163	0.0133084	Lysate
P48410	Ctrl-KO vs. Ctrl-WT	-0.245604	0.00856153	Lysate
Q8R0V5	Ctrl-KO vs. Ctrl-WT	-0.248752	0.011117	Lysate
Q8BGS7	Ctrl-KO vs. Ctrl-WT	-0.252691	0.0022004	Lysate
Q99MN9	Ctrl-KO vs. Ctrl-WT	-0.254512	0.0101261	Lysate
Q9DCQ2	Ctrl-KO vs. Ctrl-WT	-0.254819	0.0248737	Lysate
Q99L88	Ctrl-KO vs. Ctrl-WT	-0.255864	0.0205138	Lysate
P00375	Ctrl-KO vs. Ctrl-WT	-0.257403	0.0185318	Lysate
Q9CXA2	Ctrl-KO vs. Ctrl-WT	-0.259103	0.023059	Lysate
Q07417	Ctrl-KO vs. Ctrl-WT	-0.262769	0.00423527	Lysate
Q78JT3	Ctrl-KO vs. Ctrl-WT	-0.268248	0.0266432	Lysate
Q60931	Ctrl-KO vs. Ctrl-WT	-0.274095	0.033875	Lysate
Q91YI0	Ctrl-KO vs. Ctrl-WT	-0.27419	0.00571228	Lysate
P50544	Ctrl-KO vs. Ctrl-WT	-0.275815	0.00109315	Lysate
Q9CQC9	Ctrl-KO vs. Ctrl-WT	-0.276082	0.00245053	Lysate
Q61425	Ctrl-KO vs. Ctrl-WT	-0.278336	0.0393092	Lysate
P11714	Ctrl-KO vs. Ctrl-WT	-0.282754	0.00795557	Lysate
Q9QY30	Ctrl-KO vs. Ctrl-WT	-0.283467	0.0378422	Lysate
Q9JHS4	Ctrl-KO vs. Ctrl-WT	-0.283475	0.0100345	Lysate
Q99J39	Ctrl-KO vs. Ctrl-WT	-0.284929	0.0262913	Lysate
O08709	Ctrl-KO vs. Ctrl-WT	-0.291682	0.00196797	Lysate
Q80V03	Ctrl-KO vs. Ctrl-WT	-0.292095	0.0204459	Lysate
Q7TNG8	Ctrl-KO vs. Ctrl-WT	-0.292754	0.0238474	Lysate
Q99LB2	Ctrl-KO vs. Ctrl-WT	-0.293081	0.0155655	Lysate
Q8R0F9	Ctrl-KO vs. Ctrl-WT	-0.294055	0.0256856	Lysate
Q9CRB9	Ctrl-KO vs. Ctrl-WT	-0.295726	0.0148891	Lysate
Q9DBL7	Ctrl-KO vs. Ctrl-WT	-0.29807	0.000133066	Lysate
Q60692	Ctrl-KO vs. Ctrl-WT	-0.302484	0.00167625	Lysate
Q9DCY0	Ctrl-KO vs. Ctrl-WT	-0.302636	0.0306364	Lysate
P35486	Ctrl-KO vs. Ctrl-WT	-0.302915	0.0192533	Lysate
Q9Z0R9	Ctrl-KO vs. Ctrl-WT	-0.305289	0.0368951	Lysate
Q8C7E7	Ctrl-KO vs. Ctrl-WT	-0.305568	0.000315631	Lysate
P21440	Ctrl-KO vs. Ctrl-WT	-0.30901	0.038004	Lysate
Q9JLJ2	Ctrl-KO vs. Ctrl-WT	-0.311731	0.0236216	Lysate
Q99J47	Ctrl-KO vs. Ctrl-WT	-0.312454	0.00708944	Lysate
P40630	Ctrl-KO vs. Ctrl-WT	-0.314342	0.0111619	Lysate
B1AR13	Ctrl-KO vs. Ctrl-WT	-0.316009	0.0096489	Lysate
P52196	Ctrl-KO vs. Ctrl-WT	-0.316419	0.0201578	Lysate
P20108	Ctrl-KO vs. Ctrl-WT	-0.320284	0.0053002	Lysate
Q64176	Ctrl-KO vs. Ctrl-WT	-0.320463	0.0110591	Lysate
Q9Z2I8	Ctrl-KO vs. Ctrl-WT	-0.321622	0.0318552	Lysate
Q9DCM2	Ctrl-KO vs. Ctrl-WT	-0.323763	0.04908	Lysate
Q8BGX2	Ctrl-KO vs. Ctrl-WT	-0.323841	0.00132584	Lysate
P30115	Ctrl-KO vs. Ctrl-WT	-0.32537	0.0128803	Lysate
P99025	Ctrl-KO vs. Ctrl-WT	-0.326576	0.00155163	Lysate
Q9D0F9	Ctrl-KO vs. Ctrl-WT	-0.327809	0.00216522	Lysate
Q05020	Ctrl-KO vs. Ctrl-WT	-0.329549	0.00962436	Lysate
P61982	Ctrl-KO vs. Ctrl-WT	-0.33109	0.0114892	Lysate
Q9Z2Z6	Ctrl-KO vs. Ctrl-WT	-0.331312	0.00849726	Lysate
Q9DCS2	Ctrl-KO vs. Ctrl-WT	-0.333677	0.007409	Lysate
Q9D6R2	Ctrl-KO vs. Ctrl-WT	-0.334425	0.00241843	Lysate
O08715	Ctrl-KO vs. Ctrl-WT	-0.33492	0.0468965	Lysate
Q80Y14	Ctrl-KO vs. Ctrl-WT	-0.340518	0.00790232	Lysate
Q8BMF4	Ctrl-KO vs. Ctrl-WT	-0.341766	0.0085301	Lysate
Q9D906	Ctrl-KO vs. Ctrl-WT	-0.342298	0.00138213	Lysate
P42125	Ctrl-KO vs. Ctrl-WT	-0.344936	0.025967	Lysate
O88844	Ctrl-KO vs. Ctrl-WT	-0.346971	0.000221861	Lysate
Q8R4N0	Ctrl-KO vs. Ctrl-WT	-0.347303	0.0382341	Lysate
Q9D1L0	Ctrl-KO vs. Ctrl-WT	-0.350338	0.0436499	Lysate
Q9EP75	Ctrl-KO vs. Ctrl-WT	-0.359257	0.00903049	Lysate
Q61391	Ctrl-KO vs. Ctrl-WT	-0.36126	0.00172515	Lysate
Q3TC72	Ctrl-KO vs. Ctrl-WT	-0.362519	0.00849729	Lysate
Q8VCZ9	Ctrl-KO vs. Ctrl-WT	-0.363258	0.0145614	Lysate
Q8VCX1	Ctrl-KO vs. Ctrl-WT	-0.363976	0.00412376	Lysate
Q571F8	Ctrl-KO vs. Ctrl-WT	-0.366853	0.02453	Lysate
Q2TPA8	Ctrl-KO vs. Ctrl-WT	-0.368181	0.0110399	Lysate
Q63880	Ctrl-KO vs. Ctrl-WT	-0.371999	0.00572411	Lysate
Q9WV98	Ctrl-KO vs. Ctrl-WT	-0.373051	0.00262075	Lysate
Q8R1T4	Ctrl-KO vs. Ctrl-WT	-0.374218	0.0274983	Lysate
Q9JIM1	Ctrl-KO vs. Ctrl-WT	-0.3758	0.0150221	Lysate
Q9WUR9	Ctrl-KO vs. Ctrl-WT	-0.376371	0.00876738	Lysate
P48776	Ctrl-KO vs. Ctrl-WT	-0.376765	0.0377177	Lysate
Q6P3A8	Ctrl-KO vs. Ctrl-WT	-0.376848	0.000947333	Lysate
P70195	Ctrl-KO vs. Ctrl-WT	-0.378189	0.000191817	Lysate
Q9QXX4	Ctrl-KO vs. Ctrl-WT	-0.378492	0.00830962	Lysate
Q9CZU6	Ctrl-KO vs. Ctrl-WT	-0.380728	0.00855257	Lysate
Q05920	Ctrl-KO vs. Ctrl-WT	-0.382151	0.00804306	Lysate
Q8R0Y6	Ctrl-KO vs. Ctrl-WT	-0.383421	0.00149657	Lysate
Q8VE95	Ctrl-KO vs. Ctrl-WT	-0.387573	0.0188487	Lysate
Q8K0Z7	Ctrl-KO vs. Ctrl-WT	-0.389669	0.00370294	Lysate
Q9D051	Ctrl-KO vs. Ctrl-WT	-0.392219	0.00351026	Lysate
Q61070	Ctrl-KO vs. Ctrl-WT	-0.392767	0.0493045	Lysate
O55234	Ctrl-KO vs. Ctrl-WT	-0.40708	0.00180938	Lysate
Q8VCW8	Ctrl-KO vs. Ctrl-WT	-0.408422	0.00598812	Lysate
Q8BFS6	Ctrl-KO vs. Ctrl-WT	-0.408927	0.0417793	Lysate
Q91ZJ5	Ctrl-KO vs. Ctrl-WT	-0.413493	0.00484811	Lysate
Q8K183	Ctrl-KO vs. Ctrl-WT	-0.416404	0.00256246	Lysate
Q91VS7	Ctrl-KO vs. Ctrl-WT	-0.416681	0.00243799	Lysate
P24270	Ctrl-KO vs. Ctrl-WT	-0.419558	0.0498965	Lysate
Q8BGT5	Ctrl-KO vs. Ctrl-WT	-0.42142	0.00532855	Lysate
Q8VCT4	Ctrl-KO vs. Ctrl-WT	-0.422717	0.00911172	Lysate
P52825	Ctrl-KO vs. Ctrl-WT	-0.427146	0.00288327	Lysate
Q5SWU9	Ctrl-KO vs. Ctrl-WT	-0.428733	0.00634324	Lysate
Q8K199	Ctrl-KO vs. Ctrl-WT	-0.432186	0.0148636	Lysate
P14246	Ctrl-KO vs. Ctrl-WT	-0.435232	0.0135759	Lysate
Q8BVI4	Ctrl-KO vs. Ctrl-WT	-0.436038	0.0327886	Lysate
Q9CXN7	Ctrl-KO vs. Ctrl-WT	-0.436064	0.00302762	Lysate
Q62452	Ctrl-KO vs. Ctrl-WT	-0.437071	0.00993679	Lysate
P97742	Ctrl-KO vs. Ctrl-WT	-0.439734	0.00153601	Lysate
Q9JI75	Ctrl-KO vs. Ctrl-WT	-0.440129	0.00599684	Lysate
Q64516	Ctrl-KO vs. Ctrl-WT	-0.441548	0.00940091	Lysate
P50172	Ctrl-KO vs. Ctrl-WT	-0.443099	0.0124452	Lysate
Q7TMM9	Ctrl-KO vs. Ctrl-WT	-0.447155	0.0132972	Lysate
Q9D023	Ctrl-KO vs. Ctrl-WT	-0.448566	0.00869184	Lysate
O08966	Ctrl-KO vs. Ctrl-WT	-0.451114	0.00043464	Lysate
P25688	Ctrl-KO vs. Ctrl-WT	-0.45157	0.000559998	Lysate
P51660	Ctrl-KO vs. Ctrl-WT	-0.452065	0.0129813	Lysate
P63030	Ctrl-KO vs. Ctrl-WT	-0.454332	0.00833016	Lysate
P51174	Ctrl-KO vs. Ctrl-WT	-0.466403	0.0137531	Lysate
P47740	Ctrl-KO vs. Ctrl-WT	-0.469823	0.0414998	Lysate
Q3U2P1	Ctrl-KO vs. Ctrl-WT	-0.470728	0.00711393	Lysate
Q91XF0	Ctrl-KO vs. Ctrl-WT	-0.471564	0.000355588	Lysate
P37040	Ctrl-KO vs. Ctrl-WT	-0.473999	0.000160262	Lysate
Q9Z2I0	Ctrl-KO vs. Ctrl-WT	-0.474201	0.00874517	Lysate
Q9DCT8	Ctrl-KO vs. Ctrl-WT	-0.477221	0.00735012	Lysate
Q8VE09	Ctrl-KO vs. Ctrl-WT	-0.478748	0.0188952	Lysate
Q8BTY1	Ctrl-KO vs. Ctrl-WT	-0.483711	0.000568913	Lysate
Q8R1G2	Ctrl-KO vs. Ctrl-WT	-0.484061	0.00313355	Lysate
P70404	Ctrl-KO vs. Ctrl-WT	-0.484196	0.00293017	Lysate
Q8BWN8	Ctrl-KO vs. Ctrl-WT	-0.485407	0.00595005	Lysate
P46656	Ctrl-KO vs. Ctrl-WT	-0.490152	0.0230625	Lysate
P53808	Ctrl-KO vs. Ctrl-WT	-0.495593	0.000622989	Lysate
Q64521	Ctrl-KO vs. Ctrl-WT	-0.49661	0.0085393	Lysate
Q923D2	Ctrl-KO vs. Ctrl-WT	-0.498167	0.00332903	Lysate
Q8BGD8	Ctrl-KO vs. Ctrl-WT	-0.51089	0.00727656	Lysate
Q9CQV4	Ctrl-KO vs. Ctrl-WT	-0.511364	0.0440895	Lysate
Q9Z211	Ctrl-KO vs. Ctrl-WT	-0.518754	0.00958779	Lysate
Q99JY0	Ctrl-KO vs. Ctrl-WT	-0.519616	0.000673385	Lysate
P56654	Ctrl-KO vs. Ctrl-WT	-0.521595	0.0340835	Lysate
Q9D6Y9	Ctrl-KO vs. Ctrl-WT	-0.526548	0.019245	Lysate
Q99J08	Ctrl-KO vs. Ctrl-WT	-0.529014	0.00167423	Lysate
P97328	Ctrl-KO vs. Ctrl-WT	-0.530885	0.0116267	Lysate
Q9DBG1	Ctrl-KO vs. Ctrl-WT	-0.536215	0.000318688	Lysate
Q921G7	Ctrl-KO vs. Ctrl-WT	-0.536983	0.000243272	Lysate
O09158	Ctrl-KO vs. Ctrl-WT	-0.541731	0.000637576	Lysate
O35969	Ctrl-KO vs. Ctrl-WT	-0.544905	0.0201101	Lysate
Q9JIA7	Ctrl-KO vs. Ctrl-WT	-0.553488	0.00125052	Lysate
Q99LB7	Ctrl-KO vs. Ctrl-WT	-0.55356	0.000554751	Lysate
Q922D8	Ctrl-KO vs. Ctrl-WT	-0.554066	2.98202e-05	Lysate
Q9DCN2	Ctrl-KO vs. Ctrl-WT	-0.554248	0.000415651	Lysate
P58710	Ctrl-KO vs. Ctrl-WT	-0.564165	0.00030944	Lysate
Q9QYY9	Ctrl-KO vs. Ctrl-WT	-0.577781	0.027583	Lysate
P63158	Ctrl-KO vs. Ctrl-WT	-0.584811	0.00838465	Lysate
P34928	Ctrl-KO vs. Ctrl-WT	-0.587058	0.00235162	Lysate
Q80XN0	Ctrl-KO vs. Ctrl-WT	-0.591868	4.79426e-05	Lysate
P52792	Ctrl-KO vs. Ctrl-WT	-0.59787	0.00127933	Lysate
Q8BMS1	Ctrl-KO vs. Ctrl-WT	-0.59794	5.62473e-05	Lysate
Q9CYV5	Ctrl-KO vs. Ctrl-WT	-0.598201	0.00103048	Lysate
P50637	Ctrl-KO vs. Ctrl-WT	-0.603047	0.021348	Lysate
P55096	Ctrl-KO vs. Ctrl-WT	-0.639397	0.00112285	Lysate
Q8VC30	Ctrl-KO vs. Ctrl-WT	-0.654529	0.0017431	Lysate
P50462	Ctrl-KO vs. Ctrl-WT	-0.657435	0.000563797	Lysate
Q8K3K7	Ctrl-KO vs. Ctrl-WT	-0.661503	0.00656156	Lysate
Q91X83	Ctrl-KO vs. Ctrl-WT	-0.668348	0.00124599	Lysate
Q61268	Ctrl-KO vs. Ctrl-WT	-0.679963	0.00120861	Lysate
Q9Z0M5	Ctrl-KO vs. Ctrl-WT	-0.683451	0.00102629	Lysate
P05201	Ctrl-KO vs. Ctrl-WT	-0.686022	0.000772659	Lysate
Q9DCT5	Ctrl-KO vs. Ctrl-WT	-0.711298	0.0171495	Lysate
Q9D826	Ctrl-KO vs. Ctrl-WT	-0.725009	5.98208e-05	Lysate
P50431	Ctrl-KO vs. Ctrl-WT	-0.747815	3.40853e-05	Lysate
Q9QXE0	Ctrl-KO vs. Ctrl-WT	-0.757825	0.00302795	Lysate
Q8QZT1	Ctrl-KO vs. Ctrl-WT	-0.774521	0.000291915	Lysate
O08756	Ctrl-KO vs. Ctrl-WT	-0.869974	3.34747e-06	Lysate
Q71RI9	Ctrl-KO vs. Ctrl-WT	-0.870745	0.000172163	Lysate
Q9D7I5	Ctrl-KO vs. Ctrl-WT	-0.873561	0.000178958	Lysate
A2AS89	Ctrl-KO vs. Ctrl-WT	-0.905691	2.35417e-06	Lysate
P55050	Ctrl-KO vs. Ctrl-WT	-0.922379	0.00288168	Lysate
Q9QXF8	Ctrl-KO vs. Ctrl-WT	-1.07306	0.00146453	Lysate
P16015	Ctrl-KO vs. Ctrl-WT	-1.08939	0.00170784	Lysate
Q5FW57	Ctrl-KO vs. Ctrl-WT	-1.10082	9.98641e-07	Lysate
Q8VCH0	Ctrl-KO vs. Ctrl-WT	-1.10619	0.000494909	Lysate
P19096	Ctrl-KO vs. Ctrl-WT	-1.1136	0.00070957	Lysate
Q9CZS1	Ctrl-KO vs. Ctrl-WT	-1.15159	1.82148e-06	Lysate
P23589	Ctrl-KO vs. Ctrl-WT	-1.15924	3.04943e-06	Lysate
O88962	Ctrl-KO vs. Ctrl-WT	-1.21775	1.39714e-07	Lysate
P04939	Ctrl-KO vs. Ctrl-WT	-1.2558	1.87265e-05	Lysate
Q8VCN5	Ctrl-KO vs. Ctrl-WT	-1.33965	5.88451e-06	Lysate
P06801	Ctrl-KO vs. Ctrl-WT	-1.34831	0.00155727	Lysate
Q9DBE0	Ctrl-KO vs. Ctrl-WT	-1.40054	5.31919e-06	Lysate
P53657	Ctrl-KO vs. Ctrl-WT	-1.44178	6.23179e-05	Lysate
Q6TCG2	Ctrl-KO vs. Ctrl-WT	-1.6066	4.02488e-06	Lysate
P29758	Ctrl-KO vs. Ctrl-WT	-1.70654	4.3929e-06	Lysate
O08705	Ctrl-KO vs. Ctrl-WT	-1.80655	6.64926e-07	Lysate
Q5FW60	DEN-WT vs. Ctrl-WT	1.71357	4.1e-05	Lysate
Q922Y1	DEN-WT vs. Ctrl-WT	1.24935	2.38e-06	Lysate
Q63836	DEN-WT vs. Ctrl-WT	1.01597	0.0268981	Lysate
P54869	DEN-WT vs. Ctrl-WT	0.925051	0.00705698	Lysate
P19157	DEN-WT vs. Ctrl-WT	0.889483	0.00037271	Lysate
P14602	DEN-WT vs. Ctrl-WT	0.861845	0.00477517	Lysate
P47964	DEN-WT vs. Ctrl-WT	0.798745	9.97e-06	Lysate
Q78XF5	DEN-WT vs. Ctrl-WT	0.791213	0.00381235	Lysate
Q91X91	DEN-WT vs. Ctrl-WT	0.753826	1.57e-05	Lysate
Q00519	DEN-WT vs. Ctrl-WT	0.73147	9.33e-05	Lysate
Q9CPQ8	DEN-WT vs. Ctrl-WT	0.713275	0.00142959	Lysate
Q91W34	DEN-WT vs. Ctrl-WT	0.698758	0.00039206	Lysate
P62270	DEN-WT vs. Ctrl-WT	0.637075	0.000118813	Lysate
Q9QYG0	DEN-WT vs. Ctrl-WT	0.59876	0.00443793	Lysate
Q91XT4	DEN-WT vs. Ctrl-WT	0.596417	0.0392082	Lysate
P14131	DEN-WT vs. Ctrl-WT	0.587723	8.06e-05	Lysate
P08228	DEN-WT vs. Ctrl-WT	0.546174	3.07e-05	Lysate
P32507	DEN-WT vs. Ctrl-WT	0.517949	0.0184466	Lysate
Q9QWG7	DEN-WT vs. Ctrl-WT	0.510134	0.0463045	Lysate
Q3UPL0	DEN-WT vs. Ctrl-WT	0.490419	7.77e-06	Lysate
Q11136	DEN-WT vs. Ctrl-WT	0.470328	0.0045436	Lysate
Q99P27	DEN-WT vs. Ctrl-WT	0.467607	0.00843786	Lysate
Q91W64	DEN-WT vs. Ctrl-WT	0.460993	0.0145484	Lysate
P16406	DEN-WT vs. Ctrl-WT	0.451138	0.0149299	Lysate
P35564	DEN-WT vs. Ctrl-WT	0.447659	9.62e-06	Lysate
P28843	DEN-WT vs. Ctrl-WT	0.442608	0.000416849	Lysate
P62751	DEN-WT vs. Ctrl-WT	0.439731	4.5e-06	Lysate
P10107	DEN-WT vs. Ctrl-WT	0.4256	0.0338684	Lysate
P05784	DEN-WT vs. Ctrl-WT	0.420503	0.0067019	Lysate
Q61749	DEN-WT vs. Ctrl-WT	0.41203	0.00496826	Lysate
Q8K3W0	DEN-WT vs. Ctrl-WT	0.409075	0.00345689	Lysate
Q9R190	DEN-WT vs. Ctrl-WT	0.403493	0.0395634	Lysate
P11609	DEN-WT vs. Ctrl-WT	0.402646	0.0351876	Lysate
Q8VC48	DEN-WT vs. Ctrl-WT	0.384025	0.00533171	Lysate
O70591	DEN-WT vs. Ctrl-WT	0.380017	0.000958742	Lysate
Q8K211	DEN-WT vs. Ctrl-WT	0.379939	0.00658632	Lysate
Q99K48	DEN-WT vs. Ctrl-WT	0.377421	0.016981	Lysate
Q8BTI8	DEN-WT vs. Ctrl-WT	0.3665	0.0378709	Lysate
P06745	DEN-WT vs. Ctrl-WT	0.364416	0.000222504	Lysate
P28230	DEN-WT vs. Ctrl-WT	0.346536	0.00170691	Lysate
Q99JR1	DEN-WT vs. Ctrl-WT	0.345951	0.0320287	Lysate
O88792	DEN-WT vs. Ctrl-WT	0.335827	0.0309067	Lysate
Q8R123	DEN-WT vs. Ctrl-WT	0.335259	0.00929546	Lysate
Q9JKX6	DEN-WT vs. Ctrl-WT	0.331205	0.00356771	Lysate
O08795	DEN-WT vs. Ctrl-WT	0.327724	0.00781383	Lysate
Q91ZJ5	DEN-WT vs. Ctrl-WT	0.323815	0.0192049	Lysate
Q9QXS1	DEN-WT vs. Ctrl-WT	0.307485	0.0148429	Lysate
Q8CHW4	DEN-WT vs. Ctrl-WT	0.306672	0.00104493	Lysate
Q64735	DEN-WT vs. Ctrl-WT	0.302212	0.000874396	Lysate
Q9JIF7	DEN-WT vs. Ctrl-WT	0.301027	0.0120546	Lysate
P97371	DEN-WT vs. Ctrl-WT	0.292895	0.000355198	Lysate
Q62087	DEN-WT vs. Ctrl-WT	0.285251	0.00145037	Lysate
Q6ZWU9	DEN-WT vs. Ctrl-WT	0.284492	0.0279184	Lysate
Q8BHG2	DEN-WT vs. Ctrl-WT	0.281345	0.0185404	Lysate
P21981	DEN-WT vs. Ctrl-WT	0.28034	0.0166615	Lysate
P21279	DEN-WT vs. Ctrl-WT	0.273398	0.0494353	Lysate
P08030	DEN-WT vs. Ctrl-WT	0.273048	0.041765	Lysate
P58252	DEN-WT vs. Ctrl-WT	0.271355	0.00207002	Lysate
Q9CXI5	DEN-WT vs. Ctrl-WT	0.270241	0.0096002	Lysate
Q9D8N0	DEN-WT vs. Ctrl-WT	0.265262	0.00141335	Lysate
Q9DCC4	DEN-WT vs. Ctrl-WT	0.262801	0.0103676	Lysate
Q64010	DEN-WT vs. Ctrl-WT	0.262263	0.00847887	Lysate
Q8R1B4	DEN-WT vs. Ctrl-WT	0.258396	0.000195212	Lysate
Q9JKR6	DEN-WT vs. Ctrl-WT	0.25833	0.0169963	Lysate
Q9D0F3	DEN-WT vs. Ctrl-WT	0.255967	0.000957848	Lysate
Q9CXW4	DEN-WT vs. Ctrl-WT	0.255431	0.0469611	Lysate
Q9D0R2	DEN-WT vs. Ctrl-WT	0.25504	0.000189256	Lysate
P70302	DEN-WT vs. Ctrl-WT	0.25236	0.0292116	Lysate
P12970	DEN-WT vs. Ctrl-WT	0.251581	0.0161061	Lysate
P62264	DEN-WT vs. Ctrl-WT	0.250936	0.000444322	Lysate
Q9EPU0	DEN-WT vs. Ctrl-WT	0.249067	0.00212603	Lysate
P08003	DEN-WT vs. Ctrl-WT	0.245535	0.040377	Lysate
P62204	DEN-WT vs. Ctrl-WT	0.245221	0.0297414	Lysate
P01887	DEN-WT vs. Ctrl-WT	0.243169	0.0105076	Lysate
Q9JIL4	DEN-WT vs. Ctrl-WT	0.238072	0.0338218	Lysate
Q9QZE5	DEN-WT vs. Ctrl-WT	0.236525	0.0173198	Lysate
O35405	DEN-WT vs. Ctrl-WT	0.235729	0.0305063	Lysate
Q3U5Q7	DEN-WT vs. Ctrl-WT	0.234069	0.00860335	Lysate
P62267	DEN-WT vs. Ctrl-WT	0.231452	0.0396151	Lysate
P62852	DEN-WT vs. Ctrl-WT	0.230903	0.00450067	Lysate
Q9CXV1	DEN-WT vs. Ctrl-WT	0.230577	0.0477081	Lysate
P63037	DEN-WT vs. Ctrl-WT	0.228129	0.0137112	Lysate
P61255	DEN-WT vs. Ctrl-WT	0.226513	0.0408073	Lysate
Q60864	DEN-WT vs. Ctrl-WT	0.224664	0.0123041	Lysate
Q922R8	DEN-WT vs. Ctrl-WT	0.218299	0.0193193	Lysate
P99026	DEN-WT vs. Ctrl-WT	0.212847	0.0208377	Lysate
P42669	DEN-WT vs. Ctrl-WT	0.211223	0.00113332	Lysate
Q9EQ80	DEN-WT vs. Ctrl-WT	0.209092	0.0446349	Lysate
Q9Z1Z0	DEN-WT vs. Ctrl-WT	0.208136	0.00182909	Lysate
Q3UHX2	DEN-WT vs. Ctrl-WT	0.207447	0.0324892	Lysate
Q99MN1	DEN-WT vs. Ctrl-WT	0.207339	0.00348842	Lysate
O09044	DEN-WT vs. Ctrl-WT	0.206832	0.0275212	Lysate
P11499	DEN-WT vs. Ctrl-WT	0.205237	0.0115228	Lysate
Q9CWX2	DEN-WT vs. Ctrl-WT	0.205031	0.0393594	Lysate
P39061	DEN-WT vs. Ctrl-WT	0.204268	0.0438363	Lysate
Q68FD5	DEN-WT vs. Ctrl-WT	0.202243	0.0265113	Lysate
Q80WJ7	DEN-WT vs. Ctrl-WT	0.201555	0.0327629	Lysate
P62908	DEN-WT vs. Ctrl-WT	0.192958	0.0183803	Lysate
P27773	DEN-WT vs. Ctrl-WT	0.190465	0.0438909	Lysate
Q9R1P4	DEN-WT vs. Ctrl-WT	0.189535	0.00561054	Lysate
P62754	DEN-WT vs. Ctrl-WT	0.189488	0.0448501	Lysate
Q8BJY1	DEN-WT vs. Ctrl-WT	0.1845	0.0216911	Lysate
P97855	DEN-WT vs. Ctrl-WT	0.182186	0.0482666	Lysate
Q91WQ3	DEN-WT vs. Ctrl-WT	0.181842	0.0363734	Lysate
P62242	DEN-WT vs. Ctrl-WT	0.179987	0.00569792	Lysate
P46460	DEN-WT vs. Ctrl-WT	0.175663	0.0457847	Lysate
P62137	DEN-WT vs. Ctrl-WT	0.175609	0.00758961	Lysate
Q80UG5	DEN-WT vs. Ctrl-WT	0.173568	0.0219081	Lysate
Q99KN9	DEN-WT vs. Ctrl-WT	0.173472	0.0470327	Lysate
P42932	DEN-WT vs. Ctrl-WT	0.172854	0.025543	Lysate
Q8CDN6	DEN-WT vs. Ctrl-WT	0.16831	0.0059636	Lysate
O09061	DEN-WT vs. Ctrl-WT	0.167793	0.0357707	Lysate
P45878	DEN-WT vs. Ctrl-WT	0.16777	0.00542945	Lysate
O08529	DEN-WT vs. Ctrl-WT	0.163787	0.00130911	Lysate
P24547	DEN-WT vs. Ctrl-WT	0.163699	0.0418051	Lysate
Q91V41	DEN-WT vs. Ctrl-WT	0.162685	0.0277767	Lysate
Q6ZWX6	DEN-WT vs. Ctrl-WT	0.160174	0.00796056	Lysate
P47757	DEN-WT vs. Ctrl-WT	0.148281	0.0347789	Lysate
P99027	DEN-WT vs. Ctrl-WT	0.134934	0.0205884	Lysate
O88543	DEN-WT vs. Ctrl-WT	-0.171935	0.0122033	Lysate
Q3TLP5	DEN-WT vs. Ctrl-WT	-0.178159	0.0199698	Lysate
Q8BGS7	DEN-WT vs. Ctrl-WT	-0.18019	0.0209046	Lysate
P48410	DEN-WT vs. Ctrl-WT	-0.182686	0.0419646	Lysate
Q9CQC9	DEN-WT vs. Ctrl-WT	-0.184239	0.0353078	Lysate
Q9D7J9	DEN-WT vs. Ctrl-WT	-0.188958	0.0400187	Lysate
Q99LC3	DEN-WT vs. Ctrl-WT	-0.190267	0.0101057	Lysate
Q8BWQ1	DEN-WT vs. Ctrl-WT	-0.191008	0.00954607	Lysate
P09103	DEN-WT vs. Ctrl-WT	-0.191911	0.0173105	Lysate
Q8K4F5	DEN-WT vs. Ctrl-WT	-0.194358	0.0245968	Lysate
Q9JHR7	DEN-WT vs. Ctrl-WT	-0.196549	0.0442299	Lysate
Q8R016	DEN-WT vs. Ctrl-WT	-0.199601	0.00536317	Lysate
Q9CQQ7	DEN-WT vs. Ctrl-WT	-0.203761	0.0264083	Lysate
Q9DD20	DEN-WT vs. Ctrl-WT	-0.207469	0.0213602	Lysate
Q9Z1R2	DEN-WT vs. Ctrl-WT	-0.20862	0.0400662	Lysate
Q9Z1P6	DEN-WT vs. Ctrl-WT	-0.20886	0.00775624	Lysate
P99025	DEN-WT vs. Ctrl-WT	-0.209109	0.0345789	Lysate
Q3URS9	DEN-WT vs. Ctrl-WT	-0.210809	0.0191132	Lysate
Q8R4H7	DEN-WT vs. Ctrl-WT	-0.223458	0.0153058	Lysate
Q60668	DEN-WT vs. Ctrl-WT	-0.227122	0.0298839	Lysate
O35658	DEN-WT vs. Ctrl-WT	-0.230461	0.0452864	Lysate
Q4VBD2	DEN-WT vs. Ctrl-WT	-0.234334	0.0249887	Lysate
P48722	DEN-WT vs. Ctrl-WT	-0.237141	0.0292524	Lysate
Q9JKF7	DEN-WT vs. Ctrl-WT	-0.239274	0.0138893	Lysate
O35864	DEN-WT vs. Ctrl-WT	-0.24136	0.000441185	Lysate
Q9WV98	DEN-WT vs. Ctrl-WT	-0.250087	0.0358073	Lysate
Q14C51	DEN-WT vs. Ctrl-WT	-0.251895	0.0337567	Lysate
Q61391	DEN-WT vs. Ctrl-WT	-0.255738	0.0185459	Lysate
Q9JHI5	DEN-WT vs. Ctrl-WT	-0.256474	0.0213321	Lysate
P36552	DEN-WT vs. Ctrl-WT	-0.262694	0.00818429	Lysate
Q9D8B4	DEN-WT vs. Ctrl-WT	-0.269312	0.00299548	Lysate
P00687	DEN-WT vs. Ctrl-WT	-0.276687	0.0331484	Lysate
P49222	DEN-WT vs. Ctrl-WT	-0.276998	0.000494797	Lysate
Q9QXY9	DEN-WT vs. Ctrl-WT	-0.27819	0.0057808	Lysate
Q91VD9	DEN-WT vs. Ctrl-WT	-0.28233	1.02e-05	Lysate
Q61703	DEN-WT vs. Ctrl-WT	-0.283406	0.00516442	Lysate
P28665	DEN-WT vs. Ctrl-WT	-0.283952	0.0266761	Lysate
Q60649	DEN-WT vs. Ctrl-WT	-0.287855	0.019077	Lysate
Q91V08	DEN-WT vs. Ctrl-WT	-0.289156	0.0352878	Lysate
Q9DCT2	DEN-WT vs. Ctrl-WT	-0.291946	0.000535981	Lysate
B2RXS4	DEN-WT vs. Ctrl-WT	-0.292753	0.0102171	Lysate
Q9Z2I8	DEN-WT vs. Ctrl-WT	-0.294203	0.0344534	Lysate
Q80XN0	DEN-WT vs. Ctrl-WT	-0.297868	0.0258254	Lysate
Q9CWZ7	DEN-WT vs. Ctrl-WT	-0.299818	0.0378774	Lysate
Q9JKJ9	DEN-WT vs. Ctrl-WT	-0.303671	0.0156126	Lysate
E9Q557	DEN-WT vs. Ctrl-WT	-0.303829	0.00579862	Lysate
P03888	DEN-WT vs. Ctrl-WT	-0.306924	0.040866	Lysate
Q9R111	DEN-WT vs. Ctrl-WT	-0.307289	0.016205	Lysate
Q8R5M8	DEN-WT vs. Ctrl-WT	-0.308407	0.0184221	Lysate
O88947	DEN-WT vs. Ctrl-WT	-0.31548	0.0113795	Lysate
Q6PD26	DEN-WT vs. Ctrl-WT	-0.316365	0.00941077	Lysate
Q8BVA5	DEN-WT vs. Ctrl-WT	-0.316809	0.027782	Lysate
Q61838	DEN-WT vs. Ctrl-WT	-0.325407	0.00974109	Lysate
P03911	DEN-WT vs. Ctrl-WT	-0.333888	0.0318914	Lysate
O35488	DEN-WT vs. Ctrl-WT	-0.334209	0.000258382	Lysate
Q01339	DEN-WT vs. Ctrl-WT	-0.336689	0.0260178	Lysate
Q8CGK3	DEN-WT vs. Ctrl-WT	-0.342435	4.27e-06	Lysate
Q9CR62	DEN-WT vs. Ctrl-WT	-0.350067	8.52e-05	Lysate
P23953	DEN-WT vs. Ctrl-WT	-0.363186	0.00802317	Lysate
Q99K67	DEN-WT vs. Ctrl-WT	-0.36343	0.00382508	Lysate
Q9WVD5	DEN-WT vs. Ctrl-WT	-0.364235	0.00549897	Lysate
O09158	DEN-WT vs. Ctrl-WT	-0.369462	0.0122934	Lysate
Q8R0N6	DEN-WT vs. Ctrl-WT	-0.370291	0.000808494	Lysate
Q61133	DEN-WT vs. Ctrl-WT	-0.37784	0.0279725	Lysate
P15508	DEN-WT vs. Ctrl-WT	-0.386623	0.000269424	Lysate
Q14DH7	DEN-WT vs. Ctrl-WT	-0.388485	0.0193471	Lysate
P11881	DEN-WT vs. Ctrl-WT	-0.412946	0.0249818	Lysate
P97493	DEN-WT vs. Ctrl-WT	-0.412989	0.0465939	Lysate
Q9DBM2	DEN-WT vs. Ctrl-WT	-0.424032	0.0414995	Lysate
P62631	DEN-WT vs. Ctrl-WT	-0.426597	0.00167648	Lysate
Q3UEG6	DEN-WT vs. Ctrl-WT	-0.432196	0.00898724	Lysate
P61922	DEN-WT vs. Ctrl-WT	-0.434256	9.54e-06	Lysate
P35441	DEN-WT vs. Ctrl-WT	-0.44676	0.0215793	Lysate
Q9EPB5	DEN-WT vs. Ctrl-WT	-0.452314	0.0375225	Lysate
P07759	DEN-WT vs. Ctrl-WT	-0.460976	0.00998151	Lysate
P19221	DEN-WT vs. Ctrl-WT	-0.473016	1.15e-05	Lysate
P01867	DEN-WT vs. Ctrl-WT	-0.479226	0.00855608	Lysate
Q9QYR7	DEN-WT vs. Ctrl-WT	-0.487506	0.0329603	Lysate
Q922P9	DEN-WT vs. Ctrl-WT	-0.516873	0.000185891	Lysate
P06800	DEN-WT vs. Ctrl-WT	-0.529151	0.0217557	Lysate
P20852	DEN-WT vs. Ctrl-WT	-0.547482	0.0283004	Lysate
Q8VC26	DEN-WT vs. Ctrl-WT	-0.55315	0.0261625	Lysate
Q5F285	DEN-WT vs. Ctrl-WT	-0.561845	0.00103583	Lysate
Q8BK72	DEN-WT vs. Ctrl-WT	-0.571476	0.0140793	Lysate
Q9CX56	DEN-WT vs. Ctrl-WT	-0.576396	0.0244848	Lysate
P04919	DEN-WT vs. Ctrl-WT	-0.58659	0.00148851	Lysate
O89020	DEN-WT vs. Ctrl-WT	-0.598024	0.0358673	Lysate
P01592	DEN-WT vs. Ctrl-WT	-0.618701	0.000960489	Lysate
P09813	DEN-WT vs. Ctrl-WT	-0.619701	0.0233626	Lysate
Q8BHN0	DEN-WT vs. Ctrl-WT	-0.631783	0.00737176	Lysate
Q921I1	DEN-WT vs. Ctrl-WT	-0.638639	0.0018747	Lysate
P15327	DEN-WT vs. Ctrl-WT	-0.738813	0.000273978	Lysate
P13634	DEN-WT vs. Ctrl-WT	-0.739938	0.00140783	Lysate
Q9CWZ3	DEN-WT vs. Ctrl-WT	-0.757135	8.54e-06	Lysate
O55137	DEN-WT vs. Ctrl-WT	-0.760004	0.00847065	Lysate
P01837	DEN-WT vs. Ctrl-WT	-0.774728	0.000414799	Lysate
P01843	DEN-WT vs. Ctrl-WT	-0.801381	0.00613586	Lysate
O88833	DEN-WT vs. Ctrl-WT	-0.810205	0.000705131	Lysate
P02088	DEN-WT vs. Ctrl-WT	-0.825829	0.00331971	Lysate
Q00623	DEN-WT vs. Ctrl-WT	-0.830649	0.000363303	Lysate
Q9WTL7	DEN-WT vs. Ctrl-WT	-0.889523	0.012538	Lysate
P01872	DEN-WT vs. Ctrl-WT	-1.00061	0.0020054	Lysate
B2RY56	DEN-WT vs. Ctrl-WT	-1.23893	1.44e-06	Lysate
Q3UJB9	DEN-WT vs. Ctrl-WT	-1.33983	0.0495049	Lysate
Q4FZF3	DEN-WT vs. Ctrl-WT	-1.35634	3.03e-05	Lysate
P01942	DEN-WT vs. Ctrl-WT	-1.62999	1.2e-05	Lysate
Q5FW60	DEN-KO vs. Ctrl-KO	1.60629	0.000592013	Lysate
P54869	DEN-KO vs. Ctrl-KO	1.36323	0.000601316	Lysate
Q922Y1	DEN-KO vs. Ctrl-KO	1.16512	5.81e-05	Lysate
Q9CPQ8	DEN-KO vs. Ctrl-KO	1.0416	8.51e-05	Lysate
Q00519	DEN-KO vs. Ctrl-KO	1.03306	5.03e-06	Lysate
P50637	DEN-KO vs. Ctrl-KO	0.989611	0.000354549	Lysate
Q9QWG7	DEN-KO vs. Ctrl-KO	0.932895	0.000964079	Lysate
P62270	DEN-KO vs. Ctrl-KO	0.912296	5.39e-06	Lysate
Q80XL6	DEN-KO vs. Ctrl-KO	0.880304	0.00235322	Lysate
P31996	DEN-KO vs. Ctrl-KO	0.822222	0.00630292	Lysate
Q91X91	DEN-KO vs. Ctrl-KO	0.797702	5.49e-05	Lysate
Q6ZQ38	DEN-KO vs. Ctrl-KO	0.788442	0.0378285	Lysate
Q9QYG0	DEN-KO vs. Ctrl-KO	0.765038	0.00163601	Lysate
P47964	DEN-KO vs. Ctrl-KO	0.716835	0.000314161	Lysate
Q9WVT6	DEN-KO vs. Ctrl-KO	0.712048	0.00419237	Lysate
P08228	DEN-KO vs. Ctrl-KO	0.69704	6.94e-06	Lysate
Q11136	DEN-KO vs. Ctrl-KO	0.662017	0.000579169	Lysate
Q6P1F6	DEN-KO vs. Ctrl-KO	0.655611	0.00275532	Lysate
Q9JKL4	DEN-KO vs. Ctrl-KO	0.648431	0.0125057	Lysate
P19157	DEN-KO vs. Ctrl-KO	0.645458	0.0282238	Lysate
P62500	DEN-KO vs. Ctrl-KO	0.630948	0.0349167	Lysate
Q8BGU5	DEN-KO vs. Ctrl-KO	0.628977	0.00611013	Lysate
Q924L1	DEN-KO vs. Ctrl-KO	0.625556	0.00346022	Lysate
P14131	DEN-KO vs. Ctrl-KO	0.620589	0.000256233	Lysate
P32507	DEN-KO vs. Ctrl-KO	0.606927	0.0165336	Lysate
G3X982	DEN-KO vs. Ctrl-KO	0.583506	0.000101167	Lysate
Q8K370	DEN-KO vs. Ctrl-KO	0.557462	0.0207674	Lysate
Q9Z2I0	DEN-KO vs. Ctrl-KO	0.546958	0.0044724	Lysate
O70475	DEN-KO vs. Ctrl-KO	0.530255	3.3e-05	Lysate
P28843	DEN-KO vs. Ctrl-KO	0.526946	0.000287932	Lysate
P24270	DEN-KO vs. Ctrl-KO	0.507701	0.0223442	Lysate
Q61153	DEN-KO vs. Ctrl-KO	0.502473	0.000647289	Lysate
Q91W34	DEN-KO vs. Ctrl-KO	0.501107	0.0314107	Lysate
P24472	DEN-KO vs. Ctrl-KO	0.50002	0.0266168	Lysate
Q62087	DEN-KO vs. Ctrl-KO	0.497894	6.61e-06	Lysate
Q8K3W0	DEN-KO vs. Ctrl-KO	0.48383	0.0027381	Lysate
Q8BKE6	DEN-KO vs. Ctrl-KO	0.48275	0.0486133	Lysate
P53798	DEN-KO vs. Ctrl-KO	0.48152	0.0403557	Lysate
P43006	DEN-KO vs. Ctrl-KO	0.469518	0.0143959	Lysate
P21619	DEN-KO vs. Ctrl-KO	0.448106	0.0231041	Lysate
P51174	DEN-KO vs. Ctrl-KO	0.443766	0.0317346	Lysate
Q9CRD0	DEN-KO vs. Ctrl-KO	0.440989	0.00610352	Lysate
Q9CQW2	DEN-KO vs. Ctrl-KO	0.426567	0.0399105	Lysate
Q02248	DEN-KO vs. Ctrl-KO	0.416449	0.0208752	Lysate
Q9CQ56	DEN-KO vs. Ctrl-KO	0.412633	0.00420535	Lysate
Q3UPL0	DEN-KO vs. Ctrl-KO	0.40408	0.000709296	Lysate
P56656	DEN-KO vs. Ctrl-KO	0.399423	0.00934679	Lysate
P62751	DEN-KO vs. Ctrl-KO	0.395917	0.000158041	Lysate
Q8BK48	DEN-KO vs. Ctrl-KO	0.39131	0.00309503	Lysate
P62245	DEN-KO vs. Ctrl-KO	0.384388	0.043484	Lysate
Q9R1S7	DEN-KO vs. Ctrl-KO	0.383301	0.00075217	Lysate
P61979	DEN-KO vs. Ctrl-KO	0.38322	0.0248438	Lysate
Q08857	DEN-KO vs. Ctrl-KO	0.382204	0.0441278	Lysate
Q99JR1	DEN-KO vs. Ctrl-KO	0.381318	0.0430152	Lysate
Q9CYZ6	DEN-KO vs. Ctrl-KO	0.360384	0.00162976	Lysate
Q63932	DEN-KO vs. Ctrl-KO	0.354002	0.0292361	Lysate
P50396	DEN-KO vs. Ctrl-KO	0.349116	0.00653838	Lysate
Q8VDM4	DEN-KO vs. Ctrl-KO	0.345491	0.021551	Lysate
P31786	DEN-KO vs. Ctrl-KO	0.345437	0.00312769	Lysate
P21981	DEN-KO vs. Ctrl-KO	0.344039	0.0103318	Lysate
P01887	DEN-KO vs. Ctrl-KO	0.340753	0.00175349	Lysate
Q9CQL5	DEN-KO vs. Ctrl-KO	0.340481	0.0374537	Lysate
Q91ZJ5	DEN-KO vs. Ctrl-KO	0.338477	0.0378328	Lysate
P08030	DEN-KO vs. Ctrl-KO	0.332973	0.0294075	Lysate
P28230	DEN-KO vs. Ctrl-KO	0.328815	0.0105233	Lysate
Q80V03	DEN-KO vs. Ctrl-KO	0.327006	0.0144859	Lysate
Q9JIL4	DEN-KO vs. Ctrl-KO	0.320362	0.0111223	Lysate
Q3TAS6	DEN-KO vs. Ctrl-KO	0.320214	0.030543	Lysate
Q78JE5	DEN-KO vs. Ctrl-KO	0.319657	0.023815	Lysate
O35435	DEN-KO vs. Ctrl-KO	0.318611	0.00863895	Lysate
P60867	DEN-KO vs. Ctrl-KO	0.316869	0.0260535	Lysate
Q8VCX1	DEN-KO vs. Ctrl-KO	0.315012	0.0232092	Lysate
P35564	DEN-KO vs. Ctrl-KO	0.314476	0.0042635	Lysate
Q8VCC2	DEN-KO vs. Ctrl-KO	0.312902	0.035555	Lysate
P97371	DEN-KO vs. Ctrl-KO	0.312682	0.000883141	Lysate
O08795	DEN-KO vs. Ctrl-KO	0.311077	0.0339219	Lysate
P58252	DEN-KO vs. Ctrl-KO	0.310118	0.00229792	Lysate
Q9D8S4	DEN-KO vs. Ctrl-KO	0.30788	0.0495287	Lysate
Q8CI43	DEN-KO vs. Ctrl-KO	0.306977	0.0250369	Lysate
Q9EQ80	DEN-KO vs. Ctrl-KO	0.299335	0.0096255	Lysate
P84099	DEN-KO vs. Ctrl-KO	0.29585	0.0189465	Lysate
Q9D0F9	DEN-KO vs. Ctrl-KO	0.291034	0.01165	Lysate
Q60931	DEN-KO vs. Ctrl-KO	0.290768	0.035602	Lysate
P12970	DEN-KO vs. Ctrl-KO	0.287452	0.0174347	Lysate
O35405	DEN-KO vs. Ctrl-KO	0.282593	0.0236164	Lysate
Q920A7	DEN-KO vs. Ctrl-KO	0.275656	0.0253219	Lysate
Q5SUC9	DEN-KO vs. Ctrl-KO	0.267633	0.0405223	Lysate
P61255	DEN-KO vs. Ctrl-KO	0.259663	0.042675	Lysate
Q9QYA2	DEN-KO vs. Ctrl-KO	0.257403	0.0317128	Lysate
Q9D898	DEN-KO vs. Ctrl-KO	0.256114	0.0475087	Lysate
P35700	DEN-KO vs. Ctrl-KO	0.255047	0.00467115	Lysate
Q9D6R2	DEN-KO vs. Ctrl-KO	0.253082	0.039265	Lysate
Q91X52	DEN-KO vs. Ctrl-KO	0.253014	0.0132898	Lysate
Q64374	DEN-KO vs. Ctrl-KO	0.252068	0.0257024	Lysate
Q9R0N0	DEN-KO vs. Ctrl-KO	0.249633	0.019447	Lysate
Q8BJY1	DEN-KO vs. Ctrl-KO	0.249367	0.00617102	Lysate
Q99KN9	DEN-KO vs. Ctrl-KO	0.248957	0.0101312	Lysate
Q9QZD9	DEN-KO vs. Ctrl-KO	0.247403	0.0117381	Lysate
Q8BGX2	DEN-KO vs. Ctrl-KO	0.247367	0.0251821	Lysate
P99026	DEN-KO vs. Ctrl-KO	0.241054	0.0239141	Lysate
Q64735	DEN-KO vs. Ctrl-KO	0.239565	0.0255106	Lysate
P24547	DEN-KO vs. Ctrl-KO	0.236484	0.00815495	Lysate
Q9D1D4	DEN-KO vs. Ctrl-KO	0.236138	0.0348949	Lysate
P11725	DEN-KO vs. Ctrl-KO	0.235701	0.0468781	Lysate
Q8CDN6	DEN-KO vs. Ctrl-KO	0.2357	0.00086329	Lysate
O09061	DEN-KO vs. Ctrl-KO	0.234248	0.00882693	Lysate
O55022	DEN-KO vs. Ctrl-KO	0.234197	0.0136502	Lysate
Q9D0R2	DEN-KO vs. Ctrl-KO	0.231046	0.00289043	Lysate
O09172	DEN-KO vs. Ctrl-KO	0.230772	0.0193344	Lysate
Q99L04	DEN-KO vs. Ctrl-KO	0.225627	0.0463071	Lysate
Q9JII6	DEN-KO vs. Ctrl-KO	0.224618	0.0336546	Lysate
O08709	DEN-KO vs. Ctrl-KO	0.22308	0.0322056	Lysate
O88844	DEN-KO vs. Ctrl-KO	0.222878	0.0287301	Lysate
Q9EPU0	DEN-KO vs. Ctrl-KO	0.218324	0.0226301	Lysate
Q60692	DEN-KO vs. Ctrl-KO	0.212822	0.049174	Lysate
Q9D0F3	DEN-KO vs. Ctrl-KO	0.202552	0.0273134	Lysate
O88685	DEN-KO vs. Ctrl-KO	0.201803	0.00838781	Lysate
P40142	DEN-KO vs. Ctrl-KO	0.199086	0.0192811	Lysate
Q9D8S9	DEN-KO vs. Ctrl-KO	0.189425	0.026905	Lysate
Q8CG76	DEN-KO vs. Ctrl-KO	0.186674	0.0498156	Lysate
P62264	DEN-KO vs. Ctrl-KO	0.186293	0.0267141	Lysate
Q93092	DEN-KO vs. Ctrl-KO	0.184279	0.0155815	Lysate
Q8VC28	DEN-KO vs. Ctrl-KO	0.171625	0.0379654	Lysate
P80317	DEN-KO vs. Ctrl-KO	0.16617	0.00422897	Lysate
Q6ZWX6	DEN-KO vs. Ctrl-KO	0.154385	0.0311249	Lysate
O35864	DEN-KO vs. Ctrl-KO	-0.19121	0.01669	Lysate
O55125	DEN-KO vs. Ctrl-KO	-0.200991	0.0445943	Lysate
Q9D7J9	DEN-KO vs. Ctrl-KO	-0.216703	0.0417515	Lysate
Q5YD48	DEN-KO vs. Ctrl-KO	-0.220442	0.0472211	Lysate
Q9DD20	DEN-KO vs. Ctrl-KO	-0.22213	0.0356574	Lysate
O35488	DEN-KO vs. Ctrl-KO	-0.230512	0.0324096	Lysate
Q8CGK3	DEN-KO vs. Ctrl-KO	-0.2382	0.00283186	Lysate
Q9CZP5	DEN-KO vs. Ctrl-KO	-0.24047	0.0215368	Lysate
Q8K4F5	DEN-KO vs. Ctrl-KO	-0.250112	0.010881	Lysate
Q99LC3	DEN-KO vs. Ctrl-KO	-0.260623	0.00210925	Lysate
Q9DCT2	DEN-KO vs. Ctrl-KO	-0.265337	0.00621913	Lysate
Q8CFJ7	DEN-KO vs. Ctrl-KO	-0.269311	0.0399553	Lysate
Q9JL15	DEN-KO vs. Ctrl-KO	-0.28173	7.34e-05	Lysate
O35658	DEN-KO vs. Ctrl-KO	-0.283398	0.0303876	Lysate
P19221	DEN-KO vs. Ctrl-KO	-0.288281	0.0156272	Lysate
P49222	DEN-KO vs. Ctrl-KO	-0.289095	0.00152558	Lysate
Q3U0B3	DEN-KO vs. Ctrl-KO	-0.289327	0.00513402	Lysate
Q9CR62	DEN-KO vs. Ctrl-KO	-0.30046	0.00269493	Lysate
Q8C878	DEN-KO vs. Ctrl-KO	-0.314893	0.0329899	Lysate
Q921F2	DEN-KO vs. Ctrl-KO	-0.325977	0.0199836	Lysate
Q64253	DEN-KO vs. Ctrl-KO	-0.327443	0.044675	Lysate
O35344	DEN-KO vs. Ctrl-KO	-0.327611	0.048268	Lysate
Q99LY9	DEN-KO vs. Ctrl-KO	-0.336149	0.0132204	Lysate
P08905	DEN-KO vs. Ctrl-KO	-0.338575	0.0325983	Lysate
Q60668	DEN-KO vs. Ctrl-KO	-0.344104	0.00329854	Lysate
Q61838	DEN-KO vs. Ctrl-KO	-0.3707	0.0108806	Lysate
Q9D7A6	DEN-KO vs. Ctrl-KO	-0.372961	0.0192481	Lysate
P03911	DEN-KO vs. Ctrl-KO	-0.376011	0.0374811	Lysate
Q07456	DEN-KO vs. Ctrl-KO	-0.379867	0.00693497	Lysate
O88947	DEN-KO vs. Ctrl-KO	-0.381809	0.00770321	Lysate
Q8R4H7	DEN-KO vs. Ctrl-KO	-0.384864	0.000290943	Lysate
P23953	DEN-KO vs. Ctrl-KO	-0.392299	0.0138155	Lysate
Q99K67	DEN-KO vs. Ctrl-KO	-0.396791	0.00637913	Lysate
O54774	DEN-KO vs. Ctrl-KO	-0.403873	0.00976677	Lysate
P61922	DEN-KO vs. Ctrl-KO	-0.409284	0.000164172	Lysate
Q571F8	DEN-KO vs. Ctrl-KO	-0.413866	0.016613	Lysate
Q3TCN2	DEN-KO vs. Ctrl-KO	-0.416353	0.00542644	Lysate
P26369	DEN-KO vs. Ctrl-KO	-0.424301	0.0183798	Lysate
Q8BHD7	DEN-KO vs. Ctrl-KO	-0.427614	0.0180399	Lysate
P28665	DEN-KO vs. Ctrl-KO	-0.430999	0.0027506	Lysate
Q61703	DEN-KO vs. Ctrl-KO	-0.43914	0.000214925	Lysate
Q922P9	DEN-KO vs. Ctrl-KO	-0.445695	0.00456073	Lysate
Q5F285	DEN-KO vs. Ctrl-KO	-0.45401	0.024836	Lysate
Q9JKC8	DEN-KO vs. Ctrl-KO	-0.454069	0.00446997	Lysate
Q8CBY8	DEN-KO vs. Ctrl-KO	-0.463375	0.0375653	Lysate
Q91X83	DEN-KO vs. Ctrl-KO	-0.467768	0.0428871	Lysate
Q9Z1R3	DEN-KO vs. Ctrl-KO	-0.470045	0.00623924	Lysate
Q00897	DEN-KO vs. Ctrl-KO	-0.481365	0.0277739	Lysate
Q9D0L7	DEN-KO vs. Ctrl-KO	-0.538174	3.23e-05	Lysate
Q61147	DEN-KO vs. Ctrl-KO	-0.543169	0.0149157	Lysate
Q8BFY6	DEN-KO vs. Ctrl-KO	-0.544205	0.00351398	Lysate
P01867	DEN-KO vs. Ctrl-KO	-0.552946	0.00861058	Lysate
P97493	DEN-KO vs. Ctrl-KO	-0.553944	0.0170088	Lysate
P35441	DEN-KO vs. Ctrl-KO	-0.558456	0.0118407	Lysate
P07759	DEN-KO vs. Ctrl-KO	-0.563115	0.00617295	Lysate
Q8VCM7	DEN-KO vs. Ctrl-KO	-0.563672	0.0169838	Lysate
O08677	DEN-KO vs. Ctrl-KO	-0.564848	0.000711117	Lysate
Q8BH35	DEN-KO vs. Ctrl-KO	-0.565517	0.0285149	Lysate
Q01339	DEN-KO vs. Ctrl-KO	-0.56593	0.000909423	Lysate
P62309	DEN-KO vs. Ctrl-KO	-0.570314	0.00999729	Lysate
P15508	DEN-KO vs. Ctrl-KO	-0.583848	6.41e-06	Lysate
Q8VDW0	DEN-KO vs. Ctrl-KO	-0.632467	0.0101166	Lysate
P04919	DEN-KO vs. Ctrl-KO	-0.640811	0.00262484	Lysate
P01878	DEN-KO vs. Ctrl-KO	-0.641105	0.0122746	Lysate
P46412	DEN-KO vs. Ctrl-KO	-0.642056	0.0173193	Lysate
Q8R317	DEN-KO vs. Ctrl-KO	-0.643887	0.0121213	Lysate
P06728	DEN-KO vs. Ctrl-KO	-0.644856	0.0270108	Lysate
Q8BTM8	DEN-KO vs. Ctrl-KO	-0.647883	0.000412118	Lysate
Q9CPR5	DEN-KO vs. Ctrl-KO	-0.673515	0.0341683	Lysate
Q9QXE0	DEN-KO vs. Ctrl-KO	-0.687084	0.0128934	Lysate
P07724	DEN-KO vs. Ctrl-KO	-0.688162	0.0257866	Lysate
Q8K0E8	DEN-KO vs. Ctrl-KO	-0.697879	0.0100471	Lysate
O55042	DEN-KO vs. Ctrl-KO	-0.702096	0.00485135	Lysate
P02088	DEN-KO vs. Ctrl-KO	-0.721658	0.031455	Lysate
Q921I1	DEN-KO vs. Ctrl-KO	-0.73301	0.00199422	Lysate
Q9Z126	DEN-KO vs. Ctrl-KO	-0.754908	0.0400361	Lysate
Q7TNS2	DEN-KO vs. Ctrl-KO	-0.799116	0.010533	Lysate
P13634	DEN-KO vs. Ctrl-KO	-0.812844	0.00235631	Lysate
P29699	DEN-KO vs. Ctrl-KO	-0.820282	0.000851752	Lysate
Q9CWZ3	DEN-KO vs. Ctrl-KO	-0.822714	2.12e-05	Lysate
Q9QWK4	DEN-KO vs. Ctrl-KO	-0.822857	0.0212871	Lysate
Q9CXI0	DEN-KO vs. Ctrl-KO	-0.822915	0.0303229	Lysate
P01837	DEN-KO vs. Ctrl-KO	-0.843846	0.000815212	Lysate
E9PW74	DEN-KO vs. Ctrl-KO	-0.867623	0.0175833	Lysate
P01843	DEN-KO vs. Ctrl-KO	-0.869426	0.0104301	Lysate
Q8VBT2	DEN-KO vs. Ctrl-KO	-0.888767	0.00700355	Lysate
Q91X72	DEN-KO vs. Ctrl-KO	-0.901942	0.0103868	Lysate
Q9CRC0	DEN-KO vs. Ctrl-KO	-0.902334	0.0367314	Lysate
Q00623	DEN-KO vs. Ctrl-KO	-0.906968	0.000699865	Lysate
Q68FF9	DEN-KO vs. Ctrl-KO	-0.918319	0.0100159	Lysate
P15327	DEN-KO vs. Ctrl-KO	-1.00382	3.15e-05	Lysate
P01592	DEN-KO vs. Ctrl-KO	-1.08007	3.63e-06	Lysate
P58774	DEN-KO vs. Ctrl-KO	-1.1096	0.00748963	Lysate
Q91Z98	DEN-KO vs. Ctrl-KO	-1.15308	0.00369356	Lysate
P37804	DEN-KO vs. Ctrl-KO	-1.16067	0.0104716	Lysate
B2RY56	DEN-KO vs. Ctrl-KO	-1.17541	2.98e-05	Lysate
P27786	DEN-KO vs. Ctrl-KO	-1.35022	0.0143423	Lysate
P01872	DEN-KO vs. Ctrl-KO	-1.47533	0.000115361	Lysate
Q4FZF3	DEN-KO vs. Ctrl-KO	-1.93929	1.11e-06	Lysate
P01942	DEN-KO vs. Ctrl-KO	-2.04825	3.24e-06	Lysate
P50543	DEN-KO vs. DEN-WT	1.91861	0.00398776	Lysate
P52840	DEN-KO vs. DEN-WT	1.7809	1.09122e-08	Lysate
P62806	DEN-KO vs. DEN-WT	1.72489	0.000399276	Lysate
P20852	DEN-KO vs. DEN-WT	1.66002	6.49382e-08	Lysate
Q9D312	DEN-KO vs. DEN-WT	1.57529	9.641e-06	Lysate
Q62468	DEN-KO vs. DEN-WT	1.4171	5.9287e-05	Lysate
Q9R0Q6	DEN-KO vs. DEN-WT	1.31253	0.042837	Lysate
Q8JZV9	DEN-KO vs. DEN-WT	1.24385	1.01721e-06	Lysate
P16331	DEN-KO vs. DEN-WT	1.2211	3.02128e-07	Lysate
P16125	DEN-KO vs. DEN-WT	1.12331	5.85481e-06	Lysate
P33267	DEN-KO vs. DEN-WT	1.12217	3.58282e-07	Lysate
P56593	DEN-KO vs. DEN-WT	1.12206	7.07315e-07	Lysate
P12791	DEN-KO vs. DEN-WT	1.06231	0.000143173	Lysate
P51658	DEN-KO vs. DEN-WT	1.04396	4.07563e-09	Lysate
Q62433	DEN-KO vs. DEN-WT	0.988374	6.00478e-05	Lysate
Q9D816	DEN-KO vs. DEN-WT	0.971612	1.24648e-06	Lysate
Q8BWU8	DEN-KO vs. DEN-WT	0.9591	0.000670144	Lysate
Q8VC49	DEN-KO vs. DEN-WT	0.949307	0.000109036	Lysate
O88908	DEN-KO vs. DEN-WT	0.933086	1.58949e-08	Lysate
P12790	DEN-KO vs. DEN-WT	0.915431	0.000266631	Lysate
P40936	DEN-KO vs. DEN-WT	0.906441	0.000127798	Lysate
Q99KP3	DEN-KO vs. DEN-WT	0.874791	2.17704e-06	Lysate
Q9JL35	DEN-KO vs. DEN-WT	0.868765	0.000143701	Lysate
P43274	DEN-KO vs. DEN-WT	0.859425	8.09317e-05	Lysate
O35945	DEN-KO vs. DEN-WT	0.85265	2.15101e-06	Lysate
P45376	DEN-KO vs. DEN-WT	0.838088	3.56627e-06	Lysate
Q9D7S7	DEN-KO vs. DEN-WT	0.798242	0.000168569	Lysate
Q571E4	DEN-KO vs. DEN-WT	0.792079	2.71804e-05	Lysate
Q61133	DEN-KO vs. DEN-WT	0.77952	3.33196e-05	Lysate
Q00915	DEN-KO vs. DEN-WT	0.770737	0.00110591	Lysate
Q76M72	DEN-KO vs. DEN-WT	0.740494	3.61834e-05	Lysate
Q9WVT6	DEN-KO vs. DEN-WT	0.734537	0.00158949	Lysate
P10922	DEN-KO vs. DEN-WT	0.725488	0.0113141	Lysate
Q91XV3	DEN-KO vs. DEN-WT	0.725359	0.0487054	Lysate
P56379	DEN-KO vs. DEN-WT	0.724634	0.00899135	Lysate
Q8VCC2	DEN-KO vs. DEN-WT	0.723406	1.09159e-06	Lysate
P62500	DEN-KO vs. DEN-WT	0.687859	0.0115642	Lysate
P11589	DEN-KO vs. DEN-WT	0.66822	0.0174907	Lysate
P00186	DEN-KO vs. DEN-WT	0.656368	0.000671818	Lysate
Q91WL5	DEN-KO vs. DEN-WT	0.65552	0.0014047	Lysate
P19001	DEN-KO vs. DEN-WT	0.65481	0.0421053	Lysate
P51885	DEN-KO vs. DEN-WT	0.653164	0.00248247	Lysate
Q8BGG9	DEN-KO vs. DEN-WT	0.636961	0.00211317	Lysate
P43276	DEN-KO vs. DEN-WT	0.609006	0.00356977	Lysate
Q3TW96	DEN-KO vs. DEN-WT	0.604442	0.00245124	Lysate
P35492	DEN-KO vs. DEN-WT	0.592544	0.00055222	Lysate
P51855	DEN-KO vs. DEN-WT	0.579337	3.71975e-06	Lysate
Q9JK53	DEN-KO vs. DEN-WT	0.577369	0.00173314	Lysate
Q8VC12	DEN-KO vs. DEN-WT	0.576876	2.80793e-05	Lysate
Q08857	DEN-KO vs. DEN-WT	0.569759	0.000823042	Lysate
Q8K370	DEN-KO vs. DEN-WT	0.565225	0.0112274	Lysate
O89086	DEN-KO vs. DEN-WT	0.564344	0.00102874	Lysate
O54749	DEN-KO vs. DEN-WT	0.561584	0.0130685	Lysate
Q11136	DEN-KO vs. DEN-WT	0.555212	0.0019097	Lysate
Q6P069	DEN-KO vs. DEN-WT	0.553006	0.00419297	Lysate
Q91WG0	DEN-KO vs. DEN-WT	0.552415	0.0112762	Lysate
Q8BIW1	DEN-KO vs. DEN-WT	0.550592	0.0396228	Lysate
Q9QWG7	DEN-KO vs. DEN-WT	0.545245	0.0492961	Lysate
Q9JII6	DEN-KO vs. DEN-WT	0.544355	4.26107e-07	Lysate
Q8BZ09	DEN-KO vs. DEN-WT	0.538234	0.000451462	Lysate
Q60854	DEN-KO vs. DEN-WT	0.535653	0.00127567	Lysate
P97315	DEN-KO vs. DEN-WT	0.530932	0.00555453	Lysate
P21614	DEN-KO vs. DEN-WT	0.525031	0.00270301	Lysate
P84104	DEN-KO vs. DEN-WT	0.521232	0.00353132	Lysate
Q9ESX5	DEN-KO vs. DEN-WT	0.521076	0.0128445	Lysate
Q9JHU2	DEN-KO vs. DEN-WT	0.512204	0.000465352	Lysate
P52430	DEN-KO vs. DEN-WT	0.511006	0.000805923	Lysate
Q8CI43	DEN-KO vs. DEN-WT	0.508344	7.63362e-05	Lysate
P17717	DEN-KO vs. DEN-WT	0.508003	8.49867e-06	Lysate
Q9WVA4	DEN-KO vs. DEN-WT	0.501569	0.00102778	Lysate
O08738	DEN-KO vs. DEN-WT	0.500709	0.001003	Lysate
P08030	DEN-KO vs. DEN-WT	0.48244	0.000551179	Lysate
Q9R112	DEN-KO vs. DEN-WT	0.476843	0.00131893	Lysate
Q9DBA8	DEN-KO vs. DEN-WT	0.474006	0.000170714	Lysate
P11679	DEN-KO vs. DEN-WT	0.471842	0.00374491	Lysate
Q6XVG2	DEN-KO vs. DEN-WT	0.471019	0.0087691	Lysate
O88533	DEN-KO vs. DEN-WT	0.46152	0.00116543	Lysate
Q63886	DEN-KO vs. DEN-WT	0.457448	3.53067e-05	Lysate
Q64459	DEN-KO vs. DEN-WT	0.456824	0.017336	Lysate
Q00724	DEN-KO vs. DEN-WT	0.456801	0.0305445	Lysate
P05784	DEN-KO vs. DEN-WT	0.44281	0.00833784	Lysate
Q9JLZ3	DEN-KO vs. DEN-WT	0.442157	0.00316299	Lysate
Q64378	DEN-KO vs. DEN-WT	0.44149	0.000511367	Lysate
P43277	DEN-KO vs. DEN-WT	0.440502	0.0438825	Lysate
Q9EQ06	DEN-KO vs. DEN-WT	0.439487	0.00269466	Lysate
Q78KK3	DEN-KO vs. DEN-WT	0.436266	0.00125254	Lysate
A0JNU3	DEN-KO vs. DEN-WT	0.434566	0.000297822	Lysate
P07356	DEN-KO vs. DEN-WT	0.428415	0.000933299	Lysate
Q8BWQ1	DEN-KO vs. DEN-WT	0.426679	1.06889e-06	Lysate
Q9JJ00	DEN-KO vs. DEN-WT	0.426258	0.0168764	Lysate
O09131	DEN-KO vs. DEN-WT	0.424966	0.00271964	Lysate
O70475	DEN-KO vs. DEN-WT	0.418327	0.000313515	Lysate
P56656	DEN-KO vs. DEN-WT	0.418191	0.00341096	Lysate
Q99L47	DEN-KO vs. DEN-WT	0.417453	0.000153798	Lysate
Q91XE4	DEN-KO vs. DEN-WT	0.416247	2.73831e-06	Lysate
Q8C5W3	DEN-KO vs. DEN-WT	0.415772	0.0168483	Lysate
P48036	DEN-KO vs. DEN-WT	0.414026	0.0256817	Lysate
P05063	DEN-KO vs. DEN-WT	0.413418	0.000992149	Lysate
P52019	DEN-KO vs. DEN-WT	0.410993	0.0384798	Lysate
Q99P72	DEN-KO vs. DEN-WT	0.410172	0.0246567	Lysate
Q80W22	DEN-KO vs. DEN-WT	0.408473	0.00163817	Lysate
Q3UZZ6	DEN-KO vs. DEN-WT	0.406595	9.94097e-05	Lysate
Q8VE38	DEN-KO vs. DEN-WT	0.404056	0.00296824	Lysate
P27046	DEN-KO vs. DEN-WT	0.402843	0.0139319	Lysate
Q61176	DEN-KO vs. DEN-WT	0.400845	0.000305815	Lysate
Q8BL97	DEN-KO vs. DEN-WT	0.399913	0.0245203	Lysate
Q7TSV4	DEN-KO vs. DEN-WT	0.398085	0.0011529	Lysate
O55060	DEN-KO vs. DEN-WT	0.393218	0.00087009	Lysate
Q9CQ65	DEN-KO vs. DEN-WT	0.390498	0.00717656	Lysate
P19324	DEN-KO vs. DEN-WT	0.384977	0.0106282	Lysate
Q8VI94	DEN-KO vs. DEN-WT	0.382137	0.011826	Lysate
Q3TEA8	DEN-KO vs. DEN-WT	0.38102	0.0234081	Lysate
Q91VF2	DEN-KO vs. DEN-WT	0.377126	0.000581962	Lysate
Q9CQI6	DEN-KO vs. DEN-WT	0.377093	0.0396606	Lysate
Q3THE2	DEN-KO vs. DEN-WT	0.373718	0.00823888	Lysate
Q99PT1	DEN-KO vs. DEN-WT	0.371365	0.0159338	Lysate
P14733	DEN-KO vs. DEN-WT	0.369623	0.0222907	Lysate
Q60866	DEN-KO vs. DEN-WT	0.367315	0.00127397	Lysate
Q3THS6	DEN-KO vs. DEN-WT	0.357428	0.0215484	Lysate
Q9DBW0	DEN-KO vs. DEN-WT	0.355826	0.0033982	Lysate
Q8BTZ7	DEN-KO vs. DEN-WT	0.347991	0.000246776	Lysate
Q91WK1	DEN-KO vs. DEN-WT	0.345802	0.0118652	Lysate
P63101	DEN-KO vs. DEN-WT	0.345112	0.0289421	Lysate
Q8R5J9	DEN-KO vs. DEN-WT	0.343735	0.0115725	Lysate
P84096	DEN-KO vs. DEN-WT	0.339896	0.0302773	Lysate
Q9DCX8	DEN-KO vs. DEN-WT	0.336215	0.00759203	Lysate
Q283N4	DEN-KO vs. DEN-WT	0.334958	0.0236062	Lysate
Q8R0N6	DEN-KO vs. DEN-WT	0.333212	0.00515628	Lysate
Q9D8Y0	DEN-KO vs. DEN-WT	0.331463	0.0345676	Lysate
Q99KR7	DEN-KO vs. DEN-WT	0.328553	0.00384622	Lysate
Q9D0E1	DEN-KO vs. DEN-WT	0.323388	0.0436365	Lysate
P23953	DEN-KO vs. DEN-WT	0.319458	0.0367549	Lysate
P06684	DEN-KO vs. DEN-WT	0.318869	0.0230493	Lysate
Q99KR3	DEN-KO vs. DEN-WT	0.316777	0.0461304	Lysate
Q99PL5	DEN-KO vs. DEN-WT	0.313925	0.0226638	Lysate
P61164	DEN-KO vs. DEN-WT	0.313062	0.0368617	Lysate
Q91X52	DEN-KO vs. DEN-WT	0.308609	0.00111675	Lysate
Q9D142	DEN-KO vs. DEN-WT	0.306644	0.00515536	Lysate
Q9D8S4	DEN-KO vs. DEN-WT	0.304513	0.0351253	Lysate
P48722	DEN-KO vs. DEN-WT	0.298267	0.00934667	Lysate
Q8BK48	DEN-KO vs. DEN-WT	0.297259	0.0182628	Lysate
Q62087	DEN-KO vs. DEN-WT	0.296499	0.00215928	Lysate
Q8K310	DEN-KO vs. DEN-WT	0.295902	0.02002	Lysate
Q9D9V3	DEN-KO vs. DEN-WT	0.295135	0.0247226	Lysate
Q8BI84	DEN-KO vs. DEN-WT	0.294497	0.0308631	Lysate
P97429	DEN-KO vs. DEN-WT	0.292858	0.0347579	Lysate
Q8VDD5	DEN-KO vs. DEN-WT	0.288735	0.00344388	Lysate
P50396	DEN-KO vs. DEN-WT	0.287205	0.0184311	Lysate
Q6P1B1	DEN-KO vs. DEN-WT	0.281757	0.00123676	Lysate
Q8CIM7	DEN-KO vs. DEN-WT	0.281543	0.000197276	Lysate
Q3UDW8	DEN-KO vs. DEN-WT	0.28111	0.0438808	Lysate
Q9R111	DEN-KO vs. DEN-WT	0.280843	0.0496916	Lysate
Q99020	DEN-KO vs. DEN-WT	0.273601	0.022652	Lysate
Q8K010	DEN-KO vs. DEN-WT	0.271381	0.00381869	Lysate
Q60649	DEN-KO vs. DEN-WT	0.270209	0.048299	Lysate
P53810	DEN-KO vs. DEN-WT	0.269723	0.00781041	Lysate
P21981	DEN-KO vs. DEN-WT	0.266432	0.040093	Lysate
Q8BFW7	DEN-KO vs. DEN-WT	0.264854	0.044673	Lysate
Q3USZ8	DEN-KO vs. DEN-WT	0.263265	0.00204259	Lysate
A3KMP2	DEN-KO vs. DEN-WT	0.260482	0.000913889	Lysate
P68254	DEN-KO vs. DEN-WT	0.256608	0.0375105	Lysate
Q93092	DEN-KO vs. DEN-WT	0.256228	0.000312302	Lysate
O09172	DEN-KO vs. DEN-WT	0.254436	0.00502513	Lysate
Q8BG05	DEN-KO vs. DEN-WT	0.253186	0.0473055	Lysate
Q6ZQI3	DEN-KO vs. DEN-WT	0.2512	0.0311507	Lysate
P51859	DEN-KO vs. DEN-WT	0.248181	0.000731131	Lysate
Q9JM14	DEN-KO vs. DEN-WT	0.245563	0.00679449	Lysate
Q99KQ4	DEN-KO vs. DEN-WT	0.244958	0.00918004	Lysate
P36552	DEN-KO vs. DEN-WT	0.244554	0.0256292	Lysate
Q9JHI5	DEN-KO vs. DEN-WT	0.244385	0.0484252	Lysate
Q61081	DEN-KO vs. DEN-WT	0.244084	0.0308606	Lysate
Q9JKN1	DEN-KO vs. DEN-WT	0.242424	0.0277223	Lysate
Q91XD4	DEN-KO vs. DEN-WT	0.241992	0.039263	Lysate
P70441	DEN-KO vs. DEN-WT	0.239151	0.0475809	Lysate
P50518	DEN-KO vs. DEN-WT	0.235805	0.0230765	Lysate
P47738	DEN-KO vs. DEN-WT	0.23201	0.0274581	Lysate
Q4VAA2	DEN-KO vs. DEN-WT	0.230027	0.0304596	Lysate
Q8VDQ8	DEN-KO vs. DEN-WT	0.224727	0.0204909	Lysate
P49429	DEN-KO vs. DEN-WT	0.22262	0.0194858	Lysate
P46978	DEN-KO vs. DEN-WT	0.219915	0.0382964	Lysate
O55022	DEN-KO vs. DEN-WT	0.217342	0.014515	Lysate
Q8BJY1	DEN-KO vs. DEN-WT	0.212112	0.0136108	Lysate
Q9D6Y7	DEN-KO vs. DEN-WT	0.205026	0.0399741	Lysate
P11438	DEN-KO vs. DEN-WT	0.203609	0.0397109	Lysate
P50247	DEN-KO vs. DEN-WT	0.195816	0.00507012	Lysate
Q99KN9	DEN-KO vs. DEN-WT	0.194136	0.0378203	Lysate
P26041	DEN-KO vs. DEN-WT	0.192478	0.0155452	Lysate
Q8R016	DEN-KO vs. DEN-WT	0.189645	0.0155769	Lysate
Q9JJU8	DEN-KO vs. DEN-WT	0.188728	0.00228697	Lysate
P68510	DEN-KO vs. DEN-WT	0.182768	0.0276829	Lysate
Q8VBV7	DEN-KO vs. DEN-WT	0.16351	0.0122149	Lysate
P62814	DEN-KO vs. DEN-WT	0.161532	0.0349166	Lysate
Q9CQ60	DEN-KO vs. DEN-WT	0.157338	0.0478943	Lysate
Q9CRB3	DEN-KO vs. DEN-WT	-0.128266	0.046332	Lysate
Q9JL15	DEN-KO vs. DEN-WT	-0.138456	0.0396039	Lysate
Q9DBL7	DEN-KO vs. DEN-WT	-0.158512	0.0483102	Lysate
Q9D7B6	DEN-KO vs. DEN-WT	-0.161175	0.0346827	Lysate
Q9R1P4	DEN-KO vs. DEN-WT	-0.16366	0.0317927	Lysate
Q9Z0S1	DEN-KO vs. DEN-WT	-0.164899	0.0348088	Lysate
Q9D0R2	DEN-KO vs. DEN-WT	-0.166521	0.0253029	Lysate
Q78IK2	DEN-KO vs. DEN-WT	-0.172484	0.04414	Lysate
Q8C7E7	DEN-KO vs. DEN-WT	-0.185672	0.0322327	Lysate
Q9R1P3	DEN-KO vs. DEN-WT	-0.192682	0.0319965	Lysate
Q8CHR6	DEN-KO vs. DEN-WT	-0.195265	0.0485282	Lysate
O55125	DEN-KO vs. DEN-WT	-0.199049	0.0310648	Lysate
Q9WV32	DEN-KO vs. DEN-WT	-0.203321	0.0343381	Lysate
P99026	DEN-KO vs. DEN-WT	-0.205598	0.0437457	Lysate
P54775	DEN-KO vs. DEN-WT	-0.207335	0.047032	Lysate
P12367	DEN-KO vs. DEN-WT	-0.207861	0.0179578	Lysate
Q8VDG7	DEN-KO vs. DEN-WT	-0.212501	0.0476831	Lysate
Q91YI0	DEN-KO vs. DEN-WT	-0.218938	0.0324629	Lysate
P83940	DEN-KO vs. DEN-WT	-0.220623	0.0444026	Lysate
Q60692	DEN-KO vs. DEN-WT	-0.22374	0.0230926	Lysate
Q9Z2U1	DEN-KO vs. DEN-WT	-0.224339	0.0456631	Lysate
Q9WVA2	DEN-KO vs. DEN-WT	-0.225079	0.0354763	Lysate
Q8K4F5	DEN-KO vs. DEN-WT	-0.225923	0.014349	Lysate
Q9D6K5	DEN-KO vs. DEN-WT	-0.232414	0.00116312	Lysate
Q9WUM5	DEN-KO vs. DEN-WT	-0.232973	0.0213212	Lysate
Q91WQ3	DEN-KO vs. DEN-WT	-0.234232	0.0101071	Lysate
Q9CXA2	DEN-KO vs. DEN-WT	-0.234482	0.0443719	Lysate
Q9JLV1	DEN-KO vs. DEN-WT	-0.23836	0.0186438	Lysate
Q8R4H7	DEN-KO vs. DEN-WT	-0.243444	0.0143284	Lysate
Q80X90	DEN-KO vs. DEN-WT	-0.244265	0.00252543	Lysate
Q9D6R2	DEN-KO vs. DEN-WT	-0.250516	0.0271284	Lysate
Q9DCQ2	DEN-KO vs. DEN-WT	-0.251166	0.027468	Lysate
Q91Z53	DEN-KO vs. DEN-WT	-0.253646	0.0330071	Lysate
Q8C1E7	DEN-KO vs. DEN-WT	-0.261723	0.0114395	Lysate
P37040	DEN-KO vs. DEN-WT	-0.264867	0.0389851	Lysate
Q9WU19	DEN-KO vs. DEN-WT	-0.270361	0.0229175	Lysate
Q9D906	DEN-KO vs. DEN-WT	-0.27142	0.011937	Lysate
P06745	DEN-KO vs. DEN-WT	-0.277009	0.00872327	Lysate
Q99L88	DEN-KO vs. DEN-WT	-0.277838	0.0109142	Lysate
Q99JI4	DEN-KO vs. DEN-WT	-0.279755	0.0192473	Lysate
Q99LP6	DEN-KO vs. DEN-WT	-0.280846	0.000398433	Lysate
P97807	DEN-KO vs. DEN-WT	-0.281897	0.0176938	Lysate
Q8R0F8	DEN-KO vs. DEN-WT	-0.284644	0.00320007	Lysate
P63038	DEN-KO vs. DEN-WT	-0.303042	0.00210076	Lysate
Q9QXX4	DEN-KO vs. DEN-WT	-0.304606	0.0406278	Lysate
Q9DCS2	DEN-KO vs. DEN-WT	-0.30677	0.014703	Lysate
Q99J39	DEN-KO vs. DEN-WT	-0.306841	0.0153718	Lysate
Q8VCR2	DEN-KO vs. DEN-WT	-0.312207	0.0232753	Lysate
Q6P3A8	DEN-KO vs. DEN-WT	-0.312702	0.00607279	Lysate
Q9DCY0	DEN-KO vs. DEN-WT	-0.314791	0.0234088	Lysate
P41241	DEN-KO vs. DEN-WT	-0.318587	0.00175094	Lysate
Q9Z0R9	DEN-KO vs. DEN-WT	-0.320242	0.0269232	Lysate
B1AR13	DEN-KO vs. DEN-WT	-0.322905	0.00805073	Lysate
P56657	DEN-KO vs. DEN-WT	-0.328354	0.00881002	Lysate
Q99JY0	DEN-KO vs. DEN-WT	-0.331544	0.0355938	Lysate
Q78JT3	DEN-KO vs. DEN-WT	-0.332569	0.00479081	Lysate
O88428	DEN-KO vs. DEN-WT	-0.33759	0.0162852	Lysate
Q5U458	DEN-KO vs. DEN-WT	-0.342811	0.000445375	Lysate
Q9JI75	DEN-KO vs. DEN-WT	-0.34446	0.0382421	Lysate
Q80XN0	DEN-KO vs. DEN-WT	-0.34564	0.0153506	Lysate
Q7TNG8	DEN-KO vs. DEN-WT	-0.345708	0.00642506	Lysate
P53808	DEN-KO vs. DEN-WT	-0.34755	0.0176691	Lysate
Q9EP75	DEN-KO vs. DEN-WT	-0.34944	0.0113349	Lysate
P97742	DEN-KO vs. DEN-WT	-0.353453	0.0115961	Lysate
Q9Z1R3	DEN-KO vs. DEN-WT	-0.355032	0.0321965	Lysate
P52196	DEN-KO vs. DEN-WT	-0.356598	0.00785226	Lysate
Q8VE95	DEN-KO vs. DEN-WT	-0.357375	0.0330645	Lysate
Q8R0Y6	DEN-KO vs. DEN-WT	-0.366912	0.00235427	Lysate
Q80Y14	DEN-KO vs. DEN-WT	-0.368195	0.00391902	Lysate
Q8BHD7	DEN-KO vs. DEN-WT	-0.371796	0.0301596	Lysate
P28650	DEN-KO vs. DEN-WT	-0.373645	0.0316877	Lysate
Q8BH59	DEN-KO vs. DEN-WT	-0.376179	0.028377	Lysate
Q9D1N9	DEN-KO vs. DEN-WT	-0.376911	0.0191442	Lysate
P17563	DEN-KO vs. DEN-WT	-0.376952	0.00298828	Lysate
P20108	DEN-KO vs. DEN-WT	-0.378762	0.000986867	Lysate
O08715	DEN-KO vs. DEN-WT	-0.381753	0.0197162	Lysate
Q9Z239	DEN-KO vs. DEN-WT	-0.382298	0.00380063	Lysate
P35486	DEN-KO vs. DEN-WT	-0.383692	0.00251581	Lysate
Q9WTX2	DEN-KO vs. DEN-WT	-0.388687	0.0355098	Lysate
P28352	DEN-KO vs. DEN-WT	-0.390625	0.0279348	Lysate
P97370	DEN-KO vs. DEN-WT	-0.392351	0.0260566	Lysate
Q9DCM0	DEN-KO vs. DEN-WT	-0.392421	0.00216956	Lysate
Q923D2	DEN-KO vs. DEN-WT	-0.396437	0.0223423	Lysate
P46935	DEN-KO vs. DEN-WT	-0.398593	0.0463026	Lysate
Q91ZJ5	DEN-KO vs. DEN-WT	-0.39883	0.00669798	Lysate
O08600	DEN-KO vs. DEN-WT	-0.402778	0.00249666	Lysate
Q9DBG1	DEN-KO vs. DEN-WT	-0.404303	0.00618407	Lysate
Q63880	DEN-KO vs. DEN-WT	-0.406367	0.00248175	Lysate
Q9WUR9	DEN-KO vs. DEN-WT	-0.409675	0.00413171	Lysate
P62077	DEN-KO vs. DEN-WT	-0.411847	0.0261267	Lysate
P55096	DEN-KO vs. DEN-WT	-0.427126	0.035588	Lysate
Q8BMS1	DEN-KO vs. DEN-WT	-0.4273	0.0029382	Lysate
P58710	DEN-KO vs. DEN-WT	-0.428225	0.00570366	Lysate
Q922D8	DEN-KO vs. DEN-WT	-0.436838	0.000640058	Lysate
Q9QZ73	DEN-KO vs. DEN-WT	-0.437475	0.0123147	Lysate
Q8R0F9	DEN-KO vs. DEN-WT	-0.439579	0.000659894	Lysate
Q9DCT8	DEN-KO vs. DEN-WT	-0.439771	0.0143361	Lysate
P48776	DEN-KO vs. DEN-WT	-0.445126	0.0114245	Lysate
Q9D051	DEN-KO vs. DEN-WT	-0.447008	0.000909749	Lysate
Q9JIA7	DEN-KO vs. DEN-WT	-0.447456	0.0094505	Lysate
P46656	DEN-KO vs. DEN-WT	-0.451223	0.0399485	Lysate
Q9QYF1	DEN-KO vs. DEN-WT	-0.453799	0.0129803	Lysate
Q8K4H1	DEN-KO vs. DEN-WT	-0.454688	0.029403	Lysate
O88455	DEN-KO vs. DEN-WT	-0.45655	0.00253596	Lysate
P50172	DEN-KO vs. DEN-WT	-0.467551	0.00800369	Lysate
P61982	DEN-KO vs. DEN-WT	-0.467863	0.000359723	Lysate
Q9JIM1	DEN-KO vs. DEN-WT	-0.479161	0.00167818	Lysate
Q8BFP9	DEN-KO vs. DEN-WT	-0.503637	0.0198751	Lysate
P25688	DEN-KO vs. DEN-WT	-0.504232	0.000144524	Lysate
P97328	DEN-KO vs. DEN-WT	-0.505349	0.017037	Lysate
Q8VCG4	DEN-KO vs. DEN-WT	-0.512337	0.000798298	Lysate
Q8VCF0	DEN-KO vs. DEN-WT	-0.526483	0.0338956	Lysate
Q9WUU7	DEN-KO vs. DEN-WT	-0.528703	0.00763751	Lysate
Q91VS7	DEN-KO vs. DEN-WT	-0.530485	0.000154177	Lysate
Q8QZT1	DEN-KO vs. DEN-WT	-0.534629	0.0122208	Lysate
Q8VC30	DEN-KO vs. DEN-WT	-0.538317	0.0106225	Lysate
O08756	DEN-KO vs. DEN-WT	-0.545428	0.00161751	Lysate
Q5SWU9	DEN-KO vs. DEN-WT	-0.547522	0.000518005	Lysate
P34928	DEN-KO vs. DEN-WT	-0.551977	0.00426846	Lysate
Q8VE09	DEN-KO vs. DEN-WT	-0.564453	0.00486992	Lysate
Q571F8	DEN-KO vs. DEN-WT	-0.572349	0.000369533	Lysate
Q9QXD6	DEN-KO vs. DEN-WT	-0.575039	0.0120727	Lysate
Q8BGT5	DEN-KO vs. DEN-WT	-0.580886	0.000159692	Lysate
Q9DCN2	DEN-KO vs. DEN-WT	-0.582877	0.000224573	Lysate
Q99J08	DEN-KO vs. DEN-WT	-0.583896	0.000564301	Lysate
Q99LB7	DEN-KO vs. DEN-WT	-0.58646	0.000277889	Lysate
Q91XF0	DEN-KO vs. DEN-WT	-0.586503	1.92306e-05	Lysate
O35969	DEN-KO vs. DEN-WT	-0.594914	0.0102122	Lysate
P52792	DEN-KO vs. DEN-WT	-0.60057	0.00121879	Lysate
P63158	DEN-KO vs. DEN-WT	-0.608729	0.00592095	Lysate
Q62452	DEN-KO vs. DEN-WT	-0.613916	0.000311596	Lysate
Q8BVI4	DEN-KO vs. DEN-WT	-0.637099	0.00127267	Lysate
Q8BTY1	DEN-KO vs. DEN-WT	-0.637312	1.47563e-05	Lysate
Q9JJJ3	DEN-KO vs. DEN-WT	-0.669279	0.0126177	Lysate
Q9Z2V4	DEN-KO vs. DEN-WT	-0.687443	0.0481736	Lysate
P14602	DEN-KO vs. DEN-WT	-0.690595	0.0455279	Lysate
Q61268	DEN-KO vs. DEN-WT	-0.717765	0.000662287	Lysate
Q9D826	DEN-KO vs. DEN-WT	-0.737006	4.76818e-05	Lysate
Q5FW57	DEN-KO vs. DEN-WT	-0.78497	0.000151109	Lysate
P50431	DEN-KO vs. DEN-WT	-0.801818	1.23227e-05	Lysate
Q8VCH0	DEN-KO vs. DEN-WT	-0.822555	0.00954543	Lysate
Q9D7I5	DEN-KO vs. DEN-WT	-0.826238	0.000357161	Lysate
Q91V92	DEN-KO vs. DEN-WT	-0.876446	0.00290417	Lysate
A2AS89	DEN-KO vs. DEN-WT	-0.883141	3.52499e-06	Lysate
P05201	DEN-KO vs. DEN-WT	-0.895302	2.5103e-05	Lysate
P16015	DEN-KO vs. DEN-WT	-0.932785	0.00745828	Lysate
Q8VBT2	DEN-KO vs. DEN-WT	-0.942833	0.00214322	Lysate
Q9CRC0	DEN-KO vs. DEN-WT	-0.946517	0.0165959	Lysate
P23589	DEN-KO vs. DEN-WT	-0.95112	5.79387e-05	Lysate
Q71RI9	DEN-KO vs. DEN-WT	-1.00093	2.5875e-05	Lysate
P06801	DEN-KO vs. DEN-WT	-1.02655	0.0178042	Lysate
Q91X83	DEN-KO vs. DEN-WT	-1.07697	1.91211e-06	Lysate
P19096	DEN-KO vs. DEN-WT	-1.07809	0.0010192	Lysate
Q9CQ88	DEN-KO vs. DEN-WT	-1.09332	0.00991405	Lysate
Q62264	DEN-KO vs. DEN-WT	-1.12536	0.0346523	Lysate
Q8VCN5	DEN-KO vs. DEN-WT	-1.13824	6.35859e-05	Lysate
O88962	DEN-KO vs. DEN-WT	-1.14555	4.0714e-07	Lysate
Q9D110	DEN-KO vs. DEN-WT	-1.15922	0.00337887	Lysate
Q9QXF8	DEN-KO vs. DEN-WT	-1.25486	0.000241483	Lysate
Q9DBE0	DEN-KO vs. DEN-WT	-1.2673	2.39248e-05	Lysate
Q9QXE0	DEN-KO vs. DEN-WT	-1.2888	3.24021e-06	Lysate
Q9CZS1	DEN-KO vs. DEN-WT	-1.33888	1.392e-07	Lysate
P29758	DEN-KO vs. DEN-WT	-1.41114	7.13243e-05	Lysate
P04939	DEN-KO vs. DEN-WT	-1.43239	2.46874e-06	Lysate
P53657	DEN-KO vs. DEN-WT	-1.43309	6.76821e-05	Lysate
Q6TCG2	DEN-KO vs. DEN-WT	-1.69524	1.69772e-06	Lysate
O08705	DEN-KO vs. DEN-WT	-2.25837	1.2054e-08	Lysate
Q8BUK6	Ctrl-KO vs. Ctrl-WT	5.06918	0.00118267	Mito
Q8VC49	Ctrl-KO vs. Ctrl-WT	1.89309	1.16441e-11	Mito
P12791	Ctrl-KO vs. Ctrl-WT	1.63331	4.97523e-09	Mito
P52840	Ctrl-KO vs. Ctrl-WT	1.57131	5.38458e-14	Mito
P30275	Ctrl-KO vs. Ctrl-WT	1.56362	0.0151153	Mito
P12790	Ctrl-KO vs. Ctrl-WT	1.40832	0.000134462	Mito
P16331	Ctrl-KO vs. Ctrl-WT	1.25991	2.86195e-08	Mito
Q62433	Ctrl-KO vs. Ctrl-WT	1.25964	1.56851e-07	Mito
P10922	Ctrl-KO vs. Ctrl-WT	1.21593	0.00225557	Mito
Q9D816	Ctrl-KO vs. Ctrl-WT	1.19695	1.39291e-08	Mito
P62806	Ctrl-KO vs. Ctrl-WT	1.14308	0.00761874	Mito
P45376	Ctrl-KO vs. Ctrl-WT	1.13335	2.45848e-05	Mito
P20852	Ctrl-KO vs. Ctrl-WT	1.08948	1.43645e-05	Mito
P43274	Ctrl-KO vs. Ctrl-WT	1.08373	0.00209835	Mito
Q9JHJ3	Ctrl-KO vs. Ctrl-WT	1.0704	0.0465973	Mito
Q8JZV9	Ctrl-KO vs. Ctrl-WT	1.06897	2.04984e-11	Mito
Q9WVT6	Ctrl-KO vs. Ctrl-WT	1.04844	6.53104e-06	Mito
P56593	Ctrl-KO vs. Ctrl-WT	1.01574	2.12053e-14	Mito
P35459	Ctrl-KO vs. Ctrl-WT	1.01279	0.00372679	Mito
P15392	Ctrl-KO vs. Ctrl-WT	1.00584	0.010555	Mito
P43277	Ctrl-KO vs. Ctrl-WT	0.997564	0.00159305	Mito
P19001	Ctrl-KO vs. Ctrl-WT	0.996663	0.00311164	Mito
Q923B6	Ctrl-KO vs. Ctrl-WT	0.985841	0.0175056	Mito
P33267	Ctrl-KO vs. Ctrl-WT	0.965668	2.59942e-10	Mito
P51658	Ctrl-KO vs. Ctrl-WT	0.964315	6.13398e-13	Mito
Q63836	Ctrl-KO vs. Ctrl-WT	0.962665	0.0139459	Mito
Q9D7S7	Ctrl-KO vs. Ctrl-WT	0.945953	3.10782e-05	Mito
Q78IQ7	Ctrl-KO vs. Ctrl-WT	0.907815	0.0152667	Mito
Q8BIQ5	Ctrl-KO vs. Ctrl-WT	0.904648	0.035577	Mito
Q9D7S9	Ctrl-KO vs. Ctrl-WT	0.878261	0.00796545	Mito
P31725	Ctrl-KO vs. Ctrl-WT	0.870417	0.00950568	Mito
Q922Q9	Ctrl-KO vs. Ctrl-WT	0.868891	0.0349521	Mito
Q8K370	Ctrl-KO vs. Ctrl-WT	0.86782	3.85243e-06	Mito
Q5FW60	Ctrl-KO vs. Ctrl-WT	0.866772	0.00062424	Mito
P09803	Ctrl-KO vs. Ctrl-WT	0.865562	6.81831e-07	Mito
P07724	Ctrl-KO vs. Ctrl-WT	0.854675	0.000438348	Mito
O88908	Ctrl-KO vs. Ctrl-WT	0.822432	1.4777e-08	Mito
P05784	Ctrl-KO vs. Ctrl-WT	0.821878	7.68196e-05	Mito
P14733	Ctrl-KO vs. Ctrl-WT	0.799728	0.00328531	Mito
Q9D312	Ctrl-KO vs. Ctrl-WT	0.79546	0.00227289	Mito
Q8BGG9	Ctrl-KO vs. Ctrl-WT	0.780384	0.00285254	Mito
P40936	Ctrl-KO vs. Ctrl-WT	0.770831	1.61801e-07	Mito
P54071	Ctrl-KO vs. Ctrl-WT	0.755839	0.00130158	Mito
P11679	Ctrl-KO vs. Ctrl-WT	0.753802	3.30425e-05	Mito
Q9QZQ8	Ctrl-KO vs. Ctrl-WT	0.73979	0.00388406	Mito
Q76M72	Ctrl-KO vs. Ctrl-WT	0.737592	7.05822e-05	Mito
O89086	Ctrl-KO vs. Ctrl-WT	0.732682	0.0151585	Mito
P21614	Ctrl-KO vs. Ctrl-WT	0.729751	1.00009e-05	Mito
P52760	Ctrl-KO vs. Ctrl-WT	0.723312	0.00355715	Mito
O35945	Ctrl-KO vs. Ctrl-WT	0.720443	9.79332e-08	Mito
Q00519	Ctrl-KO vs. Ctrl-WT	0.71766	0.000340256	Mito
Q00915	Ctrl-KO vs. Ctrl-WT	0.717336	2.37211e-07	Mito
Q571E4	Ctrl-KO vs. Ctrl-WT	0.710054	2.31758e-06	Mito
P05063	Ctrl-KO vs. Ctrl-WT	0.704364	0.000211002	Mito
Q62468	Ctrl-KO vs. Ctrl-WT	0.704358	0.0183759	Mito
P31428	Ctrl-KO vs. Ctrl-WT	0.703338	0.0392318	Mito
P97315	Ctrl-KO vs. Ctrl-WT	0.68987	5.02388e-05	Mito
P27046	Ctrl-KO vs. Ctrl-WT	0.680303	0.000212356	Mito
Q3TW96	Ctrl-KO vs. Ctrl-WT	0.66727	4.10364e-05	Mito
Q9R112	Ctrl-KO vs. Ctrl-WT	0.652655	6.79812e-07	Mito
Q99KK2	Ctrl-KO vs. Ctrl-WT	0.652554	0.000118224	Mito
P48678	Ctrl-KO vs. Ctrl-WT	0.640457	0.0153461	Mito
Q05816	Ctrl-KO vs. Ctrl-WT	0.631968	0.0295739	Mito
O89112	Ctrl-KO vs. Ctrl-WT	0.619912	2.5454e-05	Mito
P16125	Ctrl-KO vs. Ctrl-WT	0.611637	0.000194019	Mito
Q8BTZ7	Ctrl-KO vs. Ctrl-WT	0.608459	0.000336546	Mito
Q7TPV4	Ctrl-KO vs. Ctrl-WT	0.603279	0.0017023	Mito
Q11136	Ctrl-KO vs. Ctrl-WT	0.601915	0.000180814	Mito
P15379	Ctrl-KO vs. Ctrl-WT	0.601298	0.00916902	Mito
Q61147	Ctrl-KO vs. Ctrl-WT	0.597793	0.000102366	Mito
P06684	Ctrl-KO vs. Ctrl-WT	0.595548	0.00207303	Mito
Q9DBL1	Ctrl-KO vs. Ctrl-WT	0.589093	0.0293137	Mito
Q91W34	Ctrl-KO vs. Ctrl-WT	0.585902	0.0235952	Mito
P57776	Ctrl-KO vs. Ctrl-WT	0.579654	0.00112147	Mito
Q9JLQ0	Ctrl-KO vs. Ctrl-WT	0.565066	0.0239567	Mito
Q9JL35	Ctrl-KO vs. Ctrl-WT	0.563272	0.00754197	Mito
P53395	Ctrl-KO vs. Ctrl-WT	0.559539	0.00046112	Mito
Q91VU0	Ctrl-KO vs. Ctrl-WT	0.558688	0.00568215	Mito
O08692	Ctrl-KO vs. Ctrl-WT	0.556352	0.0199078	Mito
Q8VCC1	Ctrl-KO vs. Ctrl-WT	0.555084	0.0320807	Mito
Q3TEA8	Ctrl-KO vs. Ctrl-WT	0.554773	0.000308469	Mito
Q9D8B3	Ctrl-KO vs. Ctrl-WT	0.55408	0.00271505	Mito
P39054	Ctrl-KO vs. Ctrl-WT	0.553749	0.000767598	Mito
Q6P069	Ctrl-KO vs. Ctrl-WT	0.550704	1.03064e-06	Mito
Q61176	Ctrl-KO vs. Ctrl-WT	0.549824	5.05807e-06	Mito
Q60710	Ctrl-KO vs. Ctrl-WT	0.543854	0.00883742	Mito
Q99P72	Ctrl-KO vs. Ctrl-WT	0.541202	0.0422102	Mito
Q9CQW9	Ctrl-KO vs. Ctrl-WT	0.537441	0.000356295	Mito
P13597	Ctrl-KO vs. Ctrl-WT	0.537365	0.00912046	Mito
Q8BWU8	Ctrl-KO vs. Ctrl-WT	0.537323	0.0227676	Mito
Q64378	Ctrl-KO vs. Ctrl-WT	0.533487	0.0264331	Mito
Q8K0R6	Ctrl-KO vs. Ctrl-WT	0.52353	0.000703473	Mito
P62814	Ctrl-KO vs. Ctrl-WT	0.515088	2.48548e-05	Mito
Q61490	Ctrl-KO vs. Ctrl-WT	0.514905	0.000166201	Mito
P07356	Ctrl-KO vs. Ctrl-WT	0.505845	0.00176387	Mito
A0JNU3	Ctrl-KO vs. Ctrl-WT	0.503166	0.00123985	Mito
P97429	Ctrl-KO vs. Ctrl-WT	0.502596	4.51733e-05	Mito
P43276	Ctrl-KO vs. Ctrl-WT	0.500331	0.0327506	Mito
P58021	Ctrl-KO vs. Ctrl-WT	0.496224	0.0220379	Mito
Q922Y1	Ctrl-KO vs. Ctrl-WT	0.49507	0.00889954	Mito
P57746	Ctrl-KO vs. Ctrl-WT	0.493574	0.016426	Mito
Q99PL5	Ctrl-KO vs. Ctrl-WT	0.489469	0.0328281	Mito
Q9WVA4	Ctrl-KO vs. Ctrl-WT	0.489131	7.12513e-06	Mito
P09405	Ctrl-KO vs. Ctrl-WT	0.486026	0.000149902	Mito
P52430	Ctrl-KO vs. Ctrl-WT	0.481848	0.00183118	Mito
Q9D8N0	Ctrl-KO vs. Ctrl-WT	0.480547	0.035025	Mito
Q06890	Ctrl-KO vs. Ctrl-WT	0.476497	0.00361301	Mito
Q9D1M7	Ctrl-KO vs. Ctrl-WT	0.471796	0.000420648	Mito
Q78KK3	Ctrl-KO vs. Ctrl-WT	0.470335	0.0115638	Mito
P46425	Ctrl-KO vs. Ctrl-WT	0.469057	0.0123947	Mito
P22599	Ctrl-KO vs. Ctrl-WT	0.468664	0.0230638	Mito
Q99K67	Ctrl-KO vs. Ctrl-WT	0.468437	2.80537e-05	Mito
Q3URE1	Ctrl-KO vs. Ctrl-WT	0.468032	0.000334597	Mito
P52480	Ctrl-KO vs. Ctrl-WT	0.463287	0.0168522	Mito
Q99020	Ctrl-KO vs. Ctrl-WT	0.459953	0.00115288	Mito
Q91YW3	Ctrl-KO vs. Ctrl-WT	0.454429	0.00996418	Mito
Q3UDW8	Ctrl-KO vs. Ctrl-WT	0.452595	1.43726e-06	Mito
Q8BGS1	Ctrl-KO vs. Ctrl-WT	0.452487	0.0354885	Mito
O55143	Ctrl-KO vs. Ctrl-WT	0.451291	0.000913828	Mito
Q99KR7	Ctrl-KO vs. Ctrl-WT	0.446292	0.018043	Mito
O88569	Ctrl-KO vs. Ctrl-WT	0.440326	0.00387907	Mito
Q8K1M6	Ctrl-KO vs. Ctrl-WT	0.435559	0.0300369	Mito
Q9JK53	Ctrl-KO vs. Ctrl-WT	0.434316	0.0496832	Mito
Q91VW3	Ctrl-KO vs. Ctrl-WT	0.43359	0.00799014	Mito
Q9Z1N5	Ctrl-KO vs. Ctrl-WT	0.429465	0.0136251	Mito
Q91ZN5	Ctrl-KO vs. Ctrl-WT	0.429175	0.00446411	Mito
O70475	Ctrl-KO vs. Ctrl-WT	0.42815	0.000157384	Mito
Q8BKE6	Ctrl-KO vs. Ctrl-WT	0.427407	0.0049109	Mito
O88533	Ctrl-KO vs. Ctrl-WT	0.427397	0.00303226	Mito
Q9JHI5	Ctrl-KO vs. Ctrl-WT	0.423702	4.82689e-06	Mito
Q9DBA8	Ctrl-KO vs. Ctrl-WT	0.420737	0.000173872	Mito
Q99KP3	Ctrl-KO vs. Ctrl-WT	0.414768	4.54437e-06	Mito
P35492	Ctrl-KO vs. Ctrl-WT	0.412952	0.000623018	Mito
P62627	Ctrl-KO vs. Ctrl-WT	0.41255	0.0228777	Mito
Q91X91	Ctrl-KO vs. Ctrl-WT	0.411142	0.0426791	Mito
P28667	Ctrl-KO vs. Ctrl-WT	0.405787	0.00706547	Mito
Q8BMK4	Ctrl-KO vs. Ctrl-WT	0.403896	0.00105888	Mito
Q00897	Ctrl-KO vs. Ctrl-WT	0.403043	0.00979224	Mito
P01878	Ctrl-KO vs. Ctrl-WT	0.402532	0.0287995	Mito
Q8VI94	Ctrl-KO vs. Ctrl-WT	0.401711	0.00136811	Mito
Q9QWG7	Ctrl-KO vs. Ctrl-WT	0.399545	0.0183618	Mito
Q99JR1	Ctrl-KO vs. Ctrl-WT	0.396052	0.000234566	Mito
P31001	Ctrl-KO vs. Ctrl-WT	0.395979	0.0087923	Mito
Q8R1Q8	Ctrl-KO vs. Ctrl-WT	0.394559	0.020905	Mito
P48036	Ctrl-KO vs. Ctrl-WT	0.394434	0.00109768	Mito
P19324	Ctrl-KO vs. Ctrl-WT	0.3943	0.0201637	Mito
Q8BH24	Ctrl-KO vs. Ctrl-WT	0.39334	0.000172643	Mito
P51855	Ctrl-KO vs. Ctrl-WT	0.390743	0.00266508	Mito
Q6DFW4	Ctrl-KO vs. Ctrl-WT	0.390108	0.0156917	Mito
Q9QXS1	Ctrl-KO vs. Ctrl-WT	0.388371	0.00198208	Mito
Q9DBW0	Ctrl-KO vs. Ctrl-WT	0.382973	0.00603531	Mito
Q9D7G0	Ctrl-KO vs. Ctrl-WT	0.380558	0.00169652	Mito
Q8VCC2	Ctrl-KO vs. Ctrl-WT	0.379704	0.00695052	Mito
Q3B7Z2	Ctrl-KO vs. Ctrl-WT	0.379175	0.00140306	Mito
Q9JII6	Ctrl-KO vs. Ctrl-WT	0.376602	0.046245	Mito
Q61879	Ctrl-KO vs. Ctrl-WT	0.376397	0.0197568	Mito
P04117	Ctrl-KO vs. Ctrl-WT	0.373462	0.000127339	Mito
Q9DBH5	Ctrl-KO vs. Ctrl-WT	0.369332	0.00156371	Mito
O08553	Ctrl-KO vs. Ctrl-WT	0.367114	0.0377388	Mito
Q62087	Ctrl-KO vs. Ctrl-WT	0.365846	0.0244447	Mito
Q99KQ4	Ctrl-KO vs. Ctrl-WT	0.365393	0.035075	Mito
O55060	Ctrl-KO vs. Ctrl-WT	0.362381	0.0117934	Mito
Q8BG05	Ctrl-KO vs. Ctrl-WT	0.361792	0.00577002	Mito
Q8CI43	Ctrl-KO vs. Ctrl-WT	0.361533	0.0242771	Mito
P08030	Ctrl-KO vs. Ctrl-WT	0.360707	0.00286822	Mito
Q60866	Ctrl-KO vs. Ctrl-WT	0.360462	0.000133664	Mito
P14131	Ctrl-KO vs. Ctrl-WT	0.360372	0.039368	Mito
P21107	Ctrl-KO vs. Ctrl-WT	0.358568	0.00382568	Mito
O89053	Ctrl-KO vs. Ctrl-WT	0.358323	0.0162677	Mito
O88986	Ctrl-KO vs. Ctrl-WT	0.357729	0.0142644	Mito
P20152	Ctrl-KO vs. Ctrl-WT	0.357106	0.000587164	Mito
P97478	Ctrl-KO vs. Ctrl-WT	0.353821	0.000682596	Mito
P63158	Ctrl-KO vs. Ctrl-WT	0.352615	0.0495906	Mito
P29341	Ctrl-KO vs. Ctrl-WT	0.352443	0.0415568	Mito
Q8BTM8	Ctrl-KO vs. Ctrl-WT	0.352316	0.0310975	Mito
P70280	Ctrl-KO vs. Ctrl-WT	0.351291	0.0263164	Mito
P60335	Ctrl-KO vs. Ctrl-WT	0.346421	0.000379495	Mito
P49312	Ctrl-KO vs. Ctrl-WT	0.345697	0.00118915	Mito
Q9CQ65	Ctrl-KO vs. Ctrl-WT	0.345641	0.0116648	Mito
Q99K01	Ctrl-KO vs. Ctrl-WT	0.344439	0.00599767	Mito
Q9WVJ3	Ctrl-KO vs. Ctrl-WT	0.338087	0.000109609	Mito
Q9JLZ3	Ctrl-KO vs. Ctrl-WT	0.338067	1.00047e-06	Mito
P06797	Ctrl-KO vs. Ctrl-WT	0.334418	0.00162006	Mito
Q04750	Ctrl-KO vs. Ctrl-WT	0.330703	0.0354952	Mito
P50518	Ctrl-KO vs. Ctrl-WT	0.33022	0.000464974	Mito
P20060	Ctrl-KO vs. Ctrl-WT	0.330105	0.00677055	Mito
Q9JLV6	Ctrl-KO vs. Ctrl-WT	0.329903	0.0162054	Mito
Q9DBS1	Ctrl-KO vs. Ctrl-WT	0.329712	0.0298142	Mito
Q64735	Ctrl-KO vs. Ctrl-WT	0.327459	0.0358024	Mito
Q9EQQ2	Ctrl-KO vs. Ctrl-WT	0.327374	0.044324	Mito
Q3TLP5	Ctrl-KO vs. Ctrl-WT	0.325957	0.00702314	Mito
Q9JMD0	Ctrl-KO vs. Ctrl-WT	0.32445	0.00824508	Mito
Q9WVB0	Ctrl-KO vs. Ctrl-WT	0.323826	0.033262	Mito
Q99K48	Ctrl-KO vs. Ctrl-WT	0.322746	0.016612	Mito
Q8BJY1	Ctrl-KO vs. Ctrl-WT	0.321666	0.0146596	Mito
Q9DCD0	Ctrl-KO vs. Ctrl-WT	0.320479	0.00436649	Mito
Q61703	Ctrl-KO vs. Ctrl-WT	0.32041	0.00727518	Mito
P11438	Ctrl-KO vs. Ctrl-WT	0.319783	0.00129545	Mito
P58252	Ctrl-KO vs. Ctrl-WT	0.319544	0.0257179	Mito
O35166	Ctrl-KO vs. Ctrl-WT	0.31857	0.00329736	Mito
O35609	Ctrl-KO vs. Ctrl-WT	0.318317	0.0359691	Mito
P84104	Ctrl-KO vs. Ctrl-WT	0.318006	0.0148365	Mito
P51863	Ctrl-KO vs. Ctrl-WT	0.317864	0.00107198	Mito
Q9CQN1	Ctrl-KO vs. Ctrl-WT	0.31701	0.00501664	Mito
Q810B6	Ctrl-KO vs. Ctrl-WT	0.316751	0.00602396	Mito
Q9ET22	Ctrl-KO vs. Ctrl-WT	0.316684	0.0160714	Mito
Q8R2Q8	Ctrl-KO vs. Ctrl-WT	0.31486	0.0296231	Mito
P45700	Ctrl-KO vs. Ctrl-WT	0.313213	0.00516428	Mito
P21279	Ctrl-KO vs. Ctrl-WT	0.309064	0.00822119	Mito
Q61171	Ctrl-KO vs. Ctrl-WT	0.307871	0.00478784	Mito
O35737	Ctrl-KO vs. Ctrl-WT	0.306574	0.0315512	Mito
Q99L47	Ctrl-KO vs. Ctrl-WT	0.301003	0.0197991	Mito
Q91XD4	Ctrl-KO vs. Ctrl-WT	0.300391	0.00546345	Mito
Q9D024	Ctrl-KO vs. Ctrl-WT	0.299359	0.0298558	Mito
P62962	Ctrl-KO vs. Ctrl-WT	0.299044	0.0264147	Mito
P68254	Ctrl-KO vs. Ctrl-WT	0.296701	0.00495207	Mito
Q6P1B1	Ctrl-KO vs. Ctrl-WT	0.295734	0.00564807	Mito
Q6ZWU9	Ctrl-KO vs. Ctrl-WT	0.295019	0.0145664	Mito
Q99JW4	Ctrl-KO vs. Ctrl-WT	0.29427	0.01345	Mito
Q9DCX8	Ctrl-KO vs. Ctrl-WT	0.292843	3.7272e-05	Mito
Q9D0E1	Ctrl-KO vs. Ctrl-WT	0.292106	0.000749447	Mito
O89023	Ctrl-KO vs. Ctrl-WT	0.291236	0.0132763	Mito
Q8R0N6	Ctrl-KO vs. Ctrl-WT	0.290997	0.0170556	Mito
Q61937	Ctrl-KO vs. Ctrl-WT	0.290926	0.000434999	Mito
P15532	Ctrl-KO vs. Ctrl-WT	0.290602	0.0454214	Mito
Q9DCL9	Ctrl-KO vs. Ctrl-WT	0.290284	0.0334237	Mito
Q8K440	Ctrl-KO vs. Ctrl-WT	0.290255	0.0241881	Mito
O08573	Ctrl-KO vs. Ctrl-WT	0.284953	0.0294544	Mito
P35550	Ctrl-KO vs. Ctrl-WT	0.282843	0.0124969	Mito
Q9CQU3	Ctrl-KO vs. Ctrl-WT	0.280384	5.49537e-05	Mito
P16675	Ctrl-KO vs. Ctrl-WT	0.280279	0.0367586	Mito
Q9D7J9	Ctrl-KO vs. Ctrl-WT	0.278541	0.0303816	Mito
P35564	Ctrl-KO vs. Ctrl-WT	0.275924	0.00591033	Mito
Q9R0P5	Ctrl-KO vs. Ctrl-WT	0.273118	0.00633922	Mito
Q9R1S7	Ctrl-KO vs. Ctrl-WT	0.273051	0.00550902	Mito
Q9Z0J0	Ctrl-KO vs. Ctrl-WT	0.272408	0.0128032	Mito
Q9EST5	Ctrl-KO vs. Ctrl-WT	0.267034	0.0041009	Mito
Q9EQ20	Ctrl-KO vs. Ctrl-WT	0.265971	0.00423579	Mito
Q91XE4	Ctrl-KO vs. Ctrl-WT	0.265731	0.0141705	Mito
O55239	Ctrl-KO vs. Ctrl-WT	0.265404	0.00941457	Mito
Q60854	Ctrl-KO vs. Ctrl-WT	0.264221	0.00914217	Mito
Q60597	Ctrl-KO vs. Ctrl-WT	0.262158	0.0101517	Mito
Q8VEK3	Ctrl-KO vs. Ctrl-WT	0.261791	0.00745939	Mito
Q9EQK5	Ctrl-KO vs. Ctrl-WT	0.261536	0.00683097	Mito
Q64433	Ctrl-KO vs. Ctrl-WT	0.259127	0.0205052	Mito
Q60605	Ctrl-KO vs. Ctrl-WT	0.257476	0.0301488	Mito
Q63886	Ctrl-KO vs. Ctrl-WT	0.254868	0.0262756	Mito
Q8R5J9	Ctrl-KO vs. Ctrl-WT	0.251761	0.0367285	Mito
Q9D0S9	Ctrl-KO vs. Ctrl-WT	0.251167	0.0155364	Mito
Q3ULD5	Ctrl-KO vs. Ctrl-WT	0.249041	0.00576022	Mito
Q8CHT0	Ctrl-KO vs. Ctrl-WT	0.246145	0.00294898	Mito
Q9CZD3	Ctrl-KO vs. Ctrl-WT	0.245888	0.0449298	Mito
Q9WTM5	Ctrl-KO vs. Ctrl-WT	0.245077	0.00312531	Mito
P18760	Ctrl-KO vs. Ctrl-WT	0.240424	0.0323814	Mito
O70133	Ctrl-KO vs. Ctrl-WT	0.238834	0.0455381	Mito
P50247	Ctrl-KO vs. Ctrl-WT	0.238001	0.0135017	Mito
P68510	Ctrl-KO vs. Ctrl-WT	0.237461	0.0133885	Mito
P61922	Ctrl-KO vs. Ctrl-WT	0.235806	0.0141272	Mito
Q99PT1	Ctrl-KO vs. Ctrl-WT	0.234204	0.00832079	Mito
P70441	Ctrl-KO vs. Ctrl-WT	0.230809	0.00459172	Mito
P97371	Ctrl-KO vs. Ctrl-WT	0.229675	0.0329612	Mito
Q9CZR8	Ctrl-KO vs. Ctrl-WT	0.226495	0.0393559	Mito
P10852	Ctrl-KO vs. Ctrl-WT	0.224955	0.01204	Mito
P35700	Ctrl-KO vs. Ctrl-WT	0.224225	0.00684979	Mito
Q9JHU2	Ctrl-KO vs. Ctrl-WT	0.222502	0.0329157	Mito
Q8BH86	Ctrl-KO vs. Ctrl-WT	0.22212	0.0379986	Mito
P31649	Ctrl-KO vs. Ctrl-WT	0.220926	0.0474387	Mito
P19639	Ctrl-KO vs. Ctrl-WT	0.216556	0.0343381	Mito
P06802	Ctrl-KO vs. Ctrl-WT	0.215525	0.00373211	Mito
P17047	Ctrl-KO vs. Ctrl-WT	0.214078	0.00832299	Mito
P18572	Ctrl-KO vs. Ctrl-WT	0.208743	0.000515559	Mito
Q9Z2X1	Ctrl-KO vs. Ctrl-WT	0.208142	0.0493366	Mito
Q3USZ8	Ctrl-KO vs. Ctrl-WT	0.207022	0.0207997	Mito
P10605	Ctrl-KO vs. Ctrl-WT	0.205068	0.0361815	Mito
Q64471	Ctrl-KO vs. Ctrl-WT	0.203104	0.0168028	Mito
Q99KI0	Ctrl-KO vs. Ctrl-WT	0.19802	0.00736963	Mito
P11725	Ctrl-KO vs. Ctrl-WT	0.196994	0.0460288	Mito
Q9D9V3	Ctrl-KO vs. Ctrl-WT	0.196107	0.000219572	Mito
P42208	Ctrl-KO vs. Ctrl-WT	0.195841	0.00575369	Mito
P47757	Ctrl-KO vs. Ctrl-WT	0.186921	0.0224489	Mito
P08249	Ctrl-KO vs. Ctrl-WT	0.186377	1.09808e-05	Mito
P42932	Ctrl-KO vs. Ctrl-WT	0.185382	0.0166197	Mito
P46978	Ctrl-KO vs. Ctrl-WT	0.184507	0.0115662	Mito
Q8R059	Ctrl-KO vs. Ctrl-WT	0.182508	0.0476813	Mito
P14152	Ctrl-KO vs. Ctrl-WT	0.176092	0.0435486	Mito
Q91VR5	Ctrl-KO vs. Ctrl-WT	0.172954	0.0258529	Mito
A3KMP2	Ctrl-KO vs. Ctrl-WT	0.16637	0.00842414	Mito
Q8BWQ1	Ctrl-KO vs. Ctrl-WT	0.154806	0.00289281	Mito
Q9JJU8	Ctrl-KO vs. Ctrl-WT	0.152033	0.0181995	Mito
P16332	Ctrl-KO vs. Ctrl-WT	0.146437	0.0309022	Mito
Q9WV55	Ctrl-KO vs. Ctrl-WT	-0.15157	0.0232884	Mito
Q8CFA2	Ctrl-KO vs. Ctrl-WT	-0.179385	0.0431915	Mito
Q924Z4	Ctrl-KO vs. Ctrl-WT	-0.18171	0.0145454	Mito
Q3URS9	Ctrl-KO vs. Ctrl-WT	-0.191902	0.000871882	Mito
Q9EP72	Ctrl-KO vs. Ctrl-WT	-0.193585	0.0193877	Mito
Q9DB77	Ctrl-KO vs. Ctrl-WT	-0.195373	0.047463	Mito
Q9WUA2	Ctrl-KO vs. Ctrl-WT	-0.198702	0.0132694	Mito
Q8BHD7	Ctrl-KO vs. Ctrl-WT	-0.199417	0.0171712	Mito
P97823	Ctrl-KO vs. Ctrl-WT	-0.203742	0.0149689	Mito
P41241	Ctrl-KO vs. Ctrl-WT	-0.214818	0.0425537	Mito
O09117	Ctrl-KO vs. Ctrl-WT	-0.215546	0.0146526	Mito
Q3UUQ7	Ctrl-KO vs. Ctrl-WT	-0.220753	0.00977645	Mito
Q8VCM8	Ctrl-KO vs. Ctrl-WT	-0.221587	0.0159168	Mito
Q9QZH6	Ctrl-KO vs. Ctrl-WT	-0.223499	0.0158472	Mito
Q91YI0	Ctrl-KO vs. Ctrl-WT	-0.223519	0.00823855	Mito
Q8BH95	Ctrl-KO vs. Ctrl-WT	-0.228531	0.0114313	Mito
Q920L1	Ctrl-KO vs. Ctrl-WT	-0.230456	0.041583	Mito
O70503	Ctrl-KO vs. Ctrl-WT	-0.232364	0.00521847	Mito
Q9CZX9	Ctrl-KO vs. Ctrl-WT	-0.234129	0.0321305	Mito
Q5RKZ7	Ctrl-KO vs. Ctrl-WT	-0.235288	0.00891488	Mito
Q78IK4	Ctrl-KO vs. Ctrl-WT	-0.235615	0.0173506	Mito
Q9Z0V7	Ctrl-KO vs. Ctrl-WT	-0.235714	0.0103764	Mito
Q99K30	Ctrl-KO vs. Ctrl-WT	-0.240374	0.0300405	Mito
Q78JT3	Ctrl-KO vs. Ctrl-WT	-0.240705	0.00331001	Mito
P26443	Ctrl-KO vs. Ctrl-WT	-0.241685	0.0201767	Mito
Q9Z0X1	Ctrl-KO vs. Ctrl-WT	-0.243812	0.0270053	Mito
Q80UM7	Ctrl-KO vs. Ctrl-WT	-0.24632	0.000839355	Mito
Q9CRB9	Ctrl-KO vs. Ctrl-WT	-0.246746	0.0486613	Mito
Q9CQE1	Ctrl-KO vs. Ctrl-WT	-0.250378	0.0162823	Mito
Q9D0F9	Ctrl-KO vs. Ctrl-WT	-0.253257	0.0154998	Mito
Q8BPS4	Ctrl-KO vs. Ctrl-WT	-0.255073	0.0414453	Mito
Q9CRD2	Ctrl-KO vs. Ctrl-WT	-0.255116	0.0141733	Mito
Q9DCS2	Ctrl-KO vs. Ctrl-WT	-0.255118	0.0241709	Mito
P11276	Ctrl-KO vs. Ctrl-WT	-0.25751	0.047358	Mito
Q91V01	Ctrl-KO vs. Ctrl-WT	-0.258699	0.0331798	Mito
Q9CQC9	Ctrl-KO vs. Ctrl-WT	-0.259134	0.0487534	Mito
Q3ULJ0	Ctrl-KO vs. Ctrl-WT	-0.262627	0.00859042	Mito
Q9DAV9	Ctrl-KO vs. Ctrl-WT	-0.263813	0.0144531	Mito
Q61425	Ctrl-KO vs. Ctrl-WT	-0.265506	0.00685166	Mito
Q9JMH6	Ctrl-KO vs. Ctrl-WT	-0.266359	0.0159964	Mito
Q64516	Ctrl-KO vs. Ctrl-WT	-0.267311	0.0419154	Mito
Q921L3	Ctrl-KO vs. Ctrl-WT	-0.267485	0.00287498	Mito
Q9D727	Ctrl-KO vs. Ctrl-WT	-0.27105	0.037189	Mito
Q505D7	Ctrl-KO vs. Ctrl-WT	-0.2737	0.00277688	Mito
Q99L88	Ctrl-KO vs. Ctrl-WT	-0.275758	0.00531424	Mito
A2AKK5	Ctrl-KO vs. Ctrl-WT	-0.277838	0.0485507	Mito
P35762	Ctrl-KO vs. Ctrl-WT	-0.278313	0.0141069	Mito
Q8BVA5	Ctrl-KO vs. Ctrl-WT	-0.281406	0.00605297	Mito
Q9CXA2	Ctrl-KO vs. Ctrl-WT	-0.283874	0.0295983	Mito
Q8CHP5	Ctrl-KO vs. Ctrl-WT	-0.288702	0.00370991	Mito
P30115	Ctrl-KO vs. Ctrl-WT	-0.290257	0.00709159	Mito
O88451	Ctrl-KO vs. Ctrl-WT	-0.291369	0.0228245	Mito
Q9CQA3	Ctrl-KO vs. Ctrl-WT	-0.292582	0.00773967	Mito
P58281	Ctrl-KO vs. Ctrl-WT	-0.29937	0.0345755	Mito
P61982	Ctrl-KO vs. Ctrl-WT	-0.301651	0.00226196	Mito
O70325	Ctrl-KO vs. Ctrl-WT	-0.310844	0.0345335	Mito
Q6GV12	Ctrl-KO vs. Ctrl-WT	-0.310915	0.00148784	Mito
Q4LDG0	Ctrl-KO vs. Ctrl-WT	-0.312877	0.00126934	Mito
Q3UUI3	Ctrl-KO vs. Ctrl-WT	-0.312917	0.0163594	Mito
Q9Z239	Ctrl-KO vs. Ctrl-WT	-0.316665	0.00759181	Mito
Q9JIA7	Ctrl-KO vs. Ctrl-WT	-0.322328	0.017536	Mito
Q66GT5	Ctrl-KO vs. Ctrl-WT	-0.322332	0.038098	Mito
Q8BTY1	Ctrl-KO vs. Ctrl-WT	-0.322579	0.000260271	Mito
Q9D1R1	Ctrl-KO vs. Ctrl-WT	-0.324746	0.0281992	Mito
Q60766	Ctrl-KO vs. Ctrl-WT	-0.325867	0.000932655	Mito
Q8CI59	Ctrl-KO vs. Ctrl-WT	-0.328988	0.0165915	Mito
Q9CXY9	Ctrl-KO vs. Ctrl-WT	-0.330183	0.0255285	Mito
Q8BG67	Ctrl-KO vs. Ctrl-WT	-0.330187	0.0323843	Mito
O08600	Ctrl-KO vs. Ctrl-WT	-0.331327	0.044275	Mito
O35129	Ctrl-KO vs. Ctrl-WT	-0.331382	0.000319063	Mito
Q9R257	Ctrl-KO vs. Ctrl-WT	-0.331991	0.00659204	Mito
Q71KT5	Ctrl-KO vs. Ctrl-WT	-0.332868	0.0137138	Mito
Q8R0F9	Ctrl-KO vs. Ctrl-WT	-0.333338	5.00073e-07	Mito
P48776	Ctrl-KO vs. Ctrl-WT	-0.334154	0.0231966	Mito
Q9EPK7	Ctrl-KO vs. Ctrl-WT	-0.339543	0.0032983	Mito
O35459	Ctrl-KO vs. Ctrl-WT	-0.339804	0.0161193	Mito
Q9D6U8	Ctrl-KO vs. Ctrl-WT	-0.343874	0.0425834	Mito
A6X919	Ctrl-KO vs. Ctrl-WT	-0.343929	1.63024e-05	Mito
Q9D517	Ctrl-KO vs. Ctrl-WT	-0.344334	0.00768686	Mito
Q8CHQ9	Ctrl-KO vs. Ctrl-WT	-0.346191	0.00965163	Mito
Q80UU9	Ctrl-KO vs. Ctrl-WT	-0.347541	0.0134345	Mito
Q8C0Z1	Ctrl-KO vs. Ctrl-WT	-0.348181	0.00260519	Mito
Q8BUE4	Ctrl-KO vs. Ctrl-WT	-0.349051	0.00504276	Mito
Q91W90	Ctrl-KO vs. Ctrl-WT	-0.352325	0.0145428	Mito
Q9DBA6	Ctrl-KO vs. Ctrl-WT	-0.352632	0.00677335	Mito
B1AR13	Ctrl-KO vs. Ctrl-WT	-0.35557	0.00485407	Mito
O09174	Ctrl-KO vs. Ctrl-WT	-0.355678	0.00752439	Mito
P62900	Ctrl-KO vs. Ctrl-WT	-0.357114	0.0190972	Mito
Q9JI75	Ctrl-KO vs. Ctrl-WT	-0.359127	0.00595924	Mito
Q3UJU9	Ctrl-KO vs. Ctrl-WT	-0.360377	0.0060191	Mito
Q9CR98	Ctrl-KO vs. Ctrl-WT	-0.361364	0.00137422	Mito
Q8BH59	Ctrl-KO vs. Ctrl-WT	-0.361649	0.00277962	Mito
Q91WN4	Ctrl-KO vs. Ctrl-WT	-0.362264	0.000208404	Mito
Q5XG73	Ctrl-KO vs. Ctrl-WT	-0.363606	0.019796	Mito
Q9CRB3	Ctrl-KO vs. Ctrl-WT	-0.364033	0.00459359	Mito
Q8C7E7	Ctrl-KO vs. Ctrl-WT	-0.366751	9.19994e-05	Mito
Q8BGH2	Ctrl-KO vs. Ctrl-WT	-0.366939	0.0188845	Mito
Q9CQ88	Ctrl-KO vs. Ctrl-WT	-0.368042	0.0173545	Mito
P52825	Ctrl-KO vs. Ctrl-WT	-0.369935	0.00136705	Mito
P97872	Ctrl-KO vs. Ctrl-WT	-0.370754	0.000182117	Mito
Q8C0K5	Ctrl-KO vs. Ctrl-WT	-0.372283	0.000255811	Mito
O88428	Ctrl-KO vs. Ctrl-WT	-0.376494	0.000383188	Mito
Q791V5	Ctrl-KO vs. Ctrl-WT	-0.37971	0.0366072	Mito
Q8BHH1	Ctrl-KO vs. Ctrl-WT	-0.380355	0.0178073	Mito
P52792	Ctrl-KO vs. Ctrl-WT	-0.382703	0.00353003	Mito
Q8K2C9	Ctrl-KO vs. Ctrl-WT	-0.385536	0.00170849	Mito
Q05020	Ctrl-KO vs. Ctrl-WT	-0.386752	0.0187792	Mito
Q99LB2	Ctrl-KO vs. Ctrl-WT	-0.388094	0.0169463	Mito
Q9CXR1	Ctrl-KO vs. Ctrl-WT	-0.388711	0.005525	Mito
Q9WTQ8	Ctrl-KO vs. Ctrl-WT	-0.389836	0.000835307	Mito
P70404	Ctrl-KO vs. Ctrl-WT	-0.395262	0.027832	Mito
Q8CHK3	Ctrl-KO vs. Ctrl-WT	-0.401487	0.00102445	Mito
Q9WTP6	Ctrl-KO vs. Ctrl-WT	-0.401491	0.00037464	Mito
Q8BYC6	Ctrl-KO vs. Ctrl-WT	-0.401701	0.010091	Mito
Q64176	Ctrl-KO vs. Ctrl-WT	-0.406528	0.0153958	Mito
Q2TPA8	Ctrl-KO vs. Ctrl-WT	-0.408865	0.0230518	Mito
Q99LB7	Ctrl-KO vs. Ctrl-WT	-0.409364	4.99082e-05	Mito
Q9JJJ3	Ctrl-KO vs. Ctrl-WT	-0.41048	0.0366857	Mito
Q8BGT5	Ctrl-KO vs. Ctrl-WT	-0.41061	0.00636126	Mito
O35660	Ctrl-KO vs. Ctrl-WT	-0.414533	0.00671595	Mito
Q9Z0M5	Ctrl-KO vs. Ctrl-WT	-0.41763	0.0039249	Mito
Q9WUR9	Ctrl-KO vs. Ctrl-WT	-0.418963	0.000572928	Mito
Q4PJX1	Ctrl-KO vs. Ctrl-WT	-0.419892	0.000579335	Mito
P00687	Ctrl-KO vs. Ctrl-WT	-0.420407	0.0427675	Mito
Q9R0H0	Ctrl-KO vs. Ctrl-WT	-0.421608	0.00554601	Mito
Q8CFJ7	Ctrl-KO vs. Ctrl-WT	-0.42197	0.00369044	Mito
Q91XF0	Ctrl-KO vs. Ctrl-WT	-0.423512	0.000251953	Mito
Q99JY0	Ctrl-KO vs. Ctrl-WT	-0.4291	0.0012561	Mito
P97328	Ctrl-KO vs. Ctrl-WT	-0.430885	0.0112091	Mito
Q9WTX2	Ctrl-KO vs. Ctrl-WT	-0.435067	0.000434408	Mito
Q8K199	Ctrl-KO vs. Ctrl-WT	-0.435474	0.00612744	Mito
P41216	Ctrl-KO vs. Ctrl-WT	-0.435789	0.000579942	Mito
Q9QYY9	Ctrl-KO vs. Ctrl-WT	-0.43835	0.00292691	Mito
Q5U458	Ctrl-KO vs. Ctrl-WT	-0.439827	1.49811e-07	Mito
Q8BVI4	Ctrl-KO vs. Ctrl-WT	-0.444275	1.93074e-06	Mito
P28230	Ctrl-KO vs. Ctrl-WT	-0.450486	0.0256575	Mito
O35465	Ctrl-KO vs. Ctrl-WT	-0.450702	0.00431577	Mito
P63030	Ctrl-KO vs. Ctrl-WT	-0.454528	0.0165931	Mito
Q9WVA2	Ctrl-KO vs. Ctrl-WT	-0.455064	9.0317e-05	Mito
Q8VCR2	Ctrl-KO vs. Ctrl-WT	-0.457875	0.00287647	Mito
Q63880	Ctrl-KO vs. Ctrl-WT	-0.459209	8.27193e-05	Mito
Q80UG1	Ctrl-KO vs. Ctrl-WT	-0.45922	0.0458166	Mito
Q91YX5	Ctrl-KO vs. Ctrl-WT	-0.460398	0.00751787	Mito
Q61070	Ctrl-KO vs. Ctrl-WT	-0.460839	0.000740259	Mito
P42925	Ctrl-KO vs. Ctrl-WT	-0.46142	0.0254752	Mito
O35969	Ctrl-KO vs. Ctrl-WT	-0.463771	0.00321175	Mito
Q64685	Ctrl-KO vs. Ctrl-WT	-0.466404	0.00110129	Mito
Q9EP96	Ctrl-KO vs. Ctrl-WT	-0.469175	0.0278008	Mito
P56213	Ctrl-KO vs. Ctrl-WT	-0.469492	0.000109336	Mito
Q8BGD8	Ctrl-KO vs. Ctrl-WT	-0.46995	0.0227518	Mito
P16045	Ctrl-KO vs. Ctrl-WT	-0.470115	0.0254096	Mito
P09813	Ctrl-KO vs. Ctrl-WT	-0.471013	0.0498688	Mito
Q9WV68	Ctrl-KO vs. Ctrl-WT	-0.479292	0.048283	Mito
Q9DBK0	Ctrl-KO vs. Ctrl-WT	-0.485817	0.0372062	Mito
P62077	Ctrl-KO vs. Ctrl-WT	-0.487335	0.000865569	Mito
Q8CGF5	Ctrl-KO vs. Ctrl-WT	-0.489888	0.00121729	Mito
Q8BYU6	Ctrl-KO vs. Ctrl-WT	-0.490218	0.00706957	Mito
Q91V92	Ctrl-KO vs. Ctrl-WT	-0.490821	0.0176762	Mito
P13707	Ctrl-KO vs. Ctrl-WT	-0.494758	0.00799112	Mito
P53808	Ctrl-KO vs. Ctrl-WT	-0.497142	9.12242e-05	Mito
Q9D1L0	Ctrl-KO vs. Ctrl-WT	-0.499876	0.0127608	Mito
O88844	Ctrl-KO vs. Ctrl-WT	-0.501423	1.7652e-05	Mito
Q9QY30	Ctrl-KO vs. Ctrl-WT	-0.502322	3.90638e-06	Mito
Q923D2	Ctrl-KO vs. Ctrl-WT	-0.503289	4.22181e-05	Mito
Q9CZS1	Ctrl-KO vs. Ctrl-WT	-0.504844	0.0202089	Mito
Q9CQX2	Ctrl-KO vs. Ctrl-WT	-0.508054	0.00107031	Mito
Q3UP75	Ctrl-KO vs. Ctrl-WT	-0.511283	0.00104904	Mito
Q8R1G2	Ctrl-KO vs. Ctrl-WT	-0.512922	0.000471853	Mito
P97370	Ctrl-KO vs. Ctrl-WT	-0.513209	3.25136e-05	Mito
O88455	Ctrl-KO vs. Ctrl-WT	-0.515169	0.00135383	Mito
Q9DCN1	Ctrl-KO vs. Ctrl-WT	-0.518786	0.00273452	Mito
Q9DCT8	Ctrl-KO vs. Ctrl-WT	-0.526857	0.0459832	Mito
P14246	Ctrl-KO vs. Ctrl-WT	-0.529056	0.00583179	Mito
Q8VCG4	Ctrl-KO vs. Ctrl-WT	-0.529953	0.00250545	Mito
O08601	Ctrl-KO vs. Ctrl-WT	-0.533488	8.98932e-05	Mito
P37040	Ctrl-KO vs. Ctrl-WT	-0.533939	1.65959e-06	Mito
P21440	Ctrl-KO vs. Ctrl-WT	-0.538057	0.000194963	Mito
Q8BGS7	Ctrl-KO vs. Ctrl-WT	-0.540081	3.4135e-08	Mito
Q9QXX4	Ctrl-KO vs. Ctrl-WT	-0.540904	4.34139e-07	Mito
P34914	Ctrl-KO vs. Ctrl-WT	-0.54195	2.62196e-05	Mito
Q8BP40	Ctrl-KO vs. Ctrl-WT	-0.542062	0.00268882	Mito
P62075	Ctrl-KO vs. Ctrl-WT	-0.547162	0.000333798	Mito
Q91X34	Ctrl-KO vs. Ctrl-WT	-0.551262	0.000327272	Mito
Q8VDG7	Ctrl-KO vs. Ctrl-WT	-0.554375	0.00262476	Mito
Q61907	Ctrl-KO vs. Ctrl-WT	-0.559058	0.001922	Mito
Q9Z0R9	Ctrl-KO vs. Ctrl-WT	-0.562314	1.02517e-05	Mito
Q9Z2I0	Ctrl-KO vs. Ctrl-WT	-0.565334	3.99997e-07	Mito
Q9EP75	Ctrl-KO vs. Ctrl-WT	-0.566679	0.00026533	Mito
A2AS89	Ctrl-KO vs. Ctrl-WT	-0.566936	0.0284553	Mito
Q9QXD6	Ctrl-KO vs. Ctrl-WT	-0.569184	4.82478e-06	Mito
Q8BXV2	Ctrl-KO vs. Ctrl-WT	-0.571451	7.07859e-06	Mito
Q9QXZ6	Ctrl-KO vs. Ctrl-WT	-0.571703	0.00153596	Mito
Q8BMS1	Ctrl-KO vs. Ctrl-WT	-0.5732	0.0162322	Mito
P70694	Ctrl-KO vs. Ctrl-WT	-0.575472	0.000133826	Mito
Q99MZ7	Ctrl-KO vs. Ctrl-WT	-0.576538	0.018027	Mito
P15105	Ctrl-KO vs. Ctrl-WT	-0.577342	0.0215473	Mito
Q71RI9	Ctrl-KO vs. Ctrl-WT	-0.581921	0.00129818	Mito
Q91X83	Ctrl-KO vs. Ctrl-WT	-0.583226	0.000233019	Mito
Q9Z2Z6	Ctrl-KO vs. Ctrl-WT	-0.584497	2.67976e-05	Mito
Q7TPH6	Ctrl-KO vs. Ctrl-WT	-0.584557	0.000593211	Mito
Q99J47	Ctrl-KO vs. Ctrl-WT	-0.590211	0.000144256	Mito
Q9CRB8	Ctrl-KO vs. Ctrl-WT	-0.594356	0.00520634	Mito
Q5F285	Ctrl-KO vs. Ctrl-WT	-0.594725	0.0265386	Mito
P50431	Ctrl-KO vs. Ctrl-WT	-0.598685	8.71925e-09	Mito
Q9DCT5	Ctrl-KO vs. Ctrl-WT	-0.598696	0.00129154	Mito
Q9DCM2	Ctrl-KO vs. Ctrl-WT	-0.600958	1.83295e-05	Mito
Q9DCN2	Ctrl-KO vs. Ctrl-WT	-0.601306	6.13466e-06	Mito
Q8BGY7	Ctrl-KO vs. Ctrl-WT	-0.602613	0.000784859	Mito
P47740	Ctrl-KO vs. Ctrl-WT	-0.605525	0.0144316	Mito
Q9JJL3	Ctrl-KO vs. Ctrl-WT	-0.611463	8.86901e-05	Mito
Q9WUR2	Ctrl-KO vs. Ctrl-WT	-0.612691	1.24106e-05	Mito
Q9D023	Ctrl-KO vs. Ctrl-WT	-0.615524	0.00289028	Mito
B2RX12	Ctrl-KO vs. Ctrl-WT	-0.62139	3.10962e-07	Mito
Q99J08	Ctrl-KO vs. Ctrl-WT	-0.630475	1.65158e-09	Mito
Q8VE09	Ctrl-KO vs. Ctrl-WT	-0.631897	0.00161816	Mito
Q9D7I5	Ctrl-KO vs. Ctrl-WT	-0.633096	0.0184409	Mito
Q8K2I9	Ctrl-KO vs. Ctrl-WT	-0.634925	0.0314247	Mito
O09158	Ctrl-KO vs. Ctrl-WT	-0.638405	2.93163e-05	Mito
P01898	Ctrl-KO vs. Ctrl-WT	-0.640531	0.00105517	Mito
Q8VCT4	Ctrl-KO vs. Ctrl-WT	-0.645502	5.50919e-05	Mito
Q8R0Y8	Ctrl-KO vs. Ctrl-WT	-0.646017	7.06732e-06	Mito
Q9ET01	Ctrl-KO vs. Ctrl-WT	-0.647326	0.00244951	Mito
Q9JJW0	Ctrl-KO vs. Ctrl-WT	-0.65472	3.8447e-06	Mito
Q8BHI7	Ctrl-KO vs. Ctrl-WT	-0.656241	0.0246683	Mito
Q5FW57	Ctrl-KO vs. Ctrl-WT	-0.662084	0.000128595	Mito
Q61268	Ctrl-KO vs. Ctrl-WT	-0.662928	0.000620541	Mito
Q8VC26	Ctrl-KO vs. Ctrl-WT	-0.66438	0.0120686	Mito
Q8QZT1	Ctrl-KO vs. Ctrl-WT	-0.670898	4.68513e-06	Mito
Q91XC9	Ctrl-KO vs. Ctrl-WT	-0.671602	0.000460519	Mito
Q8VC30	Ctrl-KO vs. Ctrl-WT	-0.683447	0.000942369	Mito
P97742	Ctrl-KO vs. Ctrl-WT	-0.683598	0.000550866	Mito
Q921G7	Ctrl-KO vs. Ctrl-WT	-0.686249	1.12669e-07	Mito
P58710	Ctrl-KO vs. Ctrl-WT	-0.692943	5.11628e-07	Mito
P23589	Ctrl-KO vs. Ctrl-WT	-0.697694	2.63826e-07	Mito
Q920L5	Ctrl-KO vs. Ctrl-WT	-0.710325	0.00527039	Mito
P50172	Ctrl-KO vs. Ctrl-WT	-0.711864	3.29658e-09	Mito
O08966	Ctrl-KO vs. Ctrl-WT	-0.716286	6.8879e-08	Mito
Q922D8	Ctrl-KO vs. Ctrl-WT	-0.736171	1.05877e-09	Mito
Q61694	Ctrl-KO vs. Ctrl-WT	-0.748506	0.023162	Mito
Q8BIG7	Ctrl-KO vs. Ctrl-WT	-0.748585	0.00114234	Mito
Q8BNI4	Ctrl-KO vs. Ctrl-WT	-0.763491	0.00454791	Mito
P31809	Ctrl-KO vs. Ctrl-WT	-0.765399	1.02011e-09	Mito
P56654	Ctrl-KO vs. Ctrl-WT	-0.765467	0.00170642	Mito
Q9JIM1	Ctrl-KO vs. Ctrl-WT	-0.766396	5.43595e-06	Mito
Q9DBG1	Ctrl-KO vs. Ctrl-WT	-0.772054	9.66954e-08	Mito
P48410	Ctrl-KO vs. Ctrl-WT	-0.80228	4.55382e-06	Mito
Q80XN0	Ctrl-KO vs. Ctrl-WT	-0.806153	4.65848e-07	Mito
Q62264	Ctrl-KO vs. Ctrl-WT	-0.82389	0.0234123	Mito
Q64521	Ctrl-KO vs. Ctrl-WT	-0.82921	2.63787e-05	Mito
P55096	Ctrl-KO vs. Ctrl-WT	-0.850363	6.56649e-06	Mito
Q8BWN8	Ctrl-KO vs. Ctrl-WT	-0.86014	0.00140871	Mito
Q62452	Ctrl-KO vs. Ctrl-WT	-0.863307	2.23231e-07	Mito
Q61391	Ctrl-KO vs. Ctrl-WT	-0.870676	7.55025e-06	Mito
P51660	Ctrl-KO vs. Ctrl-WT	-0.871602	0.0059949	Mito
P19096	Ctrl-KO vs. Ctrl-WT	-0.882145	1.77436e-05	Mito
Q8K3K7	Ctrl-KO vs. Ctrl-WT	-0.896596	1.72408e-09	Mito
Q9QYR7	Ctrl-KO vs. Ctrl-WT	-0.908468	0.0242847	Mito
P05201	Ctrl-KO vs. Ctrl-WT	-0.928321	0.0297368	Mito
Q9QXF8	Ctrl-KO vs. Ctrl-WT	-0.977233	0.00066741	Mito
O08756	Ctrl-KO vs. Ctrl-WT	-1.00433	3.6048e-09	Mito
P04939	Ctrl-KO vs. Ctrl-WT	-1.08185	7.09876e-08	Mito
Q8VCN5	Ctrl-KO vs. Ctrl-WT	-1.11245	8.44403e-10	Mito
Q9Z211	Ctrl-KO vs. Ctrl-WT	-1.12656	0.000666733	Mito
Q9D826	Ctrl-KO vs. Ctrl-WT	-1.15	6.68318e-09	Mito
Q8VCB3	Ctrl-KO vs. Ctrl-WT	-1.15699	0.00271815	Mito
P53657	Ctrl-KO vs. Ctrl-WT	-1.22994	7.53099e-07	Mito
P16015	Ctrl-KO vs. Ctrl-WT	-1.23017	1.04859e-06	Mito
Q9QXE0	Ctrl-KO vs. Ctrl-WT	-1.2727	2.24774e-06	Mito
P29758	Ctrl-KO vs. Ctrl-WT	-1.44197	3.91812e-07	Mito
B2RY56	Ctrl-KO vs. Ctrl-WT	-1.50808	1.51132e-05	Mito
Q8VCH0	Ctrl-KO vs. Ctrl-WT	-1.57352	0.000124553	Mito
Q9DBE0	Ctrl-KO vs. Ctrl-WT	-1.57859	1.41697e-08	Mito
O88962	Ctrl-KO vs. Ctrl-WT	-1.71141	1.25858e-10	Mito
O08705	Ctrl-KO vs. Ctrl-WT	-2.07265	3.33067e-14	Mito
Q6TCG2	Ctrl-KO vs. Ctrl-WT	-2.5718	2.85327e-14	Mito
Q8VCW4	DEN-KO vs. DEN-WT	3.1101	0.0116388	Mito
P20852	DEN-KO vs. DEN-WT	1.89062	8.74275e-10	Mito
P62806	DEN-KO vs. DEN-WT	1.74446	7.11413e-05	Mito
P52840	DEN-KO vs. DEN-WT	1.71133	2.57572e-14	Mito
Q8VC49	DEN-KO vs. DEN-WT	1.70998	9.77026e-11	Mito
P43277	DEN-KO vs. DEN-WT	1.59576	3.1232e-06	Mito
P12791	DEN-KO vs. DEN-WT	1.46363	3.93667e-08	Mito
P10922	DEN-KO vs. DEN-WT	1.45542	0.000303507	Mito
P16331	DEN-KO vs. DEN-WT	1.37381	5.57263e-09	Mito
Q91XV3	DEN-KO vs. DEN-WT	1.35407	0.00288575	Mito
P43274	DEN-KO vs. DEN-WT	1.31554	0.000233577	Mito
Q9JLJ5	DEN-KO vs. DEN-WT	1.28825	0.00513866	Mito
P12790	DEN-KO vs. DEN-WT	1.26182	0.000522019	Mito
Q62433	DEN-KO vs. DEN-WT	1.24353	1.96899e-07	Mito
Q9D816	DEN-KO vs. DEN-WT	1.21706	1.01588e-08	Mito
O89020	DEN-KO vs. DEN-WT	1.20434	0.0269226	Mito
Q8JZV9	DEN-KO vs. DEN-WT	1.12584	6.82754e-12	Mito
P51658	DEN-KO vs. DEN-WT	1.0892	6.42819e-14	Mito
P40936	DEN-KO vs. DEN-WT	1.06241	3.60202e-10	Mito
Q99KK2	DEN-KO vs. DEN-WT	1.05961	5.53406e-08	Mito
Q01237	DEN-KO vs. DEN-WT	1.03167	0.0141192	Mito
O88908	DEN-KO vs. DEN-WT	1.01762	2.26111e-10	Mito
P56593	DEN-KO vs. DEN-WT	1.00888	2.12053e-14	Mito
Q8BGG9	DEN-KO vs. DEN-WT	0.982839	0.000216462	Mito
Q9JL35	DEN-KO vs. DEN-WT	0.975915	1.13704e-05	Mito
P33267	DEN-KO vs. DEN-WT	0.974779	2.14784e-10	Mito
P11679	DEN-KO vs. DEN-WT	0.974209	5.98324e-07	Mito
P09803	DEN-KO vs. DEN-WT	0.944786	1.49365e-07	Mito
Q9QZQ8	DEN-KO vs. DEN-WT	0.912818	0.000412103	Mito
Q69ZX8	DEN-KO vs. DEN-WT	0.912522	0.000799704	Mito
Q9D312	DEN-KO vs. DEN-WT	0.908758	0.000534689	Mito
P45376	DEN-KO vs. DEN-WT	0.908699	0.000449953	Mito
Q8K370	DEN-KO vs. DEN-WT	0.905283	1.95564e-06	Mito
P43276	DEN-KO vs. DEN-WT	0.891827	0.000118516	Mito
O35945	DEN-KO vs. DEN-WT	0.860684	3.50678e-09	Mito
P14733	DEN-KO vs. DEN-WT	0.840386	0.00200801	Mito
Q9R112	DEN-KO vs. DEN-WT	0.840184	7.0667e-09	Mito
Q9JKW0	DEN-KO vs. DEN-WT	0.835141	0.0464264	Mito
P05784	DEN-KO vs. DEN-WT	0.805041	0.000101342	Mito
P00186	DEN-KO vs. DEN-WT	0.793542	0.00124213	Mito
Q8BK72	DEN-KO vs. DEN-WT	0.766157	0.00154408	Mito
Q8C5W0	DEN-KO vs. DEN-WT	0.746563	0.000633349	Mito
Q571E4	DEN-KO vs. DEN-WT	0.736915	1.26299e-06	Mito
P48678	DEN-KO vs. DEN-WT	0.727665	0.00529697	Mito
Q9D7S7	DEN-KO vs. DEN-WT	0.720629	0.000973292	Mito
Q61133	DEN-KO vs. DEN-WT	0.720411	2.27749e-05	Mito
O89053	DEN-KO vs. DEN-WT	0.692237	9.2561e-06	Mito
Q9QZN4	DEN-KO vs. DEN-WT	0.691736	0.00360412	Mito
Q08857	DEN-KO vs. DEN-WT	0.689283	0.00188228	Mito
P31428	DEN-KO vs. DEN-WT	0.677587	0.0492246	Mito
Q9JII6	DEN-KO vs. DEN-WT	0.67755	0.000213339	Mito
Q6XVG2	DEN-KO vs. DEN-WT	0.670878	0.00146566	Mito
Q9WVT6	DEN-KO vs. DEN-WT	0.667863	0.00213006	Mito
Q99KP3	DEN-KO vs. DEN-WT	0.65653	1.21771e-09	Mito
Q64459	DEN-KO vs. DEN-WT	0.644639	0.00349275	Mito
P16125	DEN-KO vs. DEN-WT	0.643561	0.000100297	Mito
Q61301	DEN-KO vs. DEN-WT	0.637874	0.00327954	Mito
P28656	DEN-KO vs. DEN-WT	0.632282	0.0429841	Mito
Q3THS6	DEN-KO vs. DEN-WT	0.626435	0.00206437	Mito
Q99L13	DEN-KO vs. DEN-WT	0.619198	0.000141761	Mito
P97315	DEN-KO vs. DEN-WT	0.61767	0.000216605	Mito
O54754	DEN-KO vs. DEN-WT	0.617625	0.0159805	Mito
P57746	DEN-KO vs. DEN-WT	0.609557	0.00261624	Mito
P54071	DEN-KO vs. DEN-WT	0.606337	0.0103854	Mito
Q78KK3	DEN-KO vs. DEN-WT	0.605613	0.00105813	Mito
O08738	DEN-KO vs. DEN-WT	0.596147	0.000479124	Mito
P52430	DEN-KO vs. DEN-WT	0.59522	0.00015819	Mito
Q9Z2N8	DEN-KO vs. DEN-WT	0.589389	0.000707178	Mito
P62500	DEN-KO vs. DEN-WT	0.576282	0.00341193	Mito
P51855	DEN-KO vs. DEN-WT	0.575104	2.39565e-05	Mito
Q9JLQ0	DEN-KO vs. DEN-WT	0.569446	0.0226896	Mito
P24549	DEN-KO vs. DEN-WT	0.56932	0.0111842	Mito
Q61733	DEN-KO vs. DEN-WT	0.561961	0.0416492	Mito
Q91X77	DEN-KO vs. DEN-WT	0.558534	0.0111797	Mito
Q9Z1F9	DEN-KO vs. DEN-WT	0.530528	0.0457432	Mito
P29416	DEN-KO vs. DEN-WT	0.522975	0.00799086	Mito
B9EJ86	DEN-KO vs. DEN-WT	0.520545	0.0197484	Mito
Q8R1Q8	DEN-KO vs. DEN-WT	0.518862	0.00193159	Mito
Q8VC12	DEN-KO vs. DEN-WT	0.517302	0.00124376	Mito
Q9DBA8	DEN-KO vs. DEN-WT	0.515899	1.00805e-05	Mito
Q00915	DEN-KO vs. DEN-WT	0.51161	4.88758e-05	Mito
O09131	DEN-KO vs. DEN-WT	0.509041	0.0459266	Mito
Q62167	DEN-KO vs. DEN-WT	0.505269	0.040553	Mito
Q9JHI5	DEN-KO vs. DEN-WT	0.497284	3.43733e-07	Mito
P35492	DEN-KO vs. DEN-WT	0.497169	5.98973e-05	Mito
Q61490	DEN-KO vs. DEN-WT	0.496117	0.000265364	Mito
Q8R0N6	DEN-KO vs. DEN-WT	0.490161	7.27788e-05	Mito
Q99PL5	DEN-KO vs. DEN-WT	0.482128	0.0361929	Mito
P53395	DEN-KO vs. DEN-WT	0.481081	0.00239743	Mito
O89112	DEN-KO vs. DEN-WT	0.47498	0.000781548	Mito
Q61879	DEN-KO vs. DEN-WT	0.472929	0.00282222	Mito
P20060	DEN-KO vs. DEN-WT	0.469488	0.000150985	Mito
P19324	DEN-KO vs. DEN-WT	0.468446	0.00492739	Mito
Q8VCC2	DEN-KO vs. DEN-WT	0.467858	0.000878306	Mito
Q9EQ20	DEN-KO vs. DEN-WT	0.467302	3.37968e-06	Mito
P05063	DEN-KO vs. DEN-WT	0.462218	0.0147969	Mito
P24457	DEN-KO vs. DEN-WT	0.454335	0.0498802	Mito
Q3TEA8	DEN-KO vs. DEN-WT	0.454204	0.00279546	Mito
Q91VF2	DEN-KO vs. DEN-WT	0.451859	0.00154023	Mito
P00329	DEN-KO vs. DEN-WT	0.451273	0.000209819	Mito
P61164	DEN-KO vs. DEN-WT	0.447159	0.0118899	Mito
O70475	DEN-KO vs. DEN-WT	0.446114	9.18391e-05	Mito
O88533	DEN-KO vs. DEN-WT	0.443314	0.00210762	Mito
Q3UZZ6	DEN-KO vs. DEN-WT	0.441701	0.0108189	Mito
P47738	DEN-KO vs. DEN-WT	0.440304	0.000503616	Mito
P63158	DEN-KO vs. DEN-WT	0.439649	0.0106176	Mito
O54749	DEN-KO vs. DEN-WT	0.436906	0.0174993	Mito
P52019	DEN-KO vs. DEN-WT	0.426251	0.0217076	Mito
Q8C1B7	DEN-KO vs. DEN-WT	0.424428	0.00499887	Mito
Q924T2	DEN-KO vs. DEN-WT	0.422583	0.0229567	Mito
Q9JLV6	DEN-KO vs. DEN-WT	0.420557	0.00186455	Mito
Q99L47	DEN-KO vs. DEN-WT	0.420542	0.000934385	Mito
Q3TC72	DEN-KO vs. DEN-WT	0.419861	0.0184403	Mito
Q8VDJ3	DEN-KO vs. DEN-WT	0.412979	0.00129831	Mito
Q3UNX5	DEN-KO vs. DEN-WT	0.412924	0.00503301	Mito
Q9WVA4	DEN-KO vs. DEN-WT	0.411362	8.63544e-05	Mito
Q6P069	DEN-KO vs. DEN-WT	0.41018	8.73686e-05	Mito
Q3ULD5	DEN-KO vs. DEN-WT	0.409584	1.56372e-05	Mito
Q91YR9	DEN-KO vs. DEN-WT	0.409541	0.0218502	Mito
P50285	DEN-KO vs. DEN-WT	0.407922	0.00176638	Mito
Q60605	DEN-KO vs. DEN-WT	0.40552	0.000473591	Mito
P39054	DEN-KO vs. DEN-WT	0.401724	0.0157153	Mito
Q8BZ09	DEN-KO vs. DEN-WT	0.397647	0.00186278	Mito
Q91VW3	DEN-KO vs. DEN-WT	0.396384	0.0164142	Mito
Q76M72	DEN-KO vs. DEN-WT	0.395276	0.0342721	Mito
O70303	DEN-KO vs. DEN-WT	0.392165	0.022582	Mito
Q9DCL9	DEN-KO vs. DEN-WT	0.391981	0.00294336	Mito
Q9D379	DEN-KO vs. DEN-WT	0.389997	0.021036	Mito
Q8BWT1	DEN-KO vs. DEN-WT	0.387398	0.000965509	Mito
Q9DCX8	DEN-KO vs. DEN-WT	0.387252	4.67656e-07	Mito
Q8CI43	DEN-KO vs. DEN-WT	0.384911	0.0153622	Mito
Q9QXS1	DEN-KO vs. DEN-WT	0.384301	0.0022063	Mito
P63005	DEN-KO vs. DEN-WT	0.382321	0.00496097	Mito
Q99KQ4	DEN-KO vs. DEN-WT	0.382116	0.0260436	Mito
P45952	DEN-KO vs. DEN-WT	0.379899	0.000723205	Mito
P10518	DEN-KO vs. DEN-WT	0.379184	0.00358345	Mito
A0JNU3	DEN-KO vs. DEN-WT	0.377519	0.0169269	Mito
Q99K67	DEN-KO vs. DEN-WT	0.375633	0.000500484	Mito
Q61176	DEN-KO vs. DEN-WT	0.373468	0.000903745	Mito
Q63886	DEN-KO vs. DEN-WT	0.373415	0.000859812	Mito
Q9D7G0	DEN-KO vs. DEN-WT	0.370989	0.00220322	Mito
Q3THE2	DEN-KO vs. DEN-WT	0.368461	0.012246	Mito
P58771	DEN-KO vs. DEN-WT	0.368103	0.0475927	Mito
Q64471	DEN-KO vs. DEN-WT	0.363034	3.09972e-05	Mito
Q9R008	DEN-KO vs. DEN-WT	0.355838	0.0456547	Mito
P60122	DEN-KO vs. DEN-WT	0.352294	0.00349037	Mito
Q3TLP5	DEN-KO vs. DEN-WT	0.352088	0.00347464	Mito
Q99JR1	DEN-KO vs. DEN-WT	0.351036	0.000969407	Mito
Q8CIM7	DEN-KO vs. DEN-WT	0.351033	0.000132367	Mito
Q3URE1	DEN-KO vs. DEN-WT	0.348716	0.00710927	Mito
Q60597	DEN-KO vs. DEN-WT	0.346798	0.000653349	Mito
Q9EPK2	DEN-KO vs. DEN-WT	0.345764	0.0212196	Mito
Q9EQQ2	DEN-KO vs. DEN-WT	0.345021	0.0318014	Mito
O35857	DEN-KO vs. DEN-WT	0.343142	0.0315295	Mito
Q9WVJ3	DEN-KO vs. DEN-WT	0.342752	9.13802e-05	Mito
Q3TW96	DEN-KO vs. DEN-WT	0.340164	0.0367052	Mito
Q9JLZ3	DEN-KO vs. DEN-WT	0.337573	1.02515e-06	Mito
Q11136	DEN-KO vs. DEN-WT	0.336946	0.0408896	Mito
Q9WUM4	DEN-KO vs. DEN-WT	0.335973	0.00314391	Mito
Q91XD4	DEN-KO vs. DEN-WT	0.335643	0.0018725	Mito
Q9DBW0	DEN-KO vs. DEN-WT	0.335492	0.0177425	Mito
Q60854	DEN-KO vs. DEN-WT	0.334871	0.000918074	Mito
Q9CQN1	DEN-KO vs. DEN-WT	0.333297	0.00313174	Mito
P21614	DEN-KO vs. DEN-WT	0.32907	0.0431497	Mito
O35166	DEN-KO vs. DEN-WT	0.326998	0.00255388	Mito
Q91XE4	DEN-KO vs. DEN-WT	0.324109	0.00244356	Mito
Q8BFR5	DEN-KO vs. DEN-WT	0.321112	0.0110937	Mito
Q8R1K1	DEN-KO vs. DEN-WT	0.318647	0.00101488	Mito
Q99MR8	DEN-KO vs. DEN-WT	0.31549	0.00284379	Mito
Q3UDW8	DEN-KO vs. DEN-WT	0.314645	0.000274625	Mito
Q8C2Q3	DEN-KO vs. DEN-WT	0.312278	0.0265946	Mito
Q9Z2I8	DEN-KO vs. DEN-WT	0.312113	0.0103299	Mito
Q8QZR5	DEN-KO vs. DEN-WT	0.311033	0.000266304	Mito
Q8BWQ1	DEN-KO vs. DEN-WT	0.30746	2.22607e-07	Mito
Q8K010	DEN-KO vs. DEN-WT	0.304043	0.0266124	Mito
Q8VI94	DEN-KO vs. DEN-WT	0.303274	0.0173095	Mito
Q9DAW9	DEN-KO vs. DEN-WT	0.301729	0.0385233	Mito
Q8CHT0	DEN-KO vs. DEN-WT	0.301465	0.000318944	Mito
Q91XD7	DEN-KO vs. DEN-WT	0.300122	0.00156259	Mito
Q99020	DEN-KO vs. DEN-WT	0.297257	0.0444131	Mito
P97372	DEN-KO vs. DEN-WT	0.29419	0.0185868	Mito
Q99K48	DEN-KO vs. DEN-WT	0.294062	0.0319923	Mito
Q9D172	DEN-KO vs. DEN-WT	0.289448	0.00535742	Mito
Q8BRF7	DEN-KO vs. DEN-WT	0.288643	0.0258837	Mito
Q8VCI0	DEN-KO vs. DEN-WT	0.286984	0.00738138	Mito
Q8BI08	DEN-KO vs. DEN-WT	0.286271	0.024852	Mito
Q99PG0	DEN-KO vs. DEN-WT	0.284223	0.01987	Mito
Q9R0M5	DEN-KO vs. DEN-WT	0.282924	0.0245356	Mito
P68368	DEN-KO vs. DEN-WT	0.280351	0.00128336	Mito
P68254	DEN-KO vs. DEN-WT	0.280038	0.00823699	Mito
Q3USZ8	DEN-KO vs. DEN-WT	0.275897	0.00167044	Mito
Q91V12	DEN-KO vs. DEN-WT	0.273147	0.00676299	Mito
Q9DAR7	DEN-KO vs. DEN-WT	0.272521	0.0443507	Mito
Q9ER88	DEN-KO vs. DEN-WT	0.270062	0.0109449	Mito
Q8BMK4	DEN-KO vs. DEN-WT	0.267672	0.0361779	Mito
Q6PB66	DEN-KO vs. DEN-WT	0.267473	0.0120044	Mito
Q99PT1	DEN-KO vs. DEN-WT	0.266328	0.00255187	Mito
O70572	DEN-KO vs. DEN-WT	0.264891	0.0233735	Mito
P97478	DEN-KO vs. DEN-WT	0.26428	0.0115417	Mito
P08249	DEN-KO vs. DEN-WT	0.262606	3.3979e-08	Mito
P54822	DEN-KO vs. DEN-WT	0.262316	0.0312549	Mito
Q64331	DEN-KO vs. DEN-WT	0.261569	0.0255988	Mito
Q91X52	DEN-KO vs. DEN-WT	0.260829	0.00895239	Mito
Q9WVA3	DEN-KO vs. DEN-WT	0.258646	0.0449841	Mito
Q99K01	DEN-KO vs. DEN-WT	0.258421	0.0494826	Mito
P61922	DEN-KO vs. DEN-WT	0.258295	0.0066647	Mito
Q9D0S9	DEN-KO vs. DEN-WT	0.257647	0.0127517	Mito
P50247	DEN-KO vs. DEN-WT	0.256357	0.00733189	Mito
Q8BJ64	DEN-KO vs. DEN-WT	0.255708	0.0253535	Mito
Q9D2G2	DEN-KO vs. DEN-WT	0.253544	0.0126183	Mito
P06802	DEN-KO vs. DEN-WT	0.252689	0.000711384	Mito
Q91W52	DEN-KO vs. DEN-WT	0.252029	0.0163127	Mito
Q6ZQI3	DEN-KO vs. DEN-WT	0.250647	0.0064723	Mito
P14152	DEN-KO vs. DEN-WT	0.25047	0.00266828	Mito
O55022	DEN-KO vs. DEN-WT	0.247265	0.0361511	Mito
Q810B6	DEN-KO vs. DEN-WT	0.246433	0.0398186	Mito
P97494	DEN-KO vs. DEN-WT	0.245615	0.0283547	Mito
Q9CZR8	DEN-KO vs. DEN-WT	0.245305	0.0231565	Mito
P35700	DEN-KO vs. DEN-WT	0.243463	0.0032152	Mito
Q8CGK3	DEN-KO vs. DEN-WT	0.241278	0.0218176	Mito
Q62448	DEN-KO vs. DEN-WT	0.240878	0.0414847	Mito
P06797	DEN-KO vs. DEN-WT	0.237373	0.0299587	Mito
O09159	DEN-KO vs. DEN-WT	0.23654	0.0200111	Mito
P42208	DEN-KO vs. DEN-WT	0.236169	0.000879281	Mito
Q6P1B1	DEN-KO vs. DEN-WT	0.233162	0.0349638	Mito
Q9DCD0	DEN-KO vs. DEN-WT	0.232117	0.0495764	Mito
Q9DCW4	DEN-KO vs. DEN-WT	0.228983	0.00930738	Mito
Q9JHU2	DEN-KO vs. DEN-WT	0.227021	0.0288093	Mito
Q9DC61	DEN-KO vs. DEN-WT	0.226455	0.00260088	Mito
P49312	DEN-KO vs. DEN-WT	0.224419	0.0439777	Mito
Q8CG76	DEN-KO vs. DEN-WT	0.222628	0.0251012	Mito
P11725	DEN-KO vs. DEN-WT	0.218338	0.0235585	Mito
[truncated: 1,111 more rows]
