# Supplementary material for: A new class of protein biomarkers based on subcellular distribution: application to a mouse liver cancer model
Source: Sci Rep. 2019 May 6;9:6913. doi: 10.1038/s41598-019-43091-z (PMC6502816; doi:10.1038/s41598-019-43091-z)
Supplement: Supplementary file 7 — Dataset 6 [file 41598_2019_43091_MOESM7_ESM.xlsx]

## Sheet: lysate input ML
Table 6. The lysate input gene lists for classifications analysis include the significant proteins/data type with evidence of mitochondrion localization.
#gene	Ctrl	Ctrl	Ctrl	Ctrl	Ctrl	Ctrl	Ctrl	Ctrl	Ctrl	Ctrl	Ctrl	Ctrl	Ctrl	Ctrl	DEN-treated	DEN-treated	DEN-treated	DEN-treated	DEN-treated	DEN-treated	DEN-treated	DEN-treated	DEN-treated	DEN-treated	DEN-treated	DEN-treated	DEN-treated	DEN-treated
A2AS89	12.8079	11.8902	11.589	11.8807	11.9777	11.8384	11.9384	13.0187	13.1047	12.8385	12.7893	13.0262	12.7775	12.0159	13.0075	12.0846	11.7749	12.0302	11.7165	11.6025	11.7951	12.6899	12.6749	12.6666	12.7814	12.411	12.8313	12.6741
B1AR13	10.862	10.6443	10.4443	10.5272	10.1778	10.5062	10.4562	10.8741	10.8317	10.7702	10.9907	10.7626	10.745	10.5736	10.2886	10.4382	9.99904	10.2921	10.5001	10.4741	10.327	10.7516	10.6752	10.5792	10.6981	10.78	10.6675	10.8505
O08600	11.8534	11.9497	11.6705	11.7085	11.3415	11.8973	11.7973	11.6732	11.977	12.0722	11.9774	11.7238	11.7142	11.5565	12.1473	11.4103	11.8539	11.6507	11.3163	11.5543	11.9816	11.9446	11.9903	12.1473	11.9587	12.1585	12.1114	11.787
O08709	15.4067	14.9661	15.0597	15.1197	15.0156	14.8661	14.9661	15.5051	15.4355	15.4522	15.2766	15.4517	15.3281	15.2392	15.6262	15.3225	15.2193	15.2198	15.3079	15.393	15.2423	15.3216	15.2456	15.3238	15.265	15.2367	15.4388	15.4211
O08715	9.62568	9.20522	9.30808	9.09145	9.33666	9.01542	9.01542	9.63932	9.56784	9.7877	9.47047	9.8531	9.57601	9.43531	9.97398	9.61057	9.45187	9.24658	8.9587	9.10808	9.49462	9.7979	9.63844	9.70315	9.68591	9.47646	9.36268	9.9094
O09131	13.4231	14.0738	13.9153	13.8938	14.2831	14.3219	14.1219	13.6791	13.8006	13.7665	13.813	13.6877	13.8452	14.2823	14.1628	13.9455	14.147	13.8976	14.0221	14.2173	14.2775	13.5154	13.4261	13.5304	13.6479	13.6345	13.8371	13.522
O35129	13.1818	12.946	12.8993	12.8636	12.8276	12.82	12.82	12.9571	13.258	13.1558	13.2061	13.1821	13.1093	12.897	13.0801	12.9226	12.8233	12.8342	12.8477	12.8418	13.4032	12.841	12.8249	13.1946	13.0586	12.9215	13.2141	12.9022
O35435	9.54558	9.06967	9.5054	9.34796	9.56734	9.45297	9.65297	9.64076	9.49255	9.78289	9.49437	9.67032	9.4577	9.50575	9.8039	9.52353	9.78007	10.0506	9.6644	9.8446	9.6976	9.70786	9.71144	9.68977	9.68956	10.0087	9.73627	9.54489
O35465	11.0202	10.8633	10.7474	10.7736	10.9705	10.8831	10.9831	11.0467	11.1901	11.1473	11.0552	10.9643	11.2052	11.0977	10.9324	11.0768	10.7992	11.0047	10.9601	10.8984	11.1101	11.1937	11.1326	11.1311	11.1857	10.898	11.0995	11.0489
O35945	14.0597	14.5244	14.5865	14.6052	14.716	14.4453	14.3453	14.0025	13.8798	13.7039	13.7149	13.6899	13.5852	14.7326	13.4597	14.8414	14.4073	14.4319	14.6895	14.5797	14.206	13.8583	13.8171	13.9485	13.7195	13.6128	13.1703	13.8004
O55125	13.9406	13.6565	13.872	13.8048	13.686	13.8831	13.7831	13.9469	14.0334	13.9059	13.863	14.0329	13.9152	13.8217	13.9229	13.6988	13.6739	13.5475	13.5632	13.5955	13.3391	13.5623	13.6394	13.8838	13.8351	13.5196	13.9609	13.8258
O88844	15.5041	15.2648	14.9173	14.8329	15.204	15.3209	15.1209	15.4375	15.6054	15.4811	15.5161	15.5004	15.4316	15.2761	15.6068	15.277	15.3321	15.2936	15.2922	15.3137	15.4447	15.4265	15.3637	15.4909	15.3203	15.3646	15.4015	15.4604
P03888	11.7073	11.9202	11.8205	11.4241	11.4576	11.5794	11.5794	11.0873	11.9042	11.6864	11.5809	11.6103	11.7019	11.614	10.9262	11.5348	11.2752	11.2904	11.3373	11.2929	11.2942	11.5041	11.3457	11.3911	11.5244	10.8517	11.3766	11.4825
P03911	9.88302	10.1866	10.3644	9.20653	10.0477	9.87734	9.77734	9.62379	9.72317	10.0914	10.1002	9.99116	9.98929	9.91108	9.6349	9.66668	9.57622	9.36465	9.49213	9.50962	9.62836	9.38271	9.62865	9.79894	9.58317	9.58251	9.4077	9.48977
P06745	13.3991	13.1857	13.1058	13.1106	13.4203	13.0392	13.0392	13.4012	13.1817	13.237	13.2969	13.5319	13.4218	13.3379	13.8365	13.281	13.1667	13.4092	13.416	13.541	13.592	13.621	13.4949	13.8151	13.6372	13.5749	13.6965	13.7479
P06801	16.0206	14.1096	13.2038	13.1014	14.3026	13.496	13.696	15.6915	15.1944	14.8357	15.3229	15.3197	15.0858	14.3718	15.6722	14.2301	14.1444	13.0231	14.3214	14.8973	14.4217	15.411	15.2137	15.7126	15.278	14.2249	14.9478	15.1363
P08228	15.0164	14.3777	14.5163	14.5417	14.4465	14.3842	14.1842	14.5494	14.5751	14.5611	14.6415	14.7891	14.5812	14.4137	15.2705	15.2255	15.2614	14.9633	14.9571	15.2696	14.9854	15.3355	14.7283	15.1636	15.0805	15.1667	15.2459	15.2764
P09103	15.3208	15.1575	15.396	15.3755	15.3302	15.4117	15.4117	15.4613	15.4837	15.2159	15.3423	15.379	15.4185	15.4002	15.0503	15.4119	15.3031	15.4207	15.3067	15.0816	15.0791	15.0755	15.3076	15.0274	15.3563	15.3221	15.1324	15.2263
P11725	15.4425	15.5043	15.4398	15.5166	15.2727	15.526	15.526	15.623	15.5824	15.6443	15.3804	15.6886	15.5938	15.4752	15.6226	15.5737	15.7813	15.5756	15.4098	15.7699	16.0384	15.6072	15.3191	15.6688	15.7053	15.7014	15.8356	15.6486
P19096	14.7763	13.1463	12.7262	12.648	13.1726	12.8934	12.8934	14.7197	14.1925	14.0597	14.2998	14.2082	13.8723	13.4983	14.8153	13.178	13.1741	12.7268	13.1181	13.6005	13.608	14.4958	14.4038	14.9208	14.3037	13.5209	14.0637	13.9746
P20108	14.5541	14.0979	14.1467	14.1707	13.7602	13.8631	13.8631	14.4162	14.3816	14.3067	14.3517	14.3661	14.2608	13.9149	14.2773	13.8633	14.0914	13.9256	13.7277	13.9417	14.0588	14.2734	14.1756	14.492	14.314	14.4811	14.2552	14.2392
P23589	12.7644	11.1917	11.1534	11.4477	11.5283	11.3221	11.2221	12.4738	12.7553	12.6447	12.662	12.5424	12.3603	11.0701	12.3167	11.3977	11.4818	11.3941	11.383	11.7434	11.9881	12.6228	12.3546	12.6892	12.4699	12.648	12.6214	12.4039
P24270	15.4253	15.1867	14.4633	14.5711	14.4033	15.323	15.223	15.1511	15.3069	15.2322	15.2719	14.4842	15.2227	14.6231	15.2446	15.2557	15.2127	14.8297	15.0882	15.3387	15.7917	15.1717	15.2343	15.2854	15.1618	14.8012	15.1824	15.1513
P29758	13.9736	11.809	11.7459	11.9453	11.8914	11.8827	11.7827	13.9161	14.331	13.3716	13.4943	14.1628	13.1821	11.7471	13.4342	11.7995	11.7335	11.5975	11.307	11.6346	11.8844	13.3325	12.9177	13.2484	12.8	13.3728	12.7074	12.7515
P31786	15.4107	15.0994	14.7247	14.8522	14.974	14.8927	14.9927	15.1558	15.1298	15.1014	15.204	15.2416	14.9491	15.1188	15.4933	15.1622	15.3571	15.1935	15.2538	15.2469	15.6209	15.2022	14.967	15.1555	15.1665	15.1718	15.2693	15.2152
P35486	14.3327	13.7277	13.7459	13.8904	13.6227	13.5503	13.5503	14.0948	14.0377	13.996	14.0177	14.1359	13.9642	13.7426	14.0868	13.7239	13.7409	13.8479	13.4763	13.7137	13.4202	13.9596	13.7663	14.0786	13.9508	14.0108	14.3497	14.0976
P36552	12.4457	12.3024	12.3703	12.2512	12.4682	12.495	12.495	12.4988	12.6073	12.4111	12.4697	12.0924	12.1321	12.4958	12.1616	12.5366	12.3243	12.527	12.3214	12.4858	12.0601	12.1514	12.1143	12.2262	11.9369	12.2633	12.0913	12.1055
P40142	15.3712	15.2932	15.141	15.0091	15.3297	15.3559	15.1559	15.3029	15.0113	15.0652	15.1514	15.1478	15.2016	15.2753	15.3908	15.3992	15.3155	15.2856	15.5181	15.5773	15.303	15.2742	15.3168	15.2381	15.4056	15.2067	15.351	15.3608
P40630	11.3767	10.903	10.9392	11.1193	11.0377	10.8892	10.9892	11.207	11.3892	11.4744	11.4367	11.5425	11.4071	11.2426	10.9414	11.193	11.18	11.104	11.106	11.3674	11.5983	11.2791	11.0625	11.0403	11.3014	11.2065	11.3116	11.4715
P42125	13.9752	13.4232	13.3089	13.2723	13.3439	13.3978	13.2978	13.8041	13.8712	13.7626	13.739	13.6399	13.6269	13.5718	13.9202	13.7052	13.2884	13.2764	13.4307	13.389	14.06	13.5634	13.3875	13.5536	13.6914	13.4153	13.7633	13.4993
P46656	13.7674	12.7714	12.8766	12.9054	12.9679	12.4675	12.3675	13.5272	13.4266	13.3188	13.1874	13.5845	13.1799	12.9398	13.5552	13.4909	13.2259	13.1217	13.1072	13.1942	12.5475	13.66	13.5728	13.5134	13.6343	13.5759	13.4007	13.614
P47738	15.9197	15.836	15.8728	15.8512	15.907	15.8989	15.8989	16.1197	16.0477	15.7604	15.7818	15.9548	15.7993	15.9747	15.8735	15.9006	15.8609	15.8592	15.8041	15.9407	16.359	15.5412	15.6031	15.7608	15.7955	15.5767	15.9389	15.6871
P47740	13.8984	12.904	12.6728	12.7433	13.1695	12.8944	12.9944	13.5122	13.7485	13.0844	13.6599	13.3387	13.1614	13.2456	13.6938	13.28	12.8999	12.8316	13.0227	13.1352	13.8506	13.1598	13.1975	12.9183	13.0875	12.7338	13.17	13.1662
P48410	10.8666	10.4156	10.2399	10.6291	10.4258	10.4642	10.4642	10.6112	10.8355	10.503	10.6408	10.7199	10.5807	10.2684	10.2413	10.4184	10.2421	10.2208	10.2967	10.3113	10.4575	10.494	10.5802	10.5229	10.5334	10.3353	10.4679	10.5856
P50431	14.7432	13.6749	13.5758	13.5984	13.6969	13.5838	13.5838	14.6802	14.4747	14.5507	14.5331	14.5101	14.3476	13.9508	14.6246	13.9156	13.8133	13.4737	13.7157	14.0425	13.3965	14.626	14.5098	14.6294	14.4822	14.4429	14.4414	14.4681
P50544	13.7315	13.4696	13.3681	13.3544	13.369	13.4496	13.4496	13.831	13.7212	13.7516	13.6344	13.7955	13.7232	13.563	13.5942	13.4827	13.5304	13.3405	13.4452	13.6249	13.5182	13.4911	13.3318	13.4796	13.5514	13.691	13.8177	13.6276
P50637	9.77642	9.38367	9.3686	8.75726	8.0341	9.34553	9.24553	9.21216	9.30977	9.67675	9.75928	9.46321	9.43181	8.49875	9.38576	10.0581	9.3582	9.55942	10.0866	9.71746	10.4458	9.85619	9.82136	9.54971	9.85877	9.61299	10.005	10.0418
P51174	13.4299	12.7476	12.3133	12.055	12.6	12.4749	12.4749	13.0891	13.1948	12.7299	12.8414	13.1768	12.8179	12.8269	12.5617	12.9563	13.0562	13.0528	12.8037	12.8555	12.9557	13.0578	12.9705	13.1723	13.3001	13.1042	13.4583	13.1552
P51660	13.9667	12.9653	13.1847	13.0996	13.2607	13.03	13.03	13.6718	13.6951	13.4586	13.6141	13.6707	13.555	13.2438	13.9918	13.238	13.2196	13.1575	13.3522	13.6028	14.0913	13.62	13.4752	13.5202	13.41	13.316	13.4713	13.4565
P52196	14.4164	14.1808	14.0709	14.0739	13.8366	13.8121	13.8121	14.2649	14.4997	14.4738	14.3295	14.5717	14.2126	14.0627	14.5409	13.8742	14.0541	14.0672	13.7617	14.0454	13.8864	14.2046	14.0609	14.3672	14.1315	14.3455	14.5594	14.2281
P52825	13.2052	12.7262	12.4906	12.4416	12.7928	12.882	12.782	13.2886	13.3331	13.0919	13.0614	13.187	13.0303	12.9386	13.2392	12.8028	12.6766	12.7094	12.6296	12.9058	13.3719	12.8128	12.8184	13.0052	12.9831	12.9051	13.1987	13.018
P54869	16.9568	14.9883	14.745	14.8413	15.4141	14.3622	14.2622	15.8374	16.2128	15.418	14.9947	16.0657	15.0947	14.9446	16.0022	16.3281	15.9697	16.0518	16.0988	16.4497	16.4768	16.6484	16.3892	16.7109	16.505	16.6531	16.5819	16.752
P55096	12.6571	11.6524	11.5896	11.3732	11.7951	11.5909	11.5909	12.1098	12.3305	12.2309	12.378	12.57	12.2422	11.7444	12.7518	11.6354	11.8119	11.5852	11.6559	11.9058	12.5235	12.2713	12.2371	12.3443	12.1415	12.0753	12.2293	12.19
P56379	11.027	10.6669	11.1923	10.3185	10.5332	11.0099	11.0099	10.4323	10.5243	9.59324	10.4081	10.4182	10.6612	10.6722	9.50916	10.5215	10.8672	11.1408	10.955	10.8811	11.2843	9.86219	10.1897	10.2417	10.5658	10.2771	10.1756	10.915
P61922	13.4102	13.6489	13.5974	13.4772	13.4197	13.5635	13.5635	13.4754	13.6148	13.6509	13.4432	13.5592	13.2912	13.506	13.3002	13.2374	13.4514	12.9419	12.8906	13.0282	13.2075	12.9311	13.0193	13.0961	12.9488	13.1372	13.0972	13.0045
P62077	10.691	10.7324	10.6569	10.6491	10.8288	10.4665	10.4665	10.9252	10.7571	11.0583	10.9575	10.9154	10.7675	10.6383	11.1706	10.6638	10.4448	10.2401	10.5318	10.5564	9.98843	10.8636	11.0267	10.0003	10.7787	10.9672	10.9143	10.8072
P62245	13.562	13.3996	13.2747	13.1061	13.1299	13.4648	13.4648	13.4137	13.3046	13.4365	13.5002	13.3057	13.3931	13.3957	13.8446	13.4454	13.4281	13.5228	13.8312	13.3798	14.4699	13.3975	13.2829	13.5244	13.247	13.4715	13.7077	13.5057
P62264	12.3572	12.4516	12.45	12.5635	12.421	12.4119	12.3119	12.1868	12.2588	12.4431	12.1639	12.2845	12.256	12.3319	12.3847	12.4581	12.5579	12.5977	12.7206	12.5745	12.7387	12.4645	12.7197	12.4893	12.5438	12.7298	12.4218	12.5161
P62270	14.1751	13.824	13.5373	13.4913	13.8958	13.4675	13.3675	13.6359	13.859	13.6229	13.2753	13.6699	13.3657	13.6222	14.1252	14.3573	14.3634	14.3987	14.6199	14.3462	15.1263	14.1909	14.3914	14.1369	14.1166	14.3902	14.3251	14.3915
P63030	11.8627	10.8485	10.9354	11.1259	11.274	10.802	10.702	11.5787	11.6172	11.3791	11.5713	11.7078	11.4411	11.2833	11.5694	11.1858	11.0428	10.9515	11.3393	11.2353	11.2385	11.4549	11.5522	11.5218	11.5189	11.4621	11.2686	11.722
P63038	14.5342	14.5448	14.5838	14.7548	14.3948	14.4235	14.6235	14.7766	14.7859	14.7786	14.7015	14.7624	14.7331	14.4929	14.9961	14.5015	14.5517	14.6218	14.2332	14.2482	14.353	14.5441	14.6581	14.5651	14.7606	14.7506	14.8948	14.6008
P70404	11.0813	10.5509	10.3203	10.4239	10.2266	10.4826	10.6826	11.284	11.2038	10.8696	11.1104	10.7187	10.7993	10.7028	10.7651	10.6477	10.6589	10.7788	10.4493	10.6124	9.87715	10.7055	10.8687	10.6772	11.0357	10.7461	11.0266	10.8108
P97493	11.1515	11.1932	11.0642	11.0095	11.2198	11.5061	11.4561	11.4375	11.3881	11.3068	11.4427	11.0399	11.4048	11.2622	10.5051	11.028	11.0758	10.687	10.6716	10.6941	9.72479	10.7768	11.4345	10.9294	11.2276	10.7771	10.6939	10.9789
P97742	12.7315	12.186	12.1142	12.1634	12.0476	12.0926	12.0926	12.8117	12.6259	12.6144	12.5682	12.4774	12.4822	12.0608	12.0416	12.1561	12.3823	12.0173	12.2363	12.3322	12.2505	12.7801	12.6769	12.7158	12.555	12.7913	12.3917	12.7083
P97807	14.0627	13.9304	13.971	14.0706	13.6757	13.8922	13.7922	14.0109	14.1007	14.1364	14.1261	14.2923	14.097	13.8223	14.3122	13.8606	13.9355	13.9869	13.6706	13.683	14.1281	14.112	13.8953	14.195	13.9796	14.4467	14.2647	14.0691
P99029	14.4913	14.7205	14.8934	14.9837	14.795	14.8129	14.7129	14.7724	14.5623	14.6656	14.5218	14.5986	14.6104	14.7957	14.8696	14.8396	14.889	14.9383	14.8821	14.9025	14.5144	14.6332	14.6306	14.8331	14.6837	14.818	14.8055	14.7236
Q07417	15.0707	14.6716	14.6365	14.6683	14.6112	14.8512	14.7512	14.9437	14.9614	14.9067	14.8475	15.0266	14.8812	14.6262	14.9715	14.7694	14.7361	14.7004	14.4061	14.5741	15.0193	14.7959	14.7748	14.905	14.799	14.8643	15.1252	14.8787
Q14C51	11.2783	11.1652	11.2237	11.2343	11.1306	11.4034	11.3034	11.4839	11.4832	11.1814	11.0933	10.9214	11.0742	11.2515	10.5671	11.0367	11.171	10.8536	10.8513	10.9255	11.0387	11.0577	10.9821	11.1435	11.2506	11.0562	10.9863	10.7604
Q14DH7	11.1229	10.3983	10.6933	10.7303	10.8673	10.4911	10.4911	10.8404	10.9231	10.4635	10.4266	10.5878	10.48	10.9199	10.6063	10.8255	10.3592	10.3826	10.4254	10.6211	11.1559	10.4372	10.2846	10.0781	10.3541	10.024	10.2361	10.2072
Q2TPA8	12.5812	12.14	11.8905	11.8731	12.2299	12.4452	12.3452	12.6176	12.6251	12.5147	12.4343	12.4443	12.173	12.1137	11.9332	12.0001	12.4267	12.0028	12.0554	12.3221	11.6154	12.4456	12.297	12.3402	12.3958	12.4546	12.2014	12.3462
Q3TC72	11.948	11.5232	11.116	11.1897	11.4318	11.4053	11.6053	11.7341	11.9154	11.7004	11.6783	11.6912	11.6844	11.4267	11.8045	11.6677	11.0506	11.5061	11.4747	11.5588	11.5519	11.4553	11.6007	11.7739	11.7002	11.1047	11.5816	11.6416
Q3TLP5	13.5572	13.6363	13.672	13.7099	13.8468	13.846	13.746	13.7546	13.772	13.62	13.55	13.7745	13.7761	13.7893	13.2383	13.6639	13.8103	13.6544	13.5399	13.6846	13.5591	13.475	13.55	13.4818	13.6297	13.4167	13.7183	13.6152
Q3U5Q7	11.1041	11.0363	11.3008	11.3927	10.9309	10.8954	10.9954	10.9319	10.8514	10.9914	10.9934	11.0195	11.0021	10.9494	11.2172	11.098	10.7807	11.1909	11.185	11.2255	11.0671	11.3118	11.0489	11.2848	11.166	11.2205	11.3317	11.1808
Q3UEG6	14.2653	14.0617	13.9937	14.0601	13.7204	13.865	13.765	13.406	14.2102	14.1609	14.1791	14.1191	13.9025	14.0539	13.7432	13.9298	13.5555	13.7183	13.1909	13.5783	13.4825	13.5357	13.5404	13.9882	13.4638	13.5297	13.1252	13.6244
Q3URS9	11.0772	11.109	11.284	11.1952	11.2147	11.3472	11.2472	11.2763	11.4583	11.4034	11.3852	11.2092	11.2671	11.1347	11.2725	10.9372	10.9823	10.8857	10.8459	11.1947	11.2531	11.003	11.0245	10.9479	11.0096	11.2929	11.1742	10.9128
Q571F8	11.5379	11.6246	11.4396	11.4799	10.9686	11.4236	11.6236	11.8258	11.4406	11.8749	11.9213	12.1489	11.88	11.3525	11.4745	11.2863	11.3767	10.8969	10.7676	10.9028	10.7751	11.4536	11.6575	11.4479	11.5493	11.516	11.8803	11.6068
Q5FW57	12.5462	11.0462	10.8778	10.7834	11.133	11.3672	11.2672	12.4126	12.5071	12.4637	12.3589	12.0603	12.2024	11.6514	12.4325	11.599	11.4477	11.4019	11.4661	11.51	11.3511	12.2531	12.1218	12.2012	12.4583	12.0474	12.288	12.1786
Q5SUC9	10.2198	9.86056	9.78	10.2573	9.84753	9.82561	9.82561	10.2245	10.1631	10.0636	10.0407	10.0981	9.98145	10.0054	10.2022	10.1128	9.87105	10.3063	10.1397	10.3367	10.4156	10.0655	10.2013	10.1545	10.2453	10.5328	10.2276	10.4129
Q5SWU9	13.1942	12.7376	12.4587	12.543	12.1492	12.883	12.783	13.2828	12.9172	12.9307	13.1104	12.8842	12.9603	12.8032	13.2281	12.4243	12.7291	12.5822	12.4335	12.9899	12.6955	13.1307	13.4411	13.6291	13.0462	13.0122	13.0825	12.9496
Q5U458	11.4626	10.9187	11.226	11.2746	11.1881	11.321	11.221	11.485	11.1564	11.545	11.4797	11.4153	11.524	11.2431	11.2778	11.179	11.1332	10.9191	10.9871	10.8647	10.9723	11.4378	11.2385	11.6292	11.3517	11.2275	11.3878	11.2661
Q60597	12.5307	12.9513	12.7172	12.6398	12.6704	12.5314	12.5314	12.7781	12.5376	12.5228	12.38	12.278	12.5572	12.7274	12.4531	12.449	12.6221	12.2981	12.4752	12.5461	12.6282	12.4251	12.5122	12.4715	12.4529	12.1969	12.5209	12.3773
Q60649	10.4198	10.5551	10.782	10.6572	9.93356	10.4954	10.4954	10.6202	10.5943	10.5127	10.3969	10.4015	10.4221	10.4659	10.1415	10.388	10.4086	10.3383	10.2738	10.5885	10.7941	10.2446	9.99552	10.0537	10.2342	10.3779	10.2009	10.3118
Q60931	11.4762	11.3341	11.2898	11.264	11.1593	11.4428	11.3428	11.5105	11.4294	11.395	11.4642	11.3921	11.528	10.6191	11.572	11.1862	11.4507	11.5976	11.2339	11.5444	11.7408	11.2773	11.4328	11.5127	11.4944	11.4627	11.6206	11.4834
Q61425	16.0954	15.6226	15.4506	15.5601	15.5986	15.438	15.638	15.9527	16.1553	15.8508	15.8684	15.8207	15.8391	15.8754	15.7402	15.7529	15.5369	15.5745	15.5104	15.7213	14.986	15.6851	15.607	15.6408	15.724	15.5266	15.9289	15.5991
Q64516	12.406	11.8485	11.6055	11.3575	11.6584	11.374	11.274	12.0853	12.0135	12.0825	12.173	12.1428	11.8996	11.6644	12.3515	11.9294	11.5788	11.9512	11.9241	11.8997	12.1614	12.1449	12.0773	12.1847	11.8465	12.1371	12.2219	12.135
Q64521	11.7208	10.7461	10.8104	10.7472	10.8659	10.8396	10.9396	11.6927	11.5611	11.2998	11.1359	11.3596	11.5184	11.3322	11.198	11.2542	10.661	10.778	10.8594	11.1843	11.493	11.2745	11.5691	11.4388	11.7276	11.2507	11.0916	11.5715
Q6P3A8	12.452	11.9164	11.8173	11.7928	11.8763	11.8489	11.8489	12.4785	12.2846	12.3669	12.2311	12.2102	12.0599	11.9362	12.1879	12.0465	11.8951	11.9054	11.7369	11.9342	11.4965	12.087	12.1222	12.2391	12.081	12.3076	12.209	11.954
Q71RI9	13.0859	12.5768	11.9536	11.9959	12.0879	12.3159	12.1159	12.906	13.1949	13.3097	13.1762	13.1393	13.2054	12.1454	13.5946	12.6872	12.0528	12.4412	12.1332	12.1894	11.8851	12.9195	12.947	13.3863	13.2433	12.7738	13.5792	13.4157
Q78IK2	11.6595	11.4681	11.4657	11.521	11.5925	11.4985	11.4985	11.5399	11.7935	11.6792	11.7099	11.6174	11.4342	11.6299	11.7523	11.4273	11.5043	11.3439	11.4402	11.7081	11.3602	11.4992	11.5331	11.7786	11.6429	11.7006	11.7096	11.4757
Q7TNG8	12.3625	11.931	12.2957	12.1773	11.9079	12.3914	12.1914	12.3888	12.3711	12.4135	12.2849	12.4658	12.3194	11.8382	12.9204	12.1132	12.1566	12.2975	11.8907	12.0652	12.0653	12.4683	12.2884	12.2321	12.5242	12.607	12.1522	12.3578
Q7TNS2	9.90293	9.67348	10.1282	10.0725	10.434	9.4156	9.3156	9.47021	9.83758	9.01719	9.30557	9.98617	9.49351	9.98696	10.0483	9.08088	8.7897	9.25452	8.56683	9.22814	9.896	9.28093	9.5988	9.41806	9.43147	8.74534	9.9351	9.112
Q80V03	9.47277	9.3747	9.0627	8.98416	9.17779	9.48669	9.38669	9.68417	9.19171	9.43348	9.65584	9.44355	9.67305	9.21733	9.10052	9.28557	9.59029	9.42352	9.38243	9.61289	9.8707	9.45313	9.55574	9.50517	9.54461	9.48688	9.46627	9.42977
Q80XL6	13.5682	12.12	12.1039	11.9383	12.0967	12.4611	12.3611	12.5654	12.8982	12.2664	12.3744	12.9111	12.213	12.2225	11.9141	12.9564	13.0989	12.9173	12.8084	13.1393	13.2042	13.3475	13.1342	13.3293	13.1223	13.092	13.4967	13.1889
Q80XN0	14.1817	13.4666	13.2248	13.154	13.519	13.5655	13.5655	14.3204	14.3612	13.9821	13.9675	13.925	13.847	13.6316	13.7576	13.364	13.3516	13.3733	13.3792	13.4554	13.3281	13.5155	13.6568	13.8515	13.811	13.4117	13.9573	13.8059
Q80Y14	11.6238	11.0725	11.0194	11.2972	11.2562	11.0776	11.0776	11.67	11.4863	11.4946	11.5357	11.5959	11.5982	11.2956	12.013	11.236	11.1961	11.2906	11.2094	11.2496	10.9353	11.2847	11.5457	11.4466	11.5254	11.3747	11.5559	11.689
Q8BFP9	12.1096	11.2834	11.353	11.5586	11.577	11.3918	11.2918	10.9748	11.9127	11.7737	11.7563	11.5529	11.4705	11.8324	12.2101	11.6541	10.8273	11.1764	11.076	11.4194	11.4533	11.747	11.7181	12.0086	11.6932	11.3111	11.6862	11.7968
Q8BGD8	10.7431	9.81145	9.59832	10.4342	10.2289	10.4818	10.3818	10.6815	10.6302	10.6822	10.649	10.7985	10.7005	10.4301	9.8804	10.6426	10.4429	10.3672	10.5707	10.451	9.90261	10.7139	10.7065	10.5982	10.7036	10.4148	10.3961	10.6669
Q8BGT5	12.6541	11.88	12.0242	11.976	11.8264	11.8967	11.8967	12.5054	12.4456	12.2102	12.1927	12.4559	12.0823	11.7005	12.2696	11.8656	11.8552	11.5903	11.4923	11.5741	11.1462	12.2648	12.2227	12.4064	12.086	12.2054	11.9197	11.9707
Q8BH59	10.8253	10.9381	10.7058	10.8046	10.9004	11.0542	11.0542	11.0117	11.4045	11.1405	10.6832	11.1064	11.3653	11.0322	10.9002	11.1195	10.4578	10.9025	10.9874	10.7149	10.3422	11.2659	11.2436	11.2198	11.3325	10.907	10.8465	11.3265
Q8BK72	9.22209	9.3918	9.50756	9.28324	9.4133	9.83151	9.93151	9.72157	9.68279	9.33854	9.45755	9.47882	9.32939	9.76067	8.35351	9.42465	9.32892	8.87713	9.0234	9.34076	8.09257	9.09288	8.7426	8.99895	9.53249	9.10429	8.66548	9.10024
Q8BMF4	13.1748	12.5431	12.5207	12.6006	12.574	12.4187	12.4187	13.1519	13.0483	12.75	12.9453	13.0164	12.8104	12.7792	12.8584	12.6492	12.6129	12.5006	12.4479	12.6496	12.902	12.8101	12.8656	12.9661	12.9506	12.5438	12.9587	12.7776
Q8BMS1	14.2122	13.5372	13.4542	13.477	13.5927	13.425	13.625	14.2433	14.4371	14.2251	14.2438	14.2513	14.2376	13.8328	14.001	13.6539	13.4037	13.4899	13.3865	13.6248	13.9532	13.9583	13.8433	14.0548	14.1219	13.7065	14.3178	14.0975
Q8BVI4	14.8027	14.1481	14.0498	14.0958	13.8919	13.8426	13.7426	14.5513	14.4827	14.62	14.4704	14.4982	14.2719	14.0355	14.5314	14.0368	14.3323	13.7844	14.0215	14.3104	13.262	14.6989	14.4572	14.8949	14.5009	14.7273	14.3814	14.5679
Q8BZ09	11.0144	10.8129	10.7772	11.0944	10.9433	10.8885	10.9885	10.6279	10.8927	10.9082	10.7501	10.8058	10.6339	10.9747	10.7672	10.9784	10.9541	10.9406	10.8847	11.1944	11.5322	10.6027	10.4362	10.8403	10.6905	10.2091	10.073	10.721
Q8CFJ7	11.5065	11.2498	11.4519	11.5074	11.0158	11.3983	11.1983	11.0517	10.9821	11.2011	11.5614	11.2888	11.2371	11.3213	11.0595	11.1918	11.056	11.0843	10.8018	11.0253	10.9695	11.1319	10.9905	11.2926	10.9569	11.0837	11.299	11.1602
Q8CG76	13.5916	13.5812	13.385	13.5152	13.7335	13.4517	13.6517	13.5249	13.7518	13.6523	13.6121	13.4997	13.669	13.7072	13.7442	13.6873	13.6524	13.7555	13.7607	13.7334	14.1047	13.6718	13.6007	13.6507	13.4964	13.5096	13.6632	13.7514
Q8CGK3	13.3212	13.4822	13.5022	13.4183	13.3552	13.5729	13.5729	13.5751	13.5632	13.3802	13.4454	13.4656	13.5872	13.4308	13.0606	13.2813	13.2952	13.2489	13.0786	13.1343	13.2939	12.95	13.2118	13.12	13.3069	13.0379	13.2971	13.187
Q8K0Z7	11.9192	11.6866	11.2689	11.3988	11.7307	11.8656	11.7656	12.2745	12.0022	11.9937	11.9447	12.174	11.8941	11.7874	11.4741	11.7913	12.0432	11.7361	11.6667	11.7499	11.7697	11.8574	11.5959	11.9986	11.8864	12.0763	12.054	11.7767
Q8K199	9.87518	9.34326	9.30867	9.32628	9.70291	9.52169	9.52169	10.0389	9.69531	9.90271	9.88067	10.1648	9.94288	9.47064	9.99818	9.80184	10.0623	9.40183	9.38232	9.51168	9.36097	9.82429	9.84486	10.1371	10.0237	9.5736	9.35628	10.2583
Q8K370	11.5894	12.5779	11.6508	11.7976	11.9335	12.3809	12.2809	11.8476	11.975	12.1196	11.6729	11.5382	11.8689	11.7955	11.5368	12.3258	12.4059	12.5693	12.3814	12.3449	13.3537	12.0002	11.9851	12.1857	11.9157	12.1214	12.3052	11.9361
Q8K4F5	11.1471	11.0657	10.9335	10.8704	10.8479	11.3245	11.1245	11.044	11.1957	11.0127	11.0929	11.148	11.2847	10.9243	11.2157	10.8713	10.7338	10.6129	10.6777	10.7041	10.6657	10.832	10.8853	10.7349	11.0866	10.7268	11.1122	10.9013
Q8QZT1	14.369	13.253	13.1467	13.1759	13.0031	12.8823	12.9823	13.8301	14.1368	14.1126	13.9624	14.0195	13.8266	13.2213	14.2421	13.5635	13.2861	13.2302	13.3001	13.3631	14.0746	13.8808	13.6658	14.1828	13.9516	13.8317	14.1865	14.0925
Q8R0F8	12.1819	11.9251	11.9592	11.7579	11.8386	12.3279	12.1279	11.978	12.2671	12.3067	12.2395	12.1678	12.2281	12.1008	12.2072	12.0212	11.9358	11.7288	11.8693	11.8157	11.6491	12.0539	12.1064	12.1758	12.2692	11.8081	12.2723	12.0773
Q8R0N6	11.6569	11.9269	11.8462	11.8632	11.6424	11.8915	11.9915	11.7258	11.7192	11.6173	11.595	11.5142	11.7168	11.8821	11.4172	11.8398	11.7004	11.609	11.2412	11.5136	12.0262	11.4001	11.4341	11.2184	11.3588	11.143	11.2766	11.3263
Q8R0Y6	16.2363	15.9484	15.7993	15.8476	15.7717	15.8844	15.8844	16.4738	16.3179	16.4044	16.2558	16.2513	16.1918	15.9598	16.282	15.9076	16.1207	15.5773	15.6741	15.9953	16.1999	16.3112	16.2809	16.4837	16.0708	16.4241	16.1875	16.1953
Q8R123	10.984	10.9994	11.0723	11.4072	10.9672	10.45	10.65	10.7373	10.8837	10.9359	10.8476	11.3265	10.5568	10.7989	11.2959	11.1296	11.1629	11.2658	11.1212	11.1583	11.2628	11.2308	11.0119	11.4147	11.0603	11.219	11.2957	11.0755
Q8R4H7	11.2242	11.4398	11.4688	11.4853	11.2154	11.5927	11.5927	11.4876	11.4271	11.6122	11.6037	11.4826	11.4836	11.241	11.1492	10.7936	11.1425	11.0307	10.8988	11.042	11.2264	11.1885	11.4027	11.3996	11.2233	11.3428	11.3243	11.0957
Q8R4N0	12.7986	11.9253	12.513	12.5475	11.9988	12.476	12.376	12.2965	12.1614	12.6616	12.7189	12.8795	12.6976	11.9983	12.7753	12.4646	12.45	12.5731	12.4804	12.4122	12.1314	12.5499	12.3258	12.7518	12.5422	12.4289	12.7985	12.6332
Q8VCF0	12.1199	11.6069	11.4823	11.6726	11.5157	11.4199	11.6199	12.2273	11.6014	11.7053	12.0572	11.8751	12.2221	12.0049	11.4744	11.3231	11.1566	11.3438	11.8484	11.3271	10.1247	12.0761	11.6092	11.6705	11.5609	12.0542	11.6477	11.6173
Q8VCH0	14.8359	13.1188	12.4252	12.5187	13.1093	13.0651	13.0651	14.4119	14.2607	13.5631	14.1946	13.9889	13.6635	13.1135	14.0858	13.0978	13.0079	12.3833	12.7638	13.0931	12.3547	13.9352	13.7347	13.8707	13.6221	12.715	13.3347	13.5497
Q8VCW8	13.2738	12.6664	12.5378	12.7078	12.8015	12.4498	12.6498	13.1843	13.1786	13.0187	13.0699	13.3826	13.1255	12.8486	13.2933	13.0047	12.6901	12.6861	12.5585	12.6577	13.3095	12.9471	12.8305	12.9419	13.0596	12.6936	13.0141	12.9385
Q8VCZ9	11.2492	11.3534	10.7451	11.0555	11.2355	11.4035	11.3035	11.8	11.359	11.6304	11.5349	11.5051	11.5204	11.0544	11.549	11.1216	11.4262	10.9267	11.1188	10.9126	11.2169	11.265	11.5607	11.3767	11.3685	10.9523	11.4741	11.6341
Q8VE38	11.1513	11.4096	11.1328	11.4152	11.4485	11.4785	11.6785	11.2344	11.394	11.214	11.382	11.1563	11.4055	11.516	11.148	11.601	11.396	11.4945	11.5325	11.4618	11.7238	10.9735	11.3461	11.1606	11.3687	10.6168	11.2323	11.2008
Q8VE95	10.2997	9.67563	9.87483	9.96466	9.97901	9.87995	9.77995	10.3737	10.3536	10.4419	10.2426	10.5865	10.2913	10.1774	10.8053	10.0088	9.94438	9.86332	9.55074	9.80191	10.0941	10.1146	9.94203	10.0622	10.2219	10.0932	10.2967	10.3407
Q91V92	14.1343	14.4536	13.5247	13.5435	13.9026	13.8444	13.8444	15.0807	14.4733	14.2513	14.5638	14.5257	14.2688	14.1741	14.9765	13.464	14.1359	13.3128	13.5732	14.2968	13.2854	14.9381	14.8499	14.91	13.7725	14.023	14.5983	14.3674
Q91VD9	13.0707	13.112	12.919	12.9992	13.1192	13.3429	13.1429	13.1314	13.2821	13.1571	13.109	13.1187	13.1479	13.18	12.8086	12.8409	12.9153	12.9871	12.8786	13.0485	13.0654	12.7734	12.8529	13.0455	12.9778	12.7337	12.8913	12.8181
Q91VS7	13.4863	13.0575	13.0727	13.1776	13.3676	13.354	13.254	13.7206	13.7616	13.6993	13.6086	13.6392	13.6339	13.173	13.4767	13.0994	13.1356	13.0573	13.248	13.2131	12.3681	13.5974	13.7485	13.6014	13.5325	13.5818	13.3908	13.4767
Q91WK1	11.4571	11.3404	11.6177	11.4749	11.3672	11.3698	11.2698	11.1334	11.1878	11.1587	11.3805	11.4011	10.8619	11.682	10.7179	11.3393	11.4197	11.2783	11.0958	11.3037	11.7988	11.1808	11.032	11.2762	11.0104	11.0445	10.9722	10.9802
Q91X52	13.7211	13.6524	13.6696	13.742	13.6436	13.4516	13.6516	13.7002	13.5875	13.6765	13.553	13.5909	13.5473	13.8084	13.75	14.1143	13.9331	13.6413	13.7727	14.0514	14.1729	13.8489	13.4752	13.7172	13.4755	13.7147	13.4932	13.6374
Q91XF0	13.1449	12.4776	12.6291	12.6375	12.5346	12.5086	12.4586	13.1437	13.0304	13.0619	13.016	13.2024	13.1337	12.577	13.6146	12.5508	12.7465	12.5604	12.5743	12.6359	13.0259	13.2722	13.2036	13.0843	13.1026	13.3666	13.2535	13.2532
Q91Z53	14.9455	14.5112	14.581	14.6487	14.536	14.4443	14.4443	14.7272	14.7518	14.9516	14.8162	14.8368	14.8281	14.6402	15.078	14.7919	14.8401	14.7625	14.7608	14.9166	14.3262	14.9576	14.7804	14.9489	14.8173	15.2829	15.0881	14.9402
Q920A7	11.0422	10.9774	10.9846	10.7839	10.9893	11.049	11.049	11.2329	11.066	11.1866	11.0841	10.9034	11.0638	10.9811	10.922	11.1597	11.2996	10.9349	11.0748	11.3243	11.6259	11.2527	11.1902	11.0166	11.1921	11.4491	11.2438	11.0765
Q921G7	14.0834	13.2863	13.3064	13.257	13.3862	13.3999	13.2999	13.9652	14.0825	13.9739	13.9552	13.9347	13.7816	13.5497	13.8382	13.6244	13.2682	13.3338	13.3826	13.4717	14.0219	13.7671	13.6023	13.9279	13.7793	13.7768	13.8738	13.8193
Q922D8	13.9583	13.3843	13.1998	13.3899	13.4864	13.4484	13.3484	14.2309	14.0399	14.1438	14.0315	13.9499	13.978	13.6273	14.1845	13.5876	13.5585	13.5124	13.5707	13.717	13.8796	14.007	14.0258	14.1991	14.0133	13.9951	14.162	14.009
Q924L1	9.63418	9.57772	8.93561	9.33301	9.67628	10.0367	10.0367	10.0371	9.81311	10.1089	9.56168	9.50196	9.71966	9.53679	9.57445	10.197	10.0962	9.89216	10.046	10.0616	10.5565	10.167	9.94313	10.2437	10.1599	10.4966	10.2342	9.94163
Q99J39	12.2007	12.0067	11.7124	12.0285	11.7937	11.8295	11.9295	12.2761	12.0905	12.4451	12.2023	12.1977	12.0569	11.8687	12.1333	11.6934	12.1145	11.7851	11.4829	11.7512	12.1061	12.0239	12.0755	12.0189	11.9294	12.3977	12.3099	12.1438
Q99J47	11.8411	10.943	11.0821	11.3135	10.9958	11.3404	11.1404	11.5316	11.5253	11.3096	11.3557	11.3712	11.312	11.1906	11.5705	11.1395	11.2185	11.1692	11.1119	11.2731	11.6045	11.5375	11.5607	11.4841	11.3375	11.4623	11.4066	11.3953
Q99JR1	11.3176	12.0485	11.7446	12.0848	11.9305	12.435	12.335	11.9278	11.6436	11.7947	11.5387	11.3961	11.8051	11.9299	12.0285	12.1419	12.4273	12.3491	12.1913	12.4963	12.7552	12.1031	11.7843	12.0488	12.1793	12.1451	12.2112	12.0258
Q99JY0	14.6128	14.0638	14.0077	14.0126	14.2637	14.0024	14.0024	14.7387	14.7447	14.6809	14.7307	14.8059	14.6501	14.2567	14.6458	14.0044	14.1818	14.0244	14.0003	14.1992	14.6079	14.3812	14.2262	14.3761	14.5035	14.4499	14.8433	14.5838
Q99K67	13.1962	13.5173	13.6137	13.5246	13.2523	13.5825	13.5825	13.386	13.3587	13.2917	13.2818	13.5558	13.0958	13.4299	13.1755	13.0294	13.5922	13.0722	12.9221	13.1239	12.7997	12.9779	12.7372	13.0342	12.8091	13.1846	13.0753	12.8473
Q99KR3	12.6582	13.2713	13.1046	13.0357	13.3587	13.3897	13.1897	13.0737	13.0316	12.8267	12.8311	13.0799	13.0159	13.2713	12.544	13.4	13.3922	13.2789	13.2563	13.3888	12.617	12.994	13.0268	13.1914	13.0472	12.772	12.7137	12.9543
Q99KR7	11.5672	11.5849	11.2325	11.4711	11.4306	11.4088	11.4088	11.4573	11.3912	11.2857	11.1801	11.2475	11.0702	11.5014	11.2703	11.6423	11.9472	11.7097	11.5932	11.6585	11.4295	11.2364	11.473	11.5821	11.1366	11.4355	11.4293	11.1154
Q99L04	13.3372	12.7293	12.814	12.8595	13.0684	12.8872	12.9872	13.0824	13.283	12.9525	13.066	13.2282	13.0786	13.105	13.2344	13.1505	12.9844	13.1404	13.2798	13.2385	13.1236	13.0649	13.0929	13.0665	12.9497	12.7386	12.9231	13.1599
Q99LB2	13.8252	13.2779	13.2694	13.3419	13.3617	13.3	13.2	13.6366	13.5875	13.4637	13.6515	13.7136	13.5391	13.2535	14.0111	13.5341	13.7149	13.396	13.5168	13.6013	13.4327	13.4765	13.2717	13.6061	13.4348	13.4686	13.6357	13.5264
Q99LB7	14.2752	13.7693	13.6422	13.8431	13.3659	13.5469	13.5469	14.1649	14.2428	14.3847	14.2307	14.3057	14.1302	13.4721	14.4387	13.4955	13.5745	13.5428	13.2558	13.4648	13.424	13.9562	13.6557	14.0512	13.9108	14.1873	14.3194	13.8486
Q99LC3	12.742	12.7082	12.6784	12.6532	12.6807	12.5742	12.5742	12.7933	12.7909	12.6841	12.6608	12.7189	12.6149	12.7597	12.4025	12.3599	12.5166	12.3997	12.2922	12.6311	12.291	12.5058	12.3485	12.7279	12.6039	12.3897	12.6528	12.4258
Q99LY9	11.8118	11.7635	11.7223	11.6751	11.7771	11.4631	11.6631	11.6979	11.8458	11.8389	11.8319	11.8123	11.6666	11.8714	11.1571	11.6154	11.5265	11.6453	11.556	10.9582	11.1543	11.5754	11.6422	11.7607	11.6498	11.4427	11.688	11.5467
Q99MN1	11.908	11.8032	11.8095	12.0234	11.921	12.0543	12.0543	11.9176	11.8531	11.8644	11.8237	11.842	11.8169	11.8878	12.4409	12.0139	12.0473	11.995	12.026	11.9812	12.1124	12.0136	12.1287	12.042	11.9417	12.0636	12.0988	12.0093
Q99MN9	13.5407	13.149	13.1842	13.2256	13.0235	13.0681	13.0681	13.4986	13.4183	13.3959	13.2201	13.4352	13.3189	12.9943	13.3636	13.2385	13.3143	13.1938	13.0058	13.1934	13.5213	13.3252	13.2696	13.5161	13.3501	13.5441	13.564	13.3535
Q9CPQ8	12.7079	12.0814	11.5225	11.6511	11.9517	11.8431	11.8431	12.1826	12.5068	12.2288	11.6192	12.3781	11.4949	12.125	11.9682	12.865	12.8897	12.8865	12.7124	12.841	13.2298	12.8379	12.7769	13.0129	13.1011	12.8998	13.107	12.9638
Q9CPR5	10.9581	10.6143	11.0877	10.3186	10.5535	10.4764	10.4764	9.64321	10.7905	10.5248	10.6636	10.7513	10.4775	10.7584	9.89486	10.4244	8.9607	10.0932	10.2235	9.96234	10.1037	10.1123	10.514	9.8982	10.6727	9.4664	10.1771	9.95387
Q9CQL5	10.1741	9.90483	9.80905	9.42681	9.8544	9.84904	9.94904	10.2224	9.84254	10.0541	10.0958	10.1782	10.0811	10.2614	10.2666	10.0261	10.3165	9.93079	10.1013	10.3736	10.5002	10.2408	9.86416	10.2761	10.1321	10.546	10.0294	10.1916
Q9CQQ7	13.6787	13.6716	13.6059	13.6778	13.5936	13.5663	13.5663	14.0177	13.8224	14.0031	13.8976	14.0281	13.9848	13.6839	13.6822	13.5527	13.6869	13.3664	13.6574	13.7019	13.9097	13.589	13.5734	13.6775	13.777	13.5904	13.7658	13.7133
Q9CR62	12.3677	12.5415	12.5979	12.2389	12.377	12.4844	12.4844	12.5896	12.5213	12.3442	12.416	12.1711	12.288	12.5509	12.073	12.2237	12.2205	12.1137	12.0135	12.0356	12.3807	12.0782	12.0617	12.0735	12.1806	11.9264	12.1536	11.8349
Q9CRB9	11.8951	11.6047	11.6649	11.6904	11.5479	11.5076	11.4576	12.0207	11.9725	12.0537	11.8653	11.9677	11.9043	11.613	11.9321	11.7447	11.4991	11.6483	11.682	11.8922	12.1851	11.9193	11.7526	11.9649	12.0723	11.7582	11.7735	11.966
Q9CRD0	11.2107	11.1134	10.5183	10.7121	10.9655	11.3836	11.2836	11.1572	11.0392	11.2812	11.1865	11.2028	11.014	10.8323	11.1689	10.9305	11.5562	11.2274	11.1894	11.6137	11.5538	11.2738	11.0282	11.4537	11.2972	11.6016	11.3615	11.2401
Q9CWX2	10.7241	10.7739	10.5448	10.876	10.7896	10.4885	10.6885	10.9921	11.0047	10.9961	10.8638	10.5717	10.9211	10.6302	10.9534	10.6575	11.0403	10.8262	10.8209	10.9927	11.1603	11.1401	11.0112	11.1662	10.9336	11.1712	11.019	11.0078
Q9CXI0	10.9755	11.664	11.9956	11.9731	11.6994	11.8132	11.9132	10.3804	11.2559	11.2272	10.965	11.1863	10.9497	11.2751	10.0842	10.0681	11.2794	10.9058	10.8156	11.0558	11.4582	10.6558	9.4102	10.672	11.1356	11.3266	10.891	10.8189
Q9CXV1	10.9134	10.8298	10.7262	10.8069	10.834	10.5327	10.5327	10.9174	10.8881	10.9622	10.9103	10.6411	10.8861	10.5953	11.5088	10.7058	11.028	10.6975	10.9695	10.9454	10.9583	11.0855	10.8211	10.9344	11.0697	11.1422	10.9172	11.0171
Q9CYH2	11.6224	12.0667	11.9545	12.2371	11.8415	12.0838	12.0838	11.8591	11.5847	11.6019	11.7688	11.4163	11.7028	11.924	11.5565	11.8096	12.0345	11.8179	11.9009	11.8338	12.0868	11.9857	11.8655	11.7679	11.8108	11.6336	11.6093	11.6637
Q9CZD3	12.0821	12.3346	12.3704	12.4737	12.2326	12.3586	12.2586	12.1985	12.0717	12.1702	12.0891	12.0029	12.0356	12.3297	11.9667	12.3359	12.2832	12.1553	12.2083	12.3396	12.2335	12.2893	12.1784	12.3851	12.2081	12.2064	12.077	12.2377
Q9CZP5	10.8183	10.8413	10.8424	10.711	10.7531	10.8939	10.7939	10.548	10.8702	10.6345	10.9044	10.7859	10.8666	10.8159	10.384	10.6414	10.2136	10.6078	10.4929	10.6586	10.7004	10.6851	10.6061	10.8056	10.6992	10.4215	10.5745	10.5941
Q9CZS1	12.6283	11.2755	11.1953	11.1819	10.9332	11.3207	11.2207	12.8585	12.4207	12.5433	12.2672	12.238	12.3807	11.202	12.4384	11.188	11.0289	10.8928	10.8355	10.7874	11.1908	12.5082	12.3644	12.5815	12.2863	12.3912	11.8858	12.1532
Q9CZU6	14.332	13.9108	13.6848	13.7573	13.9581	13.8402	13.7402	14.3822	14.2296	14.3009	14.3279	14.3963	14.2501	14.1339	14.4913	13.8689	13.9031	14.0158	13.713	13.8697	14.5268	14.1844	14.3214	14.1901	14.208	14.113	14.2881	14.2054
Q9D023	12.1928	11.6251	11.4635	11.4162	11.5734	11.4259	11.4259	11.8796	12.3197	11.9811	12.1534	11.9519	11.8825	11.6445	12.0132	11.3443	11.4498	11.5558	11.3698	11.3747	12.1467	11.7802	11.7491	12.0477	11.7177	11.5618	12.1543	11.727
Q9D051	13.4261	12.7953	12.7354	12.7364	12.7485	12.4367	12.6367	13.2735	13.2823	13.1248	13.1651	13.1688	13.1086	12.8838	13.4309	12.7584	12.665	12.82	12.683	12.8504	12.4867	13.0436	12.9735	13.2753	13.189	12.8443	13.4559	13.0483
Q9D0L7	9.73645	10.4064	10.1363	10.267	10.2746	10.4748	10.3748	10.2554	10.1451	10.1551	9.74095	10.076	9.89417	10.2956	9.74463	9.74468	9.82204	9.75007	9.84545	9.56777	9.79553	9.82131	10.0068	9.76987	10.1402	9.8724	9.72859	9.91007
Q9D0R2	12.9529	12.8566	12.7722	12.8409	12.8675	12.8607	12.7607	13.0651	13.009	13.0579	13.0053	12.9387	13.0632	12.9365	13.3383	12.9404	13.0075	13.0953	13.0074	13.1384	13.2317	13.2544	13.2212	13.4504	13.1106	13.1505	13.1233	13.2444
Q9D110	5.10002	5.94162	6.28315	5.27237	6.05358	5.58989	5.58989	7.36993	6.33879	5.35664	6.16548	6.44846	6.09964	4.99779	6.49084	6.33755	5.39287	4.6435	5.40087	5.38014	5.18667	6.93454	6.77382	6.75732	6.57156	6.52824	5.74427	6.59527
Q9D1L0	12.2884	11.8887	11.4709	11.5797	11.607	11.4792	11.6792	12.0608	12.3702	12.0697	12.1575	12.0637	11.6192	11.904	12.2112	11.9108	11.7207	11.4894	11.714	12.0188	11.3952	12.0086	11.6855	12.1049	11.8928	11.545	11.7713	11.9071
Q9D1N9	10.0669	9.78982	9.48835	9.5462	9.41962	9.86565	9.76565	9.82289	10.0094	9.83107	9.89993	9.76281	9.78605	9.78952	9.75283	9.56888	9.22916	8.86255	9.22526	9.42172	9.54208	9.77928	9.98131	9.59489	9.69789	9.04228	9.88848	9.74453
Q9D6K5	10.9158	10.906	11.0653	11.089	10.9724	11.0047	11.0047	11.0238	10.9644	11.1688	11.2335	11.1485	11.1371	10.9396	11.1997	10.9111	10.9205	11.0027	10.9226	10.8163	11.0384	11.0381	11.1477	11.2038	11.029	11.3107	11.326	11.0865
Q9D6R2	12.5802	12.1132	11.9822	12.0297	12.1949	12.0172	12.0172	12.5504	12.3467	12.4512	12.4589	12.5546	12.5162	12.2627	12.2849	12.4369	12.446	12.3477	12.1914	12.2408	12.4556	12.5586	12.6297	12.601	12.7486	12.7908	12.4762	12.7389
Q9D6Y7	13.3019	13.2001	13.2088	13.3047	13.3562	13.359	13.159	13.2736	13.3226	13.2187	13.3307	13.1247	13.1021	13.4572	13.3518	13.3532	13.2191	13.1458	13.2064	13.3764	13.6467	13.2027	13.1165	13.209	12.9126	13.1335	12.9845	13.0458
Q9D7B6	12.5587	12.3632	12.1617	12.1968	12.2655	12.3988	12.2988	12.5085	12.4831	12.4994	12.3969	12.3597	12.3667	12.3897	12.4762	12.1904	12.2988	12.0469	11.9937	12.2177	12.0632	12.201	12.1063	12.3483	12.2888	12.3279	12.3016	12.3203
Q9D7J9	12.4189	12.5008	12.3458	12.3397	12.0285	12.4788	12.3788	12.1599	12.4932	12.4063	12.2985	12.2382	12.1675	12.1158	11.8916	12.0502	12.0066	12.0316	12.0593	12.0291	12.2325	12.1585	12.2027	12.3203	12.0641	12.0579	12.1137	12.2408
Q9D8S4	8.75394	8.7981	8.96153	8.82201	8.74649	8.40284	8.60284	8.72147	8.56048	8.83183	8.78859	9.13931	8.82883	8.91013	9.19033	9.3065	9.03441	9.11369	9.02358	8.89723	9.31297	9.13548	8.54184	8.79573	8.88401	8.7176	8.46743	8.74932
Q9D8S9	11.0113	10.86	10.72	10.8179	10.6333	10.8745	10.7745	10.7605	10.8657	10.9003	10.7679	10.6524	10.7109	10.7784	10.6708	10.8099	11.0255	10.8906	10.8448	10.9339	11.2161	10.8763	10.8258	10.8677	10.7771	10.7707	10.8351	10.9337
Q9D8Y1	10.505	10.0837	10.2389	10.345	10.418	10.4491	10.3491	10.7549	10.5263	10.4629	10.6124	10.5207	10.6498	10.4851	10.6773	10.5885	10.2654	10.2629	10.3823	10.4479	10.7356	10.5761	10.5181	10.5286	10.516	10.4711	10.399	10.6217
Q9D9V3	12.9568	13.1108	12.9491	12.9744	12.9991	13.0342	13.0342	12.8907	12.8097	12.8218	12.7715	12.8322	12.8162	13.2069	12.4357	13.1121	13.2577	12.762	13.0625	13.3335	13.076	12.9992	13.0018	13.0466	12.8573	12.9322	12.3956	12.7755
Q9DBG1	14.0031	13.1424	13.4451	13.4482	13.3401	13.3925	13.1925	14.0135	14.0346	14.0033	13.9738	14.0122	13.8531	13.529	13.8279	13.4801	13.4172	13.2324	13.2527	13.5188	13.8634	13.8107	13.894	14.0243	13.82	13.7709	13.9219	13.8507
Q9DBL7	13.9474	13.4513	13.4418	13.4457	13.5775	13.563	13.563	13.9549	13.9165	13.7128	13.7882	13.7865	13.8192	13.5985	13.7941	13.6938	13.5242	13.4209	13.5735	13.4998	13.7348	13.7535	13.8064	13.6933	13.7097	13.5562	13.7639	13.7868
Q9DBM2	14.8475	14.3178	13.7852	13.8831	14.2675	14.387	14.287	14.6018	14.5074	14.0206	14.442	14.146	14.0871	14.2395	14.1773	13.9002	14.2091	13.4365	13.6542	14.0262	14.4872	14.1926	13.9542	14.1728	13.9743	13.3165	13.9497	13.8097
Q9DCM0	12.9411	12.736	12.8052	12.7168	12.7433	12.4238	12.6238	13.123	12.9762	13.3339	12.9453	13.2072	12.9219	13.0048	13.2795	12.6857	12.7255	12.7391	12.3992	12.8749	12.8665	12.9513	12.9202	13.306	13.1158	13.182	13.2236	12.8821
Q9DCM2	13.2645	12.6693	12.5133	12.5915	12.4219	12.4085	12.6085	13.1549	13.0092	12.8902	12.8209	12.7743	12.6368	12.6223	13.1126	12.4177	12.7215	12.2846	12.454	12.495	13.0936	12.8654	12.6923	12.6952	12.461	12.7202	12.6042	12.5676
Q9DCN2	14.4117	13.4832	13.3931	13.3677	13.4551	13.3996	13.2996	14.2043	14.0322	13.8828	14.0103	14.0866	14.0241	13.6396	14.1032	13.5585	13.6983	13.3778	13.4416	13.7666	13.8741	14.2902	14.4134	14.3183	14.2779	14.0452	14.061	14.1095
Q9DCT2	12.9017	12.9957	12.8365	12.8145	12.8429	12.8387	12.9387	13.0804	13.1144	12.8323	12.8609	12.8376	12.9273	12.9877	12.5447	12.6241	12.6546	12.631	12.5171	12.4969	12.9004	12.4561	12.7337	12.7475	12.7919	12.4801	12.8442	12.5596
Q9EQ80	11.1929	11.4422	11.3373	11.2507	11.3976	11.3334	11.2334	11.3912	11.2431	11.3466	11.2514	11.1925	11.4647	11.2638	11.3949	11.3728	11.5896	11.6674	11.4889	11.6753	11.9271	11.3637	11.3366	11.6884	11.2694	11.8028	11.5565	11.5762
Q9JHI5	13.9348	14.3131	14.2291	14.2764	13.9701	14.4778	14.3778	14.0294	14.0716	14.0975	14.0177	14.1804	14.0159	14.155	13.9312	14.0911	14.4122	13.8022	13.8069	14.0005	14.3583	13.7521	13.65	13.843	13.8675	13.9187	13.8479	13.8628
Q9JHS4	11.8159	11.6991	11.3988	11.4131	11.5572	11.436	11.636	11.8955	11.921	11.9268	11.8827	11.8926	11.6998	11.5977	11.9062	11.4945	11.7402	11.5234	11.3973	11.6085	12.0687	11.7693	11.5363	11.8133	11.6021	11.7929	11.8247	11.7764
Q9JK81	11.8613	12.2574	12.1488	12.2778	12.057	12.3315	12.1315	11.7974	11.882	11.9449	11.9389	11.8895	11.8945	12.0351	12.0053	12.1045	12.3008	12.197	12.1307	12.139	12.2987	12.0517	11.8825	12.1554	11.861	12.1781	12.2097	12.1144
Q9JKF7	10.8449	10.693	10.7463	10.6184	10.5932	11.043	11.043	10.8444	10.6405	10.7113	10.7073	10.7182	10.7853	10.7628	10.7398	10.6429	10.4299	10.5474	10.5477	10.2187	10.7329	10.5684	10.4626	10.3715	10.5749	10.6184	10.5963	10.4489
Q9JKL4	10.1371	8.76707	9.62268	9.52785	8.58502	10.0589	10.0589	10.0457	9.72646	9.86408	9.52389	9.70846	9.73417	10.0904	9.64002	10.1037	10.3414	9.8005	10.078	10.2174	10.0015	10.0554	9.79975	9.89999	9.69853	9.97054	9.93133	9.82453
Q9JKX6	10.3239	10.6691	10.7821	10.5932	10.8177	10.5544	10.5544	10.3066	10.4599	10.4075	10.4128	10.4729	10.4422	10.5063	11.0694	10.6982	10.7336	10.9855	10.8242	11.0329	11.1923	10.7951	10.3578	10.8995	10.5206	10.795	10.9487	10.6438
Q9JLJ2	15.3327	14.871	14.6541	14.636	14.7528	14.431	14.631	15.2386	15.1748	15.1619	15.107	15.0174	15.0233	15.0997	15.1544	15.0821	14.9248	14.6714	14.9395	15.2344	14.6077	15.191	14.9908	15.3114	15.0588	15.1813	15.1411	15.0969
Q9JLZ3	11.9842	12.38	12.2832	12.4657	12.3849	12.3831	12.2831	12.1807	12.1756	12.2723	12.0179	12.232	12.0471	12.217	11.8032	12.1511	12.7602	12.3946	12.3645	12.4447	13.032	12.035	11.9032	12.1205	11.9592	12.3807	12.4871	11.9699
Q9JM14	11.3775	11.5885	11.5028	11.3828	11.4198	11.4383	11.6383	11.3864	11.2354	11.425	11.2211	11.2867	11.3863	11.5076	11.3048	11.3689	11.7045	11.6422	11.7394	11.5374	11.877	11.3304	11.3862	11.401	11.3219	11.3969	11.5236	11.53
Q9QXX4	12.9551	12.4971	12.6463	12.7163	12.4595	12.4027	12.4027	12.938	13.0399	13.0116	12.9741	13.0033	12.9245	12.4442	13.0729	12.5271	12.4641	12.5064	12.5375	12.5617	13.1655	12.82	12.7251	13.1453	12.8265	12.8524	13.1732	12.8377
Q9QYA2	11.1288	10.9762	10.9541	10.8648	10.85	10.8933	10.7933	10.8744	10.9868	10.764	10.8668	10.7949	10.7726	10.7993	10.9413	11.0928	11.207	10.8347	10.9318	11.1701	11.5457	10.9575	10.9334	10.9104	11.1633	10.994	10.9479	11.2104
Q9QYF1	11.9328	11.3721	10.8749	10.899	11.1275	11.0645	11.0645	11.0826	11.3933	11.3999	11.6785	11.4206	11.3736	11.4008	11.5044	11.056	10.8338	11.046	10.9343	10.8848	11.1937	11.584	11.6877	11.8875	11.492	11.0222	11.1839	11.2002
Q9R112	11.9056	12.2464	12.3115	12.355	12.3144	12.4667	12.3667	12.0816	11.9756	11.859	11.9338	11.8954	11.7123	12.1076	12.2689	12.341	12.2461	12.3624	12.147	12.1226	12.9651	11.8202	11.8929	11.9427	11.9215	11.6614	11.7576	11.8323
Q9WUM5	14.048	13.9745	13.7886	13.7762	13.7598	13.8205	13.8205	13.9763	14.0525	14.0429	14.0016	14.062	13.8456	13.8281	14.1356	13.5515	13.8931	13.7552	13.6215	13.6777	13.3039	13.7865	13.6844	13.8773	13.6892	13.9576	13.94	13.8636
Q9WUR9	12.1368	11.6972	11.4917	11.5754	11.5377	11.5004	11.5004	11.9932	12.0505	12.0491	11.8744	12.0668	12.0251	11.7116	12.0695	11.5074	11.2643	11.7203	11.4927	11.5658	11.9698	11.8912	11.5732	12.0131	11.8757	12.2376	12.2073	12.1035
Q9WV98	10.6524	10.0664	10.0385	10.3731	10.2859	10.4258	10.4258	10.5492	10.5559	10.5684	10.621	10.7031	10.4799	9.98888	10.0525	10.5232	10.3193	10.1539	10.2811	10.3229	10.4332	10.4956	9.84949	10.4086	10.506	10.3989	10.4194	10.4246
Q9WVA2	11.182	11.1684	11.1515	11.1461	10.7824	11.3078	11.1078	11.1621	11.3844	11.365	11.4749	11.2658	11.2667	11.1744	11.2722	11.0683	11.0565	11.0216	11.0057	11.1645	10.578	11.0955	11.1432	11.256	11.1442	11.2782	11.335	11.1358
Q9WVD5	11.8214	12.4171	12.0059	12.1799	11.8509	12.4704	12.4704	12.2572	12.2515	12.1995	11.9619	12.0415	11.8309	11.8948	11.8122	11.7343	12.0609	11.9544	11.7843	11.7558	12.1371	11.6406	11.6386	11.854	11.8463	11.7073	11.7628	11.6586
Q9Z1P6	12.6008	12.5358	12.5483	12.4656	12.5142	12.4961	12.3961	12.5975	12.6065	12.6901	12.5578	12.4333	12.5439	12.5507	12.0477	12.3735	12.361	12.3159	12.4468	12.3551	12.6538	12.4463	12.2467	12.4654	12.4823	12.3787	12.2316	12.4565
Q9Z2I0	10.5305	10.1937	10.1384	10.4722	9.72939	10.4404	10.6404	11.1729	10.8096	10.6042	10.6311	10.4544	10.9159	10.3002	11.0587	10.7526	10.9672	10.7787	10.6205	10.5646	11.0723	10.8043	10.9284	10.7319	10.9455	10.926	10.2883	11.0078
Q9Z2I8	14.1033	13.726	13.3857	13.1957	13.7645	13.8738	13.8738	14.1634	14.0759	13.8256	13.9363	13.9917	13.7854	13.9412	13.756	13.6787	13.6529	13.5494	13.279	13.3805	14.0522	13.6997	13.6174	13.6083	13.812	13.6358	13.6452	13.6275
Q9Z2Z6	13.3386	12.8632	12.855	12.9093	12.9673	12.8459	12.7459	13.3689	13.3302	13.2087	13.2891	13.2494	13.1567	12.9371	13.3262	12.9135	12.9367	12.9631	12.8376	13.0195	13.4186	12.9928	12.7987	13.0292	13.0315	13.0811	13.2358	12.9227

## Sheet: mito input ML
Table S6. The mito input gene lists for classifications analysis include the significant proteins/data type with evidence of mitochondrion localization.
#gene	Ctrl	Ctrl	Ctrl	Ctrl	Ctrl	Ctrl	Ctrl	Ctrl	Ctrl	Ctrl	Ctrl	Ctrl	Ctrl	Ctrl	DEN-treated	DEN-treated	DEN-treated	DEN-treated	DEN-treated	DEN-treated	DEN-treated	DEN-treated	DEN-treated	DEN-treated	DEN-treated	DEN-treated	DEN-treated	DEN-treated
A2AS89	13.2289	12.6862	12.6306	12.3536	11.8942	12.4042	13.0364	13.4213	13.4778	13.1355	12.7971	13.0699	11.9774	12.738	12.0318	12.6129	12.4774	12.488	12.3664	12.5387	12.5379	12.8292	12.7495	12.8129	12.7571	12.8205	13.2357	12.9798
B1AR13	11.4153	11.4671	11.2214	10.8037	10.9599	11.0861	11.592	11.6297	11.6461	11.665	11.4627	11.4231	11.2013	11.3548	11.1382	11.2237	11.3214	11.2397	11.1439	11.0727	11.0362	11.5214	11.5185	11.6311	11.3392	11.3525	11.2777	11.5337
O08600	12.6958	12.4885	12.4343	11.8647	11.6282	12.188	12.4067	12.6	12.4049	12.6084	12.5612	12.2911	12.1117	12.1683	12.7012	12.0199	12.2105	11.7175	11.8829	11.8747	12.115	12.7148	12.7322	12.8104	12.4784	12.6956	12.3524	12.5467
O09131	12.2694	12.8707	12.6446	12.6788	13.2718	12.9998	12.4744	12.4627	12.4872	12.6499	12.5787	12.5938	13.1807	13.0955	12.6729	12.9707	12.96	12.7893	13.1127	12.8294	12.8926	12.4408	12.491	12.6304	12.4524	12.5714	12.8839	11.191
O09174	13.3899	13.0699	12.4283	12.9519	13.0274	12.934	13.1082	13.2484	13.4222	13.27	13.2919	13.1668	13.3115	13.1109	13.3467	13.1966	13.3047	12.9461	13.0708	13.1507	13.2003	13.3679	13.0267	13.3387	12.7959	13.0953	13.0074	13.3943
O35129	15.1239	14.7665	14.9047	14.5329	14.5868	14.5154	15.2106	15.1145	15.0474	14.9229	15.011	14.8807	14.9178	14.8771	15.0589	14.8875	14.8623	14.6927	14.5832	14.7846	14.9343	14.9241	14.9736	14.8786	14.9212	14.8823	15.0579	14.8469
O35143	11.6973	11.743	11.7903	11.6646	11.9642	11.4415	11.3204	11.7013	11.8462	11.275	11.6781	11.4279	11.3719	11.612	11.3052	11.2282	11.4907	11.5929	11.2694	11.5664	11.3953	11.3521	11.5318	11.4244	11.6345	11.3601	11.5053	11.5013
O35423	13.7404	14.0763	13.3255	12.8157	12.7134	13.1455	13.4698	13.4392	13.9445	13.5215	13.9159	13.5205	13.3303	13.2572	13.4425	13.1178	13.6173	13.0294	13.0204	12.9909	13.052	13.7717	13.8359	13.834	13.0916	13.7351	13.3397	13.8987
O35459	13.6271	13.0922	12.9909	12.9908	13.3276	13.1186	13.5642	13.4078	13.4611	13.2992	13.435	13.4661	13.4222	13.2032	13.2239	13.4095	13.0867	12.4464	13.2311	13.2769	13.3621	13.1854	13.184	13.2795	13.283	13.0976	13.4958	13.3542
O35465	12.2771	11.7733	11.5848	11.6934	11.3003	11.6061	12.2295	12.124	12.1682	11.8948	12.0013	11.9763	11.9045	11.7696	12.0253	11.8492	11.7511	11.7522	11.5421	11.8047	11.8359	12.0004	12.0523	12.1125	11.0885	11.8478	11.9212	11.683
O35857	10.523	10.7855	11.3189	11.0233	10.4713	10.9903	10.5255	10.8044	10.7488	10.8735	10.8158	10.3791	10.6677	10.8774	10.64	10.8633	11.0919	10.7286	11.1419	11.0845	10.6745	10.7015	10.7571	10.6967	10.2867	10.5087	10.3021	10.8083
O35945	12.6163	13.1458	13.1129	13.656	13.6631	13.5097	12.5514	12.8782	12.7603	12.8032	12.6063	12.5946	12.7995	13.4427	12.6917	13.6433	13.3531	13.5672	13.6188	13.3352	13.5282	12.6212	12.8202	12.7158	12.5595	12.7587	12.6422	12.3663
O55125	14.1997	14.2129	14.1064	13.9455	13.9626	13.9535	14.2925	14.5312	14.3013	14.2699	14.174	14.1607	14.1811	14.2597	13.9906	14.0976	14.0797	14.0602	13.8771	14.0783	14.1632	14.0434	14.0643	14.3412	13.9454	13.8459	14.1477	13.8729
O88844	14.8497	14.3112	13.6782	14.3082	14.4484	14.298	14.7241	14.6151	14.9309	14.6265	14.7212	14.7264	14.7293	14.3897	14.8201	14.4248	14.4008	14.3613	14.4213	14.3321	14.4435	14.667	14.7225	14.6065	14.5702	14.489	14.5053	14.5927
O88986	11.1322	11.604	12.0249	11.534	11.5112	11.5376	11.318	11.3479	11.4399	11.5391	11.3428	10.969	11.0831	11.5636	11.1817	11.4976	11.5427	10.9312	11.6826	11.6284	11.6757	11.2471	11.479	11.3985	11.3388	11.3228	11.4939	11.2059
P05202	14.2094	14.0008	14.3236	14.3251	14.2935	14.1355	14.2368	14.1193	14.1636	14.4468	14.174	14.3592	14.1598	14.0921	14.5234	14.2034	14.1701	14.3886	14.3569	14.3598	14.1649	14.3539	14.3013	14.3736	14.6738	14.6224	14.4812	14.5523
P08249	14.5197	14.6961	14.8271	14.732	14.7806	14.8074	14.6237	14.5769	14.5301	14.6491	14.5903	14.5686	14.6199	14.784	14.6635	14.897	14.8073	14.9573	14.9734	14.9345	14.8532	14.6097	14.5831	14.6634	14.6912	14.6823	14.5284	14.7079
P09671	11.5936	11.9898	12.0021	12.112	12.4398	11.9032	12.2135	11.9275	12.1485	12.4106	12.1672	12.1873	11.9561	12.4215	12.2403	12.5216	12.1539	12.5648	12.8158	12.5063	12.5223	12.2351	12.0678	12.3444	12.2041	12.1926	12.4116	12.3032
P11725	14.4719	14.9479	14.9238	14.9269	15.1467	14.968	14.9656	14.8282	14.8396	15.0456	14.7122	14.9232	14.6788	15.1177	14.6829	15.0279	15.0574	15.0847	15.2183	15.0902	15.0007	14.8276	14.71	14.9172	14.9893	14.8535	14.9325	14.9792
P14152	15.5322	15.8127	15.3721	15.7954	16.0513	15.9047	15.4956	15.5957	15.635	15.7012	15.6045	15.7183	15.6351	15.8087	15.6235	15.9783	15.9124	15.9118	15.9271	15.8337	15.8549	15.6221	15.6403	15.7151	15.666	15.6049	15.6717	15.6769
P16332	11.9738	12.3664	12.1185	12.1619	12.2668	12.183	12.1257	12.1096	12.1335	12.1372	12.1314	12.0213	12.0136	12.2666	12.0937	12.1937	12.2374	12.2813	12.4283	12.2214	12.2554	12.1002	12.1976	12.2392	12.1193	11.9725	11.9512	12.2656
P19096	12.6779	11.9359	11.5498	11.8186	11.2876	11.7835	12.3723	13.1068	12.4398	12.4025	12.7245	12.5471	12.848	12.1708	13.0015	11.9814	11.9777	11.6158	12.0056	12.259	12.1776	12.7407	12.9947	13.1538	12.5909	12.7104	12.8636	12.2226
P23589	11.5565	10.8664	11.0543	11.3495	11.034	10.8006	11.6606	11.8816	11.7972	11.8773	11.7981	11.5662	11.8862	11.2268	11.7545	11.201	10.8354	10.5962	10.9027	11.0438	11.0069	11.6978	11.702	11.705	11.7541	11.8978	11.5419	11.8725
P26443	15.8553	15.3004	15.6515	15.7159	15.8042	15.3934	15.9848	15.7934	15.8053	15.7463	15.6891	15.694	16.0704	15.6634	15.7967	15.7224	15.4939	15.8595	15.8159	15.8151	15.7914	15.6973	15.6865	15.7799	15.9458	15.7456	15.9234	15.73
P29758	13.0557	11.9028	12.271	11.942	12.2515	11.8895	13.6916	13.8519	13.7811	13.6774	13.5726	13.5519	13.2915	12.4467	13.5505	12.5444	12.0818	11.8324	12.344	12.4406	12.5938	13.7188	13.5064	13.6139	12.9858	13.5719	12.222	13.2778
P30275	9.64343	9.4372	12.4227	10.0247	13.0022	9.38546	9.39086	10.128	9.72941	9.29279	9.58089	9.41481	9.24782	12.4304	9.0298	10.353	9.17191	10.0829	9.64362	10.359	10.4246	9.53383	10.2976	9.96867	9.75173	8.30759	9.90925	9.54906
P34914	15.3448	14.6943	14.4316	14.7358	14.7734	14.4424	15.1236	15.112	15.3864	14.93	15.192	15.087	15.0637	14.6005	15.039	14.7849	14.7575	14.449	14.6252	14.6112	14.7636	15.1412	15.0093	15.0183	14.622	14.5653	14.7221	15.0594
P38647	13.8293	14.4811	14.8645	14.2414	14.2058	13.7279	14.0721	14.1379	13.5308	14.1277	14.2922	13.6384	13.2653	14.209	14.2777	14.6983	14.4718	14.7938	15.1188	14.2601	14.7055	14.2598	14.1115	14.5747	14.3199	14.3524	14.3589	14.5351
P41216	15.5272	15.1177	15.2013	14.6418	15.1969	14.9079	15.6723	15.5158	15.6382	15.402	15.4626	15.4281	15.264	15.2523	15.3056	15.2872	14.9978	14.7795	14.8742	15.1573	15.0909	15.3076	15.2181	15.2851	15.3055	14.8694	15.2942	15.285
P42925	14.0381	13.6041	13.2177	12.8168	12.8273	13.2064	13.6139	13.8534	13.672	13.4645	13.8143	13.4798	13.029	13.283	13.4673	13.04	13.4082	12.6812	12.9392	12.938	13.2784	13.6705	13.8023	13.7518	13.1581	13.2547	13.3652	13.3004
P45952	13.2966	13.2339	13.2871	13.3264	13.7519	13.2611	13.3676	13.3486	13.2982	13.461	13.4513	13.239	13.331	13.6614	13.3856	13.8742	13.3939	13.5329	13.961	13.784	13.714	13.3889	13.4113	13.2429	13.2717	13.2814	13.2136	13.4455
P47199	12.8249	12.3623	12.4834	12.7887	12.5622	12.6597	12.7032	12.7404	12.7982	12.6773	12.2725	12.6001	12.826	12.5674	12.8627	13.0268	12.7656	12.8816	12.9882	12.9439	12.974	12.8743	12.9227	12.8762	12.7754	12.8852	12.8356	12.7534
P47738	14.8948	15.2157	15.0192	15.3099	15.7068	15.1714	15.2195	15.2646	14.9926	15.1888	15.1884	15.1565	14.8315	15.6602	15.1887	15.7171	15.3517	15.6777	15.7827	15.6931	15.7376	15.1815	15.2655	15.2413	15.2392	15.1826	15.1089	15.3498
P47740	15.3574	14.2213	13.932	14.0594	14.4566	14.0498	15.0778	14.8548	15.1245	14.416	14.7205	14.6701	14.4154	14.6251	14.9443	14.9913	14.3163	14.1785	14.1447	14.6466	14.6929	14.7562	14.5014	14.1975	14.5346	13.8369	14.0009	14.6362
P48410	11.726	10.6179	10.5905	10.4824	10.459	10.3514	11.1548	11.5682	11.4587	11.0233	11.2751	11.2544	11.1298	10.6277	10.8943	10.5494	10.4179	9.97994	10.4909	10.7246	10.8034	11.4108	11.3125	11.4129	10.9044	11.0166	11.001	11.0703
P48771	14.7601	14.5252	14.9678	14.5623	14.4539	14.2487	14.6157	14.7883	14.5074	14.4111	14.5474	14.3854	14.4424	14.6541	14.4539	14.3071	14.5441	14.0442	14.2528	14.2266	14.2678	14.4771	14.3546	14.5005	14.5075	14.1155	14.3784	14.2981
P50431	13.4369	12.8186	12.5752	12.8016	13.017	12.6984	13.3675	13.4222	13.4633	13.5101	13.4787	13.4525	13.3424	13.1023	13.3286	13.0106	12.7758	12.8958	12.9888	12.8698	12.9267	13.5009	13.4064	13.5909	13.5258	13.3608	13.2772	13.3866
P51660	16.0372	14.8899	14.8855	14.9847	15.2465	14.7466	15.6921	15.6554	15.7321	15.2775	15.6861	15.5251	15.5719	13.9002	15.5794	15.3065	15.2058	14.835	15.0049	15.0043	15.0518	15.6679	15.4905	15.4571	15.2433	13.6483	15.2277	15.6257
P52760	14.3807	14.9698	14.5481	14.8029	15.2996	15.1065	14.6257	14.562	14.1546	14.6572	13.7238	14.6842	13.2783	15.1628	14.0037	14.5893	14.9677	14.5212	14.7099	14.8801	14.8967	14.4525	14.2197	14.649	14.7395	14.6008	14.5697	14.6945
P52825	13.6358	13.5541	13.4947	13.3808	13.5729	13.3472	13.9291	14.091	14.1095	13.8674	13.7812	13.7262	13.8766	13.6932	13.671	13.4581	13.3979	13.3962	13.279	13.5704	13.7181	13.5827	13.7373	13.8239	13.4081	13.3324	13.6639	13.4121
P53395	12.885	13.311	13.7018	13.1285	13.3225	13.5867	12.6946	12.6918	12.4704	12.8961	13.02	12.9622	12.8237	13.1397	12.7401	12.7735	13.3119	13.4977	13.3766	13.1471	13.3461	12.7236	12.7077	12.395	13.1516	12.935	12.6626	12.7732
P54071	11.8447	12.8081	13.1922	13.1736	13.0354	12.8024	12.1564	12.4117	12.1732	12.3902	12.1458	12.1278	12.3947	12.7566	11.1588	12.6846	11.7101	12.8458	13.099	12.7352	12.7264	11.9545	12.2261	12.1771	12.0863	12.3472	12.1294	12.1381
P54116	11.9324	12.0628	12.3823	11.856	11.8065	11.9473	11.981	12.0157	12.2227	11.9761	12.1407	12.2066	11.9934	11.9364	12.1232	11.7122	11.8805	11.984	11.762	11.7892	11.7498	12.1883	12.0862	11.8598	11.9914	12.0056	12.0675	12.2477
P55096	14.4928	13.5247	13.265	13.1812	13.3096	13.1217	14.2623	14.3848	14.4139	13.8091	14.1305	13.8874	14.0604	13.5764	14.2003	13.5039	13.5731	12.9511	13.4088	13.5346	13.4732	14.1045	14.1536	13.8777	13.5771	13.3944	13.9233	13.8623
P56213	11.3374	10.888	10.9156	10.6178	10.6605	10.7105	11.4115	11.4528	11.197	11.2004	11.2916	11.2882	11.1008	11.1005	11.6284	10.9303	10.9553	10.5606	11.0494	11.0639	11.1151	11.3906	11.3819	11.3522	11.1201	11.143	11.2796	11.3008
P56393	12.3024	11.9452	11.9193	11.4283	11.5889	11.6505	11.2433	12.2335	11.8739	11.4811	11.6338	11.3512	11.28	11.621	11.0796	10.2353	11.0949	10.8077	10.826	10.9719	10.9486	11.079	11.5544	11.2787	11.1692	10.3472	10.9815	10.3846
P56395	16.4629	16.0301	16.134	16.3629	16.3553	15.9631	16.3588	16.243	16.5775	16.242	16.2397	16.1494	16.254	16.405	16.2041	16.4788	16.1933	16.2699	16.1879	16.2475	16.3378	16.1444	16.2269	15.9898	16.1196	15.9786	16.1226	16.0748
P58281	12.8109	12.4662	12.3627	12.0809	12.1733	12.2181	12.7827	12.8388	12.6343	12.4004	12.6177	12.5438	12.2135	12.534	12.5516	12.5661	12.2778	12.2673	12.0097	12.4403	12.4933	12.3612	12.3435	12.5839	12.392	12.1691	12.6502	12.3772
P61922	12.3354	12.9512	13.0195	12.7101	12.7468	12.8715	12.6104	12.5853	12.6014	12.9553	12.6103	12.5862	12.7803	12.9142	12.5256	12.8877	12.8455	12.6304	12.877	12.701	12.9319	12.5977	12.6822	12.6103	12.4217	12.5996	12.4586	12.5359
P62075	13.8555	13.3412	13.1215	12.8482	12.5891	12.9111	13.5429	13.6284	13.4843	13.7216	13.3935	13.3078	13.254	13.0471	13.7847	13.0564	13.2979	13.0588	12.9385	13.1908	13.272	13.6346	13.5112	13.4991	13.1894	13.4549	13.2916	13.7861
P62077	12.0923	11.7007	11.1641	10.9233	11.2712	11.3649	11.779	11.7606	11.7716	11.8858	11.7163	11.6616	11.5654	11.3262	11.7284	11.2508	11.5041	11.0764	11.0495	11.4525	11.2108	11.8871	11.4845	11.8479	11.8278	11.3716	11.5038	11.8884
P62264	12.7184	12.6851	13.1808	12.9781	12.5623	13.1852	12.951	12.7354	12.8779	12.902	12.6265	12.9409	12.7726	12.9398	12.9366	13.0756	13.232	12.5061	12.9309	13.0707	13.1946	12.8599	13.1295	13.2452	13.0767	13.4086	13.1822	13.1383
P62897	13.4307	13.5317	13.7067	13.5624	13.2725	13.7009	13.7277	13.648	13.396	13.5408	13.5253	13.576	13.6205	13.3629	13.7161	13.7451	13.7014	13.7057	13.6502	13.7325	13.8134	13.5349	13.5388	13.4797	13.4642	13.5739	13.5814	13.6767
P63030	13.5595	13.0635	12.7148	12.6208	12.8962	12.731	13.5376	13.6595	13.641	13.2792	13.2396	13.3254	12.6152	13.3893	12.8435	12.6681	12.8269	12.6326	12.7167	12.9872	12.9096	13.0434	13.1467	13.2808	13.3375	12.8047	13.2692	13.1914
P63038	13.4815	13.8878	13.9783	13.7401	13.9173	13.8021	13.6965	13.8231	13.7036	13.8866	13.9638	13.8839	13.7379	14.027	13.9937	13.9751	13.9181	14.085	14.1339	13.9528	14.0408	13.9508	14.0525	13.9405	14.0008	14.029	13.9727	13.965
P70349	11.896	11.8283	11.7814	12.0789	11.8003	11.9183	11.8621	11.895	11.9619	12.0296	11.8588	11.9184	12.2403	11.9099	12.0926	11.7648	11.8183	12.0246	11.9923	11.9224	11.7336	11.8846	11.973	12.0806	12.1743	12.2193	12.1331	12.0278
P70404	11.1274	10.8015	10.8475	10.7358	10.1422	11.0492	11.3669	11.4058	11.1913	11.3396	11.2895	10.4417	10.9796	10.9085	11.1695	11.114	10.6716	11.1462	11.046	11.15	11.0538	11.2377	11.3177	11.4045	11.1978	11.2732	11.3479	11.257
P97478	10.3531	10.7732	10.7822	10.7645	10.5922	10.6058	10.1626	10.5623	10.5007	10.4071	10.1325	10.3888	10.2602	10.6806	10.3551	10.6202	10.7672	11.0915	11.0202	10.883	10.7965	10.7026	10.6166	10.7921	10.5743	10.6975	10.4371	10.6154
P97493	10.4935	10.8264	10.1629	10.1625	10.2641	10.5356	10.3579	10.4151	10.1659	10.6171	10.4381	10.4303	10.3051	10.4759	10.6406	10.7891	10.6242	10.9374	10.5886	10.6972	10.8304	10.5028	10.7035	10.5063	10.4516	10.8389	10.7165	10.4215
P97742	14.5584	13.7321	13.549	13.4031	13.4932	13.5618	14.4177	14.3061	14.4858	14.039	14.188	14.1201	13.8051	13.5993	14.0184	13.4312	13.5141	12.237	13.3802	13.4526	13.3876	14.1224	14.0727	14.054	13.9182	13.8226	13.9102	14.0246
P97823	12.7974	12.5656	12.2744	12.641	12.8822	12.4904	12.7156	12.6823	12.9249	12.8566	12.8605	12.8052	12.7207	12.6964	12.7115	12.624	12.5534	12.682	12.7054	12.5977	12.6905	12.7622	12.6819	12.7459	12.7458	12.5489	12.6187	12.6927
Q07417	14.2604	14.1735	14.0513	14.2246	14.3597	14.0629	14.2999	14.2228	14.1814	14.4575	14.0551	14.0955	14.1192	14.2539	14.3518	14.5371	14.2045	14.4331	14.6278	14.5797	14.6154	14.3732	14.4567	14.2562	14.3663	14.3155	14.0932	14.4882
Q2TPA8	13.4767	12.8555	12.5098	12.6572	12.9573	12.6749	13.1832	13.2253	13.4072	13.0259	13.1686	13.1364	12.7217	12.9009	12.7155	12.529	12.5329	12.1017	12.5515	12.7536	11.915	13.1204	12.8384	12.9596	12.742	12.4998	12.6671	13.1972
Q3TBW2	10.7346	10.4718	10.3665	10.0331	10.2787	10.3269	10.6838	10.6541	10.473	10.3303	10.6375	10.6801	10.4839	10.5955	10.4987	10.6693	10.6106	10.6817	10.4065	10.598	10.7817	10.5552	10.6161	10.8777	10.7488	10.3646	10.2287	10.592
Q3TC72	10.8518	10.4421	11.1996	11.2209	10.7768	10.9239	10.9821	11.1211	10.7639	10.8379	10.9859	10.552	11.1971	10.8048	11.3218	11.5933	11.3173	11.1516	11.5732	11.5366	11.5009	10.6676	11.3374	10.8692	10.8535	11.2228	11.2126	10.72
Q3TLP5	12.6295	13.0474	13.0603	13.0321	13.4444	13.1549	12.9144	12.9309	12.7937	12.9826	12.9311	12.9106	12.6618	13.2826	12.8048	13.2888	13.1799	13.3784	13.6729	13.437	13.0606	12.9384	12.8716	13.0444	12.8467	12.9848	13.0794	13.3032
Q3U5Q7	10.725	10.667	11.0492	11.004	10.6399	10.7879	10.6946	10.8762	10.7986	10.7051	10.5866	10.8206	10.8781	10.8145	10.7043	10.4837	10.642	10.3867	10.4216	10.129	10.7354	10.7776	10.692	10.7896	10.6946	10.7815	10.8949	10.6974
Q3UJU9	13.5768	12.8215	12.9774	13.0818	13.0232	12.8033	13.6364	13.6501	13.3671	13.0134	13.2454	13.0963	13.0738	13.1251	13.3552	13.2792	13.0047	13.0373	13.127	13.2345	13.2889	13.1908	13.0051	13.1538	13.1022	12.8907	13.1757	13.0445
Q3ULD5	12.4011	12.6699	12.8868	12.5296	12.6976	12.7003	12.3503	12.6043	12.7328	12.4873	12.3135	12.3584	12.354	12.7112	12.5744	12.9647	12.972	12.8179	12.794	12.9841	13.0934	12.4459	12.5933	12.3536	12.4726	12.4601	12.7029	12.6221
Q3UNX5	11.7673	12.0588	12.4551	12.5183	12.3894	11.9229	11.7815	12.0402	12.0344	11.9673	12.2119	11.8123	12.4099	11.9792	12.0983	12.4175	12.36	12.5289	12.5769	12.5715	12.5071	12.002	12.1608	11.6941	12.1581	12.1367	12.0267	12.369
Q3URE1	9.43954	9.69495	9.86856	9.69526	10.0176	9.59292	9.48981	9.50973	9.24483	9.44856	9.30193	9.31415	8.82125	9.86626	9.41889	9.84969	9.81973	9.7143	10.012	9.89982	10.1286	9.92052	9.66075	9.48131	9.49137	9.51526	9.49937	9.455
Q3URS9	11.7674	11.6697	11.5909	11.551	11.472	11.4459	11.663	11.6863	11.7126	11.6728	11.7404	11.7703	11.738	11.4322	11.7969	11.7397	11.5873	11.5702	11.5	11.572	11.5919	11.7135	11.758	11.6542	11.8823	11.5572	11.7536	11.7413
Q3UUI3	11.2805	10.882	11.1921	10.869	10.9883	11.05	11.4936	11.2938	10.9831	11.3563	11.4756	11.2294	11.3115	10.959	10.8782	10.9541	11.1284	11.0635	10.8717	10.977	11.2463	11.1381	11.0029	11.1783	11.3356	11.4306	11.5592	10.9277
Q505D7	12.9233	12.4159	12.6036	12.4906	12.4275	12.3935	12.8419	13.008	12.8609	12.7558	12.6074	12.5364	12.5529	12.5916	12.7728	12.4509	12.3328	12.3043	12.2131	12.5505	12.4611	12.5692	12.5544	12.7101	12.732	12.6696	12.7493	12.7102
Q59J78	11.3672	11.2295	11.4055	11.0767	11.2358	11.0939	11.4079	11.5844	11.4212	11.312	11.2618	11.3363	11.2158	11.2278	11.4616	11.0769	11.2003	11.2667	10.9941	11.079	11.0855	11.5103	11.3599	11.6504	11.4792	11.2057	11.376	11.2998
Q5FW57	11.5953	10.9922	10.7288	10.8694	10.9179	10.9759	11.6591	11.6104	11.6675	11.842	11.8038	11.3503	11.3782	11.2233	11.7056	11.2911	10.8733	10.2938	11.1862	11.3058	11.2566	11.6482	11.5074	11.8092	11.6254	11.4247	11.3099	11.523
Q5RKZ7	10.4858	10.292	10.3379	10.2094	10.1996	10.4248	10.7417	10.6147	10.6113	10.5624	10.53	10.3762	10.424	10.3841	10.4035	10.4646	10.5312	10.6637	10.381	10.5605	10.5476	10.6362	10.5557	10.5408	10.307	10.3835	10.7948	10.377
Q5U458	12.4971	12.1807	12.1136	11.9764	11.8568	12.1056	12.6501	12.6625	12.5314	12.4065	12.5285	12.4503	12.4124	12.2321	12.5116	12.258	12.0383	12.1026	12.0008	12.2072	12.2636	12.4141	12.4329	12.555	12.4404	12.4324	12.4756	12.4548
Q60597	12.2605	12.4601	12.2878	12.2591	12.6666	12.2082	12.1977	12.262	11.9815	12.2053	12.2324	12.0011	12.0012	12.5473	12.3862	12.5146	12.5824	12.8496	12.9564	12.8114	12.6878	12.4545	12.5456	12.3724	12.3947	12.3093	12.2501	12.3823
Q60759	15.0489	14.7979	15.0393	14.7299	14.9072	14.7165	14.8716	14.8706	14.8384	14.9729	14.7841	14.8411	14.7129	14.683	14.75	15.1467	14.8445	14.8255	14.7756	14.9269	14.9537	14.8894	14.6409	14.7525	14.7399	14.7393	14.5887	14.816
Q61171	12.2705	12.5533	12.9777	12.8095	12.7364	12.8592	12.1791	12.4902	12.3767	12.5156	12.5381	12.6286	12.7317	12.7091	12.3575	12.7121	12.5334	12.6154	12.8411	12.642	12.7041	12.1883	12.458	12.383	12.5821	12.6228	12.4883	12.6078
Q61425	15.9926	15.3811	15.6733	15.8117	15.6079	15.9084	15.9519	16.0172	16.0205	15.8801	16.0321	15.9632	16.0319	15.9416	15.9989	16.2291	15.7766	15.8811	16.1548	16.1054	16.0756	15.8224	15.8062	15.9279	15.7358	15.874	15.9306	15.8265
Q61733	11.2644	10.975	10.4124	10.1579	11.0128	10.8805	10.9096	10.8722	10.8224	10.9744	11.2673	11.0888	10.2826	11.2022	10.4806	11.2239	11.0736	11.2778	11.4892	11.0925	11.4215	11.1369	10.792	11.0927	9.72843	10.8378	10.4487	11.0918
Q64433	13.6909	14.157	14.426	14.3746	14.4871	14.1086	14.0273	14.0834	13.9285	14.3215	14.129	14.0408	14.1279	14.2634	14.3266	14.3861	14.3199	14.1795	14.7427	14.3643	14.3863	14.3137	14.4281	14.2898	14.3752	14.4108	14.2271	14.3945
Q64516	11.1494	10.8815	10.9351	11.1553	10.9573	10.8518	11.2439	11.2298	11.2069	11.2131	11.1887	11.1113	11.3362	10.8745	11.2906	10.826	10.91	10.7775	11.1098	10.8947	11.0497	11.2234	11.2629	10.9267	11.0778	11.2048	11.0382	10.4337
Q64521	13.5185	12.2381	11.9357	12.1409	12.3408	11.8631	13.2775	13.2987	12.9231	12.6202	13.1042	12.9734	12.4074	12.5983	12.9412	12.7024	12.1063	12.5766	12.4954	12.7014	12.5193	12.9262	12.906	12.9982	12.9887	12.6481	12.8527	12.9534
Q66GT5	10.1892	10.207	9.35607	9.76574	10.0373	10.0501	10.3923	10.2686	10.1567	10.222	10.2946	10.3014	10.2923	10.2376	10.1777	10.2345	10.0614	9.69109	9.97112	9.91605	10.2537	10.2985	10.3921	10.7644	10.346	10.3677	10.3065	10.2696
Q6PB66	11.8856	11.9488	11.7646	11.9395	12.0058	11.9038	11.887	11.3539	11.7677	12.044	11.9294	11.753	11.7296	12.0074	12.1817	12.2626	12.201	12.1892	12.3603	12.2872	12.3097	12.0511	12.1949	11.9743	11.8067	12.0509	11.8195	11.9279
Q6RUT7	9.19328	9.5702	9.19886	8.57699	9.01935	8.27498	9.15643	8.93813	9.44729	8.95876	9.19231	9.03681	9.36077	8.25418	7.27703	7.16365	7.32289	8.41946	8.25068	8.98126	8.90435	8.44549	6.99196	8.69625	7.93149	8.17819	9.04274	8.38326
Q71RI9	11.2576	11.5041	10.8738	11.0916	11.2152	10.7532	11.6044	11.5638	11.8674	12.0837	11.6351	11.8516	11.6122	11.1775	11.73	11.3765	10.8006	11.2145	11.0916	11.2187	11.1616	11.242	11.6997	11.6696	11.9733	11.6562	12.1435	11.9766
Q78IK4	12.5491	12.0369	12.4825	12.3133	12.0726	11.9159	12.503	12.5977	12.5018	12.2119	12.3555	12.2345	12.3115	12.2139	12.3625	12.1635	12.0811	12.0927	12.0353	12.1521	12.2549	12.3003	12.2798	12.3892	12.3454	12.1577	12.2428	12.2404
Q78PY7	13.3746	13.5164	13.992	14.0375	13.7438	14.1081	13.7934	13.4995	13.4747	13.6132	13.7512	13.7836	14.1691	13.563	14.1173	14.1117	14.004	13.9928	13.9994	14.095	14.0572	13.862	14.0981	13.6449	13.9138	14.234	14.1168	13.8035
Q791T5	12.3058	12.4665	12.4126	12.2249	12.0957	12.2041	12.2963	12.4083	12.3148	12.0865	12.1966	12.0574	12.0653	12.3375	12.0533	12.1021	12.3407	12.1931	12.0022	12.2817	12.1587	11.9781	12.0379	12.1874	12.1636	11.7641	11.9708	12.0794
Q791V5	13.8912	13.4716	13.5718	12.8854	12.9734	13.3088	13.8872	14.0571	13.6702	13.4938	13.7709	13.1746	13.4782	13.578	13.4522	13.4167	13.5707	13.5215	13.2091	13.5096	13.5654	13.7227	13.7186	13.8215	13.5384	13.5471	13.8253	13.2409
Q80XN0	16.1459	15.3274	14.9671	14.8413	15.1601	15.0738	16.1743	16.1433	16.1199	15.6347	15.9886	15.835	15.5837	15.5123	15.5684	15.3003	15.2808	15.0958	15.076	15.3781	15.2726	15.6445	15.4852	15.7145	15.6644	15.3002	15.7273	15.7347
Q8BFR5	12.9239	13.4575	13.6539	13.2301	13.2873	13.2733	13.1393	13.0982	13.5849	13.1488	13.1327	13.3242	13.0651	13.6352	12.7979	13.3757	13.3468	13.3672	13.2907	13.2294	13.5356	12.8974	12.8906	13.1629	12.9469	13.0962	13.226	13.2736
Q8BGD8	11.2366	10.8997	9.72543	10.4384	10.6712	10.8153	11.2439	11.3522	11.0849	11.0492	11.0604	10.9641	10.3617	10.8951	11.3964	10.8379	10.8856	10.9208	10.8253	10.8083	10.8215	11.1334	11.1917	11.006	11.1547	10.8632	11.1276	10.9124
Q8BGH2	13.0422	12.566	12.6689	11.7229	12.4487	12.3972	12.8938	12.9903	12.8287	12.4892	12.8161	12.6516	12.5911	12.7221	12.771	12.5746	12.5293	12.5718	12.5076	12.648	12.6789	12.7168	12.587	12.8213	12.7294	12.3812	12.7067	12.6096
Q8BGT5	12.0175	11.5062	11.334	11.3258	11.102	11.2463	11.5799	11.6634	11.9502	11.8366	11.7264	11.6447	11.3581	11.3546	11.875	11.5177	11.3381	11.5759	11.403	11.4859	11.4346	12.0649	11.8579	11.9828	11.7737	11.7192	11.107	11.8347
Q8BGY7	10.3807	9.86758	9.6581	9.46634	9.30188	9.70941	10.3586	10.2618	10.3125	10.4123	9.87555	10.2835	9.88792	9.71072	10.2979	9.08111	9.88137	9.28225	9.34738	9.91465	10.0036	10.09	10.4557	10.4003	10.4849	10.2604	10.1711	10.1022
Q8BH59	11.9729	11.4485	11.9011	11.7573	11.617	11.7778	12.1554	12.1749	11.9022	12.1114	12.0794	12.639	11.8124	11.9641	12.1529	11.7378	11.8544	11.8591	11.8038	11.8367	11.8799	11.9517	12.1495	12.0962	12.0601	12.079	12.2223	12.1227
Q8BH86	12.0659	12.3689	12.4492	12.429	12.1748	12.3904	12.0854	12.1735	12.1669	12.3258	12.0568	12.1659	12.1024	12.3772	12.2	12.4612	12.1947	12.2028	12.2863	12.4106	12.6604	12.0465	12.1305	12.2611	12.376	12.236	11.9737	12.5365
Q8BH95	15.5018	15.1622	15.3461	14.9547	15.0233	15.2451	15.4647	15.5782	15.4377	15.3451	15.3959	15.3161	15.1537	15.2924	15.2212	15.3006	15.3207	15.0802	15.1383	15.2515	15.2947	15.2131	15.0704	15.3985	15.3097	15.0801	15.1946	15.2231
Q8BIG7	10.8723	10.5732	9.73834	10.3319	9.54466	9.87661	10.9683	10.3234	11.0298	10.5371	10.7211	10.7169	11.1376	10.1738	11.0509	10.0443	10.7127	10.4262	10.5657	10.3576	10.3746	10.8935	11.2221	10.9666	11.1609	10.3999	11.3509	10.3811
Q8BJ64	14.7175	14.7217	14.6789	14.5938	14.5646	14.4369	14.6439	14.6425	14.5478	14.4533	14.5456	14.258	14.2786	14.6897	14.564	14.5549	14.658	14.485	14.3424	14.6816	14.7062	14.2224	14.3113	14.3761	14.5184	14.0065	14.2517	14.2747
Q8BK08	11.6551	11.4776	11.5972	11.5204	11.2548	11.2053	11.8562	11.7277	11.6121	11.5168	11.3891	11.5341	11.1053	11.5189	11.2959	11.096	11.3092	11.1878	11.1253	11.2873	11.3237	11.2626	11.4758	11.6504	11.6189	11.4515	11.5015	11.5364
Q8BK72	8.80057	8.82966	8.77127	8.79466	9.14985	8.80856	9.30566	9.14027	8.22108	8.53005	8.84813	8.26473	8.4953	8.73912	8.71963	9.1751	9.14388	9.28492	9.72487	9.48795	9.5796	9.21253	8.67312	9.1492	8.46291	8.07893	8.11111	8.65841
Q8BMS1	15.0856	14.5735	14.6014	14.2633	14.5732	14.2985	15.0755	15.3636	15.0294	14.7623	15.2125	15.324	14.7697	14.718	15.3812	14.4963	14.5219	14.3674	14.3716	14.6845	14.6542	15.1455	13.7659	15.3954	15.1187	14.9709	14.9462	15.2503
Q8BMS4	10.9685	11.0553	10.4187	10.8057	10.9043	10.9581	11.1344	11.1676	10.9183	11.1521	11.1044	10.5817	10.6606	11.1053	11.177	11.1748	11.1547	11.1469	11.3662	11.1888	11.26	11.3372	11.2874	10.9548	11.124	10.8508	11.1705	11.1589
Q8BP40	11.8777	11.2171	11.3192	11.0453	11.2278	11.1153	11.9355	11.8935	11.5049	11.5274	11.69	11.872	11.5146	11.1848	11.699	11.5282	11.3463	10.8726	11.4146	11.3068	11.3349	11.7344	11.6215	11.847	10.6729	11.3179	11.3985	11.5356
Q8BUE4	10.7123	9.94764	10.6579	10.5983	10.6725	10.3238	10.8945	10.7001	10.9027	10.6502	10.7191	10.697	11.0406	10.443	10.5598	10.5182	10.5284	10.6101	10.2517	10.2815	10.3728	10.7358	10.7577	10.668	10.7467	10.5651	10.5297	10.835
Q8BVI4	13.4241	12.8715	12.9922	13.2766	13.1209	13.0449	13.4229	13.3498	13.5831	13.4208	13.4339	13.463	13.7894	12.9435	13.3998	12.8142	12.9228	12.7788	13.008	12.7847	12.9434	13.3251	13.4824	13.5121	13.4926	13.3787	13.3972	13.2662
Q8BWF0	11.1582	11.2498	11.1183	11.2239	11.5095	11.2342	11.3941	11.3623	11.2522	11.3289	11.4402	11.3633	11.662	11.534	11.5399	11.7389	11.3077	11.5632	11.8977	11.6076	11.6985	11.3901	11.4859	11.4092	11.4444	11.56	11.7496	11.508
Q8BWT1	15.0799	15.1605	15.4332	15.1632	15.4256	15.1059	15.2244	15.2751	14.682	15.2615	15.133	15.1915	15.1245	15.4368	15.0169	15.4435	15.436	15.2102	15.5677	15.4803	15.3974	14.9922	15.0307	15.1298	15.108	14.9729	14.7343	15.2963
Q8BZ09	11.9783	11.7143	12.0127	12.1698	12.1415	11.6047	11.9879	12.1749	11.9374	11.6947	11.8638	11.8538	11.6242	12.234	11.6911	12.1444	11.8141	12.033	11.9865	12.1191	12.1448	11.7706	11.5941	11.7812	11.658	11.4637	11.4483	11.7344
Q8C025	10.9604	10.4108	9.76866	10.7317	10.5652	10.5226	10.7553	10.8868	10.7705	10.6043	10.5436	10.472	10.6676	10.6297	11.1187	11.1877	10.6874	10.6695	10.6919	10.9023	10.9682	10.9556	10.5731	10.5823	10.6276	10.3853	10.5272	10.5922
Q8C0K5	11.6822	11.0305	11.3952	11.1348	11.2637	11.0963	11.7282	11.4097	11.6693	11.2333	11.4648	11.5176	11.5503	11.0373	11.4004	11.2024	11.2	11.0445	11.1059	11.2486	11.28	11.341	11.2298	11.4686	11.4168	11.0539	11.4543	11.3321
Q8CFA2	12.1232	11.8097	12.076	11.6524	11.9098	11.8286	11.952	11.9881	12.1838	11.9004	11.9242	12.0806	12.0148	11.7725	11.6904	11.6338	11.8579	11.6314	11.6498	11.7502	11.7185	11.8851	11.676	12.0283	11.9908	11.8063	11.9095	11.9431
Q8CFJ7	11.8977	11.5227	11.6494	11.4559	11.0176	11.629	11.8617	11.9239	11.8374	11.9479	11.9237	11.5908	12.0442	11.4641	11.6394	11.6161	11.5158	11.1438	11.2121	11.5746	11.2939	11.9243	11.756	11.84	11.2591	11.9115	11.4628	11.8074
Q8CG76	12.2849	12.5103	12.1109	12.6034	12.6913	12.4616	12.3691	12.1658	12.4269	12.5149	12.1971	12.4256	12.4427	12.5199	12.5241	12.6109	12.5588	12.8444	12.8172	12.5835	12.7769	12.3891	12.4694	12.4165	12.543	12.5761	12.3672	12.5226
Q8CGK3	12.3236	12.8428	12.6534	12.5079	13.0162	12.694	12.7221	12.743	12.4146	12.7172	12.837	12.7268	12.5715	13.0123	12.7116	13.0652	12.9009	13.0795	13.0856	13.0156	12.9784	12.7366	12.8478	12.6881	12.8181	12.7761	12.8156	12.8428
Q8CHT0	12.9647	13.361	13.4183	13.3288	13.6197	13.3826	13.1597	13.198	13.2118	13.4163	13.3059	13.1744	13.2616	13.6358	13.2059	13.6592	13.51	13.3999	13.7439	13.5554	13.6645	13.2638	13.3117	13.3469	13.2506	13.2713	13.245	13.4037
Q8K199	11.6592	11.3562	10.5309	10.8167	11.063	11.1734	11.5028	11.7077	11.6778	11.2208	11.3684	11.5218	11.0043	11.1939	11.2665	11.1205	11.3457	11.1147	10.9607	11.046	11.2293	11.214	11.1022	11.3806	11.184	10.9436	11.3403	10.9545
Q8K1M6	11.4706	11.8278	11.9297	11.9574	11.8383	11.9354	11.4811	11.3282	11.5413	10.7963	11.3188	11.5012	11.8553	11.5943	11.6756	11.1826	11.7913	11.7429	11.6	11.375	11.4005	11.4954	11.4983	11.3418	11.4552	11.0591	10.7019	11.642
Q8K1N1	11.7305	11.4306	11.5855	11.6978	11.3589	11.5084	11.8192	12.0143	11.6974	11.5469	11.8266	11.7034	11.7274	11.8297	10.8741	11.3933	11.0941	11.3444	11.0999	11.7599	11.2052	11.5099	11.3475	11.934	11.3484	11.7389	10.6243	11.5622
Q8K2M0	12.2001	12.02	11.7874	12.0198	11.8907	11.7407	11.9874	12.0633	12.1055	12.1778	12.0257	12.1424	11.8946	12.1603	11.8607	11.7412	11.8452	11.7015	11.607	11.7758	11.8208	12.0349	11.8293	12.0427	11.914	11.6139	11.5007	11.7125
Q8K354	10.8303	10.6664	11.18	10.7969	10.8042	10.4906	10.7729	10.8073	10.9562	10.6415	10.5339	10.723	10.932	10.7056	10.3542	10.2965	10.4253	10.0726	10.5816	10.2043	10.2883	10.5585	10.4387	10.4598	10.5832	10.2603	10.0631	10.4274
Q8K370	12.5175	13.1942	13.5596	12.8674	12.6216	13.0305	12.174	12.1208	12.2278	12.391	12.1709	11.9302	11.5914	12.7763	12.2093	13.2323	12.7317	13.1324	13.0482	13.0784	13.4114	12.1907	12.1896	12.1481	12.2871	12.2532	12.1449	12.1807
Q8K411	11.2016	10.9596	10.9825	10.853	10.7325	11.1497	10.8832	11.4766	10.7807	11.1736	11.0035	10.5229	10.8056	11.3825	11.1676	11.4309	11.3186	11.1589	11.4278	11.3392	11.5279	11.055	11.3329	11.0662	10.9343	11.0769	11.1475	10.7182
Q8K4Z3	11.453	11.5814	11.2875	11.4575	11.6711	11.5885	11.5318	11.5694	11.3509	11.6597	11.5129	11.4338	11.366	11.6329	11.581	11.6854	11.5649	11.7038	11.9642	11.6842	11.824	11.5863	11.7625	11.7023	11.5182	11.5515	11.5279	11.4041
Q8QZS1	12.0121	11.6524	11.3774	11.8491	11.786	11.8953	11.4887	11.9906	11.7352	12.0004	12.1158	11.8601	11.6059	11.9467	12.175	12.2933	12.0802	12.297	12.3855	12.194	12.2498	11.9867	12.2651	12.1697	11.6419	12.0968	12.1993	11.8767
Q8QZT1	13.5109	12.5989	12.7876	12.732	12.8809	12.4161	13.4704	13.5927	13.5446	13.3593	13.3638	13.1187	13.2559	12.9714	13.3604	13.2427	12.7091	12.7715	13.4388	13.095	13.2178	13.3314	13.4533	13.4573	13.3284	13.1474	13.2748	13.3331
Q8R035	12.0703	11.8151	11.8975	11.632	11.8034	11.5066	11.9427	12.0499	12.0073	11.7014	11.9748	11.8003	11.7477	11.8816	11.6275	11.7065	11.8521	11.5392	11.5673	11.7444	11.6061	11.9203	11.7097	11.8652	11.7487	11.3412	11.4839	11.7681
Q8R0N6	10.868	11.2647	11.1052	11.2367	11.0719	11.285	11.0158	10.9292	10.8723	11.0309	11.0376	10.7816	11.0065	11.4389	10.9518	11.434	11.0758	11.34	11.3761	11.3351	11.5429	11.0413	10.8945	10.7438	10.3205	10.95	10.9607	11.0215
Q8R0Y6	14.5726	14.5311	14.341	14.6181	14.6954	14.7623	14.4779	14.9162	14.6785	15.1653	14.7336	14.8922	15.0953	14.5413	14.9465	14.6164	14.6847	14.559	14.4934	14.369	14.6511	14.8336	14.9542	14.9163	14.9487	15.13	14.7752	14.7436
Q8R0Y8	11.2698	10.8514	11.0043	10.5316	10.4505	10.4696	11.5979	11.3315	11.5799	11.2928	11.192	11.2659	11.2052	10.8678	11.2465	10.8431	10.6792	10.4746	10.3738	10.8926	10.905	11.0568	11.2177	11.3181	11.3093	10.9631	11.277	11.2538
Q8R164	13.1868	13.1181	12.8708	12.8932	13.2089	13.0827	13.0051	13.0161	13.1831	13.1053	13.2049	13.0755	12.9745	13.2558	13.1799	13.4479	13.185	13.1138	13.4813	13.3356	13.3795	13.2664	13.2599	13.3176	12.9512	13.0388	13.063	13.2642
Q8R3Q6	10.7493	10.6759	10.9153	10.9487	10.8016	10.5839	10.8057	11.1905	10.8326	10.7264	11.0241	10.8332	10.916	10.71	11.4137	10.7678	10.7296	10.5567	10.993	10.7334	10.7819	11.1553	11.2411	11.1331	11.0365	11.0751	11.073	11.2423
Q8VCH0	16.7752	14.6429	13.7852	13.4681	14.7024	14.3782	16.0249	15.9879	16.0711	15.1128	16.0649	15.787	15.1613	14.8209	15.8689	14.8627	14.7222	13.5643	14.2298	14.9049	14.7331	15.8422	15.3277	15.6499	15.0455	14.1411	14.6622	15.3657
Q8VE22	10.4279	10.5805	10.5629	10.4266	10.5971	10.4232	10.6068	10.5949	9.97513	10.5172	10.5458	10.4039	9.8816	10.8185	10.6181	10.9389	10.5914	10.8781	10.5931	10.9225	11.0439	10.7521	10.8798	10.6874	10.6834	10.6425	10.5015	10.7416
Q91V92	13.3462	13.0899	12.4326	12.5066	12.8071	12.7782	12.9471	13.5887	13.1006	13.1559	13.3618	13.2149	13.3212	12.968	13.6323	12.4073	13.0573	12.5176	12.7432	12.9658	12.7858	13.6164	13.5975	14.2328	13.4614	13.1595	13.4302	12.9518
Q91VT4	12.8532	12.6552	12.9721	12.6372	12.5119	12.6737	12.9218	12.9018	12.8852	12.8617	12.7937	12.7387	12.7051	12.7321	12.4547	12.692	12.751	12.3272	12.6347	12.8002	12.7202	12.7693	12.5286	12.8425	12.504	12.5251	12.6794	12.72
Q91W43	11.3706	11.1903	11.7772	11.1558	10.8655	11.4016	11.5134	11.6016	11.1355	11.6843	11.3878	11.4461	11.3518	11.0296	11.1883	10.7518	11.2449	10.8874	11.1014	11.0742	11.0748	11.3541	11.1279	11.3704	11.6313	11.4929	11.2827	11.4828
Q91WD5	14.5993	14.4033	14.4736	14.0435	14.0721	13.9672	14.5846	14.4902	14.5525	14.1968	14.4008	14.4512	14.1744	14.2947	14.1739	13.9557	14.1902	14.1284	13.9829	14.2356	13.9765	14.2105	14.1204	14.3272	14.2031	13.8287	14.2284	13.3629
Q91WN4	15.0568	14.8569	14.9142	14.6601	14.5056	14.6365	15.3331	15.2529	15.0815	15.0287	15.1643	15.113	14.8142	14.8864	14.9718	14.9524	14.7542	14.799	14.5236	14.6851	14.7752	14.9808	14.9028	15.0197	14.9536	14.9564	14.8689	14.8949
Q91X52	12.4951	12.5531	12.5281	12.7865	12.8238	12.7228	12.4389	12.4569	12.5812	12.658	12.4744	12.5193	12.5108	12.777	12.4533	12.8603	12.7511	12.1942	12.8147	12.6493	12.7782	12.418	12.3386	12.4806	12.5063	12.4252	12.2988	12.3894
Q91XF0	11.9256	11.6947	11.3228	11.8414	11.9195	11.5013	11.9173	11.9211	12.114	12.0925	11.9733	12.1585	12.3721	11.535	12.0106	11.5602	11.5543	11.8575	11.6889	11.5116	11.5315	12.111	12.1315	11.963	12.2831	12.1225	12.1484	12.2553
Q921G7	15.8601	14.9457	15.0754	14.8194	15.0282	14.7074	15.8264	15.7386	15.7303	15.4534	15.605	15.5707	15.3202	15.135	15.4514	15.1481	14.9053	14.7861	14.8284	15.0005	14.9695	15.4686	15.2567	15.4117	15.4316	15.1083	15.3811	15.4647
Q922D8	14.5968	13.7344	13.8109	13.8104	14.0752	13.8226	14.6272	14.5519	14.5826	14.654	14.5699	14.7082	14.618	14.0109	14.6474	13.9222	13.9514	13.8435	13.6539	14.0477	14.0658	14.6649	14.4654	14.5718	14.6865	14.5386	14.1999	14.4317
Q924T2	10.1585	10.2855	10.0575	10.0699	10.023	10.1627	10.1377	10.1804	9.66981	9.93857	10.072	9.89623	10.1144	10.2846	10.1139	10.2238	10.4027	10.564	10.4632	10.4199	10.6493	10.1797	10.6465	10.1044	9.42733	10.1576	10.1544	9.46628
Q99J39	11.7682	11.6953	12.0565	11.7087	11.6399	11.6324	12.2144	11.0756	11.9116	12.2066	12.2718	12.0992	12.3325	11.8656	12.2549	11.7788	11.9998	11.8841	11.001	11.5908	11.831	12.3198	12.254	12.2819	11.6986	12.0962	12.0506	12.3009
Q99J47	13.5173	12.4811	12.4618	12.4279	12.277	12.2158	13.0765	13.0076	13.1056	12.5729	12.9545	12.855	12.7452	12.4712	13.0151	12.5775	12.5364	12.3241	12.2725	12.4388	12.4637	13.1268	13.0732	13.0147	12.744	12.5187	12.5728	12.9243
Q99JR1	13.6633	14.1491	14.3518	13.809	13.757	13.9403	13.7683	13.8109	13.6542	13.5117	13.5331	13.5112	13.4088	14.0152	13.5629	13.9428	14.0345	13.9537	13.7379	13.8623	13.8754	13.5733	13.4515	13.7002	13.7006	13.3887	13.5374	13.4859
Q99JY0	15.6378	15.2573	15.4488	14.9568	15.3847	14.9235	15.6444	15.8739	15.6462	15.3523	15.6669	15.8533	15.4724	15.3146	15.8458	14.886	15.1012	15.0136	14.8951	15.2447	15.1335	15.6589	15.4693	15.8465	15.8058	15.402	15.4621	15.8052
Q99K67	12.4121	12.9234	13.1722	12.9319	13.0747	12.8608	12.4844	12.6888	12.6453	12.5024	12.5092	12.5373	12.4138	12.9927	12.2089	12.7817	12.9539	12.2499	12.9873	12.7582	12.723	12.4577	12.4651	12.3777	12.3245	12.3541	12.3786	12.3668
Q99KI0	12.9521	13.0662	13.1027	13.1423	13.3419	13.0519	12.9116	13.0116	12.9148	13.1496	13.0457	12.9037	12.8163	13.2622	13.0356	13.2783	13.0995	13.3602	13.4493	13.3047	13.2091	13.1775	13.0455	13.0694	13.1231	13.0728	13.0131	13.2085
Q99KR7	11.1333	12.063	11.6093	11.312	11.6308	11.6492	11.3462	11.529	11.4956	11.2357	11.4061	10.5522	11.0071	11.6923	11.2874	11.6797	11.7943	11.2976	11.649	11.2106	11.8484	11.392	11.466	11.4012	10.9923	11.6158	11.2842	11.3129
Q99L13	11.9044	12.5222	12.6387	12.6985	12.5273	12.904	12.4656	12.2688	12.4639	12.6506	12.5219	12.3398	12.2527	12.6922	12.559	13.2478	12.7445	12.6744	13.2495	13.1922	13.2649	12.1805	12.6456	12.6252	12.0669	12.3895	12.6185	12.4591
Q99LB2	15.5286	14.7726	14.7679	14.7391	15.1952	14.6234	15.2591	15.1461	15.4667	14.8757	15.2497	15.1844	15.1243	14.9493	15.1399	15.1761	15.039	14.7121	15.0066	14.9205	14.9676	15.2322	15.0765	15.1446	14.7718	14.4634	14.8802	15.3291
Q99LB7	13.1092	12.8618	12.9409	12.8888	12.836	12.7982	13.2236	13.3456	13.3398	13.6303	13.2573	13.0014	13.42	12.9634	13.3094	13.0107	12.896	12.845	13.127	12.9769	12.8548	13.3628	13.3211	13.284	13.3727	13.4172	13.0271	13.26
Q99LC3	14.5336	14.4711	13.6255	14.2061	14.1056	14.2	14.5344	14.7042	14.4527	14.2846	14.6151	14.4601	14.2888	14.6224	14.3058	14.3167	14.3445	14.1337	13.9811	14.2741	14.1294	14.0571	14.2581	14.3916	14.104	14.0696	14.3454	14.1315
Q99LC5	14.2559	14.5032	14.5532	14.5508	14.6352	14.5113	14.5099	14.4868	14.5279	14.5814	14.5717	14.5363	14.5424	14.7939	14.5278	14.8162	14.4896	14.779	14.9449	14.7506	14.7499	14.5446	14.5914	14.5621	14.6585	14.516	14.5764	14.6682
Q99LX0	12.5209	12.5427	12.3175	12.8761	12.7402	12.4644	12.5267	12.6065	12.657	12.7225	12.4927	12.7308	12.8487	12.2019	12.7081	12.8839	12.6102	12.8617	12.938	12.6639	12.7025	12.5202	12.7637	12.7726	12.626	12.7142	12.855	12.6698
Q99MR8	12.4323	12.4099	12.682	12.3736	12.53	12.3992	12.2405	12.3967	12.5228	12.3913	12.0956	12.3767	12.0539	12.5297	12.1771	12.6648	12.6807	12.3943	12.4517	12.634	12.4516	12.2278	11.9803	12.2507	12.3662	12.0719	12.3053	12.466
Q9CQ75	14.2276	14.1105	14.3192	13.9825	13.9525	13.7018	14.0924	14.1979	13.9898	13.8146	13.9769	13.9204	14.1389	14.1021	13.7212	13.71	13.9374	13.6435	13.5854	13.836	13.6396	13.746	13.7459	13.8873	13.8728	13.5821	14.0152	13.7658
Q9CQA3	15.3701	15.0827	15.2334	14.827	14.7593	14.6896	15.341	15.3739	15.2356	15.0633	15.2842	15.1768	15.032	15.0602	15.1701	14.867	14.8955	14.7461	14.6097	14.8225	14.8366	15.0574	14.9324	15.1482	15.1062	14.7727	15.1717	14.95
Q9CQB5	11.8997	11.9244	12.0285	12.1355	11.9498	11.9717	11.9465	11.9469	11.9563	11.9569	12.0398	11.9899	12.2087	11.8403	11.9883	11.6361	11.9267	11.9527	11.7876	11.8576	11.701	12.0288	11.9533	11.907	12.1255	12.1176	12.0575	11.9393
Q9CQE1	12.2365	12.0848	11.8685	11.9693	12.1189	12.182	12.3532	12.3183	12.2256	12.4773	12.3728	12.4701	12.1492	12.2264	12.4882	12.1241	11.9662	12.434	11.9577	12.2356	12.4847	12.4547	12.3665	12.5695	12.5452	12.3887	12.5346	12.5569
Q9CQJ8	13.3168	13.4482	13.2792	13.0094	13.1872	13.0338	13.4254	13.3844	13.514	13.2614	13.3044	13.2744	13.0712	13.3424	12.9366	12.8337	13.1119	12.9345	12.7341	13.0061	12.6333	13.0593	13.0155	13.1709	13.0941	12.9484	13.0733	13.1026
Q9CQN1	11.3367	11.8739	12.0349	11.816	11.8465	11.7796	11.5447	11.3539	11.6563	11.7094	11.3667	11.5303	11.8569	11.8173	11.8374	11.8273	12.0007	11.8768	12.0749	11.945	12.0745	11.7327	11.6895	11.6583	11.725	11.2435	11.4801	11.6996
Q9CQR4	12.193	13.1286	12.9702	12.8332	12.593	13.2809	12.9273	12.8109	12.9557	12.1726	12.7919	13.0382	13.2172	12.7821	13.3798	13.057	13.2615	12.8084	13.0492	13.3336	13.2282	13.2839	13.1054	13.1049	13.3273	13.2156	13.1376	13.407
Q9CQU0	11.1473	11.2511	11.3443	10.9167	10.9924	10.933	11.1118	11.1503	10.9735	11.0359	10.9454	11.2374	11.1806	10.9353	11.1755	10.9489	11.1595	11.0122	10.958	10.853	10.982	11.3243	11.268	11.1327	10.9504	11.2196	11.1301	11.3391
Q9CQV1	10.8543	10.7979	10.6487	10.4225	10.6102	10.6022	11.1295	10.9733	10.9149	10.8192	10.7347	10.6757	10.6899	10.9098	10.928	10.8558	11.0275	10.8193	10.804	10.85	10.9616	10.8411	10.8528	10.9714	10.879	10.7056	10.9545	10.6738
Q9CQX2	13.2061	12.613	12.3571	12.3093	12.4843	12.3291	13.1092	12.9535	13.0531	12.6891	12.8197	12.8305	12.7875	12.4456	12.8494	12.2161	12.4869	11.6405	12.5005	12.5626	12.4831	12.4793	12.7743	12.6632	12.8609	12.4329	12.82	12.6107
Q9CQZ6	11.9463	11.8221	11.9089	11.509	11.7912	11.6083	12.0127	12.0792	11.9266	11.6834	11.9757	11.8906	11.7675	12.1546	10.8556	11.7265	11.3034	11.5212	11.0704	11.6196	10.6663	11.8461	11.5342	11.724	11.6353	11.0061	10.8353	11.596
Q9CR24	9.60572	9.57214	9.98351	10.1939	9.70873	10.0543	9.70058	9.6183	9.75846	9.67553	9.86605	9.62519	10.5801	9.76092	10.9419	10.2315	10.4824	10.5756	10.762	10.574	10.9825	9.65711	10.8366	9.76768	9.88176	10.7769	10.6637	10.1573
Q9CR98	11.5873	11.4008	10.9915	11.0398	10.9624	11.1739	11.5462	11.5181	11.5593	11.4829	11.3139	11.7906	11.325	11.3559	11.3323	11.3807	11.2308	11.2472	11.1886	11.4517	11.4919	11.6699	11.6718	11.6644	11.3085	11.4872	11.6131	11.6475
Q9CRB8	12.3226	11.6478	11.3297	11.021	11.4019	11.2756	12.155	12.0031	11.9922	11.8399	11.9491	12.063	11.2598	11.4464	11.9171	11.5313	11.5168	10.7829	11.2793	11.6059	11.4735	11.6382	11.0523	11.841	12.0364	11.373	11.5625	11.7456
Q9CRB9	14.0662	13.6808	13.667	13.3892	13.5152	13.3656	13.9283	13.9766	13.9207	13.5973	13.6845	13.7386	13.5679	13.7619	13.538	13.5036	13.445	13.3522	13.2046	13.5296	13.5707	13.5451	13.5203	13.7686	13.7675	13.2706	13.6533	13.6251
Q9CRD0	12.7647	12.5599	12.4143	12.4513	12.3811	12.3463	12.5192	12.6998	12.7196	12.3242	12.5028	12.4023	12.5497	12.5543	12.5088	12.3326	12.2982	12.4129	12.2818	12.4487	12.4287	12.4122	12.4013	12.5657	12.3306	12.0787	11.9285	12.3973
Q9CRD2	12.1881	12.0115	11.5792	11.7613	11.7724	12.0188	11.9964	11.9679	12.0003	12.0128	12.0435	11.9131	12.1454	11.5267	12.252	11.8635	12.0954	12.0438	11.8306	12.0463	12.163	12.102	12.1524	11.889	12.0226	12.1668	12.0195	11.8751
Q9CXV1	13.0097	12.9149	12.7466	12.4715	12.5026	12.5424	12.9484	13.0077	12.941	12.714	12.8846	12.8666	12.5205	12.8928	12.7954	12.3197	12.6576	12.345	12.344	12.7245	12.4723	12.9802	12.7564	12.8969	12.8791	12.5382	12.9164	12.8381
Q9CXZ1	13.5695	13.4193	13.6789	13.3495	13.2943	13.1296	13.4764	13.4888	13.4442	13.1437	13.388	13.1457	13.3127	13.3603	13.1379	13.0238	13.224	13.1126	12.9328	13.1718	13.0784	13.0317	13.0858	13.2493	13.1338	12.8972	13.1269	13.0848
Q9CYW4	11.3387	11.4447	11.4198	11.6731	11.829	11.5566	11.5489	11.6125	11.6452	11.7097	11.668	11.6836	11.4656	11.6428	11.6574	11.8495	11.6924	11.8434	12.0398	11.836	11.8086	11.5482	11.7545	11.7844	11.7294	11.5771	11.7397	11.8267
Q9CZD3	11.2826	11.5587	11.3141	11.5375	11.6973	11.4126	11.2911	11.1061	10.9892	11.3901	11.1496	11.5095	11.286	11.4582	11.4278	11.4228	11.463	11.7218	11.7945	11.4817	11.5226	11.3499	11.446	11.5006	11.354	10.9851	11.6185	11.4195
Q9CZR8	10.5796	10.6568	10.7755	10.6847	10.8182	10.6238	10.5653	10.4486	10.4223	10.6429	10.5621	10.4945	10.1155	10.6731	10.5964	10.8367	10.9346	10.581	10.797	11.1339	10.8362	10.6369	10.5729	10.7449	10.4794	10.5836	10.407	10.8423
Q9CZS1	11.9824	11.1677	11.1328	11.2854	10.7616	11.0254	11.501	12.095	11.3223	11.3153	11.5173	11.3977	11.8531	11.3362	11.9369	10.9909	11.143	10.7285	11.0194	11.1266	11.1329	11.569	12.0106	12.1108	10.9314	12.1438	11.798	11.788
Q9CZU6	14.1066	13.9355	14.1509	14.1212	14.2102	14.0337	14.2556	14.4859	14.2399	14.1689	14.2211	14.1253	14.216	14.3557	14.3025	14.2709	14.2643	14.321	14.4588	14.547	14.3406	14.3944	14.4929	14.3872	14.5103	14.4456	14.3339	14.4754
Q9D023	13.6169	13.1342	13.2299	13.0266	12.2775	12.967	13.7178	13.9413	13.7551	13.5685	13.59	13.2516	13.5024	13.3793	13.749	13.036	13.2101	12.8638	13.1836	13.4422	13.5561	13.1978	13.7599	13.5403	12.9791	13.5343	13.683	13.1708
Q9D051	12.5787	12.0775	12.2547	12.108	12.4174	11.8257	12.6578	12.6867	12.2684	12.2996	12.4096	12.1279	12.1935	12.679	12.6934	12.5502	12.2682	12.6349	12.9039	12.8097	12.4979	12.7316	12.8228	12.7317	12.5367	12.4563	12.4509	12.7085
Q9D0S9	11.7149	11.7688	12.0771	12.0256	12.2133	12.1154	11.9331	11.9495	11.7345	11.876	11.7626	11.6735	11.9809	12.2755	12.1698	12.522	12.195	12.2477	12.7086	12.3982	12.4411	12.1254	12.2918	12.0489	12.0515	12.1822	12.2277	12.1918
Q9D110	6.10525	5.68247	5.17805	5.74616	5.99013	5.46989	4.43609	5.39897	6.7052	5.565	5.17758	6.01799	6.23846	6.39337	4.73127	4.73475	4.01211	0	5.53149	5.10165	3.9776	4.37626	4.80166	5.75727	5.84717	3.94764	4.46033	5.01103
Q9D172	12.027	12.0386	12.277	12.0725	12.1951	12.0704	11.9948	11.9533	12.1739	12.0197	11.9101	11.8233	11.6757	12.0474	11.713	12.2422	11.9517	12.1528	12.4845	12.1227	12.2117	11.9983	11.9616	11.9922	11.9214	11.8518	11.6989	12.1012
Q9D1L0	12.2894	11.5796	11.2129	11.3407	11.4794	11.3733	12.2087	12.3729	12.0533	11.8804	12.0028	11.4352	11.426	11.7663	12.1993	11.8495	11.6154	11.4395	11.7592	11.8318	11.983	12.1772	11.9916	12.1648	11.8125	11.4285	11.6893	11.9917
Q9D2G2	13.1142	12.9854	13.012	13.1111	13.4181	13.0538	13.1514	13.2172	12.8683	13.137	13.0964	12.9601	13.014	13.4513	13.2292	13.4978	13.2262	13.5867	13.6145	13.4674	13.3807	13.2268	13.3475	13.19	13.2342	13.1399	13.0442	13.2574
Q9D5T0	13.5528	13.3091	13.437	13.2715	13.2445	13.232	13.4707	13.4361	13.4292	13.27	13.4055	13.3378	13.1688	13.2486	13.4104	13.1654	13.2911	13.1377	13.1142	13.1377	13.0822	13.3565	13.3682	13.3087	13.3278	13.1435	13.1787	13.3824
Q9D6J5	13.2435	13.184	13.2804	12.9019	12.8117	12.8761	13.1702	13.2323	13.0421	12.8994	12.9912	12.9599	12.9254	13.0565	12.8814	12.7056	12.9706	12.7458	12.6359	12.7965	12.8033	12.9367	12.8305	13.0091	12.8676	12.6707	12.9992	12.8066
Q9D6J6	14.5267	14.4122	14.6717	14.2736	13.8887	14.0541	14.4447	14.5202	14.5859	14.0808	14.3058	14.3016	14.2391	14.4446	14.0287	14.0139	14.0968	13.699	13.8805	14.0224	13.9202	14.0805	13.912	14.1773	14.0594	13.9454	14.1632	14.0636
Q9D6U8	10.8188	10.1465	10.7448	10.5271	9.98137	10.4894	10.9571	10.8106	10.6227	10.5813	10.5734	10.5076	10.8021	10.3028	10.9355	10.5016	10.7523	10.0774	10.5518	10.5253	10.7124	10.2757	10.4233	10.4701	10.5326	10.4876	10.81	10.3308
Q9D7J9	12.0418	12.2696	12.5557	12.2838	12.0839	12.3146	11.8251	11.9594	12.0634	12.1228	11.7297	11.813	12.082	11.8918	11.9797	12.1083	12.0731	12.0649	12.4041	11.9579	12.5072	11.8331	12.1656	11.9565	11.9101	12.0866	11.9812	11.9384
Q9D8B6	9.18343	8.50275	9.6804	8.81472	8.83407	8.54356	9.12403	8.90544	9.48907	8.46005	8.73113	9.00282	10.3271	8.66294	9.71035	7.87697	9.16602	8.73403	7.89768	8.24243	9.47325	9.13804	10.1354	9.21814	8.93984	9.44214	9.92183	8.92416
Q9D9V3	12.4244	12.6062	12.3878	12.5597	12.5413	12.4511	12.3062	12.3139	12.394	12.3513	12.2429	12.3491	12.3259	12.6614	12.3195	12.4075	12.5691	12.543	12.5457	12.6087	12.4461	12.4137	12.3094	12.4383	12.3748	12.2823	12.2909	12.3806
Q9DB77	14.6397	14.51	14.4528	14.1367	14.2862	14.1324	14.6881	14.5922	14.6137	14.3837	14.5204	14.5394	14.3308	14.5407	14.3896	14.262	14.339	14.1704	14.0652	14.3044	14.1804	14.4233	14.2836	14.4873	14.5032	14.2032	14.4469	14.4579
Q9DBA6	11.0096	10.3726	10.3859	10.6608	10.8122	10.2972	10.9292	11.1048	11.0512	10.772	10.9922	10.7137	10.7697	10.8622	10.9231	10.629	10.7155	10.3728	10.8692	10.7278	10.6609	10.9893	10.9663	11.0167	10.6348	10.6931	10.644	10.9495
Q9DBG1	15.4449	14.6023	14.6627	14.8608	14.7164	14.2141	15.6584	15.5334	15.5644	15.372	15.4362	15.4109	15.1366	14.9789	15.2655	14.9035	14.7858	14.6726	14.5894	14.8947	14.8786	15.3333	15.3177	15.2864	15.2909	14.948	15.1847	15.3012
Q9DBL1	12.2681	11.7411	12.6474	12.448	12.5308	12.4321	11.3944	12.3168	11.3986	11.7122	11.6249	11.3298	12.2803	12.479	12.3806	12.4617	12.6197	12.534	12.6063	12.5518	12.3413	12.351	12.2495	11.2931	11.4016	11.9794	12.2114	12.2444
Q9DBL7	12.9666	12.7349	12.3337	12.6611	12.9421	12.6875	12.937	12.8988	12.8356	13.0285	13.0631	13.1687	12.9191	12.8287	12.317	12.6047	12.4632	12.7816	12.9132	12.5629	12.6817	12.8018	12.7919	12.7717	12.8448	12.1395	11.9875	12.9732
Q9DC61	10.9825	11.145	11.0213	11.101	11.1565	11.0306	11.1705	11.1545	10.8977	11.1548	11.1669	10.9845	11.1286	11.1693	11.0814	11.5326	11.3059	11.37	11.4999	11.499	11.3784	11.2635	11.3522	11.375	11.0515	11.1156	11.1101	11.2869
Q9DCJ5	13.4705	13.3839	13.5659	13.097	12.9571	13.0394	13.4637	13.5802	13.4077	13.1831	13.3422	13.2875	13.2424	13.4063	13.2759	13.1825	13.2423	13.1386	12.8934	13.1854	12.9897	13.164	13.0743	13.2842	13.1471	13.0106	13.2204	13.0896
Q9DCL9	11.2487	11.8256	11.4969	11.8026	11.9259	11.9625	11.4077	11.516	11.4698	11.8158	11.5247	11.4571	11.8338	11.9334	11.3128	11.6893	11.6488	12.034	11.7082	11.7393	11.9072	11.2286	11.395	11.4804	11.6142	11.5367	11.5576	11.0413
Q9DCM2	14.495	13.761	13.5678	13.4488	13.5415	13.599	14.2365	14.1664	14.4022	14.0971	14.1494	14.1699	13.9667	13.7386	14.184	13.8555	13.9597	13.4304	13.6002	13.7524	13.7089	14.2572	14.271	14.0823	13.7317	13.8666	13.6955	14.1362
Q9DCN2	15.4839	14.8598	14.6151	14.5924	14.7544	14.5991	15.5494	15.5049	15.3474	15.2472	15.3904	15.427	14.88	15.0939	15.3352	14.8004	14.867	14.6306	14.6439	14.9129	14.9507	15.4962	15.6197	15.5195	15.4084	15.2743	15.311	15.3523
Q9DCU9	10.5863	10.7916	11.4513	11.6651	10.7632	10.8232	10.6783	10.8041	11.0821	10.8767	10.4183	10.7461	11.5987	11.264	11.3593	11.2958	11.4606	12.3589	11.9539	11.6877	12.3585	10.969	11.8021	10.7618	11.0673	12.7525	12.3686	11.5478
Q9DCW4	13.9273	14.1354	14.2315	14.358	14.3823	14.1971	14.1493	14.1336	14.2472	14.3058	14.2412	14.1892	14.3377	14.4621	14.2178	14.5353	14.1779	14.4349	14.6534	14.4017	14.3933	14.1056	14.2372	14.2179	14.1378	14.1508	14.3101	14.2531
Q9EQ20	14.145	14.5107	14.5774	14.6277	14.8757	14.4768	14.4388	14.3912	14.3687	14.6045	14.4866	14.2786	14.3926	14.8569	14.4799	14.9764	14.676	14.8339	15.1026	14.8862	14.9045	14.3863	14.4575	14.41	14.4305	14.3724	14.3902	14.5076
Q9ER88	10.7234	10.6816	10.7446	10.7294	10.8367	10.8154	10.7277	10.898	10.6243	10.8246	10.783	10.6429	10.5087	10.954	10.8157	10.9571	10.8769	10.9319	10.9465	10.8978	11.022	10.7362	10.7429	10.8247	10.7351	10.3047	10.3308	10.859
Q9JHI5	12.8624	13.6405	13.5777	13.3194	13.7161	13.6657	13.2425	13.2173	13.2111	13.3661	13.2433	13.1918	13.157	13.7414	13.1236	13.6818	13.7284	13.5602	13.8236	13.6294	13.6857	13.2037	13.2736	13.1928	13.1699	13.0497	13.2264	13.2609
Q9JJW0	12.7507	11.8843	11.7973	11.6574	11.9148	11.8292	12.5922	12.3707	12.6778	12.225	12.5488	12.3694	12.3894	11.9316	12.3448	11.9512	11.9324	11.6074	11.8859	11.8868	11.3005	12.5215	12.3735	12.4855	12.2523	12.0023	12.3647	12.4157
Q9JLZ3	13.154	13.3307	13.6059	13.338	13.3821	13.4351	13.1189	12.9656	13.0211	13.1145	12.975	13.0158	13.0249	13.2289	12.9853	13.2833	13.3977	13.3118	13.2266	13.283	13.2804	12.9737	12.8087	12.8901	13.0789	12.9879	13.0162	12.9355
Q9JMH6	12.3977	12.132	11.7215	12.0501	12.3377	12.1914	12.3157	12.5338	12.1699	12.4134	12.5293	12.4316	12.1078	12.1435	12.3621	12.2708	12.1283	12.5153	12.3324	12.105	12.1392	12.3869	12.2993	12.4095	12.3717	12.4851	12.2469	12.414
Q9QXX4	14.7993	14.1706	14.4127	14.2978	14.2638	14.0077	15.006	14.964	14.9174	14.652	14.7437	14.7606	14.6523	14.4734	14.6037	14.2304	14.1752	14.104	13.9895	14.2163	14.1783	14.5822	14.48	14.7395	14.6895	14.3478	14.6232	14.5765
Q9QZD8	14.3764	13.5936	13.7913	13.6149	13.6936	13.4714	14.2721	14.1839	14.0127	13.4469	13.7808	13.7616	13.702	14.0159	13.6778	13.9771	13.6115	13.5472	13.6399	13.9856	14.0689	13.7187	13.5606	13.6844	13.5559	13.2526	13.6465	13.6374
Q9QZH6	11.4514	11.1094	11.5176	11.2472	11.1312	11.1777	11.5497	11.6864	11.5921	11.4482	11.3578	11.4464	11.4279	11.4458	11.4394	11.3867	11.4078	11.2213	11.1138	11.2449	11.3866	11.4572	11.5448	11.2115	11.4282	11.2927	11.2883	11.4544
Q9R0H0	16.5482	15.9798	15.6956	15.6828	16.0043	15.7325	16.3037	16.2668	16.5094	16.1112	16.467	16.2011	16.1432	16.2883	16.2014	16.0277	15.9816	15.4281	15.811	15.9315	16.0126	16.2958	16.3211	16.0281	15.7689	15.816	15.9088	16.0924
Q9R112	12.2237	12.953	13.4246	13.0393	13.136	12.9426	12.5887	12.5083	12.7062	12.4768	12.4861	12.534	11.9989	13.0625	12.1746	13.0956	13.2112	13.1531	13.0558	12.943	13.1484	12.2749	12.308	12.4441	12.1582	12.133	12.2221	12.373
Q9R257	13.0648	12.8213	12.721	12.6882	12.793	12.4805	12.9558	13.2228	13.1618	13.1216	13.0188	12.8072	13.1455	12.8779	12.9714	12.7149	12.8803	12.4095	12.5639	12.8831	12.981	12.885	12.867	13.252	12.8783	12.7291	12.7038	12.7368
Q9WTP6	14.1718	13.8759	13.627	13.5612	13.8335	13.6785	14.2793	14.4812	13.8831	14.1553	14.1077	14.1569	13.9627	13.9136	14.3452	13.7792	13.6599	13.5544	13.6888	13.7569	13.8045	14.1703	13.962	14.1698	14.0464	13.7899	14.0871	14.1611
Q9WUR2	13.9757	13.2817	13.108	13.1226	13.3727	13.0837	13.8847	13.761	14.0775	13.7793	13.8936	13.8046	13.608	13.4434	13.6655	13.4238	13.2954	12.8084	13.349	13.3793	13.2114	13.7427	13.5306	13.5032	13.3601	13.2308	13.6308	13.8625
Q9WUR9	11.8755	11.4303	11.3366	11.2323	11.4045	11.1536	11.7876	11.6416	11.8095	11.8368	11.7354	11.8084	11.3856	11.3393	11.4855	11.2484	11.2501	10.7586	11.4399	11.3479	11.2867	11.7365	11.459	11.6972	11.6404	11.5	11.5907	11.903
Q9WVA2	12.1592	11.6795	11.7154	11.4603	11.2905	11.5287	11.6961	12.2689	12.1472	12.0581	12.0347	11.899	11.8592	11.6869	12.2495	11.8019	11.7779	11.5861	11.6363	11.6906	11.9048	12.135	12.1409	12.1862	11.8388	11.9122	12.1395	12.0347
Q9Z0V7	11.8834	11.7969	11.7508	11.3684	11.5069	11.6583	12.0342	12.061	11.8901	11.7699	11.8655	11.7641	11.58	11.6406	11.748	11.5318	11.6485	11.6696	11.3883	11.5262	11.5762	11.7087	11.6746	11.6613	11.8393	11.6694	11.8373	11.7814
Q9Z0X1	14.2136	13.8122	14.0928	13.7972	13.7323	13.5215	14.1706	14.2074	14.1629	13.8784	14.024	13.8457	13.9198	13.898	13.9536	13.7997	13.7558	13.5317	13.6054	13.8572	13.6964	13.8767	13.7467	14.0592	14.0208	13.6951	13.8618	13.8602
Q9Z2I0	12.8722	12.3417	12.281	12.2967	12.1664	11.9401	13.0391	12.9091	12.9145	12.5896	12.7097	12.5957	12.6903	12.3222	12.8197	12.481	12.3971	12.3068	12.2431	12.445	12.3426	12.6645	12.6309	12.6898	12.7465	12.428	12.5463	12.6105
Q9Z2I8	13.5518	13.4975	13.5868	13.1461	13.4235	13.4323	13.3399	13.6809	13.4996	13.5605	13.3044	13.2256	12.9727	13.5264	13.24	13.759	13.383	13.4522	13.6382	13.794	13.5682	13.2593	13.1486	13.2803	13.3365	13.2279	13.3843	13.4192
Q9Z2Z6	15.334	14.5341	14.6316	14.5209	14.6374	14.2864	15.3834	15.2802	15.3524	14.8584	15.1594	15.0089	14.8326	14.7897	14.9161	14.8064	14.4419	14.4433	14.5373	14.7437	14.6523	15.0162	14.706	14.8708	14.8805	14.4483	14.8312	14.8384

## Sheet: mtFE input ML
Table S6. The mtFE input gene lists for classifications analysis include the significant proteins/data type with evidence of mitochondrion localization.
#gene	Ctrl	Ctrl	Ctrl	Ctrl	Ctrl	Ctrl	Ctrl	Ctrl	Ctrl	Ctrl	Ctrl	Ctrl	Ctrl	Ctrl	DEN-treated	DEN-treated	DEN-treated	DEN-treated	DEN-treated	DEN-treated	DEN-treated	DEN-treated	DEN-treated	DEN-treated	DEN-treated	DEN-treated	DEN-treated	DEN-treated
O88986	-0.286641	-0.172064	0.382118	-0.0537614	0.109716	-0.592611	-0.812211	-0.553556	-0.117971	-0.65777	-0.230111	-0.801692	-0.508061	-0.0164708	-0.582667	-0.150608	-0.627169	-0.847691	0.0432458	-0.371681	-0.186431	-0.583759	-0.359535	-0.564714	-0.609121	-0.594695	-0.542772	-0.590352
P08228	-0.825105	-0.679549	-0.647798	-0.326842	-0.210738	0.020908	-0.119379	-0.684112	-0.243427	-0.702483	-0.622803	-0.795832	-0.405994	-0.639306	-1.30698	-1.49061	-1.39316	-1.12082	-0.698973	-1.46648	-1.07017	-1.40541	-0.898192	-1.11907	-1.07459	-1.60414	-1.32661	-1.47142
P09671	-1.4596	-0.77938	-0.947531	-0.856418	-0.480765	-0.826983	-0.516722	-1.2208	-1.06403	-0.871969	-0.914112	-1.05071	-1.20173	-0.642946	-0.981706	-0.535705	-0.630059	-0.345288	-0.0223258	-0.397895	-0.826487	-0.745943	-0.829711	-0.768552	-0.9086	-0.75438	-0.757229	-0.769649
P11725	-0.970548	-0.556429	-0.515972	-0.589731	-0.126045	-0.558002	-0.560332	-0.794786	-0.742726	-0.598624	-0.668277	-0.765312	-0.91503	-0.357467	-0.93969	-0.545844	-0.723884	-0.490924	-0.191543	-0.679677	-1.03767	-0.779551	-0.609042	-0.751576	-0.715931	-0.847889	-0.903146	-0.669371
P31786	-1.52753	-1.19264	-1.33391	-1.12197	-1.08918	-1.09856	-1.06916	-1.20522	-1.15445	-1.2554	-1.28916	-1.24674	-0.918551	-1.14266	-1.45744	-1.37636	-1.53547	-1.34242	-1.17481	-1.42837	-1.71628	-1.3574	-0.978446	-1.13316	-1.26546	-1.24266	-1.41714	-1.34097
P34914	0.840403	0.111007	-0.0161211	0.276719	0.339119	0.0981227	0.779379	0.654531	0.796244	0.318029	0.699349	0.553229	0.646923	0.297668	0.102011	0.187527	0.269909	-0.155413	-0.0512016	0.0850497	-0.217343	0.63336	0.544937	0.371484	0.265879	0.0914516	0.00756549	0.294469
P38647	-1.00157	-0.722621	0.251207	-0.231368	-0.672462	-1.51699	-1.1728	-0.771051	-1.61125	-0.301	-0.644741	-1.4022	-1.78242	-0.666645	-0.986022	0.114789	0.344416	0.64948	0.707745	0.424063	-0.687182	-0.224775	-0.158891	0.154503	-0.538251	0.651465	-0.905694	-0.352478
P40630	0.666175	1.037	0.863606	0.542049	1.01832	0.763657	0.952132	0.415256	0.428434	0.362209	0.617807	0.346207	0.173442	0.795629	0.335267	0.628984	0.693981	0.640819	0.801988	0.536328	0.314381	0.371026	0.41376	0.818045	0.585027	0.347448	0.1534	0.353851
P47199	-0.445603	-0.569356	-0.330592	-0.123543	-0.241927	-0.146955	-0.103403	-0.290949	-0.258264	-0.398709	-0.554026	-0.192444	0.00182439	-0.325229	0.0560594	0.0509899	-0.143986	-0.0658447	-0.135357	-0.0969083	0.219968	-0.0359396	0.0857338	-0.214064	0.0230713	0.0337725	-0.0652755	-0.0857466
P47738	-1.02487	-0.620349	-0.853568	-0.541322	-0.20026	-0.727462	-0.679373	-0.855097	-1.05505	-0.571584	-0.593452	-0.798339	-0.967772	-0.314545	-0.684867	-0.183516	-0.509229	-0.181524	-0.0213881	-0.247656	-0.621383	-0.359747	-0.337578	-0.519458	-0.556292	-0.394074	-0.829985	-0.337285
P48410	0.859359	0.202335	0.35064	-0.146657	0.0332243	-0.112754	0.690653	0.956951	0.623163	0.520302	0.634246	0.534435	0.549082	0.359301	0.652929	0.130983	0.175812	-0.240863	0.194166	0.413237	0.345842	0.916892	0.732227	0.889985	0.371039	0.681241	0.533142	0.484698
P50544	0.17764	0.622597	0.700821	0.479789	0.798738	0.40289	0.551801	0.301824	0.462194	0.24094	0.345274	0.118032	0.123518	0.524809	0.179469	0.417288	0.317297	0.711828	0.497994	0.431238	0.407214	0.335377	0.520873	0.617741	0.341869	-0.122624	0.134201	0.18511
P50637	1.23068	1.71498	1.01407	1.63079	2.09182	1.21465	1.70152	1.52775	1.9217	1.27819	0.797926	1.77944	1.29525	2.53678	1.77949	0.917992	1.33468	1.31216	0.873299	1.39242	0.570228	1.00018	1.09577	0.861634	0.938187	1.4999	1.38729	1.05145
P53395	0.446853	0.958844	1.30937	0.774747	1.21784	1.27536	0.383317	-0.12338	-0.323739	0.237788	0.560672	0.401975	0.430608	0.860565	0.00743957	0.311677	0.897596	1.52859	1.39793	0.945207	0.706813	0.325017	0.248451	-0.186394	1.26896	0.581116	0.377851	0.387588
P54869	-1.02023	0.147058	0.470997	0.82858	0.856843	1.0884	1.85814	0.120236	-0.373274	0.560545	0.0679587	-0.253616	-0.951863	1.21362	-0.922459	-0.813492	-0.669605	-0.961293	-0.0718127	-0.434202	-0.709303	-0.796211	-0.617702	-0.777159	-0.544531	-0.754977	-0.813089	-0.439261
P60603	2.06919	1.72603	1.55972	1.5152	1.26301	1.30325	1.73391	2.24923	2.09365	1.9569	1.70218	1.51426	1.97847	1.97568	1.64239	1.56474	2.12723	1.66746	1.75361	1.66139	1.91879	1.66009	1.5859	1.5329	1.91872	1.54532	1.57883	1.30486
P61922	-1.07489	-0.697685	-0.577939	-0.7671	-0.672873	-0.692033	-0.95311	-0.89004	-1.01344	-0.695578	-0.832866	-0.973023	-0.510988	-0.591862	-0.774669	-0.349706	-0.605932	-0.311459	-0.0136025	-0.327292	-0.275627	-0.333339	-0.337055	-0.485824	-0.52719	-0.537555	-0.638611	-0.468656
P62270	0.138993	1.08883	1.87898	1.59526	1.4277	1.87763	1.80963	1.15548	0.988852	1.39957	0.802909	1.32814	0.738808	1.45804	-0.0339692	0.47354	0.899659	0.452142	0.322267	0.910355	-0.0328072	0.708557	0.722588	1.0483	1.28156	1.06355	0.823898	0.9235
P63038	-1.05269	-0.657068	-0.605481	-1.01462	-0.477515	-0.821431	-0.927022	-0.953444	-1.08233	-0.891992	-0.737696	-0.878502	-0.995233	-0.465902	-1.0024	-0.526363	-0.633586	-0.536838	-0.0993234	-0.295399	-0.312154	-0.593278	-0.605582	-0.624616	-0.759834	-0.721562	-0.922074	-0.6358
P97478	-0.727341	-0.713241	-0.481316	-0.507453	-0.568619	-0.825246	-1.26844	-0.804143	-0.607163	-0.954192	-1.02038	-0.960234	-0.897467	-0.683786	-0.904061	-0.377864	-0.720511	-0.0881853	-0.128105	-0.246852	-0.429881	-0.538242	-0.570698	-0.495542	-0.671772	-0.426308	-0.867213	-0.627588
P97493	-0.65792	-0.366773	-0.901215	-0.846984	-0.955744	-0.920526	-1.09823	-1.02233	-1.22216	-0.689657	-1.0046	-0.609592	-1.09973	-0.786311	0.135548	-0.238894	-0.451551	0.250402	-0.0829603	0.00303218	1.10559	-0.273996	-0.730991	-0.423117	-0.775964	0.0617027	0.0226306	-0.557481
Q07417	-0.810289	-0.498096	-0.585193	-0.443667	-0.251514	-0.688338	-0.45129	-0.720888	-0.780014	-0.449192	-0.792428	-0.931112	-0.761933	-0.372298	-0.619704	-0.232313	-0.531614	-0.26739	0.221755	0.00557323	-0.403963	-0.422659	-0.318081	-0.648769	-0.432712	-0.548776	-1.03199	-0.390492
Q2TPA8	0.895505	0.715504	0.619252	0.784062	0.727349	0.329741	0.838006	0.607645	0.782158	0.511196	0.734263	0.692126	0.548746	0.787219	0.78228	0.528968	0.106282	0.0988613	0.49614	0.431466	0.29969	0.67485	0.541444	0.619413	0.34618	0.0452225	0.465647	0.851003
Q3TBW2	0.33453	0.238535	0.410928	-0.105856	0.102538	0.763237	1.1202	0.412031	0.161518	0.753431	0.579741	0.409385	0.451798	0.23959	0.732349	0.416056	1.27385	0.871022	1.29927	0.646157	0.913541	0.871376	0.462234	1.08928	0.546341	0.873504	0.19752	0.589736
Q3TC72	-1.09616	-1.0811	0.0836287	0.0312284	-0.655004	-0.681389	-0.623183	-0.613042	-1.15152	-0.862491	-0.692395	-1.13925	-0.4873	-0.621904	-0.48268	-0.0744128	0.26677	-0.3545	0.098415	-0.0222461	-0.0510253	-0.787707	-0.263336	-0.904619	-0.846698	0.118038	-0.368972	-0.921586
Q3TLP5	-0.927679	-0.588906	-0.611693	-0.677803	-0.402431	-0.591036	-0.831596	-0.823764	-0.978273	-0.637433	-0.61882	-0.863899	-1.11426	-0.506727	-0.433509	-0.375144	-0.630436	-0.275997	0.132985	-0.247599	-0.498416	-0.536649	-0.678406	-0.437332	-0.783022	-0.43183	-0.638882	-0.312015
Q3U5Q7	-0.379102	-0.369344	-0.251647	-0.388633	-0.291027	-0.207448	-0.300767	-0.0557658	-0.0528045	-0.286297	-0.406755	-0.198887	-0.124059	-0.134983	-0.512841	-0.614344	-0.138697	-0.80418	-0.763418	-1.09656	-0.331665	-0.534162	-0.35688	-0.495211	-0.471446	-0.439039	-0.436778	-0.483376
Q3UEG6	-1.07335	-1.13042	-0.629316	-0.941224	-0.650875	-0.437099	-0.377177	0.149954	-1.11846	-0.896619	-0.847977	-1.17673	-0.67049	-0.736724	-0.366532	-0.518079	-0.0137688	-0.714505	0.486068	-0.123083	0.170772	-0.181458	0.0740283	-0.690021	-0.549109	0.00306711	0.187212	-0.628211
Q3ULF4	0.827235	0.912054	1.18602	0.858793	0.883308	0.778053	0.943075	0.819705	1.02078	0.677239	0.672233	0.839346	0.773521	1.10939	0.878377	0.79746	0.588011	0.50486	0.575273	1.1636	0.442723	0.717552	0.549483	0.350284	0.529378	0.396031	0.515281	0.576897
Q3URE1	-1.19135	-0.566393	-0.562064	-0.4959	-0.256111	-0.270868	-0.373973	-0.770173	-1.00636	-0.461035	-0.447121	-0.976078	-1.10645	-0.335591	-1.09453	-0.801232	-0.739843	-0.653606	-0.111673	-0.457138	-0.709531	-0.487449	-0.666002	-0.841817	-0.896151	-0.661893	-0.708575	-0.780475
Q5XJY4	1.55674	2.28064	1.32849	0.107854	1.31671	1.02277	0.921163	1.43876	1.67141	1.39688	0.279198	0.921678	0.317392	1.52407	0.252244	1.44418	1.39602	1.25957	1.02715	0.930197	1.558	0.936968	0.100712	1.00812	0.533613	0.473247	-0.170265	0.565259
Q60597	-0.270199	-0.491143	-0.429419	-0.380763	-0.00375553	-0.323209	-0.333763	-0.516133	-0.556108	-0.317537	-0.147601	-0.276855	-0.556008	-0.180084	-0.0669015	0.0656247	-0.0396299	0.551514	0.481196	0.265223	0.059574	0.0294192	0.0333776	-0.0991141	-0.058175	0.112419	-0.270843	0.00498245
Q60931	1.65328	1.74386	2.04913	1.74665	1.5706	1.51769	1.9036	1.71021	1.58908	1.5158	1.66878	1.68177	1.43454	2.22852	1.74753	1.69323	1.62551	1.38863	1.48264	1.37304	1.27894	1.74609	1.74684	1.53613	1.69131	1.58344	1.48122	1.50404
Q61425	-0.102796	-0.241435	0.222657	0.251662	0.00927823	0.270375	0.313937	0.0644994	-0.134817	0.0293096	0.16374	0.142444	0.19279	0.0662704	0.25863	0.476132	0.239648	0.306552	0.644362	0.384075	1.08962	0.137316	0.199248	0.287084	0.0118589	0.347428	0.00173207	0.227409
Q61586	1.25678	1.20532	0.841762	1.08954	0.925602	1.00028	1.4562	1.65961	0.92491	1.04599	1.09138	1.15068	0.831967	0.984613	1.3867	1.40059	1.52409	1.03677	1.26623	1.96536	1.54985	1.64166	0.610206	1.71334	1.41296	1.45139	1.20818	1.28136
Q61733	0.279043	-0.439015	-0.628072	-0.61728	0.342715	-0.791022	-0.761901	-1.20783	-0.36744	0.0641753	0.101834	0.0745751	-0.777237	0.401229	-0.182197	0.142993	0.144529	0.0588214	0.716695	1.74955	1.39628	-0.200354	-0.673514	0.424457	-1.65562	0.0477649	-0.24012	0.307344
Q64373	0.61568	0.768657	0.112322	0.915485	0.317907	0.500261	0.438133	0.140856	0.277604	0.647305	0.931747	0.601618	0.307634	0.797915	1.83153	0.477553	1.02852	0.762727	0.785141	1.07162	0.924134	0.801249	0.565778	0.965794	0.539622	0.956012	0.837729	1.07166
Q66GT5	0.665442	0.744792	0.0795845	0.831953	0.672745	0.529501	0.871701	0.492329	0.471416	0.836251	0.911161	1.06248	0.684757	0.728092	0.455669	0.633303	0.6038	0.295919	0.531468	0.338652	0.151411	0.745388	1.17663	1.02407	0.699551	0.87698	0.903142	0.813599
Q6P3A8	-0.672439	-0.131864	0.0375981	-0.177859	-0.171856	0.00299521	-0.132769	-0.645428	-0.785492	-0.442477	-0.513625	-0.6395	-0.641009	-0.135715	-0.448207	-0.297936	-0.0620586	-0.247953	0.194529	0.0186964	0.141294	-0.212963	-0.495286	-0.552835	-0.240811	-0.533336	-0.878542	-0.133534
Q6PB66	-0.300939	-0.469496	-0.61084	-0.434025	-0.441551	-0.809676	-0.82645	-0.888785	-0.586918	-0.317843	-0.161407	-0.508476	-0.512397	-0.310226	0.0626641	0.00787538	-0.0270189	-0.0770933	0.331507	-0.00174216	-0.440155	-0.0395719	-0.309174	-0.487196	-0.0684378	-0.271923	-0.772478	-0.363359
Q6PCP5	0.424226	0.120452	0.716226	1.20865	0.316174	-0.0484378	0.147832	0.265412	0.0728535	-0.173591	0.224608	0.393422	-0.154612	0.339428	0.974212	0.506277	0.850504	0.217742	0.360935	0.466682	0.993107	0.570596	0.614327	0.685339	0.0842041	0.831725	0.464251	0.443163
Q80X85	-0.431022	-0.352943	-0.29199	-0.477667	-0.302528	-0.394212	-0.174117	-0.66034	-0.746249	-0.680491	-0.508883	-0.841126	-0.663076	-0.111918	-0.828684	-0.0550971	-0.0681502	-0.273649	0.172086	0.189242	0.619082	-0.107281	-0.009934	-0.226106	-1.58674	-0.35789	-0.913195	-0.227997
Q80XL6	1.84585	2.66804	2.67038	2.8181	2.89276	2.30583	2.96399	2.58837	2.24654	2.58731	1.94312	2.06685	0.859213	2.90084	2.4505	1.58462	1.75737	1.02405	1.80266	1.63207	1.27035	1.6772	1.7001	1.67085	1.51696	1.47433	1.02656	1.97685
Q80Y14	-1.60608	-0.449961	-0.558023	-0.852142	-0.584274	-0.521347	-1.07033	-0.772071	-0.581552	-0.798205	-0.773058	-0.987503	-0.807241	-0.342748	-1.06107	-0.159131	-0.435279	-0.346535	-0.00421095	-0.25037	-0.489803	-1.36649	-0.997447	-0.46179	-0.729024	-0.666051	-1.31434	-0.754506
Q8BFP9	-0.407288	0.265532	-0.402771	-0.622324	-1.03409	-0.217092	0.351663	0.68628	-0.8163	-0.261502	-0.133849	-0.806915	-0.132497	-0.127552	-0.862553	-0.154824	0.298233	0.236943	0.591018	0.270401	0.144698	-0.208729	-0.182461	-0.353353	-1.09541	0.00951767	-0.40022	-0.199345
Q8BGT5	-0.636647	-0.373776	-0.690232	-0.650171	-0.724403	-0.650374	-0.316798	-0.841998	-0.495451	-0.373606	-0.466293	-0.811252	-0.724188	-0.345858	-0.394581	-0.347916	-0.517072	-0.0144213	-0.0893616	-0.0881841	0.288325	-0.199909	-0.364789	-0.423643	-0.312314	-0.486231	-0.812683	-0.135916
Q8BGY7	1.634	1.39836	0.919799	0.546207	0.519626	1.08447	1.73366	1.24186	1.07235	1.31386	0.760583	1.94183	0.812856	1.10738	1.84865	0.505239	1.06339	0.678806	0.974913	1.42257	1.26531	1.42468	1.48956	2.32008	1.74047	1.69022	1.52482	0.992284
Q8BIG7	1.29999	0.950275	-0.294931	0.900274	-0.194946	0.142546	1.23427	0.019739	1.5205	1.18577	0.59756	0.782896	1.40166	0.160549	0.95157	0.22157	1.26496	0.692584	0.936591	1.00629	1.34675	1.27211	1.71261	1.18943	1.24526	0.919763	1.85748	0.67521
Q8BK08	1.41264	1.25897	1.77003	1.46721	1.35146	1.32605	1.97701	1.64471	1.31395	1.48161	1.55769	1.34987	1.22385	1.61164	1.4209	1.2886	1.05419	1.16075	1.20698	1.21773	0.931221	1.3093	1.5656	1.40439	1.372	1.34171	1.27217	1.45602
Q8BK72	-0.421526	-0.562141	-0.736291	-0.48858	-0.263446	-1.12294	-0.625851	-0.581303	-1.4617	-0.808491	-0.609423	-1.21409	-0.834088	-1.02155	0.366118	-0.249544	-0.18504	0.407788	0.701474	0.147192	1.48703	0.119652	-0.0694835	0.150253	-1.06959	-1.02536	-0.554372	-0.441836
Q8BMS4	-0.630202	-0.637912	-1.27565	-0.96242	-0.654987	-0.829711	-0.653398	-0.542719	-0.739688	-0.677933	-0.575771	-1.08083	-0.954931	-0.424226	-0.617908	-0.219296	-0.582739	-0.570483	-0.0763111	-0.343363	0.04913	-0.199637	-0.374227	-0.745122	-0.468416	-0.960256	-0.70174	-0.415136
Q8BP40	0.291602	-0.20301	-0.714736	-0.861589	-0.116287	-0.296781	0.523433	0.290555	-0.043398	0.0194053	0.0916679	0.081879	-0.0970988	-0.293659	-0.198612	0.0243486	-0.19181	-0.362839	0.0829995	-0.306281	-0.531148	0.225212	0.290047	0.210394	-0.784339	-0.41401	-0.21582	0.0926295
Q8C5H8	-0.959388	-0.759085	-0.51321	-0.618997	-0.187778	-0.508851	-0.626574	-0.618454	-0.943833	-0.640323	-0.752412	-0.874071	-0.832369	-0.419237	-0.533838	-0.333426	-0.527945	-0.476066	-0.111635	-0.165084	-0.493034	-0.612923	-0.419321	-0.689282	-0.58932	-0.515214	-0.996272	-1.17072
Q8CEE7	1.07443	2.04028	1.98656	1.0974	1.41861	1.4254	1.21321	1.68264	1.34931	1.52834	1.38572	1.16535	1.33593	1.84387	1.30644	1.2438	1.40026	1.57648	1.25264	1.09025	0.696859	1.40837	1.61455	1.19021	1.09031	1.46749	1.5208	1.36775
Q8CFJ7	0.391169	0.272936	0.197528	-0.05154	0.00175679	0.430693	0.663353	0.872219	0.85535	0.746865	0.36222	0.302061	0.807101	0.142731	0.579959	0.424276	0.459789	0.0594165	0.410319	0.549282	0.324414	0.792455	0.765539	0.547336	0.302129	0.827746	0.163795	0.647215
Q8CGK3	-0.99762	-0.639374	-0.848796	-0.910423	-0.338993	-0.878873	-0.850786	-0.832086	-1.14859	-0.662997	-0.608427	-0.738777	-1.01573	-0.418461	-0.349022	-0.216122	-0.39423	-0.169396	0.0070027	-0.118715	-0.315544	-0.213409	-0.364009	-0.431942	-0.488831	-0.261745	-0.481427	-0.344196
Q8CHT0	-1.20906	-0.869781	-0.624886	-0.735232	-0.301461	-0.743642	-0.966575	-1.08211	-1.06407	-0.796574	-0.862866	-1.01105	-0.730719	-0.489677	-1.03172	-0.377306	-0.506812	-0.486342	-0.15672	-0.636221	-0.896819	-0.711165	-0.5678	-0.72829	-0.726984	-0.817816	-0.858945	-0.56296
Q8K370	0.928157	0.616282	1.90879	1.06977	0.688196	0.749636	-0.106811	0.273225	0.252725	0.27134	0.498028	0.39191	-0.277446	0.980791	0.672538	0.906528	0.325767	0.563184	0.666809	0.733486	0.0577048	0.190425	0.204466	-0.037535	0.37136	0.131841	-0.160235	0.244647
Q8K4F5	-1.43906	-0.761672	-0.621819	-0.607706	-1.53579	-1.08656	-0.906108	-0.702523	-1.11782	-0.610916	-1.43821	-1.05063	-0.849526	-0.478465	-0.738155	-0.203898	-0.399781	-0.0819677	0.14428	-0.0560408	0.0984208	-0.983602	-0.172291	-0.419719	-1.43103	-0.0676558	-0.286831	-0.741284
Q8K4Z3	-1.03595	-0.934253	-0.405081	-0.163092	-0.79269	-0.955344	-1.01205	-0.930609	-1.25322	-0.663585	-0.908792	-0.997123	-1.08313	-1.01805	-0.231146	-0.867271	-0.678295	-0.603713	-0.268749	-0.408377	-0.569918	-0.77191	-0.700619	-0.507886	-0.85794	-0.182111	-0.826956	-0.806949
Q8QZS1	-0.792739	-0.863598	-1.12369	-0.602763	-0.742966	-0.61219	-1.01878	-0.945961	-1.18641	-0.799096	-0.721052	-1.09451	-1.14649	-0.675636	-0.818992	-0.385157	-0.250058	-0.163185	0.209906	0.405819	-0.745689	-0.0906378	-0.0897388	-0.08869	-1.07399	-0.331297	-0.594259	-0.626901
Q8R0F8	-0.56428	-0.324243	-0.568256	-0.333032	-0.637718	-0.765448	-0.618694	-0.596716	-0.732578	-0.920433	-0.893992	-0.415884	-0.67176	-0.715578	-0.276047	-0.340636	-0.321356	-0.295928	0.0491779	-0.0182428	-0.0647481	-0.407848	-0.345155	-0.872687	-1.05443	-0.523351	-0.883996	-0.292436
Q8R0N6	-0.788877	-0.662166	-0.741001	-0.626533	-0.57059	-0.706531	-0.97573	-0.796625	-0.846887	-0.586394	-0.557385	-0.732633	-0.710348	-0.443159	-0.465412	-0.405785	-0.624582	-0.268915	0.134927	-0.178465	-0.483272	-0.358838	-0.539657	-0.474573	-1.03826	-0.192962	-0.31594	-0.304737
Q8R0Y8	1.53652	1.21761	1.37189	0.774653	1.05607	0.952937	2.08125	1.3479	1.79996	1.5868	1.11012	1.62943	1.28588	1.42631	1.90771	0.857177	0.612571	0.861212	0.839389	1.21736	0.963084	1.17191	1.53981	1.68705	1.44796	0.947492	1.20754	1.36676
Q8R164	-0.363876	-0.267814	-0.482623	-0.60668	-0.0421406	-0.38164	-0.459292	-0.449008	-0.423473	-0.463026	-0.199593	-0.339504	-0.402263	-0.277106	-0.583088	-0.0125526	-0.23548	-0.185798	0.208672	0.148907	0.34316	0.0470556	0.0853143	0.0955288	-0.375493	-0.221313	-0.423914	-0.037926
Q8VE22	-0.84518	-0.676231	-0.578153	-0.405589	-0.286307	-0.679694	-0.496056	-0.722588	-1.4287	-0.34345	-0.709404	-0.738958	-1.10766	-0.402118	-0.190935	-0.299249	-0.402522	0.215479	0.214086	0.529664	-0.112753	0.221779	-0.218443	0.328	-0.634072	-0.15411	-0.425724	-0.0892422
Q91X52	-1.22598	-1.09928	-1.14155	-0.955448	-0.819804	-0.928859	-1.21274	-1.24334	-1.00622	-1.01845	-1.07859	-1.07154	-1.03654	-1.03143	-1.29672	-1.25399	-1.18197	-1.44717	-0.958053	-1.40214	-1.39477	-1.43087	-1.13659	-1.23656	-0.96925	-1.28954	-1.19437	-1.24797
Q924L1	1.27734	1.48174	1.62579	1.66666	1.34092	0.750332	1.28253	1.10054	1.37837	1.03664	1.38678	1.4684	0.385369	1.68099	1.59578	0.913785	0.882788	1.03	0.789521	0.917616	0.415406	0.868981	1.143	0.768785	1.09338	0.718556	1.07813	1.24926
Q99JR1	2.34572	2.1006	2.60719	1.72423	1.8265	1.60537	1.43332	1.8831	2.01059	1.71708	1.99438	2.11509	1.60369	2.08527	1.53433	1.80089	1.60723	1.60455	1.54655	1.36596	1.12017	1.4702	1.66713	1.65143	1.52127	1.24359	1.32619	1.46015
Q99L13	-1.4429	-0.981556	-0.743692	-0.762041	-0.803117	-0.497778	-0.936254	-0.682924	-1.05412	-0.739635	-0.619666	-1.00439	-0.736	-0.798597	-0.945428	-0.276381	-0.0443579	-0.632801	-0.0273396	-0.0790099	0.671721	-0.966097	-0.161587	-0.62545	-1.14103	-0.151821	-0.8309	-0.814671
Q99LE6	0.256964	0.185487	0.195733	0.0177478	-0.34263	0.0112538	0.280905	0.201712	-0.184144	-0.113109	-0.0215889	0.261992	0.0146686	-0.124662	0.322672	0.292762	0.62013	0.174004	-0.0630723	0.621131	0.289974	0.429986	-0.0492733	0.132468	0.206104	0.439908	0.312221	0.118092
Q99MN1	-0.674041	-0.455739	-0.563211	-0.573299	-0.598548	-0.789086	-0.942174	-0.789917	-0.649975	-0.619702	-0.672009	-0.525887	-0.789884	-0.753901	-1.37522	-0.824761	-0.803072	-0.552575	-0.912758	-0.858194	-0.890436	-0.86078	-1.09795	-1.14248	-0.599093	-0.985312	-1.14754	-0.633284
Q99MN9	-0.453987	0.0159935	0.2195	-0.102867	0.144092	0.0295512	0.139331	-0.182499	0.157937	-0.150094	-0.21012	-0.356609	-0.687728	0.288311	-0.464143	-0.101551	-0.108068	-0.157218	0.0769931	0.0999645	-0.368436	-0.357399	-0.189828	-0.517129	-0.340055	-0.454058	-0.510654	-0.195234
Q9CPQ8	1.64351	2.41721	3.09837	2.89079	2.60637	2.53564	2.90718	2.53114	1.57235	2.23992	2.03629	1.90153	1.39346	2.90447	1.76674	1.29038	1.68048	0.827061	1.43532	1.8225	1.41533	1.4404	1.59945	1.51916	1.4904	1.87447	1.40507	1.66259
Q9CQ40	0.569379	0.456115	0.45316	0.467034	0.31031	0.366007	0.812583	0.806866	0.42655	0.550506	0.706101	0.42432	0.431222	0.579178	0.473992	0.634691	0.609467	0.311098	0.853059	0.552029	0.0969952	0.162465	0.5893	0.423072	0.371832	0.422694	-0.208639	0.178404
Q9CQR4	-1.28595	-0.0353567	0.0275948	-0.233209	-0.510046	-0.132595	-0.486241	-0.348169	-0.169764	-0.847545	-0.553671	-0.187345	0.0619946	-0.354115	0.323303	0.390791	0.0497387	0.0261341	0.205469	0.371318	-0.164685	0.28575	-0.255144	0.080502	0.459464	0.187634	-0.265811	0.421446
Q9CR24	-1.1014	-0.914501	-0.703525	-0.552552	-0.886801	-0.816861	-1.17063	-1.17854	-1.11186	-0.765277	-0.647993	-1.05915	0.139313	-1.01109	0.360689	-0.0871351	0.682466	-0.090793	0.334507	-0.0772243	0.170438	-0.68369	0.0559193	-0.973802	-0.839131	0.445296	0.450063	1.36351
Q9CR62	1.92018	1.9693	1.69237	1.55223	1.58123	1.59436	1.8679	1.75014	1.61912	1.78056	1.91111	1.92982	1.64952	1.78623	2.08903	1.9667	2.06872	2.01407	2.00886	2.28777	1.80071	2.05724	1.96978	2.22669	2.0737	2.06895	2.02908	2.33638
Q9CR63	0.767196	0.796794	1.03055	1.02027	0.918089	0.463478	0.907538	1.08492	0.74366	0.501122	0.79743	1.19734	0.305994	0.936563	0.56395	0.525567	0.418398	-1.049	0.395683	0.530991	-0.267503	0.5205	0.415894	0.502773	0.60627	1.2338	0.617314	0.575713
Q9CRD0	1.55402	1.44649	1.89598	1.73922	1.41566	1.06272	1.23562	1.54262	1.68042	1.04305	1.31629	1.19952	1.53578	1.72207	1.33984	1.40202	0.742002	1.18549	1.09235	0.83497	0.874935	1.13838	1.37312	1.11195	1.0334	0.477106	0.566917	1.15718
Q9CXZ1	1.86314	1.59648	1.76918	1.48105	1.63662	1.36033	1.70711	1.78854	1.77128	1.28164	1.73433	1.55762	1.65506	1.70474	1.5933	1.41511	1.42262	1.4395	1.47048	1.37943	1.1522	1.38697	1.55422	1.45796	1.5487	1.21038	1.41043	1.53859
Q9CZP5	0.434351	0.493931	0.291759	0.259505	0.201984	0.422403	0.612481	0.861067	0.221829	0.620747	0.445795	0.428648	-0.228642	0.503078	0.90873	0.687101	1.02485	0.704942	0.693287	0.583584	0.69697	0.540487	0.470577	0.406619	0.295538	0.803661	0.704839	0.624209
Q9CZS1	-0.6459	-0.107802	-0.0624417	0.103431	-0.171633	-0.19532	0.280279	-0.763488	-1.09831	-1.22804	-0.749921	-0.84033	-0.527588	0.134256	-0.501478	-0.197128	0.114066	-0.164301	0.183981	0.339234	-0.0578565	-0.939207	-0.353814	-0.470718	-1.35487	-0.247422	-0.0877926	-0.365274
Q9D051	-0.847445	-0.717785	-0.4807	-0.62845	-0.33104	-0.810963	0.0211498	-0.586826	-1.01387	-0.825157	-0.755421	-1.0409	-0.915077	-0.204827	-0.737507	-0.208138	-0.39684	-0.185182	0.220936	-0.0407549	0.0111682	-0.311988	-0.150667	-0.543649	-0.652303	-0.388037	-1.005	-0.339794
Q9D0L7	0.807619	0.478439	0.471453	0.293532	0.146674	0.126699	0.108341	0.510799	0.0753138	0.0531448	0.592084	0.832687	0.996348	-0.0854361	0.838677	0.69879	0.59252	0.84213	0.495251	0.943481	0.975804	1.00514	0.692666	0.78736	0.527894	0.455737	1.08147	0.80036
Q9D0S9	-1.25067	-1.15782	-0.788269	-1.0669	-0.596811	-0.769602	-0.951881	-1.18368	-1.31957	-1.08163	-1.23327	-1.27491	-0.968826	-0.760313	-0.966642	-0.398078	-0.768558	-0.808753	-0.0286427	-0.449534	-0.153634	-0.712849	-0.673988	-0.768132	-1.03326	-0.578586	-0.900858	-0.671238
Q9D172	-0.578113	-0.712845	-0.301463	-0.523012	-0.165449	-0.386878	-0.462524	-0.646448	-0.358996	-0.555999	-0.499555	-0.717994	-0.7727	-0.353374	-1.10575	-0.359402	-0.543052	-0.366072	-0.0633872	-0.195046	0.609682	-0.452863	-0.351209	-0.637186	-0.36491	-0.711299	-0.787806	-0.406501
Q9D2G2	-0.638529	-0.659665	-0.639438	-0.614377	-0.185913	-0.59435	-0.496751	-0.701378	-0.833215	-0.596145	-0.493893	-0.628151	-0.62304	-0.238317	-0.487236	-0.189791	-0.485717	-0.109175	0.112027	-0.169573	-0.399848	-0.477819	-0.219959	-0.492549	-0.447765	-0.435852	-0.654133	-0.361754
Q9D6R2	-0.799117	-0.141603	0.0204758	-0.186687	0.0971318	-0.114138	0.0403835	-0.445801	-0.338808	-0.183559	-0.495447	-0.429658	-0.717579	-0.0205883	-0.408862	-0.509142	-0.607919	-0.159416	-0.281663	-0.22896	-0.670138	-0.47286	-0.582284	-0.491751	-0.38557	-0.623752	-0.536703	-0.361765
Q9D7B6	-0.6673	-0.46088	-0.27015	-0.351959	-0.262388	-0.468829	-0.374271	-0.558642	-0.548311	-0.540186	-0.440582	-0.465079	-0.468685	-0.426112	-0.567827	-0.243671	-0.444696	-0.3488	0.165572	-0.21749	-0.0489945	-0.217923	-0.204749	-0.422442	-0.567119	-0.556495	-0.381131	-0.559677
Q9D7J9	-0.37708	-0.231231	0.209875	-0.0558916	0.0554041	-0.0642649	-0.553698	-0.200486	-0.42974	-0.283443	-0.568763	-0.425154	-0.0854699	-0.224048	0.0881557	0.0581739	0.066461	0.0333435	0.344882	-0.0712136	0.274721	-0.32538	-0.0371455	-0.363734	-0.153989	0.0286657	-0.132413	-0.302432
Q9DBT9	-1.35847	-0.956105	-0.97782	-0.784208	-0.811039	-0.751744	-0.677632	-0.944019	-1.34288	-1.07214	-0.988514	-1.05665	-1.06659	-0.698404	-1.008	-0.430291	-0.56561	-0.920622	-0.166316	-0.306931	-0.777527	-0.932663	-0.672333	-0.864618	-1.10553	-0.647883	-1.07614	-0.901291
Q9DC61	-0.801347	-0.527997	-0.694481	-0.648183	-0.372445	-0.73091	-0.591066	-0.693805	-0.87652	-0.535711	-0.440262	-0.725454	-0.581212	-0.624996	-0.671398	-0.150822	-0.506536	-0.145841	0.0537918	-0.17337	-0.500102	-0.580362	-0.0905445	-0.317157	-0.597939	-0.416666	-0.526167	-0.376945
Q9DCM0	-1.28016	-0.878986	-0.994397	-0.623316	-0.657683	-0.924706	-0.842437	-0.893738	-1.12875	-1.13541	-0.929954	-1.24788	-0.768723	-0.826395	-1.05518	-0.608035	-0.752078	-0.529839	-0.145159	-0.638998	-0.553688	-1.03332	-0.598952	-1.16502	-0.880042	-0.867798	-1.02994	-0.762344
Q9DCV4	0.380655	0.0184037	0.101644	0.0508198	0.172651	-0.0717452	0.185589	0.401755	0.0358895	0.267939	0.150874	0.276525	0.144985	0.128625	0.781194	0.237045	0.225854	0.337105	0.177126	0.433957	0.527552	0.383325	0.454079	0.530831	0.28886	0.380151	0.358687	0.397974
Q9EPL9	0.968536	1.21485	0.503551	1.20817	0.630838	0.926567	1.11544	1.31818	0.599276	0.64794	1.05026	0.873439	0.012843	0.936485	0.374684	1.17954	1.21524	1.01005	1.07026	1.62843	1.20289	0.782248	0.903641	1.03463	0.216245	0.677107	1.06249	0.320618
Q9JHW2	-1.55264	-1.3414	-1.44853	-1.09324	-1.21518	-1.06329	-1.14394	-1.17848	-1.66568	-1.0954	-1.27287	-1.29334	-1.23446	-1.2535	-1.03906	-1.18592	-0.995134	-1.07012	-0.920431	-1.1533	-1.03996	-1.09561	-1.21225	-1.03422	-1.3195	-0.800296	-1.08537	-1.09736
Q9JJW0	1.43247	1.25037	0.765713	1.51818	1.23691	1.12406	1.88714	1.55149	1.52852	1.27709	1.72445	1.74707	1.31515	0.758494	1.34771	1.03204	1.21927	0.992763	1.09886	1.07654	0.723107	1.39849	1.59354	1.40706	1.46528	1.6243	1.33482	1.33878
Q9JKX6	-0.807126	-1.18825	-0.940553	-0.53337	-1.38028	-0.853004	-0.947455	-0.411743	-0.653087	-0.832769	-0.957942	-1.19297	-0.602239	-0.879437	-1.49798	-1.02769	-1.04671	-1.52628	-0.954248	-1.38992	-1.61292	-1.34816	-0.85117	-1.33603	-1.19549	-1.25025	-1.64337	-1.47121
Q9QYA2	1.20541	1.46366	1.61911	1.39715	1.25	1.49792	1.57382	1.54036	1.44122	1.45425	1.00815	1.3043	0.795387	1.75226	1.22495	1.18915	1.12414	1.13178	1.13548	1.0834	0.737121	1.08869	1.35572	1.44362	1.06188	1.20392	1.22532	0.914701
Q9QZ23	-0.750349	-0.641151	-0.750492	-0.827016	-0.345912	-0.477843	-0.629243	0.269085	-0.774228	-0.345644	-0.291907	-0.966251	-0.502455	-0.488282	-0.577868	-0.279586	-0.27665	-0.0691689	0.0977365	-0.148666	-0.247794	-0.539204	-0.483227	-0.728886	-0.230666	-0.393761	-0.177885	-0.124296
Q9R112	0.318102	0.70656	1.11305	0.684375	0.821675	0.575893	0.222056	0.426696	0.730596	0.617804	0.55234	0.638586	0.286538	0.954885	-0.0942878	0.754566	0.965139	0.7907	0.908881	0.820385	0.183346	0.454781	0.415185	0.501423	0.236744	0.471646	0.464454	0.540684
Q9WTP6	0.148318	0.0781414	-0.175427	-0.249609	0.131555	0.0162355	0.617065	0.359301	-0.254565	0.229914	0.121621	-0.0252016	0.0806593	-0.0133407	0.39873	-0.0430363	-0.0755727	0.025981	0.132709	-0.0125821	-0.165278	0.309597	0.343413	0.314843	0.149953	0.0865695	0.281275	0.332428
Q9WUR2	1.6181	1.27606	1.1193	1.08931	1.46269	1.2678	2.06882	1.48398	1.66626	1.51623	1.63722	1.68538	1.43903	1.35353	1.44599	1.44062	1.28265	0.787526	1.46315	1.24215	0.767189	1.53691	1.60286	1.24211	1.31793	1.0872	1.20406	1.6752
Q9WVM8	-1.05426	-0.82769	-1.03099	-0.792163	-0.659273	-1.0813	-0.976804	-0.534568	-1.09261	-0.900518	-1.12311	-0.941374	-0.899749	-0.706574	-0.82295	-0.443265	-0.140709	-0.612327	-0.173272	-0.320156	-0.676093	-0.648945	-0.440534	-0.602942	-0.825157	-0.433076	-0.686812	-0.580894
Q9Z0X1	1.93387	1.78053	1.83545	1.52917	1.81446	1.76659	2.41575	1.84687	2.11002	1.53192	1.81142	1.61312	1.8555	2.00022	1.38512	1.68569	1.55169	1.24827	1.59471	1.63449	0.773411	1.70697	1.73069	1.56786	1.69615	1.32707	1.36125	1.61689
Q9Z2I8	-0.55149	-0.228461	0.201122	-0.0496431	-0.34099	-0.441409	-0.533828	-0.482461	-0.576289	-0.26509	-0.631962	-0.766136	-0.812663	-0.414839	-0.516043	0.0803022	-0.269886	-0.0971452	0.359201	0.41353	-0.48396	-0.440425	-0.468765	-0.327954	-0.475513	-0.407884	-0.260875	-0.208307
