# Supplementary material for: A new class of protein biomarkers based on subcellular distribution: application to a mouse liver cancer model
Source: Sci Rep. 2019 May 6;9:6913. doi: 10.1038/s41598-019-43091-z (PMC6502816; doi:10.1038/s41598-019-43091-z)
Supplement: Supplementary file 8 — Dataset 7 [file 41598_2019_43091_MOESM8_ESM.xlsx]

## Sheet: Table 7
Table 7: List of 2185 UniProtKB-annotated proteins quantified in the mouse liver of long-term DEN-treated mice cohort (validation cohort).
UniProtKB entry	Entry name	Status	Protein names	Gene names	Organism	Length	Entry name	Fraction
A0JNU3	LPP60_MOUSE	reviewed	60 kDa lysophospholipase (EC 3.1.1.5) [Includes: L-asparaginase (EC 3.5.1.1) (L-asparagine amidohydrolase); Platelet-activating factor acetylhydrolase (PAF acetylhydrolase) (EC 3.1.1.47)]	Aspg	Mus musculus (Mouse)	564	LPP60	lysate
A2ADY9	DDI2_MOUSE	reviewed	Protein DDI1 homolog 2 (EC 3.4.23.-)	Ddi2	Mus musculus (Mouse)	399	DDI2	lysate
D3YXK2	SAFB1_MOUSE	reviewed	Scaffold attachment factor B1 (SAF-B1)	Safb Safb1	Mus musculus (Mouse)	937	SAFB1	lysate
O08529	CAN2_MOUSE	reviewed	Calpain-2 catalytic subunit (EC 3.4.22.53) (80 kDa M-calpain subunit) (CALP80) (Calcium-activated neutral proteinase 2) (CANP 2) (Calpain M-type) (Calpain-2 large subunit) (Millimolar-calpain) (M-calpain)	Capn2	Mus musculus (Mouse)	700	CAN2	lysate
O08553	DPYL2_MOUSE	reviewed	Dihydropyrimidinase-related protein 2 (DRP-2) (Unc-33-like phosphoprotein 2) (ULIP-2)	Dpysl2 Crmp2 Ulip2	Mus musculus (Mouse)	572	DPYL2	lysate
O08738	CASP6_MOUSE	reviewed	Caspase-6 (CASP-6) (EC 3.4.22.59) (Apoptotic protease Mch-2) [Cleaved into: Caspase-6 subunit p18; Caspase-6 subunit p11]	Casp6	Mus musculus (Mouse)	276	CASP6	lysate
O08810	U5S1_MOUSE	reviewed	116 kDa U5 small nuclear ribonucleoprotein component (Elongation factor Tu GTP-binding domain-containing protein 2) (U5 snRNP-specific protein, 116 kDa) (U5-116 kDa)	Eftud2 Snrp116	Mus musculus (Mouse)	971	U5S1	lysate
O35286	DHX15_MOUSE	reviewed	Pre-mRNA-splicing factor ATP-dependent RNA helicase DHX15 (EC 3.6.4.13) (DEAH box protein 15)	Dhx15 Ddx15 Deah9	Mus musculus (Mouse)	795	DHX15	lysate
O35350	CAN1_MOUSE	reviewed	Calpain-1 catalytic subunit (EC 3.4.22.52) (Calcium-activated neutral proteinase 1) (CANP 1) (Calpain mu-type) (Calpain-1 large subunit) (Micromolar-calpain) (muCANP)	Capn1 Canp1 Capa1	Mus musculus (Mouse)	713	CAN1	lysate
O35381	AN32A_MOUSE	reviewed	Acidic leucine-rich nuclear phosphoprotein 32 family member A (Acidic nuclear phosphoprotein pp32) (Leucine-rich acidic nuclear protein) (LANP) (Potent heat-stable protein phosphatase 2A inhibitor I1PP2A)	Anp32a Anp32 Lanp	Mus musculus (Mouse)	247	AN32A	lysate
O35685	NUDC_MOUSE	reviewed	Nuclear migration protein nudC (Nuclear distribution protein C homolog) (Silica-induced gene 92 protein) (SIG-92)	Nudc	Mus musculus (Mouse)	332	NUDC	lysate
O35737	HNRH1_MOUSE	reviewed	Heterogeneous nuclear ribonucleoprotein H (hnRNP H) [Cleaved into: Heterogeneous nuclear ribonucleoprotein H, N-terminally processed]	Hnrnph1 Hnrph Hnrph1	Mus musculus (Mouse)	449	HNRH1	lysate
O54984	ASNA_MOUSE	reviewed	ATPase Asna1 (EC 3.6.-.-) (Arsenical pump-driving ATPase) (Arsenite-stimulated ATPase)	Asna1 Arsa	Mus musculus (Mouse)	348	ASNA	lysate
O55137	ACOT1_MOUSE	reviewed	Acyl-coenzyme A thioesterase 1 (Acyl-CoA thioesterase 1) (EC 3.1.2.2) (CTE-I) (Inducible cytosolic acyl-coenzyme A thioester hydrolase) (Long chain acyl-CoA thioester hydrolase) (Long chain acyl-CoA hydrolase)	Acot1 Cte1	Mus musculus (Mouse)	419	ACOT1	lysate
O70591	PFD2_MOUSE	reviewed	Prefoldin subunit 2	Pfdn2 Pfd2	Mus musculus (Mouse)	154	PFD2	lysate
O88456	CPNS1_MOUSE	reviewed	Calpain small subunit 1 (CSS1) (Calcium-activated neutral proteinase small subunit) (CANP small subunit) (Calcium-dependent protease small subunit) (CDPS) (Calcium-dependent protease small subunit 1) (Calpain regulatory subunit)	Capns1 Capn4	Mus musculus (Mouse)	269	CPNS1	lysate
O88533	DDC_MOUSE	reviewed	Aromatic-L-amino-acid decarboxylase (AADC) (EC 4.1.1.28) (DOPA decarboxylase) (DDC)	Ddc	Mus musculus (Mouse)	480	DDC	lysate
O88543	CSN3_MOUSE	reviewed	COP9 signalosome complex subunit 3 (SGN3) (Signalosome subunit 3) (JAB1-containing signalosome subunit 3)	Cops3 Csn3	Mus musculus (Mouse)	423	CSN3	lysate
O88544	CSN4_MOUSE	reviewed	COP9 signalosome complex subunit 4 (SGN4) (Signalosome subunit 4) (JAB1-containing signalosome subunit 4)	Cops4 Csn4	Mus musculus (Mouse)	406	CSN4	lysate
O88851	RBBP9_MOUSE	reviewed	Putative hydrolase RBBP9 (EC 3.-.-.-) (B5T-overexpressed gene protein) (Protein BOG) (Retinoblastoma-binding protein 9) (RBBP-9)	Rbbp9 Bog	Mus musculus (Mouse)	186	RBBP9	lysate
O89020	AFAM_MOUSE	reviewed	Afamin (Alpha-albumin) (Alpha-Alb)	Afm	Mus musculus (Mouse)	608	AFAM	lysate
O89079	COPE_MOUSE	reviewed	Coatomer subunit epsilon (Epsilon-coat protein) (Epsilon-COP)	Cope Cope1	Mus musculus (Mouse)	308	COPE	lysate
O89112	LANC1_MOUSE	reviewed	LanC-like protein 1 (40 kDa erythrocyte membrane protein) (p40)	Lancl1 Gpr69a	Mus musculus (Mouse)	399	LANC1	lysate
P00375	DYR_MOUSE	reviewed	Dihydrofolate reductase (EC 1.5.1.3)	Dhfr	Mus musculus (Mouse)	187	DYR	lysate
P02104	HBE_MOUSE	reviewed	Hemoglobin subunit epsilon-Y2 (Epsilon-Y2-globin) (Hemoglobin epsilon-Y2 chain)	Thbs1 Tsp1	Mus musculus (Mouse)	147	HBE	lysate
P05063	ALDOC_MOUSE	reviewed	Fructose-bisphosphate aldolase C (EC 4.1.2.13) (Aldolase 3) (Brain-type aldolase) (Scrapie-responsive protein 2) (Zebrin II)	Ubr4 Kiaa0462 Zubr1	Mus musculus (Mouse)	363	ALDOC	lysate
P05132	KAPCA_MOUSE	reviewed	cAMP-dependent protein kinase catalytic subunit alpha (PKA C-alpha) (EC 2.7.11.11)	Slc25a25 Kiaa1896 Scamc2	Mus musculus (Mouse)	351	KAPCA	lysate
P08030	APT_MOUSE	reviewed	Adenine phosphoribosyltransferase (APRT) (EC 2.4.2.7)	Dsp	Mus musculus (Mouse)	180	APT	lysate
P10107	ANXA1_MOUSE	reviewed	Annexin A1 (Annexin I) (Annexin-1) (Calpactin II) (Calpactin-2) (Chromobindin-9) (Lipocortin I) (Phospholipase A2 inhibitory protein) (p35)	Faah Faah1	Mus musculus (Mouse)	346	ANXA1	lysate
P10493	NID1_MOUSE	reviewed	Nidogen-1 (NID-1) (Entactin)	Flot1	Mus musculus (Mouse)	1245	NID1	lysate
P10711	TCEA1_MOUSE	reviewed	Transcription elongation factor A protein 1 (Transcription elongation factor S-II protein 1) (Transcription elongation factor TFIIS.o)	Hdac1	Mus musculus (Mouse)	301	TCEA1	lysate
P12367	KAP2_MOUSE	reviewed	cAMP-dependent protein kinase type II-alpha regulatory subunit	Kpna3 Qip2	Mus musculus (Mouse)	401	KAP2	lysate
P12382	PFKAL_MOUSE	reviewed	ATP-dependent 6-phosphofructokinase, liver type (ATP-PFK) (PFK-L) (EC 2.7.1.11) (6-phosphofructokinase type B) (Phosphofructo-1-kinase isozyme B) (PFK-B) (Phosphohexokinase)	Anp32a Anp32 Lanp	Mus musculus (Mouse)	780	PFKAL	lysate
P12815	PDCD6_MOUSE	reviewed	Programmed cell death protein 6 (ALG-257) (Apoptosis-linked gene 2 protein) (ALG-2) (PMP41)	Agxt Agxt1	Mus musculus (Mouse)	191	PDCD6	lysate
P13439	UMPS_MOUSE	reviewed	Uridine 5'-monophosphate synthase (UMP synthase) [Includes: Orotate phosphoribosyltransferase (OPRTase) (EC 2.4.2.10); Orotidine 5'-phosphate decarboxylase (EC 4.1.1.23) (OMPdecase)]	Fkbp8 Fkbp38 Sam11	Mus musculus (Mouse)	481	UMPS	lysate
P14069	S10A6_MOUSE	reviewed	Protein S100-A6 (5B10) (Calcyclin) (Prolactin receptor-associated protein) (S100 calcium-binding protein A6)	Scamp3	Mus musculus (Mouse)	89	S10A6	lysate
P14576	SRP54_MOUSE	reviewed	Signal recognition particle 54 kDa protein (SRP54)	Nudc	Mus musculus (Mouse)	504	SRP54	lysate
P14685	PSMD3_MOUSE	reviewed	26S proteasome non-ATPase regulatory subunit 3 (26S proteasome regulatory subunit RPN3) (26S proteasome regulatory subunit S3) (Proteasome subunit p58) (Transplantation antigen P91A) (Tum-P91A antigen)	Hnrnph1 Hnrph Hnrph1	Mus musculus (Mouse)	530	PSMD3	lysate
P15327	PMGE_MOUSE	reviewed	Bisphosphoglycerate mutase (BPGM) (EC 5.4.2.4) (2,3-bisphosphoglycerate mutase, erythrocyte) (2,3-bisphosphoglycerate synthase) (EC 5.4.2.11) (BPG-dependent PGAM)	Mrpl23 L23mrp	Mus musculus (Mouse)	259	PMGE	lysate
P16254	SRP14_MOUSE	reviewed	Signal recognition particle 14 kDa protein (SRP14)	Impa1	Mus musculus (Mouse)	110	SRP14	lysate
P17426	AP2A1_MOUSE	reviewed	AP-2 complex subunit alpha-1 (100 kDa coated vesicle protein A) (Adaptor protein complex AP-2 subunit alpha-1) (Adaptor-related protein complex 2 subunit alpha-1) (Alpha-adaptin A) (Alpha1-adaptin) (Clathrin assembly protein complex 2 alpha-A large chain) (Plasma membrane adaptor HA2/AP2 adaptin alpha A subunit)	Ilk	Mus musculus (Mouse)	977	AP2A1	lysate
P17918	PCNA_MOUSE	reviewed	Proliferating cell nuclear antigen (PCNA) (Cyclin)	Eif3d Eif3s7	Mus musculus (Mouse)	261	PCNA	lysate
P22892	AP1G1_MOUSE	reviewed	AP-1 complex subunit gamma-1 (Adaptor protein complex AP-1 subunit gamma-1) (Adaptor-related protein complex 1 subunit gamma-1) (Clathrin assembly protein complex 1 gamma-1 large chain) (Gamma-adaptin) (Gamma1-adaptin) (Golgi adaptor HA1/AP1 adaptin subunit gamma-1)	Ddc	Mus musculus (Mouse)	822	AP1G1	lysate
P23116	EIF3A_MOUSE	reviewed	Eukaryotic translation initiation factor 3 subunit A (eIF3a) (Centrosomin) (Eukaryotic translation initiation factor 3 subunit 10) (eIF-3-theta) (eIF3 p167) (eIF3 p180) (eIF3 p185) (p162)	Cops4 Csn4	Mus musculus (Mouse)	1344	EIF3A	lysate
P23198	CBX3_MOUSE	reviewed	Chromobox protein homolog 3 (Heterochromatin protein 1 homolog gamma) (HP1 gamma) (M32) (Modifier 2 protein)	Cops6 Csn6	Mus musculus (Mouse)	183	CBX3	lysate
P24452	CAPG_MOUSE	reviewed	Macrophage-capping protein (Actin regulatory protein CAP-G) (Actin-capping protein GCAP39) (Myc basic motif homolog 1)	Sc5d Sc5dl	Mus musculus (Mouse)	352	CAPG	lysate
P24547	IMDH2_MOUSE	reviewed	Inosine-5'-monophosphate dehydrogenase 2 (IMP dehydrogenase 2) (IMPD 2) (IMPDH 2) (EC 1.1.1.205) (IMPDH-II)	Soat2 Acact-2 Acat2	Mus musculus (Mouse)	514	IMDH2	lysate
P25085	IL1RA_MOUSE	reviewed	Interleukin-1 receptor antagonist protein (IL-1RN) (IL-1ra) (IRAP) (IL1 inhibitor)	Gcat Kbl	Mus musculus (Mouse)	178	IL1RA	lysate
P28656	NP1L1_MOUSE	reviewed	Nucleosome assembly protein 1-like 1 (Brain protein DN38) (NAP-1-related protein)	H2-Q10	Mus musculus (Mouse)	391	NP1L1	lysate
P29595	NEDD8_MOUSE	reviewed	NEDD8 (Neddylin) (Neural precursor cell expressed developmentally down-regulated protein 8) (NEDD-8) (Ubiquitin-like protein Nedd8)	Mt2	Mus musculus (Mouse)	81	NEDD8	lysate
P31001	DESM_MOUSE	reviewed	Desmin	Krt1 Krt2-1	Mus musculus (Mouse)	469	DESM	lysate
P31230	AIMP1_MOUSE	reviewed	Aminoacyl tRNA synthase complex-interacting multifunctional protein 1 (Multisynthase complex auxiliary component p43) [Cleaved into: Endothelial monocyte-activating polypeptide 2 (EMAP-2) (Endothelial monocyte-activating polypeptide II) (EMAP-II) (Small inducible cytokine subfamily E member 1)]	Fabp4 Ap2	Mus musculus (Mouse)	310	AIMP1	lysate
P32067	LA_MOUSE	reviewed	Lupus La protein homolog (La autoantigen homolog) (La ribonucleoprotein)	Prkaca Pkaca	Mus musculus (Mouse)	415	LA	lysate
P32921	SYWC_MOUSE	reviewed	Tryptophan--tRNA ligase, cytoplasmic (EC 6.1.1.2) (Tryptophanyl-tRNA synthetase) (TrpRS) [Cleaved into: T1-TrpRS; T2-TrpRS]	Saa1	Mus musculus (Mouse)	481	SYWC	lysate
P34022	RANG_MOUSE	reviewed	Ran-specific GTPase-activating protein (HpaII tiny fragments locus 9a protein) (Ran-binding protein 1) (RANBP1)	Ldha Ldh-1 Ldh1	Mus musculus (Mouse)	203	RANG	lysate
P35550	FBRL_MOUSE	reviewed	rRNA 2'-O-methyltransferase fibrillarin (EC 2.1.1.-) (Histone-glutamine methyltransferase) (Nucleolar protein 1)	Alb Alb-1 Alb1	Mus musculus (Mouse)	327	FBRL	lysate
P35576	G6PC_MOUSE	reviewed	Glucose-6-phosphatase (G-6-Pase) (G6Pase) (EC 3.1.3.9)	Hsp90aa1 Hsp86 Hsp86-1 Hspca	Mus musculus (Mouse)	357	G6PC	lysate
P36993	PPM1B_MOUSE	reviewed	Protein phosphatase 1B (EC 3.1.3.16) (Protein phosphatase 2C isoform beta) (PP2C-beta)	Apoe	Mus musculus (Mouse)	390	PPM1B	lysate
P37804	TAGL_MOUSE	reviewed	Transgelin (Actin-associated protein p27) (Smooth muscle protein 22-alpha) (SM22-alpha)	Mdh2 Mor1	Mus musculus (Mouse)	201	TAGL	lysate
P40336	VP26A_MOUSE	reviewed	Vacuolar protein sorting-associated protein 26A (H<beta>58 protein) (H beta 58) (Vesicle protein sorting 26A) (mVPS26)	Apoa2	Mus musculus (Mouse)	327	VP26A	lysate
P42227	STAT3_MOUSE	reviewed	Signal transducer and activator of transcription 3 (Acute-phase response factor)	Tcea1 Tceat	Mus musculus (Mouse)	770	STAT3	lysate
P46061	RAGP1_MOUSE	reviewed	Ran GTPase-activating protein 1 (RanGAP1)	Mup2	Mus musculus (Mouse)	589	RAGP1	lysate
P46664	PURA2_MOUSE	reviewed	Adenylosuccinate synthetase isozyme 2 (AMPSase 2) (AdSS 2) (EC 6.3.4.4) (Adenylosuccinate synthetase, acidic isozyme) (Adenylosuccinate synthetase, liver isozyme) (L-type adenylosuccinate synthetase) (IMP--aspartate ligase 2)	Gas2 Gas-2	Mus musculus (Mouse)	456	PURA2	lysate
P46935	NEDD4_MOUSE	reviewed	E3 ubiquitin-protein ligase NEDD4 (EC 2.3.2.26) (HECT-type E3 ubiquitin transferase NEDD4) (Neural precursor cell expressed developmentally down-regulated protein 4) (NEDD-4)	Tcp1 Cct1 Ccta	Mus musculus (Mouse)	887	NEDD4	lysate
P46938	YAP1_MOUSE	reviewed	Transcriptional coactivator YAP1 (Yes-associated protein 1) (Protein yorkie homolog) (Yes-associated protein YAP65 homolog)	Gusb Gus Gus-s	Mus musculus (Mouse)	488	YAP1	lysate
P48428	TBCA_MOUSE	reviewed	Tubulin-specific chaperone A (TCP1-chaperonin cofactor A) (Tubulin-folding cofactor A) (CFA)	Slc2a2 Glut-2 Glut2	Mus musculus (Mouse)	108	TBCA	lysate
P48722	HS74L_MOUSE	reviewed	Heat shock 70 kDa protein 4L (Heat shock 70-related protein APG-1) (Osmotic stress protein 94)	Hspb1 Hsp25 Hsp27	Mus musculus (Mouse)	838	HS74L	lysate
P48774	GSTM5_MOUSE	reviewed	Glutathione S-transferase Mu 5 (EC 2.5.1.18) (Fibrous sheath component 2) (Fsc2) (GST class-mu 5)	Anxa6 Anx6	Mus musculus (Mouse)	224	GSTM5	lysate
P49442	INPP_MOUSE	reviewed	Inositol polyphosphate 1-phosphatase (IPP) (IPPase) (EC 3.1.3.57)	Bpgm	Mus musculus (Mouse)	396	INPP	lysate
P49443	PPM1A_MOUSE	reviewed	Protein phosphatase 1A (EC 3.1.3.16) (Protein phosphatase 2C isoform alpha) (PP2C-alpha) (Protein phosphatase IA)	Cyp2a4 Cyp2a-4	Mus musculus (Mouse)	382	PPM1A	lysate
P49962	SRP09_MOUSE	reviewed	Signal recognition particle 9 kDa protein (SRP9)	Lgals1 Gbp	Mus musculus (Mouse)	86	SRP09	lysate
P50295	ARY2_MOUSE	reviewed	Arylamine N-acetyltransferase 2 (EC 2.3.1.5) (Arylamide acetylase 2) (N-acetyltransferase type 2) (NAT-2)	Ass1 Ass	Mus musculus (Mouse)	290	ARY2	lysate
P50396	GDIA_MOUSE	reviewed	Rab GDP dissociation inhibitor alpha (Rab GDI alpha) (Guanosine diphosphate dissociation inhibitor 1) (GDI-1)	Sptan1 Spna2 Spta2	Mus musculus (Mouse)	447	GDIA	lysate
P50518	VATE1_MOUSE	reviewed	V-type proton ATPase subunit E 1 (V-ATPase subunit E 1) (V-ATPase 31 kDa subunit) (p31) (Vacuolar proton pump subunit E 1)	Ptbp1 Ptb	Mus musculus (Mouse)	226	VATE1	lysate
P51125	ICAL_MOUSE	reviewed	Calpastatin (Calpain inhibitor)	Cox7c Cox7c1	Mus musculus (Mouse)	788	ICAL	lysate
P51885	LUM_MOUSE	reviewed	Lumican (Keratan sulfate proteoglycan lumican) (KSPG lumican)	Gstp1 Gstpib	Mus musculus (Mouse)	338	LUM	lysate
P52792	HXK4_MOUSE	reviewed	Glucokinase (EC 2.7.1.2) (Hexokinase type IV) (HK IV) (Hexokinase-4) (HK4) (Hexokinase-D)	Hspa5 Grp78	Mus musculus (Mouse)	465	HXK4	lysate
P53808	PPCT_MOUSE	reviewed	Phosphatidylcholine transfer protein (PC-TP) (START domain-containing protein 2) (StARD2) (StAR-related lipid transfer protein 2)	Gna11 Gna-11	Mus musculus (Mouse)	214	PPCT	lysate
P54728	RD23B_MOUSE	reviewed	UV excision repair protein RAD23 homolog B (HR23B) (mHR23B) (XP-C repair-complementing complex 58 kDa protein) (p58)	Ptgs1 Cox-1 Cox1	Mus musculus (Mouse)	416	RD23B	lysate
P54822	PUR8_MOUSE	reviewed	Adenylosuccinate lyase (ASL) (EC 4.3.2.2) (Adenylosuccinase) (ASase)	Ap1g1 Adtg Clapg1	Mus musculus (Mouse)	484	PUR8	lysate
P56812	PDCD5_MOUSE	reviewed	Programmed cell death protein 5 (TF-1 cell apoptosis-related protein 19) (Protein TFAR19)	Rdx	Mus musculus (Mouse)	126	PDCD5	lysate
P58389	PTPA_MOUSE	reviewed	Serine/threonine-protein phosphatase 2A activator (EC 5.2.1.8) (PP2A, subunit B', PR53 isoform) (Phosphotyrosyl phosphatase activator) (PTPA) (Serine/threonine-protein phosphatase 2A regulatory subunit 4) (Serine/threonine-protein phosphatase 2A regulatory subunit B')	Map4 Mtap4	Mus musculus (Mouse)	323	PTPA	lysate
P60122	RUVB1_MOUSE	reviewed	RuvB-like 1 (EC 3.6.4.12) (49 kDa TATA box-binding protein-interacting protein) (49 kDa TBP-interacting protein) (DNA helicase p50) (Pontin 52) (TIP49a)	Aco1 Ireb1 Irebp	Mus musculus (Mouse)	456	RUVB1	lysate
P61082	UBC12_MOUSE	reviewed	NEDD8-conjugating enzyme Ubc12 (EC 2.3.2.-) (NEDD8 carrier protein) (Ubiquitin-conjugating enzyme E2 M)	Mug1 Mug-1	Mus musculus (Mouse)	183	UBC12	lysate
P61971	NTF2_MOUSE	reviewed	Nuclear transport factor 2 (NTF-2)	Des	Mus musculus (Mouse)	127	NTF2	lysate
P62137	PP1A_MOUSE	reviewed	Serine/threonine-protein phosphatase PP1-alpha catalytic subunit (PP-1A) (EC 3.1.3.16)	Ceacam1 Bgp Bgp1	Mus musculus (Mouse)	330	PP1A	lysate
P62305	RUXE_MOUSE	reviewed	Small nuclear ribonucleoprotein E (snRNP-E) (Sm protein E) (Sm-E) (SmE)	Asgr1 Asgr-1	Mus musculus (Mouse)	92	RUXE	lysate
P62313	LSM6_MOUSE	reviewed	U6 snRNA-associated Sm-like protein LSm6	Usp4 Unp	Mus musculus (Mouse)	80	LSM6	lysate
P62315	SMD1_MOUSE	reviewed	Small nuclear ribonucleoprotein Sm D1 (Sm-D1) (Sm-D autoantigen) (snRNP core protein D1)	Rab5c	Mus musculus (Mouse)	119	SMD1	lysate
P62317	SMD2_MOUSE	reviewed	Small nuclear ribonucleoprotein Sm D2 (Sm-D2) (snRNP core protein D2)	Rab6a Rab6 MNCb-1660	Mus musculus (Mouse)	118	SMD2	lysate
P62320	SMD3_MOUSE	reviewed	Small nuclear ribonucleoprotein Sm D3 (Sm-D3) (snRNP core protein D3)	Rab21	Mus musculus (Mouse)	126	SMD3	lysate
P62627	DLRB1_MOUSE	reviewed	Dynein light chain roadblock-type 1 (Dynein light chain 2A, cytoplasmic)	Pdha1 Pdha-1	Mus musculus (Mouse)	96	DLRB1	lysate
P62631	EF1A2_MOUSE	reviewed	Elongation factor 1-alpha 2 (EF-1-alpha-2) (Eukaryotic elongation factor 1 A-2) (eEF1A-2) (Statin-S1)	Hal Hsd Huth	Mus musculus (Mouse)	463	EF1A2	lysate
P62774	MTPN_MOUSE	reviewed	Myotrophin (Granule cell differentiation protein) (Protein V-1)	Ap1m1 Cltnm	Mus musculus (Mouse)	118	MTPN	lysate
P62878	RBX1_MOUSE	reviewed	E3 ubiquitin-protein ligase RBX1 (EC 2.3.2.27) (EC 2.3.2.32) (E3 ubiquitin-protein transferase RBX1) (RING finger protein 75) (RING-box protein 1) (Rbx1) [Cleaved into: E3 ubiquitin-protein ligase RBX1, N-terminally processed]	Tjp1 Zo1	Mus musculus (Mouse)	108	RBX1	lysate
P63005	LIS1_MOUSE	reviewed	Platelet-activating factor acetylhydrolase IB subunit alpha (Lissencephaly-1 protein) (LIS-1) (PAF acetylhydrolase 45 kDa subunit) (PAF-AH 45 kDa subunit) (PAF-AH alpha) (PAFAH alpha)	Stat1	Mus musculus (Mouse)	410	LIS1	lysate
P63073	IF4E_MOUSE	reviewed	Eukaryotic translation initiation factor 4E (eIF-4E) (eIF4E) (mRNA cap-binding protein) (eIF-4F 25 kDa subunit)	Cox6a1 Cox6al	Mus musculus (Mouse)	217	IF4E	lysate
P63330	PP2AA_MOUSE	reviewed	Serine/threonine-protein phosphatase 2A catalytic subunit alpha isoform (PP2A-alpha) (EC 3.1.3.16)	Rangap1 Fug1	Mus musculus (Mouse)	309	PP2AA	lysate
P70266	F261_MOUSE	reviewed	6-phosphofructo-2-kinase/fructose-2,6-bisphosphatase 1 (6PF-2-K/Fru-2,6-P2ase 1) (PFK/FBPase 1) (6PF-2-K/Fru-2,6-P2ase liver isozyme) [Includes: 6-phosphofructo-2-kinase (EC 2.7.1.105); Fructose-2,6-bisphosphatase (EC 3.1.3.46)]	Aldh3a2 Ahd-3 Ahd3 Aldh3 Aldh4	Mus musculus (Mouse)	471	F261	lysate
P70333	HNRH2_MOUSE	reviewed	Heterogeneous nuclear ribonucleoprotein H2 (hnRNP H2) (Heterogeneous nuclear ribonucleoprotein H') (hnRNP H') [Cleaved into: Heterogeneous nuclear ribonucleoprotein H2, N-terminally processed]	Srprb	Mus musculus (Mouse)	449	HNRH2	lysate
P70362	UFD1_MOUSE	reviewed	Ubiquitin recognition factor in ER-associated degradation protein 1 (Ubiquitin fusion degradation protein 1 homolog) (UB fusion protein 1)	Mtx1 Mtx Mtxn	Mus musculus (Mouse)	307	UFD1	lysate
P70372	ELAV1_MOUSE	reviewed	ELAV-like protein 1 (Elav-like generic protein) (Hu-antigen R) (HuR) (MelG)	Rpl6	Mus musculus (Mouse)	326	ELAV1	lysate
P70398	USP9X_MOUSE	reviewed	Probable ubiquitin carboxyl-terminal hydrolase FAF-X (EC 3.4.19.12) (Deubiquitinating enzyme FAF-X) (Fat facets homolog) (Fat facets protein-related, X-linked) (Ubiquitin carboxyl-terminal hydrolase FAM) (Ubiquitin thioesterase FAF-X) (Ubiquitin-specific protease 9, X chromosome) (Ubiquitin-specific-processing protease FAF-X)	Rpl29 Rpl43	Mus musculus (Mouse)	2559	USP9X	lysate
P70697	DCUP_MOUSE	reviewed	Uroporphyrinogen decarboxylase (UPD) (URO-D) (EC 4.1.1.37)	Epb41 Epb4.1 Kiaa4056	Mus musculus (Mouse)	367	DCUP	lysate
P83940	ELOC_MOUSE	reviewed	Elongin-C (EloC) (Elongin 15 kDa subunit) (RNA polymerase II transcription factor SIII subunit C) (SIII p15) (Stromal membrane-associated protein SMAP1B homolog) (Transcription elongation factor B polypeptide 1)	Hnrnpa1 Fli-2 Hnrpa1 Tis	Mus musculus (Mouse)	112	ELOC	lysate
P84089	ERH_MOUSE	reviewed	Enhancer of rudimentary homolog (Mer)	Inpp1	Mus musculus (Mouse)	104	ERH	lysate
P97311	MCM6_MOUSE	reviewed	DNA replication licensing factor MCM6 (EC 3.6.4.12) (Mis5 homolog)	Hsd11b1 Hsd11	Mus musculus (Mouse)	821	MCM6	lysate
P97352	S10AD_MOUSE	reviewed	Protein S100-A13 (S100 calcium-binding protein A13)	Gdi1 Rabgdia	Mus musculus (Mouse)	98	S10AD	lysate
P97372	PSME2_MOUSE	reviewed	Proteasome activator complex subunit 2 (11S regulator complex subunit beta) (REG-beta) (Activator of multicatalytic protease subunit 2) (Proteasome activator 28 subunit beta) (PA28b) (PA28beta)	Csrp3 Clp Mlp	Mus musculus (Mouse)	239	PSME2	lysate
Q00519	XDH_MOUSE	reviewed	Xanthine dehydrogenase/oxidase [Includes: Xanthine dehydrogenase (XD) (EC 1.17.1.4); Xanthine oxidase (XO) (EC 1.17.3.2) (Xanthine oxidoreductase) (XOR)]	Sult1a1 St1a1 Stp Stp1	Mus musculus (Mouse)	1335	XDH	lysate
Q00612	G6PD1_MOUSE	reviewed	Glucose-6-phosphate 1-dehydrogenase X (G6PD) (EC 1.1.1.49)	Rpl10a Nedd-6 Nedd6	Mus musculus (Mouse)	515	G6PD1	lysate
Q00PI9	HNRL2_MOUSE	reviewed	Heterogeneous nuclear ribonucleoprotein U-like protein 2 (MLF1-associated nuclear protein)	Pitpnb	Mus musculus (Mouse)	745	HNRL2	lysate
Q03249	GALT_MOUSE	reviewed	Galactose-1-phosphate uridylyltransferase (Gal-1-P uridylyltransferase) (EC 2.7.7.12) (UDP-glucose--hexose-1-phosphate uridylyltransferase)	Abcd3 Pmp70 Pxmp1	Mus musculus (Mouse)	379	GALT	lysate
Q04447	KCRB_MOUSE	reviewed	Creatine kinase B-type (EC 2.7.3.2) (B-CK) (Creatine kinase B chain) (Creatine phosphokinase B-type) (CPK-B)	Dsc2 Dsc3	Mus musculus (Mouse)	381	KCRB	lysate
Q06138	CAB39_MOUSE	reviewed	Calcium-binding protein 39 (MO25alpha) (Protein Mo25)	Cox7b	Mus musculus (Mouse)	341	CAB39	lysate
Q11011	PSA_MOUSE	reviewed	Puromycin-sensitive aminopeptidase (PSA) (EC 3.4.11.14) (Cytosol alanyl aminopeptidase) (AAP-S)	Pdcd5 Tfar19	Mus musculus (Mouse)	920	PSA	lysate
Q11136	PEPD_MOUSE	reviewed	Xaa-Pro dipeptidase (X-Pro dipeptidase) (EC 3.4.13.9) (Imidodipeptidase) (Peptidase 4) (Peptidase D) (Proline dipeptidase) (Prolidase)	Fus	Mus musculus (Mouse)	493	PEPD	lysate
Q14CH1	MOCOS_MOUSE	reviewed	Molybdenum cofactor sulfurase (MCS) (MOS) (MoCo sulfurase) (EC 2.8.1.9) (Molybdenum cofactor sulfurtransferase)	Ncstn	Mus musculus (Mouse)	862	MOCOS	lysate
Q283N4	URAD_MOUSE	reviewed	2-oxo-4-hydroxy-4-carboxy-5-ureidoimidazoline decarboxylase (OHCU decarboxylase) (EC 4.1.1.97) (Parahox neighbor) (Ureidoimidazoline (2-oxo-4-hydroxy-4-carboxy-5-) decarboxylase)	Eef1d	Mus musculus (Mouse)	178	URAD	lysate
Q3THG9	AASD1_MOUSE	reviewed	Alanyl-tRNA editing protein Aarsd1 (Alanyl-tRNA deacylase alaX) (AlaX) (AlaXp-II) (Alanyl-tRNA synthetase domain-containing protein 1)	Slc26a1 Sat1	Mus musculus (Mouse)	412	AASD1	lysate
Q3THS6	METK2_MOUSE	reviewed	S-adenosylmethionine synthase isoform type-2 (AdoMet synthase 2) (EC 2.5.1.6) (Methionine adenosyltransferase 2) (MAT 2)	Tpm1 Tpm-1 Tpma	Mus musculus (Mouse)	395	METK2	lysate
Q3TW96	UAP1L_MOUSE	reviewed	UDP-N-acetylhexosamine pyrophosphorylase-like protein 1 (EC 2.7.7.-)	Sec61g	Mus musculus (Mouse)	507	UAP1L	lysate
Q3TXS7	PSMD1_MOUSE	reviewed	26S proteasome non-ATPase regulatory subunit 1 (26S proteasome regulatory subunit RPN2) (26S proteasome regulatory subunit S1)	Eif3e Eif3s6 Int6	Mus musculus (Mouse)	953	PSMD1	lysate
Q3U0B3	DHR11_MOUSE	reviewed	Dehydrogenase/reductase SDR family member 11 (17-beta-hydroxysteroid dehydrogenase) (3-beta-hydroxysteroid 3-dehydrogenase) (EC 1.1.1.270) (Estradiol 17-beta-dehydrogenase) (EC 1.1.1.62) (Short-chain dehydrogenase/reductase family 24C member 1)	Cdo1	Mus musculus (Mouse)	260	DHR11	lysate
Q3U5Q7	CMPK2_MOUSE	reviewed	UMP-CMP kinase 2, mitochondrial (EC 2.7.4.14) (Nucleoside-diphosphate kinase) (EC 2.7.4.6) (Thymidylate kinase LPS-inducible member) (TYKi)	Eif4a1 Ddx2a Eif4a	Mus musculus (Mouse)	447	CMPK2	lysate
Q3UJB9	EDC4_MOUSE	reviewed	Enhancer of mRNA-decapping protein 4	Rpl26	Mus musculus (Mouse)	1406	EDC4	lysate
Q3UM45	PP1R7_MOUSE	reviewed	Protein phosphatase 1 regulatory subunit 7 (Protein phosphatase 1 regulatory subunit 22)	Sec61a1 Sec61a	Mus musculus (Mouse)	361	PP1R7	lysate
Q3UPH1	PRRC1_MOUSE	reviewed	Protein PRRC1 (Proline-rich and coiled-coil-containing protein 1)	Nutf2 Ntf2	Mus musculus (Mouse)	443	PRRC1	lysate
Q4KML4	ABRAL_MOUSE	reviewed	Costars family protein ABRACL (ABRA C-terminal-like protein)	Calm1 Calm Cam Cam1	Mus musculus (Mouse)	81	ABRAL	lysate
Q505B7	ARCH_MOUSE	reviewed	Protein archease (Protein ZBTB8OS)	Rps23	Mus musculus (Mouse)	168	ARCH	lysate
Q569Z6	TR150_MOUSE	reviewed	Thyroid hormone receptor-associated protein 3 (Thyroid hormone receptor-associated protein complex 150 kDa component) (Trap150)	Rps29	Mus musculus (Mouse)	951	TR150	lysate
Q571I9	A16A1_MOUSE	reviewed	Aldehyde dehydrogenase family 16 member A1	Snrpe	Mus musculus (Mouse)	802	A16A1	lysate
Q5FWK3	RHG01_MOUSE	reviewed	Rho GTPase-activating protein 1 (Rho-type GTPase-activating protein 1)	Snrpd3	Mus musculus (Mouse)	439	RHG01	lysate
Q5SW19	CLU_MOUSE	reviewed	Clustered mitochondria protein homolog	Eef1a2 Eef1al Stn	Mus musculus (Mouse)	1315	CLU	lysate
Q5U5V2	HYKK_MOUSE	reviewed	Hydroxylysine kinase (5-hydroxy-L-lysine kinase) (EC 2.7.1.81) (Aminoglycoside phosphotransferase domain-containing protein 1)	Hpcal1	Mus musculus (Mouse)	376	HYKK	lysate
Q60676	PPP5_MOUSE	reviewed	Serine/threonine-protein phosphatase 5 (PP5) (EC 3.1.3.16) (Protein phosphatase T) (PPT)	Rps26	Mus musculus (Mouse)	499	PPP5	lysate
Q60737	CSK21_MOUSE	reviewed	Casein kinase II subunit alpha (CK II alpha) (EC 2.7.11.1)	Elob Tceb2	Mus musculus (Mouse)	391	CSK21	lysate
Q60872	IF1A_MOUSE	reviewed	Eukaryotic translation initiation factor 1A (eIF-1A) (Eukaryotic translation initiation factor 4C) (eIF-4C)	Rpl32	Mus musculus (Mouse)	144	IF1A	lysate
Q60972	RBBP4_MOUSE	reviewed	Histone-binding protein RBBP4 (Chromatin assembly factor 1 subunit C) (CAF-1 subunit C) (Chromatin assembly factor I p48 subunit) (CAF-I 48 kDa subunit) (CAF-I p48) (Nucleosome-remodeling factor subunit RBAP48) (Retinoblastoma-binding protein 4) (RBBP-4) (Retinoblastoma-binding protein p48)	Tra2b Sfrs10 Silg41	Mus musculus (Mouse)	425	RBBP4	lysate
Q60973	RBBP7_MOUSE	reviewed	Histone-binding protein RBBP7 (Histone acetyltransferase type B subunit 2) (Nucleosome-remodeling factor subunit RBAP46) (Retinoblastoma-binding protein 7) (RBBP-7) (Retinoblastoma-binding protein p46)	Rac1	Mus musculus (Mouse)	425	RBBP7	lysate
Q61035	SYHC_MOUSE	reviewed	Histidine--tRNA ligase, cytoplasmic (EC 6.1.1.21) (Histidyl-tRNA synthetase) (HisRS)	Mpc1 Brp44l	Mus musculus (Mouse)	509	SYHC	lysate
Q61081	CDC37_MOUSE	reviewed	Hsp90 co-chaperone Cdc37 (Hsp90 chaperone protein kinase-targeting subunit) (p50Cdc37) [Cleaved into: Hsp90 co-chaperone Cdc37, N-terminally processed]	Dnaja1 Dnaj2 Hsj2 Hspf4	Mus musculus (Mouse)	379	CDC37	lysate
Q61166	MARE1_MOUSE	reviewed	Microtubule-associated protein RP/EB family member 1 (APC-binding protein EB1) (End-binding protein 1) (EB1)	Eif5a	Mus musculus (Mouse)	268	MARE1	lysate
Q61206	PA1B2_MOUSE	reviewed	Platelet-activating factor acetylhydrolase IB subunit beta (EC 3.1.1.47) (PAF acetylhydrolase 30 kDa subunit) (PAF-AH 30 kDa subunit) (PAF-AH subunit beta) (PAFAH subunit beta)	Rps12	Mus musculus (Mouse)	229	PA1B2	lysate
Q61249	IGBP1_MOUSE	reviewed	Immunoglobulin-binding protein 1 (Alpha4 phosphoprotein) (CD79a-binding protein 1) (Lymphocyte signal transduction molecule alpha 4) (Protein phosphatase 2/4/6 regulatory subunit) (p52)	Ube2l3 Ubce7	Mus musculus (Mouse)	340	IGBP1	lysate
Q61553	FSCN1_MOUSE	reviewed	Fascin (Singed-like protein)	Ebp Msi	Mus musculus (Mouse)	493	FSCN1	lysate
Q61584	FXR1_MOUSE	reviewed	Fragile X mental retardation syndrome-related protein 1 (mFxr1p)	Aup1	Mus musculus (Mouse)	677	FXR1	lysate
Q61686	CBX5_MOUSE	reviewed	Chromobox protein homolog 5 (Heterochromatin protein 1 homolog alpha) (HP1 alpha)	Ufd1 Ufd1l	Mus musculus (Mouse)	191	CBX5	lysate
Q61699	HS105_MOUSE	reviewed	Heat shock protein 105 kDa (42 degrees C-HSP) (Heat shock 110 kDa protein) (Heat shock-related 100 kDa protein E7I) (HSP-E7I)	Usp9x Fafl Fam	Mus musculus (Mouse)	858	HS105	lysate
Q61702	ITIH1_MOUSE	reviewed	Inter-alpha-trypsin inhibitor heavy chain H1 (ITI heavy chain H1) (ITI-HC1) (Inter-alpha-inhibitor heavy chain 1)	Idh3g	Mus musculus (Mouse)	907	ITIH1	lysate
Q62095	DDX3Y_MOUSE	reviewed	ATP-dependent RNA helicase DDX3Y (EC 3.6.4.13) (D1Pas1-related sequence 1) (DEAD box protein 3, Y-chromosomal) (DEAD-box RNA helicase DEAD2) (mDEAD2)	Arf5	Mus musculus (Mouse)	658	DDX3Y	lysate
Q62189	SNRPA_MOUSE	reviewed	U1 small nuclear ribonucleoprotein A (U1 snRNP A) (U1-A) (U1A)	Rpl19	Mus musculus (Mouse)	287	SNRPA	lysate
Q62318	TIF1B_MOUSE	reviewed	Transcription intermediary factor 1-beta (TIF1-beta) (E3 SUMO-protein ligase TRIM28) (EC 2.3.2.27) (KRAB-A-interacting protein) (KRIP-1) (RING-type E3 ubiquitin transferase TIF1-beta) (Tripartite motif-containing protein 28)	Serping1 C1nh	Mus musculus (Mouse)	834	TIF1B	lysate
Q62348	TSN_MOUSE	reviewed	Translin (EC 3.1.-.-) (Component 3 of promoter of RISC) (C3PO) (Testis/brain RNA-binding protein) (TB-RBP)	Nptn Sdfr1 Sdr1	Mus musculus (Mouse)	228	TSN	lysate
Q62376	RU17_MOUSE	reviewed	U1 small nuclear ribonucleoprotein 70 kDa (U1 snRNP 70 kDa) (U1-70K) (snRNP70)	Csrp1 Crp1 Csrp	Mus musculus (Mouse)	448	RU17	lysate
Q62393	TPD52_MOUSE	reviewed	Tumor protein D52 (mD52)	Khk	Mus musculus (Mouse)	224	TPD52	lysate
Q62418	DBNL_MOUSE	reviewed	Drebrin-like protein (Actin-binding protein 1) (SH3 domain-containing protein 7)	S100a13	Mus musculus (Mouse)	436	DBNL	lysate
Q64010	CRK_MOUSE	reviewed	Adapter molecule crk (Proto-oncogene c-Crk) (p38)	Coq7	Mus musculus (Mouse)	304	CRK	lysate
Q64152	BTF3_MOUSE	reviewed	Transcription factor BTF3 (Nascent polypeptide-associated complex subunit beta) (NAC-beta) (RNA polymerase B transcription factor 3)	Cpt1a Cpt-1 Cpt1	Mus musculus (Mouse)	204	BTF3	lysate
Q64213	SF01_MOUSE	reviewed	Splicing factor 1 (CW17) (Mammalian branch point-binding protein) (BBP) (mBBP) (Transcription factor ZFM1) (mZFM) (Zinc finger gene in MEN1 locus) (Zinc finger protein 162)	Fh Fh1	Mus musculus (Mouse)	653	SF01	lysate
Q64514	TPP2_MOUSE	reviewed	Tripeptidyl-peptidase 2 (TPP-2) (EC 3.4.14.10) (Tripeptidyl aminopeptidase) (Tripeptidyl-peptidase II) (TPP-II)	Rbp4	Mus musculus (Mouse)	1262	TPP2	lysate
Q64674	SPEE_MOUSE	reviewed	Spermidine synthase (SPDSY) (EC 2.5.1.16) (Putrescine aminopropyltransferase)	Rbp1 Crbpi Rbp-1	Mus musculus (Mouse)	302	SPEE	lysate
Q64737	PUR2_MOUSE	reviewed	Trifunctional purine biosynthetic protein adenosine-3 [Includes: Phosphoribosylamine--glycine ligase (EC 6.3.4.13) (Glycinamide ribonucleotide synthetase) (GARS) (Phosphoribosylglycinamide synthetase); Phosphoribosylformylglycinamidine cyclo-ligase (EC 6.3.3.1) (AIR synthase) (AIRS) (Phosphoribosyl-aminoimidazole synthetase); Phosphoribosylglycinamide formyltransferase (EC 2.1.2.2) (5'-phosphorib…	Sec23a Sec23 Sec23r	Mus musculus (Mouse)	1010	PUR2	lysate
Q68FL6	SYMC_MOUSE	reviewed	Methionine--tRNA ligase, cytoplasmic (EC 6.1.1.10) (Methionyl-tRNA synthetase) (MetRS)	Vcp	Mus musculus (Mouse)	902	SYMC	lysate
Q6A0A9	F120A_MOUSE	reviewed	Constitutive coactivator of PPAR-gamma-like protein 1 (Oxidative stress-associated Src activator) (Protein FAM120A)	Uba1 Sbx Ube1 Ube1ax Ube1x	Mus musculus (Mouse)	1112	F120A	lysate
Q6DFW4	NOP58_MOUSE	reviewed	Nucleolar protein 58 (MSSP) (Nucleolar protein 5) (SIK-similar protein)	Ctnnb1 Catnb	Mus musculus (Mouse)	536	NOP58	lysate
Q6IRU2	TPM4_MOUSE	reviewed	Tropomyosin alpha-4 chain (Tropomyosin-4)	Nucb1 Nuc Nucb	Mus musculus (Mouse)	248	TPM4	lysate
Q6IRU5	CLCB_MOUSE	reviewed	Clathrin light chain B (Lcb)	Galt	Mus musculus (Mouse)	229	CLCB	lysate
Q6NSR8	PEPL1_MOUSE	reviewed	Probable aminopeptidase NPEPL1 (EC 3.4.11.-) (Aminopeptidase-like 1)	Bche	Mus musculus (Mouse)	524	PEPL1	lysate
Q6P069	SORCN_MOUSE	reviewed	Sorcin	Ckb Ckbb	Mus musculus (Mouse)	198	SORCN	lysate
Q6P1B1	XPP1_MOUSE	reviewed	Xaa-Pro aminopeptidase 1 (EC 3.4.11.9) (Aminoacylproline aminopeptidase) (Cytosolic aminopeptidase P) (Soluble aminopeptidase P) (sAmp) (X-Pro aminopeptidase 1) (X-prolyl aminopeptidase 1, soluble)	Top1 Top-1	Mus musculus (Mouse)	623	XPP1	lysate
Q6P542	ABCF1_MOUSE	reviewed	ATP-binding cassette sub-family F member 1	Rac2	Mus musculus (Mouse)	837	ABCF1	lysate
Q6P6M7	SPCS_MOUSE	reviewed	O-phosphoseryl-tRNA(Sec) selenium transferase (EC 2.9.1.2) (Selenocysteine synthase) (Sec synthase) (Selenocysteinyl-tRNA(Sec) synthase) (Sep-tRNA:Sec-tRNA synthase) (SepSecS) (UGA suppressor tRNA-associated protein)	Fabp5 Fabpe Klbp Mal1	Mus musculus (Mouse)	504	SPCS	lysate
Q6P9R2	OXSR1_MOUSE	reviewed	Serine/threonine-protein kinase OSR1 (EC 2.7.11.1) (Oxidative stress-responsive 1 protein)	Gch1 Gch	Mus musculus (Mouse)	527	OXSR1	lysate
Q6WVG3	KCD12_MOUSE	reviewed	BTB/POZ domain-containing protein KCTD12 (Pfetin) (Predominantly fetal expressed T1 domain)	Ambp Itil	Mus musculus (Mouse)	327	KCD12	lysate
Q76LS9	MINY1_MOUSE	reviewed	Ubiquitin carboxyl-terminal hydrolase MINDY-1 (EC 3.4.19.12) (Deubiquitinating enzyme MINDY-1) (NF-E2 inducible protein) (Protein FAM63A)	Osbp Kiaa4220	Mus musculus (Mouse)	468	MINY1	lysate
Q7TMM9	TBB2A_MOUSE	reviewed	Tubulin beta-2A chain	Echdc2 D4Ertd765e	Mus musculus (Mouse)	445	TBB2A	lysate
Q7TQI3	OTUB1_MOUSE	reviewed	Ubiquitin thioesterase OTUB1 (EC 3.4.19.12) (Deubiquitinating enzyme OTUB1) (OTU domain-containing ubiquitin aldehyde-binding protein 1) (Otubain-1) (Ubiquitin-specific-processing protease OTUB1)	Esyt2 D12Ertd551e Fam62b	Mus musculus (Mouse)	271	OTUB1	lysate
Q7TSV4	PGM2_MOUSE	reviewed	Phosphoglucomutase-2 (PGM 2) (EC 5.4.2.2) (Glucose phosphomutase 2) (Phosphodeoxyribomutase) (Phosphoglucomutase-1) (Phosphopentomutase) (EC 5.4.2.7)	Dhrs11 Sdr24c1	Mus musculus (Mouse)	620	PGM2	lysate
Q80U63	MFN2_MOUSE	reviewed	Mitofusin-2 (EC 3.6.5.-) (Hypertension-related protein 1) (Mitochondrial assembly regulatory factor) (HSG protein) (Transmembrane GTPase MFN2)	Ddb1	Mus musculus (Mouse)	757	MFN2	lysate
Q80UM3	NAA15_MOUSE	reviewed	N-alpha-acetyltransferase 15, NatA auxiliary subunit (N-terminal acetyltransferase 1) (NMDA receptor-regulated protein 1) (Protein tubedown-1)	Cmpk2 Tyki	Mus musculus (Mouse)	865	NAA15	lysate
Q80W22	THNS2_MOUSE	reviewed	Threonine synthase-like 2 (TSH2) (mTSH2) (EC 4.2.3.-)	Hgsnat D8Ertd354e Tmem76	Mus musculus (Mouse)	483	THNS2	lysate
Q8BFQ8	GALD1_MOUSE	reviewed	Glutamine amidotransferase-like class 1 domain-containing protein 1 (Parkinson disease 7 domain-containing protein 1)	Lclat1 Alcat1 Gm91 Lycat	Mus musculus (Mouse)	220	GALD1	lysate
Q8BFY9	TNPO1_MOUSE	reviewed	Transportin-1 (Importin beta-2) (Karyopherin beta-2)		Mus musculus (Mouse)	898	TNPO1	lysate
Q8BHG2	CA123_MOUSE	reviewed	UPF0587 protein C1orf123 homolog	Galns	Mus musculus (Mouse)	160	CA123	lysate
Q8BJU0	SGTA_MOUSE	reviewed	Small glutamine-rich tetratricopeptide repeat-containing protein alpha (Alpha-SGT)	Krtcap2	Mus musculus (Mouse)	315	SGTA	lysate
Q8BJY1	PSMD5_MOUSE	reviewed	26S proteasome non-ATPase regulatory subunit 5 (26S protease subunit S5 basic) (26S proteasome subunit S5B)	Cluh Kiaa0664	Mus musculus (Mouse)	504	PSMD5	lysate
Q8BKC5	IPO5_MOUSE	reviewed	Importin-5 (Imp5) (Importin subunit beta-3) (Karyopherin beta-3) (Ran-binding protein 5) (RanBP5)	Jagn1	Mus musculus (Mouse)	1097	IPO5	lysate
Q8BMA6	SRP68_MOUSE	reviewed	Signal recognition particle subunit SRP68 (SRP68) (Signal recognition particle 68 kDa protein)	Hnrnpd Auf1 Hnrpd	Mus musculus (Mouse)	625	SRP68	lysate
Q8BMJ2	SYLC_MOUSE	reviewed	Leucine--tRNA ligase, cytoplasmic (EC 6.1.1.4) (Leucyl-tRNA synthetase) (LeuRS)	Psmb6 Lmp19	Mus musculus (Mouse)	1178	SYLC	lysate
Q8BML9	SYQ_MOUSE	reviewed	Glutamine--tRNA ligase (EC 6.1.1.18) (Glutaminyl-tRNA synthetase) (GlnRS)	Csnk2a1 Ckiia	Mus musculus (Mouse)	775	SYQ	lysate
Q8BTZ7	GMPPB_MOUSE	reviewed	Mannose-1-phosphate guanyltransferase beta (EC 2.7.7.13) (GDP-mannose pyrophosphorylase B) (GTP-mannose-1-phosphate guanylyltransferase beta)	Hars	Mus musculus (Mouse)	360	GMPPB	lysate
Q8BU30	SYIC_MOUSE	reviewed	Isoleucine--tRNA ligase, cytoplasmic (EC 6.1.1.5) (Isoleucyl-tRNA synthetase) (IRS) (IleRS)	Cdc37	Mus musculus (Mouse)	1262	SYIC	lysate
Q8BUV3	GEPH_MOUSE	reviewed	Gephyrin [Includes: Molybdopterin adenylyltransferase (MPT adenylyltransferase) (EC 2.7.7.75) (Domain G); Molybdopterin molybdenumtransferase (MPT Mo-transferase) (EC 2.10.1.1) (Domain E)]	Gstt2	Mus musculus (Mouse)	769	GEPH	lysate
Q8BWU8	AT2L1_MOUSE	reviewed	Ethanolamine-phosphate phospho-lyase (EC 4.2.3.2) (Alanine--glyoxylate aminotransferase 2-like 1)	Ctnna2 Catna2	Mus musculus (Mouse)	499	AT2L1	lysate
Q8C0E2	VP26B_MOUSE	reviewed	Vacuolar protein sorting-associated protein 26B (Vesicle protein sorting 26B)	Snap91	Mus musculus (Mouse)	336	VP26B	lysate
Q8C166	CPNE1_MOUSE	reviewed	Copine-1 (Copine I)	Hp	Mus musculus (Mouse)	536	CPNE1	lysate
Q8C5W3	TBCEL_MOUSE	reviewed	Tubulin-specific chaperone cofactor E-like protein (Leucine-rich repeat-containing protein 35)	Cd47	Mus musculus (Mouse)	424	TBCEL	lysate
Q8CH18	CCAR1_MOUSE	reviewed	Cell division cycle and apoptosis regulator protein 1 (Cell cycle and apoptosis regulatory protein 1) (CARP-1)	Thrsp S14	Mus musculus (Mouse)	1146	CCAR1	lysate
Q8CHW4	EI2BE_MOUSE	reviewed	Translation initiation factor eIF-2B subunit epsilon (eIF-2B GDP-GTP exchange factor subunit epsilon)	Ndufa4	Mus musculus (Mouse)	717	EI2BE	lysate
Q8CI51	PDLI5_MOUSE	reviewed	PDZ and LIM domain protein 5 (Enigma homolog) (Enigma-like PDZ and LIM domains protein)	Cstb Cst6 Stfb	Mus musculus (Mouse)	591	PDLI5	lysate
Q8CIB5	FERM2_MOUSE	reviewed	Fermitin family homolog 2 (Kindlin-2) (Pleckstrin homology domain-containing family C member 1)	Eif4g2 Nat1	Mus musculus (Mouse)	680	FERM2	lysate
Q8JZQ9	EIF3B_MOUSE	reviewed	Eukaryotic translation initiation factor 3 subunit B (eIF3b) (Eukaryotic translation initiation factor 3 subunit 9) (eIF-3-eta) (eIF3 p116)	Cavin2 Sdpr Sdr	Mus musculus (Mouse)	803	EIF3B	lysate
Q8JZV9	BDH2_MOUSE	reviewed	3-hydroxybutyrate dehydrogenase type 2 (EC 1.1.1.-) (EC 1.1.1.30) (Dehydrogenase/reductase SDR family member 6) (R-beta-hydroxybutyrate dehydrogenase)	Crk Crko	Mus musculus (Mouse)	245	BDH2	lysate
Q8K183	PDXK_MOUSE	reviewed	Pyridoxal kinase (EC 2.7.1.35) (Pyridoxine kinase)	Hspe1	Mus musculus (Mouse)	312	PDXK	lysate
Q8K1M6	DNM1L_MOUSE	reviewed	Dynamin-1-like protein (EC 3.6.5.5) (Dynamin family member proline-rich carboxyl-terminal domain less) (Dymple) (Dynamin-related protein 1)	Sord Sdh1	Mus musculus (Mouse)	742	DNM1L	lysate
Q8K2Q9	SHOT1_MOUSE	reviewed	Shootin-1 (Shootin1)	Guk1 Gmk	Mus musculus (Mouse)	631	SHOT1	lysate
Q8K2T1	NMRL1_MOUSE	reviewed	NmrA-like family domain-containing protein 1	Gpd2 Gdm1	Mus musculus (Mouse)	309	NMRL1	lysate
Q8K310	MATR3_MOUSE	reviewed	Matrin-3	Srm	Mus musculus (Mouse)	846	MATR3	lysate
Q8K4H1	KFA_MOUSE	reviewed	Kynurenine formamidase (KFA) (KFase) (EC 3.5.1.9) (Arylformamidase) (N-formylkynurenine formamidase) (FKF)	Srd5a1	Mus musculus (Mouse)	305	KFA	lysate
Q8N7N5	DCAF8_MOUSE	reviewed	DDB1- and CUL4-associated factor 8 (WD repeat-containing protein 42A)	FAM120A Kiaa0183 Ossa	Mus musculus (Mouse)	591	DCAF8	lysate
Q8QZY1	EIF3L_MOUSE	reviewed	Eukaryotic translation initiation factor 3 subunit L (eIF3l) (66 kDa tyrosine-rich heat shock protein) (67 kDa polymerase-associated factor) (Eukaryotic translation initiation factor 3 subunit 6-interacting protein) (Eukaryotic translation initiation factor 3 subunit E-interacting protein) (HSP-66Y) (PAF67)	Kdsr Fvt1	Mus musculus (Mouse)	564	EIF3L	lysate
Q8R010	AIMP2_MOUSE	reviewed	Aminoacyl tRNA synthase complex-interacting multifunctional protein 2 (Multisynthase complex auxiliary component p38) (Protein JTV-1)	Cltb	Mus musculus (Mouse)	320	AIMP2	lysate
Q8R016	BLMH_MOUSE	reviewed	Bleomycin hydrolase (BH) (BLM hydrolase) (BMH) (EC 3.4.22.40)	Npepl1	Mus musculus (Mouse)	455	BLMH	lysate
Q8R0V5	I23O2_MOUSE	reviewed	Indoleamine 2,3-dioxygenase 2 (IDO-2) (EC 1.13.11.-) (Indoleamine 2,3-dioxygenase-like protein 1) (Indoleamine-pyrrole 2,3-dioxygenase-like protein 1)	Pex11g Pex11c	Mus musculus (Mouse)	405	I23O2	lysate
Q8R1B4	EIF3C_MOUSE	reviewed	Eukaryotic translation initiation factor 3 subunit C (eIF3c) (Eukaryotic translation initiation factor 3 subunit 8) (eIF3 p110)	Naa50 Mak3 Nat13	Mus musculus (Mouse)	911	EIF3C	lysate
Q8R238	SDSL_MOUSE	reviewed	Serine dehydratase-like (EC 4.3.1.17) (L-serine deaminase) (L-serine dehydratase/L-threonine deaminase) (L-threonine dehydratase) (TDH) (EC 4.3.1.19) (SDH)	Cand1 D10Ertd516e Kiaa0829	Mus musculus (Mouse)	329	SDSL	lysate
Q8R317	UBQL1_MOUSE	reviewed	Ubiquilin-1 (Protein linking IAP with cytoskeleton 1) (PLIC-1)	Rps27	Mus musculus (Mouse)	582	UBQL1	lysate
Q8VBV7	CSN8_MOUSE	reviewed	COP9 signalosome complex subunit 8 (SGN8) (Signalosome subunit 8) (COP9 homolog) (JAB1-containing signalosome subunit 8)	Mindy1 Fam63a Ni	Mus musculus (Mouse)	209	CSN8	lysate
Q8VC97	BUP1_MOUSE	reviewed	Beta-ureidopropionase (EC 3.5.1.6) (Beta-alanine synthase) (N-carbamoyl-beta-alanine amidohydrolase)	Vma21	Mus musculus (Mouse)	393	BUP1	lysate
Q8VCA8	SCRN2_MOUSE	reviewed	Secernin-2	Ostc	Mus musculus (Mouse)	425	SCRN2	lysate
Q8VCC1	PGDH_MOUSE	reviewed	15-hydroxyprostaglandin dehydrogenase [NAD(+)] (15-PGDH) (EC 1.1.1.141) (Prostaglandin dehydrogenase 1)	Mtch2	Mus musculus (Mouse)	269	PGDH	lysate
Q8VCT3	AMPB_MOUSE	reviewed	Aminopeptidase B (AP-B) (EC 3.4.11.6) (Arginine aminopeptidase) (Arginyl aminopeptidase) (Cytosol aminopeptidase IV)	Otub1	Mus musculus (Mouse)	650	AMPB	lysate
Q8VDG5	PPCS_MOUSE	reviewed	Phosphopantothenate--cysteine ligase (EC 6.3.2.5) (Phosphopantothenoylcysteine synthetase) (PPC synthetase)	Fads6	Mus musculus (Mouse)	311	PPCS	lysate
Q8VDW0	DX39A_MOUSE	reviewed	ATP-dependent RNA helicase DDX39A (EC 3.6.4.13) (DEAD box protein 39)	Ddrgk1 Ufbp1	Mus musculus (Mouse)	427	DX39A	lysate
Q8VE09	TT39C_MOUSE	reviewed	Tetratricopeptide repeat protein 39C (TPR repeat protein 39C)	Col14a1	Mus musculus (Mouse)	580	TT39C	lysate
Q8VED5	K2C79_MOUSE	reviewed	Keratin, type II cytoskeletal 79 (Cytokeratin-79) (CK-79) (Keratin-79) (K79) (Type-II keratin Kb38)	Flnb	Mus musculus (Mouse)	531	K2C79	lysate
Q8VEE0	RPE_MOUSE	reviewed	Ribulose-phosphate 3-epimerase (EC 5.1.3.1) (Ribulose-5-phosphate-epimerase)	Acad11	Mus musculus (Mouse)	228	RPE	lysate
Q8VH51	RBM39_MOUSE	reviewed	RNA-binding protein 39 (Coactivator of activating protein 1 and estrogen receptors) (Coactivator of AP-1 and ERs) (RNA-binding motif protein 39) (RNA-binding region-containing protein 2) (Transcription coactivator CAPER)	Ankfy1 Ankhzn Kiaa1255	Mus musculus (Mouse)	530	RBM39	lysate
Q91V12	BACH_MOUSE	reviewed	Cytosolic acyl coenzyme A thioester hydrolase (EC 3.1.2.2) (Acyl-CoA thioesterase 7) (Brain acyl-CoA hydrolase) (BACH) (CTE-IIa) (CTE-II) (Long chain acyl-CoA thioester hydrolase)	Lpp	Mus musculus (Mouse)	381	BACH	lysate
Q91VF2	HNMT_MOUSE	reviewed	Histamine N-methyltransferase (HMT) (EC 2.1.1.8)	Zadh2 Ptgr3	Mus musculus (Mouse)	295	HNMT	lysate
Q91VM5	RMXL1_MOUSE	reviewed	RNA binding motif protein, X-linked-like-1 (Heterogeneous nuclear ribonucleoprotein G-like 1) (RNA binding motif protein, X chromosome retrogene)	Eif4b	Mus musculus (Mouse)	388	RMXL1	lysate
Q91VU6	DCA11_MOUSE	reviewed	DDB1- and CUL4-associated factor 11 (WD repeat-containing protein 23)	Timm29	Mus musculus (Mouse)	549	DCA11	lysate
Q91WJ8	FUBP1_MOUSE	reviewed	Far upstream element-binding protein 1 (FBP) (FUSE-binding protein 1)	Ptbp3 Rod1	Mus musculus (Mouse)	651	FUBP1	lysate
Q91WK2	EIF3H_MOUSE	reviewed	Eukaryotic translation initiation factor 3 subunit H (eIF3h) (Eukaryotic translation initiation factor 3 subunit 3) (eIF-3-gamma) (eIF3 p40 subunit)	Nrdc Nrd1	Mus musculus (Mouse)	352	EIF3H	lysate
Q91XL9	OSBL1_MOUSE	reviewed	Oxysterol-binding protein-related protein 1 (ORP-1) (OSBP-related protein 1)	Hspa13 Stch	Mus musculus (Mouse)	950	OSBL1	lysate
Q91YP2	NEUL_MOUSE	reviewed	Neurolysin, mitochondrial (EC 3.4.24.16) (Microsomal endopeptidase) (MEP) (Mitochondrial oligopeptidase M) (Neurotensin endopeptidase)	Hadha	Mus musculus (Mouse)	704	NEUL	lysate
Q91YR9	PTGR1_MOUSE	reviewed	Prostaglandin reductase 1 (PRG-1) (EC 1.3.1.-) (15-oxoprostaglandin 13-reductase) (EC 1.3.1.48) (NADP-dependent leukotriene B4 12-hydroxydehydrogenase) (EC 1.3.1.74)	Acp6 Acpl1 Lpap	Mus musculus (Mouse)	329	PTGR1	lysate
Q921F4	HNRLL_MOUSE	reviewed	Heterogeneous nuclear ribonucleoprotein L-like	Ilvbl	Mus musculus (Mouse)	591	HNRLL	lysate
Q921M3	SF3B3_MOUSE	reviewed	Splicing factor 3B subunit 3 (Pre-mRNA-splicing factor SF3b 130 kDa subunit) (SF3b130) (Spliceosome-associated protein 130) (SAP 130)	Qdpr Dhpr	Mus musculus (Mouse)	1217	SF3B3	lysate
Q922H4	GMPPA_MOUSE	reviewed	Mannose-1-phosphate guanyltransferase alpha (GDP-mannose pyrophosphorylase A) (GTP-mannose-1-phosphate guanylyltransferase alpha)	Ugt2a3	Mus musculus (Mouse)	420	GMPPA	lysate
Q922U2	K2C5_MOUSE	reviewed	Keratin, type II cytoskeletal 5 (Cytokeratin-5) (CK-5) (Keratin-5) (K5) (Type-II keratin Kb5)	Etf1	Mus musculus (Mouse)	580	K2C5	lysate
Q99JF5	MVD1_MOUSE	reviewed	Diphosphomevalonate decarboxylase (EC 4.1.1.33) (Mevalonate (diphospho)decarboxylase) (MDDase) (Mevalonate pyrophosphate decarboxylase)	Cpne1	Mus musculus (Mouse)	401	MVD1	lysate
Q99JI4	PSMD6_MOUSE	reviewed	26S proteasome non-ATPase regulatory subunit 6 (26S proteasome regulatory subunit RPN7) (26S proteasome regulatory subunit S10) (p42A)	Cps1	Mus musculus (Mouse)	389	PSMD6	lysate
Q99JT9	MTND_MOUSE	reviewed	1,2-dihydroxy-3-keto-5-methylthiopentene dioxygenase (EC 1.13.11.54) (Acireductone dioxygenase (Fe(2+)-requiring)) (ARD) (Fe-ARD) (Membrane-type 1 matrix metalloproteinase cytoplasmic tail-binding protein 1) (MTCBP-1)	Rbm14	Mus musculus (Mouse)	179	MTND	lysate
Q99JW2	ACY1_MOUSE	reviewed	Aminoacylase-1 (ACY-1) (EC 3.5.1.14) (N-acyl-L-amino-acid amidohydrolase)	Lmf2 Tmem112b Tmem153	Mus musculus (Mouse)	408	ACY1	lysate
Q99JX3	GORS2_MOUSE	reviewed	Golgi reassembly-stacking protein 2 (GRS2) (Golgi reassembly-stacking protein of 55 kDa) (GRASP55)	Nadk2 Mnadk Nadkd1	Mus musculus (Mouse)	451	GORS2	lysate
Q99JX4	EIF3M_MOUSE	reviewed	Eukaryotic translation initiation factor 3 subunit M (eIF3m) (PCI domain-containing protein 1)	Clmn	Mus musculus (Mouse)	374	EIF3M	lysate
Q99K01	PDXD1_MOUSE	reviewed	Pyridoxal-dependent decarboxylase domain-containing protein 1 (EC 4.1.1.-)	Mmaa	Mus musculus (Mouse)	787	PDXD1	lysate
Q99K28	ARFG2_MOUSE	reviewed	ADP-ribosylation factor GTPase-activating protein 2 (ARF GAP 2) (GTPase-activating protein ZNF289) (Zinc finger protein 289)	Iba57	Mus musculus (Mouse)	520	ARFG2	lysate
Q99K30	ES8L2_MOUSE	reviewed	Epidermal growth factor receptor kinase substrate 8-like protein 2 (EPS8-like protein 2) (Epidermal growth factor receptor pathway substrate 8-related protein 2) (EPS8-related protein 2)	Immt Mic60	Mus musculus (Mouse)	729	ES8L2	lysate
Q99K48	NONO_MOUSE	reviewed	Non-POU domain-containing octamer-binding protein (NonO protein)	Parp9 Bal	Mus musculus (Mouse)	473	NONO	lysate
Q99KC8	VMA5A_MOUSE	reviewed	von Willebrand factor A domain-containing protein 5A (Loss of heterozygosity 11 chromosomal region 2 gene A protein homolog)	Ufl1 Kiaa0776	Mus musculus (Mouse)	793	VMA5A	lysate
Q99KJ8	DCTN2_MOUSE	reviewed	Dynactin subunit 2 (50 kDa dynein-associated polypeptide) (Dynactin complex 50 kDa subunit) (DCTN-50) (Growth cone membrane protein 23-48K) (GMP23-48K) (p50 dynamitin)	Akr7a2 Afar Akr7a5	Mus musculus (Mouse)	402	DCTN2	lysate
Q99KK7	DPP3_MOUSE	reviewed	Dipeptidyl peptidase 3 (EC 3.4.14.4) (Dipeptidyl aminopeptidase III) (Dipeptidyl arylamidase III) (Dipeptidyl peptidase III) (DPP III) (Enkephalinase B)	Tmem56	Mus musculus (Mouse)	738	DPP3	lysate
Q99KP3	CRYL1_MOUSE	reviewed	Lambda-crystallin homolog (EC 1.1.1.45) (L-gulonate 3-dehydrogenase) (Gul3DH)	Upp2	Mus musculus (Mouse)	319	CRYL1	lysate
Q99KP6	PRP19_MOUSE	reviewed	Pre-mRNA-processing factor 19 (EC 2.3.2.27) (Nuclear matrix protein 200) (PRP19/PSO4 homolog) (RING-type E3 ubiquitin transferase PRP19) (Senescence evasion factor)	Pym1 Pym Wibg	Mus musculus (Mouse)	504	PRP19	lysate
Q99LB6	MAT2B_MOUSE	reviewed	Methionine adenosyltransferase 2 subunit beta (Methionine adenosyltransferase II beta) (MAT II beta)	Btd	Mus musculus (Mouse)	334	MAT2B	lysate
Q99LD4	CSN1_MOUSE	reviewed	COP9 signalosome complex subunit 1 (SGN1) (Signalosome subunit 1) (G protein pathway suppressor 1) (GPS-1) (JAB1-containing signalosome subunit 1)	Afg3l2	Mus musculus (Mouse)	471	CSN1	lysate
Q99LS3	SERB_MOUSE	reviewed	Phosphoserine phosphatase (PSP) (PSPase) (EC 3.1.3.3) (O-phosphoserine phosphohydrolase)	Akr1c18	Mus musculus (Mouse)	225	SERB	lysate
Q99MD9	NASP_MOUSE	reviewed	Nuclear autoantigenic sperm protein (NASP)	Gltpd2	Mus musculus (Mouse)	773	NASP	lysate
Q99MR6	SRRT_MOUSE	reviewed	Serrate RNA effector molecule homolog (Arsenite-resistance protein 2)	C8a	Mus musculus (Mouse)	875	SRRT	lysate
Q99NB9	SF3B1_MOUSE	reviewed	Splicing factor 3B subunit 1 (Pre-mRNA-splicing factor SF3b 155 kDa subunit) (SF3b155) (Spliceosome-associated protein 155) (SAP 155)	Pnpt1 Pnpase	Mus musculus (Mouse)	1304	SF3B1	lysate
Q99PV0	PRP8_MOUSE	reviewed	Pre-mRNA-processing-splicing factor 8 (Splicing factor Prp8)	Hacd3 Ptplad1	Mus musculus (Mouse)	2335	PRP8	lysate
Q9CPX6	ATG3_MOUSE	reviewed	Ubiquitin-like-conjugating enzyme ATG3 (EC 2.3.2.-) (Autophagy-related protein 3) (APG3-like)	Abhd11 Wbscr21	Mus musculus (Mouse)	314	ATG3	lysate
Q9CQ48	NUDC2_MOUSE	reviewed	NudC domain-containing protein 2	Gpt Gpt1	Mus musculus (Mouse)	157	NUDC2	lysate
Q9CQ65	MTAP_MOUSE	reviewed	S-methyl-5'-thioadenosine phosphorylase (EC 2.4.2.28) (5'-methylthioadenosine phosphorylase) (MTA phosphorylase) (MTAP) (MTAPase)	Glyctk	Mus musculus (Mouse)	283	MTAP	lysate
Q9CQF3	CPSF5_MOUSE	reviewed	Cleavage and polyadenylation specificity factor subunit 5 (Nucleoside diphosphate-linked moiety X motif 21) (Nudix motif 21) (Nudix hydrolase 21)	Apeh	Mus musculus (Mouse)	227	CPSF5	lysate
Q9CQI3	GMFB_MOUSE	reviewed	Glia maturation factor beta (GMF-beta)	Eif3c Eif3s8	Mus musculus (Mouse)	142	GMFB	lysate
Q9CQM9	GLRX3_MOUSE	reviewed	Glutaredoxin-3 (PKC-interacting cousin of thioredoxin) (PICOT) (PKC-theta-interacting protein) (PKCq-interacting protein) (Thioredoxin-like protein 2)	Rbks Rbsk	Mus musculus (Mouse)	337	GLRX3	lysate
Q9CQT1	MTNA_MOUSE	reviewed	Methylthioribose-1-phosphate isomerase (M1Pi) (MTR-1-P isomerase) (EC 5.3.1.23) (S-methyl-5-thioribose-1-phosphate isomerase) (Translation initiation factor eIF-2B subunit alpha/beta/delta-like protein)	Ptrh2 Pth2	Mus musculus (Mouse)	369	MTNA	lysate
Q9CR16	PPID_MOUSE	reviewed	Peptidyl-prolyl cis-trans isomerase D (PPIase D) (EC 5.2.1.8) (40 kDa peptidyl-prolyl cis-trans isomerase) (Cyclophilin-40) (CYP-40) (Rotamase D)	Akr1c13	Mus musculus (Mouse)	370	PPID	lysate
Q9CWJ9	PUR9_MOUSE	reviewed	Bifunctional purine biosynthesis protein PURH [Includes: Phosphoribosylaminoimidazolecarboxamide formyltransferase (EC 2.1.2.3) (5-aminoimidazole-4-carboxamide ribonucleotide formyltransferase) (AICAR transformylase); IMP cyclohydrolase (EC 3.5.4.10) (ATIC) (IMP synthase) (Inosinicase)]	Hsd17b13 Scdr9	Mus musculus (Mouse)	592	PUR9	lysate
Q9CWZ3	RBM8A_MOUSE	reviewed	RNA-binding protein 8A (RNA-binding motif protein 8A) (Ribonucleoprotein RBM8A)	Ces3b Gm4738	Mus musculus (Mouse)	174	RBM8A	lysate
Q9CX00	IST1_MOUSE	reviewed	IST1 homolog	Akr1d1	Mus musculus (Mouse)	362	IST1	lysate
Q9CX34	SGT1_MOUSE	reviewed	Protein SGT1 homolog (Suppressor of G2 allele of SKP1 homolog)	Prodh2 Hypdh	Mus musculus (Mouse)	336	SGT1	lysate
Q9CX56	PSMD8_MOUSE	reviewed	26S proteasome non-ATPase regulatory subunit 8 (26S proteasome regulatory subunit RPN12) (26S proteasome regulatory subunit S14)	Myh9	Mus musculus (Mouse)	353	PSMD8	lysate
Q9CXA2	T3HPD_MOUSE	reviewed	Trans-L-3-hydroxyproline dehydratase (EC 4.2.1.77) (Trans-3-hydroxy-L-proline dehydratase)	Pafah2	Mus musculus (Mouse)	354	T3HPD	lysate
Q9CXW3	CYBP_MOUSE	reviewed	Calcyclin-binding protein (CacyBP) (Siah-interacting protein)	Mrpl50	Mus musculus (Mouse)	229	CYBP	lysate
Q9CXY6	ILF2_MOUSE	reviewed	Interleukin enhancer-binding factor 2 (Nuclear factor of activated T-cells 45 kDa)	Mrps23	Mus musculus (Mouse)	390	ILF2	lysate
Q9CY64	BIEA_MOUSE	reviewed	Biliverdin reductase A (BVR A) (EC 1.3.1.24) (Biliverdin-IX alpha-reductase)	Tmem30a Cdc50a D9Wsu20e	Mus musculus (Mouse)	295	BIEA	lysate
Q9CYR6	AGM1_MOUSE	reviewed	Phosphoacetylglucosamine mutase (PAGM) (EC 5.4.2.3) (Acetylglucosamine phosphomutase) (N-acetylglucosamine-phosphate mutase) (Phosphoglucomutase-3) (PGM 3)	Fmo4	Mus musculus (Mouse)	542	AGM1	lysate
Q9CYZ2	TPD54_MOUSE	reviewed	Tumor protein D54 (Tumor protein D52-like 2)	Sfpq Psf	Mus musculus (Mouse)	220	TPD54	lysate
Q9CZ30	OLA1_MOUSE	reviewed	Obg-like ATPase 1 (GTP-binding protein 9)	Lpcat3 Grcc3f Mboat5 Oact5	Mus musculus (Mouse)	396	OLA1	lysate
Q9CZ44	NSF1C_MOUSE	reviewed	NSFL1 cofactor p47 (p97 cofactor p47)	Rab14	Mus musculus (Mouse)	370	NSF1C	lysate
Q9CZL5	PHS2_MOUSE	reviewed	Pterin-4-alpha-carbinolamine dehydratase 2 (PHS 2) (EC 4.2.1.96) (4-alpha-hydroxy-tetrahydropterin dehydratase 2) (DcoH-like protein DCoHm) (Dimerization cofactor of hepatocyte nuclear factor 1 from muscle) (HNF-1-alpha dimerization cofactor)	Acly	Mus musculus (Mouse)	136	PHS2	lysate
Q9D0M1	KPRA_MOUSE	reviewed	Phosphoribosyl pyrophosphate synthase-associated protein 1 (PRPP synthase-associated protein 1) (39 kDa phosphoribosypyrophosphate synthase-associated protein) (PAP39)	Csde1 D3Jfr1	Mus musculus (Mouse)	356	KPRA	lysate
Q9D1E6	TBCB_MOUSE	reviewed	Tubulin-folding cofactor B (Cytoskeleton-associated protein 1) (Cytoskeleton-associated protein CKAPI) (Tubulin-specific chaperone B)	Spryd4	Mus musculus (Mouse)	244	TBCB	lysate
Q9D1M0	SEC13_MOUSE	reviewed	Protein SEC13 homolog (GATOR complex protein SEC13) (SEC13-like protein 1) (SEC13-related protein)	Tmem150a Tmem150	Mus musculus (Mouse)	322	SEC13	lysate
Q9D1M4	MCA3_MOUSE	reviewed	Eukaryotic translation elongation factor 1 epsilon-1 (Elongation factor p18) (Multisynthase complex auxiliary component p18)	Kmo	Mus musculus (Mouse)	174	MCA3	lysate
Q9D1P4	CHRD1_MOUSE	reviewed	Cysteine and histidine-rich domain-containing protein 1 (CHORD domain-containing protein 1) (CHORD-containing protein 1) (Chp-1) (Protein morgana)	Bhmt2	Mus musculus (Mouse)	331	CHRD1	lysate
Q9D4H8	CUL2_MOUSE	reviewed	Cullin-2 (CUL-2)	Ftcd	Mus musculus (Mouse)	745	CUL2	lysate
Q9D5J6	SHPK_MOUSE	reviewed	Sedoheptulokinase (SHK) (EC 2.7.1.14) (Carbohydrate kinase-like protein)	Creld1	Mus musculus (Mouse)	476	SHPK	lysate
Q9D6F9	TBB4A_MOUSE	reviewed	Tubulin beta-4A chain (Tubulin beta-4 chain)	Tmem205	Mus musculus (Mouse)	444	TBB4A	lysate
Q9D711	PIR_MOUSE	reviewed	Pirin (EC 1.13.11.24) (Probable quercetin 2,3-dioxygenase PIR) (Probable quercetinase)	Nln	Mus musculus (Mouse)	290	PIR	lysate
Q9D7I5	LHPP_MOUSE	reviewed	Phospholysine phosphohistidine inorganic pyrophosphate phosphatase (EC 3.1.3.-) (EC 3.6.1.1)	Ndufv1	Mus musculus (Mouse)	270	LHPP	lysate
Q9D7X3	DUS3_MOUSE	reviewed	Dual specificity protein phosphatase 3 (EC 3.1.3.16) (EC 3.1.3.48) (T-DSP11) (Vaccinia H1-related phosphatase) (VHR)	Pcca	Mus musculus (Mouse)	185	DUS3	lysate
Q9D892	ITPA_MOUSE	reviewed	Inosine triphosphate pyrophosphatase (ITPase) (Inosine triphosphatase) (EC 3.6.1.9) (Non-canonical purine NTP pyrophosphatase) (Non-standard purine NTP pyrophosphatase) (Nucleoside-triphosphate diphosphatase) (Nucleoside-triphosphate pyrophosphatase) (NTPase)	Afg3l1	Mus musculus (Mouse)	198	ITPA	lysate
Q9D8S9	BOLA1_MOUSE	reviewed	BolA-like protein 1	Tf Trf	Mus musculus (Mouse)	137	BOLA1	lysate
Q9D8W5	PSD12_MOUSE	reviewed	26S proteasome non-ATPase regulatory subunit 12 (26S proteasome regulatory subunit RPN5) (26S proteasome regulatory subunit p55)	Pdia5 Pdir	Mus musculus (Mouse)	456	PSD12	lysate
Q9D975	SRXN1_MOUSE	reviewed	Sulfiredoxin-1 (EC 1.8.98.2) (Neoplastic progression protein 3)	Tubb6	Mus musculus (Mouse)	136	SRXN1	lysate
Q9DAK9	PHP14_MOUSE	reviewed	14 kDa phosphohistidine phosphatase (EC 3.9.1.3) (Phosphohistidine phosphatase 1) (PHPT1) (Protein histidine phosphatase) (PHP)	Marc2 Mg87 Mosc2	Mus musculus (Mouse)	124	PHP14	lysate
Q9DAR7	DCPS_MOUSE	reviewed	m7GpppX diphosphatase (EC 3.6.1.59) (DCS-1) (Decapping scavenger enzyme) (Hint-related 7meGMP-directed hydrolase) (Histidine triad nucleotide-binding protein 5) (Histidine triad protein member 5) (HINT-5) (Scavenger mRNA-decapping enzyme DcpS)	Lrrc59	Mus musculus (Mouse)	338	DCPS	lysate
Q9DB26	PHYD1_MOUSE	reviewed	Phytanoyl-CoA dioxygenase domain-containing protein 1 (EC 1.-.-.-)	Letmd1 Mccr	Mus musculus (Mouse)	291	PHYD1	lysate
Q9DB29	IAH1_MOUSE	reviewed	Isoamyl acetate-hydrolyzing esterase 1 homolog (EC 3.1.-.-)	Mrps2	Mus musculus (Mouse)	249	IAH1	lysate
Q9DB34	CHM2A_MOUSE	reviewed	Charged multivesicular body protein 2a (Chromatin-modifying protein 2a) (CHMP2a) (Vacuolar protein sorting-associated protein 2) (mVps2)	Bbox1	Mus musculus (Mouse)	222	CHM2A	lysate
Q9DBC0	SELO_MOUSE	reviewed	Selenoprotein O (SelO)	Hnrnpab Cbf-a Cgbfa Hnrpab	Mus musculus (Mouse)	667	SELO	lysate
Q9DBZ5	EIF3K_MOUSE	reviewed	Eukaryotic translation initiation factor 3 subunit K (eIF3k) (Eukaryotic translation initiation factor 3 subunit 12) (eIF-3 p25)	Gimap4 Ian1 Imap4	Mus musculus (Mouse)	218	EIF3K	lysate
Q9DCG9	TR112_MOUSE	reviewed	Multifunctional methyltransferase subunit TRM112-like protein (tRNA methyltransferase 112 homolog)	Lsr Lisch7	Mus musculus (Mouse)	125	TR112	lysate
Q9EPL8	IPO7_MOUSE	reviewed	Importin-7 (Imp7) (Ran-binding protein 7) (RanBP7)	Park7	Mus musculus (Mouse)	1038	IPO7	lysate
Q9EPQ7	STAR5_MOUSE	reviewed	StAR-related lipid transfer protein 5 (START domain-containing protein 5) (StARD5)	Dnaja3 Tid1	Mus musculus (Mouse)	213	STAR5	lysate
Q9ER72	SYCC_MOUSE	reviewed	Cysteine--tRNA ligase, cytoplasmic (EC 6.1.1.16) (Cysteinyl-tRNA synthetase) (CysRS)	Nudt7	Mus musculus (Mouse)	831	SYCC	lysate
Q9EST5	AN32B_MOUSE	reviewed	Acidic leucine-rich nuclear phosphoprotein 32 family member B (Proliferation-related acidic leucine-rich protein PAL31)	Glo1	Mus musculus (Mouse)	272	AN32B	lysate
Q9JK81	MYG1_MOUSE	reviewed	UPF0160 protein MYG1, mitochondrial (Protein Gamm1)	Rab5a nnyRab5a	Mus musculus (Mouse)	380	MYG1	lysate
Q9JKB1	UCHL3_MOUSE	reviewed	Ubiquitin carboxyl-terminal hydrolase isozyme L3 (UCH-L3) (EC 3.4.19.12) (Ubiquitin thioesterase L3)	Nipsnap3b Nipsnap3a	Mus musculus (Mouse)	230	UCHL3	lysate
Q9JKC8	AP3M1_MOUSE	reviewed	AP-3 complex subunit mu-1 (AP-3 adaptor complex mu3A subunit) (Adaptor-related protein complex 3 subunit mu-1) (Mu-adaptin 3A) (Mu3A-adaptin)	Mrps17 Rpms17	Mus musculus (Mouse)	418	AP3M1	lysate
Q9JKF1	IQGA1_MOUSE	reviewed	Ras GTPase-activating-like protein IQGAP1		Mus musculus (Mouse)	1657	IQGA1	lysate
Q9JKV1	ADRM1_MOUSE	reviewed	Proteasomal ubiquitin receptor ADRM1 (110 kDa cell membrane glycoprotein) (Gp110) (Adhesion-regulating molecule 1) (ARM-1) (Rpn13 homolog)	Cotl1 Clp	Mus musculus (Mouse)	407	ADRM1	lysate
Q9JLB0	MPP6_MOUSE	reviewed	MAGUK p55 subfamily member 6 (Dlgh4 protein) (P55T protein) (Protein associated with Lin-7 2)	Ndufb9	Mus musculus (Mouse)	553	MPP6	lysate
Q9JLI6	SCLY_MOUSE	reviewed	Selenocysteine lyase (mSCL) (EC 4.4.1.16)	Txndc17 Txnl5	Mus musculus (Mouse)	432	SCLY	lysate
Q9JLV1	BAG3_MOUSE	reviewed	BAG family molecular chaperone regulator 3 (BAG-3) (Bcl-2-associated athanogene 3) (Bcl-2-binding protein Bis)	Atp5f1	Mus musculus (Mouse)	577	BAG3	lysate
Q9JM14	NT5C_MOUSE	reviewed	5'(3')-deoxyribonucleotidase, cytosolic type (EC 3.1.3.-) (Cytosolic 5',3'-pyrimidine nucleotidase) (Deoxy-5'-nucleotidase 1) (dNT-1)	Acot13 Them2	Mus musculus (Mouse)	200	NT5C	lysate
Q9JMA1	UBP14_MOUSE	reviewed	Ubiquitin carboxyl-terminal hydrolase 14 (EC 3.4.19.12) (Deubiquitinating enzyme 14) (Ubiquitin thioesterase 14) (Ubiquitin-specific-processing protease 14)	Txndc12 Tlp19	Mus musculus (Mouse)	493	UBP14	lysate
Q9QUR6	PPCE_MOUSE	reviewed	Prolyl endopeptidase (PE) (EC 3.4.21.26) (Post-proline cleaving enzyme)	Ndufa6	Mus musculus (Mouse)	710	PPCE	lysate
Q9QUR7	PIN1_MOUSE	reviewed	Peptidyl-prolyl cis-trans isomerase NIMA-interacting 1 (EC 5.2.1.8) (Peptidyl-prolyl cis-trans isomerase Pin1) (PPIase Pin1)	Ndufb3	Mus musculus (Mouse)	165	PIN1	lysate
Q9QWG7	ST1B1_MOUSE	reviewed	Sulfotransferase family cytosolic 1B member 1 (ST1B1) (Sulfotransferase 1B1) (EC 2.8.2.-) (DOPA/tyrosine sulfotransferase)	Psmd9	Mus musculus (Mouse)	299	ST1B1	lysate
Q9QYB1	CLIC4_MOUSE	reviewed	Chloride intracellular channel protein 4 (mc3s5/mtCLIC)	Chchd3 Mic19	Mus musculus (Mouse)	253	CLIC4	lysate
Q9QYY9	ADH4_MOUSE	reviewed	Alcohol dehydrogenase 4 (EC 1.1.1.1) (ADH2) (Alcohol dehydrogenase class II) (Alcohol dehydrogenase II)	Ddah1	Mus musculus (Mouse)	377	ADH4	lysate
Q9QZ23	NFU1_MOUSE	reviewed	NFU1 iron-sulfur cluster scaffold homolog, mitochondrial (HIRA-interacting protein 5) (mHIRIP5)	Pin4	Mus musculus (Mouse)	255	NFU1	lysate
Q9QZE5	COPG1_MOUSE	reviewed	Coatomer subunit gamma-1 (Gamma-1-coat protein) (Gamma-1-COP)	Tmed5	Mus musculus (Mouse)	874	COPG1	lysate
Q9QZN4	FBX6_MOUSE	reviewed	F-box only protein 6 (F-box only protein 6b) (F-box protein that recognizes sugar chains 2) (F-box/G-domain protein 2)	Tbc1d15	Mus musculus (Mouse)	295	FBX6	lysate
Q9R0Q6	ARC1A_MOUSE	reviewed	Actin-related protein 2/3 complex subunit 1A (SOP2-like protein) (Sid 329)	Ssr1	Mus musculus (Mouse)	370	ARC1A	lysate
Q9WTL7	LYPA2_MOUSE	reviewed	Acyl-protein thioesterase 2 (APT-2) (EC 3.1.2.-) (Lysophospholipase 2) (Lysophospholipase II) (LPL-II) (LysoPLA II) (mLyso II)	Snf8 D11Moh34	Mus musculus (Mouse)	231	LYPA2	lysate
Q9WTM5	RUVB2_MOUSE	reviewed	RuvB-like 2 (EC 3.6.4.12) (p47 protein)	Ola1 Gtpbp9	Mus musculus (Mouse)	463	RUVB2	lysate
Q9WUP7	UCHL5_MOUSE	reviewed	Ubiquitin carboxyl-terminal hydrolase isozyme L5 (UCH-L5) (EC 3.4.19.12) (Ubiquitin C-terminal hydrolase UCH37) (Ubiquitin thioesterase L5)	Ube2v1 Croc1	Mus musculus (Mouse)	329	UCHL5	lysate
Q9WV85	NDK3_MOUSE	reviewed	Nucleoside diphosphate kinase 3 (NDK 3) (NDP kinase 3) (EC 2.7.4.6) (DR-nm23) (Nucleoside diphosphate kinase C) (NDPKC) (nm23-M3)	Pex13	Mus musculus (Mouse)	169	NDK3	lysate
Q9WVQ5	MTNB_MOUSE	reviewed	Methylthioribulose-1-phosphate dehydratase (MTRu-1-P dehydratase) (EC 4.2.1.109) (APAF1-interacting protein) (Monocyte/macrophage protein 19)	Cndp2 Cn2	Mus musculus (Mouse)	241	MTNB	lysate
Q9Z1F9	SAE2_MOUSE	reviewed	SUMO-activating enzyme subunit 2 (EC 2.3.2.-) (Anthracycline-associated resistance ARX) (Ubiquitin-like 1-activating enzyme E1B) (Ubiquitin-like modifier-activating enzyme 2)	Mrpl21 D9Wsu149	Mus musculus (Mouse)	638	SAE2	lysate
Q9Z1N5	DX39B_MOUSE	reviewed	Spliceosome RNA helicase Ddx39b (EC 3.6.4.13) (56 kDa U2AF65-associated protein) (DEAD box protein UAP56) (HLA-B-associated transcript 1 protein)	Dpm3	Mus musculus (Mouse)	428	DX39B	lysate
Q9Z1R2	BAG6_MOUSE	reviewed	Large proline-rich protein BAG6 (BAG family molecular chaperone regulator 6) (BCL2-associated athanogene 6) (BAG-6) (HLA-B-associated transcript 3) (Protein Scythe)	Aacs	Mus musculus (Mouse)	1154	BAG6	lysate
Q9Z1T1	AP3B1_MOUSE	reviewed	AP-3 complex subunit beta-1 (Adaptor protein complex AP-3 subunit beta-1) (Adaptor-related protein complex 3 subunit beta-1) (Beta-3A-adaptin) (Clathrin assembly protein complex 3 beta-1 large chain)	Coro7	Mus musculus (Mouse)	1105	AP3B1	lysate
Q9Z1Z0	USO1_MOUSE	reviewed	General vesicular transport factor p115 (Protein USO1 homolog) (Transcytosis-associated protein) (TAP) (Vesicle-docking protein)	Krt20	Mus musculus (Mouse)	959	USO1	lysate
Q9Z1Z2	STRAP_MOUSE	reviewed	Serine-threonine kinase receptor-associated protein (UNR-interacting protein)	Mrpl19	Mus musculus (Mouse)	350	STRAP	lysate
Q9Z2M7	PMM2_MOUSE	reviewed	Phosphomannomutase 2 (PMM 2) (EC 5.4.2.8)	Tubb4a Tubb4	Mus musculus (Mouse)	242	PMM2	lysate
Q9Z2X1	HNRPF_MOUSE	reviewed	Heterogeneous nuclear ribonucleoprotein F (hnRNP F) [Cleaved into: Heterogeneous nuclear ribonucleoprotein F, N-terminally processed]	Idh3a	Mus musculus (Mouse)	415	HNRPF	lysate
A2AKK5	ACNT1_MOUSE	reviewed	Acyl-coenzyme A amino acid N-acyltransferase 1 (EC 2.3.1.-)	Acnat1	Mus musculus (Mouse)	416	ACNT1	mito
A2ASZ8	SCMC2_MOUSE	reviewed	Calcium-binding mitochondrial carrier protein SCaMC-2 (Small calcium-binding mitochondrial carrier protein 2) (Solute carrier family 25 member 25)	Slc25a25 Kiaa1896 Scamc2	Mus musculus (Mouse)	469	SCMC2	mito
A2ATU0	DHTK1_MOUSE	reviewed	Probable 2-oxoglutarate dehydrogenase E1 component DHKTD1, mitochondrial (EC 1.2.4.2) (Dehydrogenase E1 and transketolase domain-containing protein 1)	Dhtkd1 Kiaa1630	Mus musculus (Mouse)	921	DHTK1	mito
A6X919	D19L1_MOUSE	reviewed	Probable C-mannosyltransferase DPY19L1 (EC 2.4.1.-) (Dpy-19-like protein 1) (Protein dpy-19 homolog 1)	Dpy19l1	Mus musculus (Mouse)	746	D19L1	mito
B2RX12	MRP3_MOUSE	reviewed	Canalicular multispecific organic anion transporter 2 (ATP-binding cassette sub-family C member 3) (Multidrug resistance-associated protein 3)	Abcc3 Cmoat2 Mrp3	Mus musculus (Mouse)	1523	MRP3	mito
B2RXS4	PLXB2_MOUSE	reviewed	Plexin-B2	Plxnb2	Mus musculus (Mouse)	1842	PLXB2	mito
B7ZMP1	XPP3_MOUSE	reviewed	Xaa-Pro aminopeptidase 3 (X-Pro aminopeptidase 3) (EC 3.4.11.9) (Aminopeptidase P3) (APP3)	Xpnpep3	Mus musculus (Mouse)	506	XPP3	mito
E9Q557	DESP_MOUSE	reviewed	Desmoplakin (DP)	Dsp	Mus musculus (Mouse)	2883	DESP	mito
O08715	AKAP1_MOUSE	reviewed	A-kinase anchor protein 1, mitochondrial (Dual specificity A-kinase-anchoring protein 1) (D-AKAP-1) (Protein kinase A-anchoring protein 1) (PRKA1) (Spermatid A-kinase anchor protein) (S-AKAP)	Akap1 Akap	Mus musculus (Mouse)	857	AKAP1	mito
O08917	FLOT1_MOUSE	reviewed	Flotillin-1	Flot1	Mus musculus (Mouse)	428	FLOT1	mito
O09044	SNP23_MOUSE	reviewed	Synaptosomal-associated protein 23 (SNAP-23) (Syndet) (Vesicle-membrane fusion protein SNAP-23)	Snap23 Sndt	Mus musculus (Mouse)	210	SNP23	mito
O09158	CP3AP_MOUSE	reviewed	Cytochrome P450 3A25 (EC 1.14.14.1) (CYPIIIA25)	Cyp3a25	Mus musculus (Mouse)	503	CP3AP	mito
O35166	GOSR2_MOUSE	reviewed	Golgi SNAP receptor complex member 2 (27 kDa Golgi SNARE protein) (Membrin)	Gosr2 Gs27	Mus musculus (Mouse)	212	GOSR2	mito
O35295	PURB_MOUSE	reviewed	Transcriptional activator protein Pur-beta (Purine-rich element-binding protein B) (Vascular actin single-stranded DNA-binding factor 2 p44 component)	Purb	Mus musculus (Mouse)	324	PURB	mito
O35387	HAX1_MOUSE	reviewed	HCLS1-associated protein X-1 (HS1-associating protein X-1) (HAX-1) (HS1-binding protein 1) (HSP1BP-1)	Hax1 Hs1bp1	Mus musculus (Mouse)	280	HAX1	mito
O35683	NDUA1_MOUSE	reviewed	NADH dehydrogenase [ubiquinone] 1 alpha subcomplex subunit 1 (Complex I-MWFE) (CI-MWFE) (NADH-ubiquinone oxidoreductase MWFE subunit)	Ndufa1	Mus musculus (Mouse)	70	NDUA1	mito
O35704	SPTC1_MOUSE	reviewed	Serine palmitoyltransferase 1 (EC 2.3.1.50) (Long chain base biosynthesis protein 1) (LCB 1) (Serine-palmitoyl-CoA transferase 1) (SPT 1) (SPT1)	Sptlc1 Lcb1	Mus musculus (Mouse)	473	SPTC1	mito
O35943	FRDA_MOUSE	reviewed	Frataxin, mitochondrial (Fxn) (EC 1.16.3.1) [Cleaved into: Frataxin intermediate form; Frataxin mature form]	Fxn Frda	Mus musculus (Mouse)	207	FRDA	mito
O35972	RM23_MOUSE	reviewed	39S ribosomal protein L23, mitochondrial (L23mt) (MRP-L23) (L23 mitochondrial-related protein)	Mrpl23 L23mrp	Mus musculus (Mouse)	146	RM23	mito
O55111	DSG2_MOUSE	reviewed	Desmoglein-2	Dsg2	Mus musculus (Mouse)	1122	DSG2	mito
O55242	SGMR1_MOUSE	reviewed	Sigma non-opioid intracellular receptor 1 (Sigma 1-type opioid receptor) (Sigma1-receptor) (Sigma1R)	Sigmar1 Oprs1	Mus musculus (Mouse)	223	SGMR1	mito
O70152	DPM1_MOUSE	reviewed	Dolichol-phosphate mannosyltransferase subunit 1 (EC 2.4.1.83) (Dolichol-phosphate mannose synthase subunit 1) (DPM synthase subunit 1) (Dolichyl-phosphate beta-D-mannosyltransferase subunit 1) (Mannose-P-dolichol synthase subunit 1) (MPD synthase)	Dpm1	Mus musculus (Mouse)	260	DPM1	mito
O70362	PHLD_MOUSE	reviewed	Phosphatidylinositol-glycan-specific phospholipase D (PI-G PLD) (EC 3.1.4.50) (Glycoprotein phospholipase D) (Glycosyl-phosphatidylinositol-specific phospholipase D) (GPI-PLD) (GPI-specific phospholipase D)	Gpld1	Mus musculus (Mouse)	837	PHLD	mito
O70404	VAMP8_MOUSE	reviewed	Vesicle-associated membrane protein 8 (VAMP-8) (Endobrevin) (Edb)	Vamp8	Mus musculus (Mouse)	101	VAMP8	mito
O88343	S4A4_MOUSE	reviewed	Electrogenic sodium bicarbonate cotransporter 1 (Sodium bicarbonate cotransporter) (Na(+)/HCO3(-) cotransporter) (Solute carrier family 4 member 4)	Slc4a4 Nbc1 Nbce1	Mus musculus (Mouse)	1079	S4A4	mito
O88441	MTX2_MOUSE	reviewed	Metaxin-2 (Mitochondrial outer membrane import complex protein 2)	Mtx2 MNCb-0780	Mus musculus (Mouse)	263	MTX2	mito
O88822	SC5D_MOUSE	reviewed	Lathosterol oxidase (EC 1.14.19.20) (C-5 sterol desaturase) (Delta(7)-sterol 5-desaturase) (Delta(7)-sterol C5(6)-desaturase) (Lathosterol 5-desaturase) (Sterol-C5-desaturase)	Sc5d Sc5dl	Mus musculus (Mouse)	299	SC5D	mito
O88947	FA10_MOUSE	reviewed	Coagulation factor X (EC 3.4.21.6) (Stuart factor) [Cleaved into: Factor X light chain; Factor X heavy chain; Activated factor Xa heavy chain]	F10	Mus musculus (Mouse)	481	FA10	mito
O88952	LIN7C_MOUSE	reviewed	Protein lin-7 homolog C (Lin-7C) (mLin7C) (Mammalian lin-seven protein 3) (MALS-3) (Vertebrate lin-7 homolog 3) (Veli-3)	Lin7c Mals3 Veli3	Mus musculus (Mouse)	197	LIN7C	mito
O88967	YMEL1_MOUSE	reviewed	ATP-dependent zinc metalloprotease YME1L1 (EC 3.4.24.-) (ATP-dependent metalloprotease FtsH1) (YME1-like protein 1)	Yme1l1	Mus musculus (Mouse)	715	YMEL1	mito
O89086	RBM3_MOUSE	reviewed	RNA-binding protein 3 (RNA-binding motif protein 3)	Rbm3	Mus musculus (Mouse)	153	RBM3	mito
P00158	CYB_MOUSE	reviewed	Cytochrome b (Complex III subunit 3) (Complex III subunit III) (Cytochrome b-c1 complex subunit 3) (Ubiquinol-cytochrome-c reductase complex cytochrome b subunit)	Mt-Cyb Cob Cytb mt-Cytb Mtcyb	Mus musculus (Mouse)	381	CYB	mito
P00416	COX3_MOUSE	reviewed	Cytochrome c oxidase subunit 3 (Cytochrome c oxidase polypeptide III)	mt-Co3 COIII Mtco3	Mus musculus (Mouse)	261	COX3	mito
P01631	KV2A7_MOUSE	reviewed	Ig kappa chain V-II region 26-10	Nagk Gnk	Mus musculus (Mouse)	113	KV2A7	mito
P01680	KV4A1_MOUSE	reviewed	Ig kappa chain V-IV region S107B	Sgk2	Mus musculus (Mouse)	129	KV4A1	mito
P03899	NU3M_MOUSE	reviewed	NADH-ubiquinone oxidoreductase chain 3 (EC 7.1.1.2) (NADH dehydrogenase subunit 3)	Slc31a1	Mus musculus (Mouse)	115	NU3M	mito
P03911	NU4M_MOUSE	reviewed	NADH-ubiquinone oxidoreductase chain 4 (EC 7.1.1.2) (NADH dehydrogenase subunit 4)	Cadm1 Igsf4 Necl2 Ra175 Syncam SynCam1 Tslc1	Mus musculus (Mouse)	459	NU4M	mito
P04945	KV6AB_MOUSE	reviewed	Ig kappa chain V-VI region NQ2-6.1	Acnat1	Mus musculus (Mouse)	108	KV6AB	mito
P06802	ENPP1_MOUSE	reviewed	Ectonucleotide pyrophosphatase/phosphodiesterase family member 1 (E-NPP 1) (Lymphocyte antigen 41) (Ly-41) (Phosphodiesterase I/nucleotide pyrophosphatase 1) (Plasma-cell membrane glycoprotein PC-1) [Includes: Alkaline phosphodiesterase I (EC 3.1.4.1); Nucleotide pyrophosphatase (NPPase) (EC 3.6.1.9) (Nucleotide diphosphatase)]	Plxnb2	Mus musculus (Mouse)	906	ENPP1	mito
P08032	SPTA1_MOUSE	reviewed	Spectrin alpha chain, erythrocytic 1 (Erythroid alpha-spectrin)	Tpr	Mus musculus (Mouse)	2415	SPTA1	mito
P08101	FCGR2_MOUSE	reviewed	Low affinity immunoglobulin gamma Fc region receptor II (Fc gamma receptor IIB) (Fc-gamma RII) (Fc-gamma-RIIB) (FcRII) (IgG Fc receptor II beta) (Lymphocyte antigen 17) (Ly-17) (CD antigen CD32)	Aox3 Aoh1	Mus musculus (Mouse)	330	FCGR2	mito
P08122	CO4A2_MOUSE	reviewed	Collagen alpha-2(IV) chain [Cleaved into: Canstatin]	Sec22b Sec22l1	Mus musculus (Mouse)	1707	CO4A2	mito
P08775	RPB1_MOUSE	reviewed	DNA-directed RNA polymerase II subunit RPB1 (RNA polymerase II subunit B1) (EC 2.7.7.6) (DNA-directed RNA polymerase II subunit A) (DNA-directed RNA polymerase III largest subunit)	Metap2 Mnpep P67eif2	Mus musculus (Mouse)	1970	RPB1	mito
P08905	LYZ2_MOUSE	reviewed	Lysozyme C-2 (EC 3.2.1.17) (1,4-beta-N-acetylmuramidase C) (Lysozyme C type M)	Kng1 Kng	Mus musculus (Mouse)	148	LYZ2	mito
P09925	SURF1_MOUSE	reviewed	Surfeit locus protein 1	Prkcsh	Mus musculus (Mouse)	306	SURF1	mito
P0DN34	NDUB1_MOUSE	reviewed	NADH dehydrogenase [ubiquinone] 1 beta subcomplex subunit 1 (Complex I-MNLL) (CI-MNLL) (NADH-ubiquinone oxidoreductase MNLL subunit)	Prdx4	Mus musculus (Mouse)	57	NDUB1	mito
P10852	4F2_MOUSE	reviewed	4F2 cell-surface antigen heavy chain (4F2hc) (Solute carrier family 3 member 2) (CD antigen CD98)	Ndufb11 Np15	Mus musculus (Mouse)	526	4F2	mito
P11103	PARP1_MOUSE	reviewed	Poly [ADP-ribose] polymerase 1 (PARP-1) (EC 2.4.2.30) (ADP-ribosyltransferase diphtheria toxin-like 1) (ARTD1) (NAD(+) ADP-ribosyltransferase 1) (ADPRT 1) (Poly[ADP-ribose] synthase 1) (msPARP)	Cyp3a25	Mus musculus (Mouse)	1013	PARP1	mito
P11928	OAS1A_MOUSE	reviewed	2'-5'-oligoadenylate synthase 1A ((2-5')oligo(A) synthase 1A) (2-5A synthase 1A) (EC 2.7.7.84) (p42 OAS)	Psmd4 Mcb1	Mus musculus (Mouse)	367	OAS1A	mito
P13597	ICAM1_MOUSE	reviewed	Intercellular adhesion molecule 1 (ICAM-1) (MALA-2) (MyD10) (CD antigen CD54)	Bhmt	Mus musculus (Mouse)	537	ICAM1	mito
P15116	CADH2_MOUSE	reviewed	Cadherin-2 (Neural cadherin) (N-cadherin) (CD antigen CD325)	Aldh1a7 Aldh-pb	Mus musculus (Mouse)	906	CADH2	mito
P15208	INSR_MOUSE	reviewed	Insulin receptor (IR) (EC 2.7.10.1) (CD antigen CD220) [Cleaved into: Insulin receptor subunit alpha; Insulin receptor subunit beta]	Gamt	Mus musculus (Mouse)	1372	INSR	mito
P15508	SPTB1_MOUSE	reviewed	Spectrin beta chain, erythrocytic (Beta-I spectrin)	Cyp2j5	Mus musculus (Mouse)	2128	SPTB1	mito
P19258	MPV17_MOUSE	reviewed	Protein Mpv17 (Mpv-17)	Ctss Cats	Mus musculus (Mouse)	176	MPV17	mito
P19324	SERPH_MOUSE	reviewed	Serpin H1 (47 kDa heat shock protein) (Collagen-binding protein) (Colligin) (Serine protease inhibitor J6)	Emc8 Cox4al Cox4nb Noc4	Mus musculus (Mouse)	417	SERPH	mito
P20060	HEXB_MOUSE	reviewed	Beta-hexosaminidase subunit beta (EC 3.2.1.52) (Beta-N-acetylhexosaminidase subunit beta) (Hexosaminidase subunit B) (N-acetyl-beta-glucosaminidase subunit beta)	Ugdh	Mus musculus (Mouse)	536	HEXB	mito
P21278	GNA11_MOUSE	reviewed	Guanine nucleotide-binding protein subunit alpha-11 (G alpha-11) (G-protein subunit alpha-11)	Slc4a4 Nbc1 Nbce1	Mus musculus (Mouse)	359	GNA11	mito
P21958	TAP1_MOUSE	reviewed	Antigen peptide transporter 1 (APT1) (ATP-binding cassette sub-family B member 2) (Histocompatibility antigen modifier 1) (Peptide transporter TAP1)	Rdh7 Crad2	Mus musculus (Mouse)	724	TAP1	mito
P27005	S10A8_MOUSE	reviewed	Protein S100-A8 (Calgranulin-A) (Chemotactic cytokine CP-10) (Leukocyte L1 complex light chain) (Migration inhibitory factor-related protein 8) (MRP-8) (p8) (Pro-inflammatory S100 cytokine) (S100 calcium-binding protein A8)	C3	Mus musculus (Mouse)	89	S10A8	mito
P27786	CP17A_MOUSE	reviewed	Steroid 17-alpha-hydroxylase/17,20 lyase (EC 1.14.14.19) (EC 1.14.14.32) (17-alpha-hydroxyprogesterone aldolase) (CYPXVII) (Cytochrome P450 17A1) (Cytochrome P450-C17) (Cytochrome P450c17)		Mus musculus (Mouse)	507	CP17A	mito
P31649	S6A13_MOUSE	reviewed	Sodium- and chloride-dependent GABA transporter 2 (GAT-2) (Sodium- and chloride-dependent GABA transporter 3) (GAT-3) (Solute carrier family 6 member 13)	Cfb Bf H2-Bf	Mus musculus (Mouse)	602	S6A13	mito
P31809	CEAM1_MOUSE	reviewed	Carcinoembryonic antigen-related cell adhesion molecule 1 (Biliary glycoprotein 1) (BGP-1) (Biliary glycoprotein D) (MHVR1) (Murine hepatitis virus receptor) (MHV-R) (CD antigen CD66a)		Mus musculus (Mouse)	521	CEAM1	mito
P31996	CD68_MOUSE	reviewed	Macrosialin (CD antigen CD68)	Aldoc Aldo3 Scrg2	Mus musculus (Mouse)	326	CD68	mito
P32233	DRG1_MOUSE	reviewed	Developmentally-regulated GTP-binding protein 1 (DRG-1) (Neural precursor cell expressed developmentally down-regulated protein 3) (NEDD-3)	Got1	Mus musculus (Mouse)	367	DRG1	mito
P35282	RAB21_MOUSE	reviewed	Ras-related protein Rab-21 (Rab-12)	Me1 Mod-1 Mod1	Mus musculus (Mouse)	222	RAB21	mito
P40237	CD82_MOUSE	reviewed	CD82 antigen (C33 antigen) (IA4) (Inducible membrane protein R2) (Metastasis suppressor Kangai-1 homolog) (CD antigen CD82)	Cdh1	Mus musculus (Mouse)	266	CD82	mito
P40630	TFAM_MOUSE	reviewed	Transcription factor A, mitochondrial (mtTFA) (Testis-specific high mobility group protein) (TS-HMG)	Surf1 Surf-1	Mus musculus (Mouse)	243	TFAM	mito
P43276	H15_MOUSE	reviewed	Histone H1.5 (H1 VAR.5) (H1b)	Mpo	Mus musculus (Mouse)	223	H15	mito
P45700	MA1A1_MOUSE	reviewed	Mannosyl-oligosaccharide 1,2-alpha-mannosidase IA (EC 3.2.1.113) (Man(9)-alpha-mannosidase) (Man9-mannosidase) (Mannosidase alpha class 1A member 1) (Processing alpha-1,2-mannosidase IA) (Alpha-1,2-mannosidase IA)	Hsp90ab1 Hsp84 Hsp84-1 Hspcb	Mus musculus (Mouse)	655	MA1A1	mito
P47934	CACP_MOUSE	reviewed	Carnitine O-acetyltransferase (Carnitine acetylase) (EC 2.3.1.7) (Carnitine acetyltransferase) (CAT) (CrAT)	Atp1b1 Atp4b	Mus musculus (Mouse)	626	CACP	mito
P48678	LMNA_MOUSE	reviewed	Prelamin-A/C [Cleaved into: Lamin-A/C]	Srp54	Mus musculus (Mouse)	665	LMNA	mito
P49717	MCM4_MOUSE	reviewed	DNA replication licensing factor MCM4 (EC 3.6.4.12) (CDC21 homolog) (P1-CDC21)	Nme1 Nm23	Mus musculus (Mouse)	862	MCM4	mito
P50637	TSPO_MOUSE	reviewed	Translocator protein (Mitochondrial benzodiazepine receptor) (PKBS) (Peripheral-type benzodiazepine receptor) (PBR)	Selenbp1 Lpsb	Mus musculus (Mouse)	169	TSPO	mito
P52019	ERG1_MOUSE	reviewed	Squalene monooxygenase (EC 1.14.14.17) (Squalene epoxidase) (SE)	F2 Cf2	Mus musculus (Mouse)	572	ERG1	mito
P52479	UBP10_MOUSE	reviewed	Ubiquitin carboxyl-terminal hydrolase 10 (EC 3.4.19.12) (Deubiquitinating enzyme 10) (Ubiquitin thioesterase 10) (Ubiquitin-specific-processing protease 10)	Cox5b	Mus musculus (Mouse)	792	UBP10	mito
P53702	CCHL_MOUSE	reviewed	Cytochrome c-type heme lyase (CCHL) (EC 4.4.1.17) (Holocytochrome c-type synthase)	Plg	Mus musculus (Mouse)	272	CCHL	mito
P54116	STOM_MOUSE	reviewed	Erythrocyte band 7 integral membrane protein (Protein 7.2b) (Stomatin)	Fech	Mus musculus (Mouse)	284	STOM	mito
P55292	DSC2_MOUSE	reviewed	Desmocollin-2 (Epithelial type 2 desmocollin)	Glb1 Bgl Glb-1	Mus musculus (Mouse)	902	DSC2	mito
P56213	ALR_MOUSE	reviewed	FAD-linked sulfhydryl oxidase ALR (EC 1.8.3.2) (Augmenter of liver regeneration)	Ppib	Mus musculus (Mouse)	198	ALR	mito
P56392	CX7A1_MOUSE	reviewed	Cytochrome c oxidase subunit 7A1, mitochondrial (Cytochrome c oxidase subunit VIIa-heart) (Cytochrome c oxidase subunit VIIa-H) (Cytochrome c oxidase subunit VIIa-muscle) (Cytochrome c oxidase subunit VIIa-M)	Lta4h	Mus musculus (Mouse)	80	CX7A1	mito
P56393	COX7B_MOUSE	reviewed	Cytochrome c oxidase subunit 7B, mitochondrial (Cytochrome c oxidase polypeptide VIIb)	Impdh2	Mus musculus (Mouse)	80	COX7B	mito
P56394	COX17_MOUSE	reviewed	Cytochrome c oxidase copper chaperone	Aldh1a1 Ahd-2 Ahd2 Aldh1	Mus musculus (Mouse)	63	COX17	mito
P57716	NICA_MOUSE	reviewed	Nicastrin	Ctnna1 Catna1	Mus musculus (Mouse)	708	NICA	mito
P58064	RT06_MOUSE	reviewed	28S ribosomal protein S6, mitochondrial (MRP-S6) (S6mt)	Marcks Macs	Mus musculus (Mouse)	125	RT06	mito
P58137	ACOT8_MOUSE	reviewed	Acyl-coenzyme A thioesterase 8 (Acyl-CoA thioesterase 8) (EC 3.1.2.27) (Choloyl-coenzyme A thioesterase) (Peroxisomal acyl-CoA thioesterase 2) (PTE-2) (Peroxisomal acyl-coenzyme A thioester hydrolase 1) (PTE-1) (Peroxisomal long-chain acyl-CoA thioesterase 1)	Fkbp1a Fkbp1	Mus musculus (Mouse)	320	ACOT8	mito
P58735	S26A1_MOUSE	reviewed	Sulfate anion transporter 1 (SAT-1) (Solute carrier family 26 member 1)	Plaa Plap	Mus musculus (Mouse)	704	S26A1	mito
P60060	SC61G_MOUSE	reviewed	Protein transport protein Sec61 subunit gamma	Gjb1 Cxn-32	Mus musculus (Mouse)	68	SC61G	mito
P60603	ROMO1_MOUSE	reviewed	Reactive oxygen species modulator 1 (ROS modulator 1) (Protein MGR2 homolog)	Adssl1 Adss1	Mus musculus (Mouse)	79	ROMO1	mito
P62073	TIM10_MOUSE	reviewed	Mitochondrial import inner membrane translocase subunit Tim10	Slc6a13 Gabt2 Gabt3 Gat-3 Gat2 Gat3	Mus musculus (Mouse)	90	TIM10	mito
P63280	UBC9_MOUSE	reviewed	SUMO-conjugating enzyme UBC9 (EC 2.3.2.-) (RING-type E3 SUMO transferase UBC9) (SUMO-protein ligase) (Ubiquitin carrier protein 9) (mUBC9) (Ubiquitin carrier protein I) (Ubiquitin-conjugating enzyme E2 I) (Ubiquitin-protein ligase I)	Man1a1 Man1a	Mus musculus (Mouse)	158	UBC9	mito
P70122	SBDS_MOUSE	reviewed	Ribosome maturation protein SBDS (Protein 22A3) (Shwachman-Bodian-Diamond syndrome protein homolog)	Nedd4 Kiaa0093 Nedd-4 Nedd4-1 Nedd4a	Mus musculus (Mouse)	250	SBDS	mito
P70295	AUP1_MOUSE	reviewed	Ancient ubiquitous protein 1	Capza1 Cappa1	Mus musculus (Mouse)	410	AUP1	mito
P70302	STIM1_MOUSE	reviewed	Stromal interaction molecule 1	Capzb Cappb1	Mus musculus (Mouse)	685	STIM1	mito
P70452	STX4_MOUSE	reviewed	Syntaxin-4	Rpl5	Mus musculus (Mouse)	298	STX4	mito
P70691	UD12_MOUSE	reviewed	UDP-glucuronosyltransferase 1-2 (UDPGT 1-2) (UGT1*2) (UGT1-02) (UGT1.2) (EC 2.4.1.17) (Bilirubin-specific UDPGT) (UDP-glucuronosyltransferase 1A2) (UGT1A2)	Rpl36	Mus musculus (Mouse)	533	UD12	mito
P84096	RHOG_MOUSE	reviewed	Rho-related GTP-binding protein RhoG (Sid 10750)	Pcyt1a Ctpct Pcyt1	Mus musculus (Mouse)	191	RHOG	mito
P97300	NPTN_MOUSE	reviewed	Neuroplastin (Stromal cell-derived receptor 1) (SDR-1)	Hsd17b8 H2-Ke6 Hke6	Mus musculus (Mouse)	397	NPTN	mito
P97370	AT1B3_MOUSE	reviewed	Sodium/potassium-transporting ATPase subunit beta-3 (Sodium/potassium-dependent ATPase subunit beta-3) (ATPB-3) (CD antigen CD298)	Arsb As1 As1-s	Mus musculus (Mouse)	278	AT1B3	mito
P97493	THIOM_MOUSE	reviewed	Thioredoxin, mitochondrial (MTRX) (Mt-Trx) (Thioredoxin-2)	Rpl9	Mus musculus (Mouse)	166	THIOM	mito
P97792	CXAR_MOUSE	reviewed	Coxsackievirus and adenovirus receptor homolog (CAR) (mCAR)	Hdgf Tdrm1	Mus musculus (Mouse)	365	CXAR	mito
Q02257	PLAK_MOUSE	reviewed	Junction plakoglobin (Desmoplakin III) (Desmoplakin-3)	Ddx6 Hlr2 Rck	Mus musculus (Mouse)	745	PLAK	mito
Q02357	ANK1_MOUSE	reviewed	Ankyrin-1 (ANK-1) (Erythrocyte ankyrin)	Hmgcs2	Mus musculus (Mouse)	1862	ANK1	mito
Q05117	PPA5_MOUSE	reviewed	Tartrate-resistant acid phosphatase type 5 (TR-AP) (EC 3.1.3.2) (Tartrate-resistant acid ATPase) (TrATPase) (Type 5 acid phosphatase)	Atp5j2	Mus musculus (Mouse)	327	PPA5	mito
Q08857	CD36_MOUSE	reviewed	Platelet glycoprotein 4 (Glycoprotein IIIb) (GPIIIB) (PAS IV) (PAS-4) (Platelet glycoprotein IV) (GPIV) (CD antigen CD36)	Cyp2c39	Mus musculus (Mouse)	472	CD36	mito
Q0VAX3	FS2P1_MOUSE	reviewed	Fatty acid desaturase 2-like protein FADS2P1	Cyp2c40	Mus musculus (Mouse)	487	FS2P1	mito
Q1HFZ0	NSUN2_MOUSE	reviewed	tRNA (cytosine(34)-C(5))-methyltransferase (EC 2.1.1.203) (Myc-induced SUN domain-containing protein) (Misu) (NOL1/NOP2/Sun domain family member 2)	Erp29	Mus musculus (Mouse)	757	NSUN2	mito
Q3TAS6	EMC10_MOUSE	reviewed	ER membrane protein complex subunit 10 (Hematopoietic signal peptide-containing membrane domain-containing protein 1)	Idi1	Mus musculus (Mouse)	258	EMC10	mito
Q3TEA8	HP1B3_MOUSE	reviewed	Heterochromatin protein 1-binding protein 3	Ptpa Ppp2r4	Mus musculus (Mouse)	554	HP1B3	mito
Q3TL44	NLRX1_MOUSE	reviewed	NLR family member X1	Bcl2l13 Mil1	Mus musculus (Mouse)	975	NLRX1	mito
Q3U9G9	LBR_MOUSE	reviewed	Lamin-B receptor (Integral nuclear envelope inner membrane protein)	Rab5b	Mus musculus (Mouse)	626	LBR	mito
Q3UBX0	TM109_MOUSE	reviewed	Transmembrane protein 109 (Mitsugumin-23) (Mg23)	Chp1 Chp Sid470	Mus musculus (Mouse)	243	TM109	mito
Q3UDW8	HGNAT_MOUSE	reviewed	Heparan-alpha-glucosaminide N-acetyltransferase (EC 2.3.1.78) (Transmembrane protein 76)	Ube2k Hip2	Mus musculus (Mouse)	656	HGNAT	mito
Q3UIR3	DTX3L_MOUSE	reviewed	E3 ubiquitin-protein ligase DTX3L (EC 2.3.2.27) (Protein deltex-3-like) (RING-type E3 ubiquitin transferase DTX3L)	Arl1	Mus musculus (Mouse)	748	DTX3L	mito
Q3UN02	LCLT1_MOUSE	reviewed	Lysocardiolipin acyltransferase 1 (EC 2.3.1.-) (EC 2.3.1.51) (Acyl-CoA:lysocardiolipin acyltransferase 1)	Dad1	Mus musculus (Mouse)	376	LCLT1	mito
Q3UP75	UD3A1_MOUSE	reviewed	UDP-glucuronosyltransferase 3A1 (UDPGT 3A1) (EC 2.4.1.17)	Ufm1	Mus musculus (Mouse)	523	UD3A1	mito
Q3URS9	CCD51_MOUSE	reviewed	Coiled-coil domain-containing protein 51	Rras2	Mus musculus (Mouse)	406	CCD51	mito
Q3UUI3	THEM4_MOUSE	reviewed	Acyl-coenzyme A thioesterase THEM4 (Acyl-CoA thioesterase THEM4) (EC 3.1.2.2) (Carboxyl-terminal modulator protein) (Thioesterase superfamily member 4)	Timm13 Tim13a Timm13a	Mus musculus (Mouse)	230	THEM4	mito
Q3UVK0	ERMP1_MOUSE	reviewed	Endoplasmic reticulum metallopeptidase 1 (EC 3.4.-.-) (Felix-ina)	Rps7	Mus musculus (Mouse)	898	ERMP1	mito
Q3V3R4	ITA1_MOUSE	reviewed	Integrin alpha-1 (CD49 antigen-like family member A) (Laminin and collagen receptor) (VLA-1) (CD antigen CD49a)	Psmc5 Sug1	Mus musculus (Mouse)	1179	ITA1	mito
Q4PJX1	ODR4_MOUSE	reviewed	Protein odr-4 homolog (mODR-4)	Rps8	Mus musculus (Mouse)	447	ODR4	mito
Q4VBD2	TAPT1_MOUSE	reviewed	Transmembrane anterior posterior transformation protein 1	Ywhae	Mus musculus (Mouse)	564	TAPT1	mito
Q505D7	OPA3_MOUSE	reviewed	Optic atrophy 3 protein homolog	Rps18	Mus musculus (Mouse)	179	OPA3	mito
Q587J6	LITD1_MOUSE	reviewed	LINE-1 type transposase domain-containing protein 1 (ES cell-associated protein 11)	Snrpf	Mus musculus (Mouse)	782	LITD1	mito
Q59J78	NDUF2_MOUSE	reviewed	NADH dehydrogenase [ubiquinone] 1 alpha subcomplex assembly factor 2 (Mimitin) (Myc-induced mitochondrial protein) (MMTN) (NDUFA12-like protein)	Snrpg	Mus musculus (Mouse)	168	NDUF2	mito
Q5BL07	PEX1_MOUSE	reviewed	Peroxisome biogenesis factor 1 (Peroxin-1)	Lsm3	Mus musculus (Mouse)	1284	PEX1	mito
Q5RKZ7	MOCS1_MOUSE	reviewed	Molybdenum cofactor biosynthesis protein 1 [Includes: GTP 3',8-cyclase (EC 4.1.99.22) (Molybdenum cofactor biosynthesis protein A); Cyclic pyranopterin monophosphate synthase (EC 4.6.1.17) (Molybdenum cofactor biosynthesis protein C)]	Arf6	Mus musculus (Mouse)	636	MOCS1	mito
Q5RL79	KTAP2_MOUSE	reviewed	Keratinocyte-associated protein 2 (KCP-2) (Dolichyl-diphosphooligosaccharide--protein glycosyltransferase subunit KCP2) (Oligosaccharyl transferase subunit KCP2)	Psmc6 Sug2	Mus musculus (Mouse)	136	KTAP2	mito
Q5SUC9	SCO1_MOUSE	reviewed	Protein SCO1 homolog, mitochondrial	Selenot Selt	Mus musculus (Mouse)	284	SCO1	mito
Q60634	FLOT2_MOUSE	reviewed	Flotillin-2 (Epidermal surface antigen) (ESA) (Membrane component chromosome 17 surface marker 1 homolog)	Rap1a Krev-1	Mus musculus (Mouse)	428	FLOT2	mito
Q60649	CLPB_MOUSE	reviewed	Caseinolytic peptidase B protein homolog (EC 3.6.1.3) (Suppressor of potassium transport defect 3)	Rps15 Rig	Mus musculus (Mouse)	677	CLPB	mito
Q60770	STXB3_MOUSE	reviewed	Syntaxin-binding protein 3 (MUNC-18-3) (Mammalian homolog of Unc-18c) (Munc-18c) (Protein unc-18 homolog 3) (Unc18-3) (Protein unc-18 homolog C) (Unc-18C)	Rpl30	Mus musculus (Mouse)	592	STXB3	mito
Q61029	LAP2B_MOUSE	reviewed	Lamina-associated polypeptide 2, isoforms beta/delta/epsilon/gamma (Thymopoietin isoforms beta/delta/epsilon/gamma) (TP beta/delta/epsilon/gamma)	Tpt1 Trt	Mus musculus (Mouse)	452	LAP2B	mito
Q61301	CTNA2_MOUSE	reviewed	Catenin alpha-2 (Alpha N-catenin)	Tuba4a Tuba4	Mus musculus (Mouse)	953	CTNA2	mito
Q61559	FCGRN_MOUSE	reviewed	IgG receptor FcRn large subunit p51 (FcRn) (IgG Fc fragment receptor transporter alpha chain) (Neonatal Fc receptor)	Pfkfb1	Mus musculus (Mouse)	365	FCGRN	mito
Q61735	CD47_MOUSE	reviewed	Leukocyte surface antigen CD47 (Integrin-associated protein) (IAP) (CD antigen CD47)	Stx4 Stx4a	Mus musculus (Mouse)	303	CD47	mito
Q61878	PRG2_MOUSE	reviewed	Bone marrow proteoglycan (BMPG) (Proteoglycan 2) [Cleaved into: Eosinophil granule major basic protein (EMBP) (MBP)]	Cct7 Ccth	Mus musculus (Mouse)	223	PRG2	mito
Q61879	MYH10_MOUSE	reviewed	Myosin-10 (Cellular myosin heavy chain, type B) (Myosin heavy chain 10) (Myosin heavy chain, non-muscle IIb) (Non-muscle myosin heavy chain B) (NMMHC-B) (Non-muscle myosin heavy chain IIb) (NMMHC II-b) (NMMHC-IIB)	Cct2 Cctb	Mus musculus (Mouse)	1976	MYH10	mito
Q62417	SRBS1_MOUSE	reviewed	Sorbin and SH3 domain-containing protein 1 (Ponsin) (SH3 domain protein 5) (SH3P12) (c-Cbl-associated protein) (CAP)	Rps3a Rps3a1	Mus musculus (Mouse)	1290	SRBS1	mito
Q62433	NDRG1_MOUSE	reviewed	Protein NDRG1 (N-myc downstream-regulated gene 1 protein) (Protein Ndr1)	Psme1	Mus musculus (Mouse)	394	NDRG1	mito
Q64133	AOFA_MOUSE	reviewed	Amine oxidase [flavin-containing] A (EC 1.4.3.4) (Monoamine oxidase type A) (MAO-A)	Gclc Glclc	Mus musculus (Mouse)	526	AOFA	mito
Q64253	LY6E_MOUSE	reviewed	Lymphocyte antigen 6E (Ly-6E) (Stem cell antigen 2) (Thymic shared antigen 1) (TSA-1)	Ctsc	Mus musculus (Mouse)	130	LY6E	mito
Q64339	ISG15_MOUSE	reviewed	Ubiquitin-like protein ISG15 (Interferon-induced 15 kDa protein) (Interferon-induced 17 kDa protein) (IP17) (Ubiquitin cross-reactive protein)	G3bp1 G3bp	Mus musculus (Mouse)	161	ISG15	mito
Q64462	CP4B1_MOUSE	reviewed	Cytochrome P450 4B1 (EC 1.14.14.1) (CYPIVB1)	Prdx5 Prdx6	Mus musculus (Mouse)	511	CP4B1	mito
Q64685	SIAT1_MOUSE	reviewed	Beta-galactoside alpha-2,6-sialyltransferase 1 (Alpha 2,6-ST 1) (EC 2.4.99.1) (CMP-N-acetylneuraminate-beta-galactosamide-alpha-2,6-sialyltransferase 1) (ST6Gal I) (ST6GalI) (Sialyltransferase 1)	Hnrnpul2 Hnrpul2 Manp	Mus musculus (Mouse)	403	SIAT1	mito
Q64735	CR1L_MOUSE	reviewed	Complement component receptor 1-like protein (Complement regulatory protein Crry) (Protein p65)	Apoh B2gp1	Mus musculus (Mouse)	483	CR1L	mito
Q6A068	CDC5L_MOUSE	reviewed	Cell division cycle 5-like protein (Cdc5-like protein)	Aqp1	Mus musculus (Mouse)	802	CDC5L	mito
Q6GQS1	SCMC3_MOUSE	reviewed	Calcium-binding mitochondrial carrier protein SCaMC-3 (Small calcium-binding mitochondrial carrier protein 3) (Solute carrier family 25 member 23)	Jup	Mus musculus (Mouse)	467	SCMC3	mito
Q6KCD5	NIPBL_MOUSE	reviewed	Nipped-B-like protein (Delangin homolog) (SCC2 homolog)	Atp5a1	Mus musculus (Mouse)	2798	NIPBL	mito
Q6P6M5	PX11C_MOUSE	reviewed	Peroxisomal membrane protein 11C (Peroxin-11C) (Peroxisomal biogenesis factor 11C) (Protein PEX11 homolog gamma) (PEX11-gamma)	Hspg2	Mus musculus (Mouse)	241	PX11C	mito
Q6PD26	PIGS_MOUSE	reviewed	GPI transamidase component PIG-S (Phosphatidylinositol-glycan biosynthesis class S protein)	Cab39 Mo25	Mus musculus (Mouse)	555	PIGS	mito
Q6QD59	SEC20_MOUSE	reviewed	Vesicle transport protein SEC20	Anxa7 Anx7	Mus musculus (Mouse)	228	SEC20	mito
Q78IQ7	S39A4_MOUSE	reviewed	Zinc transporter ZIP4 (Activated in W/Wv mouse stomach 2) (mAWMS2) (Solute carrier family 39 member 4) (Zrt- and Irt-like protein 4) (ZIP-4)	Abraxas2 Abro1 Fam175b Kiaa0157	Mus musculus (Mouse)	660	S39A4	mito
Q78T54	VMA21_MOUSE	reviewed	Vacuolar ATPase assembly integral membrane protein Vma21	Myl12b Mrlc2 Mylc2b	Mus musculus (Mouse)	101	VMA21	mito
Q7TMF5	SPA12_MOUSE	reviewed	Serpin A12 (Visceral adipose tissue-derived serine protease inhibitor) (Vaspin) (Visceral adipose-specific serpin)	Fam98a	Mus musculus (Mouse)	413	SPA12	mito
Q7TQ95	LNP_MOUSE	reviewed	Endoplasmic reticulum junction formation protein lunapark (ER junction formation factor lunapark) (Protein ulnaless)	Psmd1	Mus musculus (Mouse)	425	LNP	mito
Q80SZ7	GBG5_MOUSE	reviewed	Guanine nucleotide-binding protein G(I)/G(S)/G(O) subunit gamma-5	Khsrp Fubp2	Mus musculus (Mouse)	68	GBG5	mito
Q80UG1	FADS6_MOUSE	reviewed	Fatty acid desaturase 6 (EC 1.14.19.-)	Sec24a	Mus musculus (Mouse)	342	FADS6	mito
Q80X85	RT07_MOUSE	reviewed	28S ribosomal protein S7, mitochondrial (MRP-S7) (S7mt)	Dtx3l Bbap	Mus musculus (Mouse)	242	RT07	mito
Q80Y84	KDM5B_MOUSE	reviewed	Lysine-specific demethylase 5B (EC 1.14.11.-) (Histone demethylase JARID1B) (Jumonji/ARID domain-containing protein 1B) (PLU-1)	Ppp1r7 Sds22	Mus musculus (Mouse)	1544	KDM5B	mito
Q811U4	MFN1_MOUSE	reviewed	Mitofusin-1 (EC 3.6.5.-) (Transmembrane GTPase MFN1)	Cobll1 Coblr1 Kiaa0977	Mus musculus (Mouse)	741	MFN1	mito
Q8BFZ9	ERLN2_MOUSE	reviewed	Erlin-2 (Endoplasmic reticulum lipid raft-associated protein 2) (Stomatin-prohibitin-flotillin-HflC/K domain-containing protein 2) (SPFH domain-containing protein 2)	Sec31a Sec31l1	Mus musculus (Mouse)	340	ERLN2	mito
Q8BG51	MIRO1_MOUSE	reviewed	Mitochondrial Rho GTPase 1 (MIRO-1) (EC 3.6.5.-) (Ras homolog gene family member T1)	Acsf3	Mus musculus (Mouse)	631	MIRO1	mito
Q8BGA9	OXA1L_MOUSE	reviewed	Mitochondrial inner membrane protein OXA1L (Oxidase assembly 1-like protein) (OXA1-like protein)	Sorbs2 Argbp2 Kiaa0777	Mus musculus (Mouse)	433	OXA1L	mito
Q8BGD8	COA6_MOUSE	reviewed	Cytochrome c oxidase assembly factor 6 homolog	Krt76	Mus musculus (Mouse)	79	COA6	mito
Q8BGG9	ACNT2_MOUSE	reviewed	Acyl-coenzyme A amino acid N-acyltransferase 2 (EC 2.3.1.-)	Tubal3	Mus musculus (Mouse)	420	ACNT2	mito
Q8BGI5	PEX26_MOUSE	reviewed	Peroxisome assembly protein 26 (Peroxin-26)	Nt5c2	Mus musculus (Mouse)	305	PEX26	mito
Q8BGS7	CEPT1_MOUSE	reviewed	Choline/ethanolaminephosphotransferase 1 (mCEPT1) (EC 2.7.8.1) (EC 2.7.8.2)	Ddx49	Mus musculus (Mouse)	416	CEPT1	mito
Q8BH59	CMC1_MOUSE	reviewed	Calcium-binding mitochondrial carrier protein Aralar1 (Mitochondrial aspartate glutamate carrier 1) (Solute carrier family 25 member 12)	Ddx17	Mus musculus (Mouse)	677	CMC1	mito
Q8BHC4	DCAKD_MOUSE	reviewed	Dephospho-CoA kinase domain-containing protein	Lrrc47 Kiaa1185	Mus musculus (Mouse)	231	DCAKD	mito
Q8BHE8	MAIP1_MOUSE	reviewed	m-AAA protease-interacting protein 1, mitochondrial (Matrix AAA peptidase-interacting protein 1)	Deptor Depdc6 Kiaa4200	Mus musculus (Mouse)	291	MAIP1	mito
Q8BJ03	COX15_MOUSE	reviewed	Cytochrome c oxidase assembly protein COX15 homolog	Gm4952	Mus musculus (Mouse)	413	COX15	mito
Q8BJU2	TSN9_MOUSE	reviewed	Tetraspanin-9 (Tspan-9) (Tetraspan NET-5)	Sco1	Mus musculus (Mouse)	239	TSN9	mito
Q8BK35	NOP53_MOUSE	reviewed	Ribosome biogenesis protein NOP53 (Glioma tumor suppressor candidate region gene 2 protein) (PreS1-binding protein)	Hykk Agphd1	Mus musculus (Mouse)	484	NOP53	mito
Q8BKE6	CP20A_MOUSE	reviewed	Cytochrome P450 20A1 (EC 1.14.-.-)	A1cf Acf Asp	Mus musculus (Mouse)	462	CP20A	mito
Q8BMK4	CKAP4_MOUSE	reviewed	Cytoskeleton-associated protein 4 (63-kDa cytoskeleton-linking membrane protein) (Climp-63) (p63)	Samhd1 Mg11	Mus musculus (Mouse)	575	CKAP4	mito
Q8BS35	ALKMO_MOUSE	reviewed	Alkylglycerol monooxygenase (EC 1.14.16.5) (Transmembrane protein 195)	Eif1a	Mus musculus (Mouse)	447	ALKMO	mito
Q8BSF4	PISD_MOUSE	reviewed	Phosphatidylserine decarboxylase proenzyme, mitochondrial (EC 4.1.1.65) [Cleaved into: Phosphatidylserine decarboxylase beta chain; Phosphatidylserine decarboxylase alpha chain]	Vdac3	Mus musculus (Mouse)	406	PISD	mito
Q8BTI8	SRRM2_MOUSE	reviewed	Serine/arginine repetitive matrix protein 2	Cyp7b1	Mus musculus (Mouse)	2703	SRRM2	mito
Q8BU33	ILVBL_MOUSE	reviewed	Acetolactate synthase-like protein (EC 2.2.1.-) (IlvB-like protein)	Abcb7 Abc7	Mus musculus (Mouse)	632	ILVBL	mito
Q8BU88	RM22_MOUSE	reviewed	39S ribosomal protein L22, mitochondrial (L22mt) (MRP-L22)	Cfi If	Mus musculus (Mouse)	206	RM22	mito
Q8BUY5	TIDC1_MOUSE	reviewed	Complex I assembly factor TIMMDC1, mitochondrial (Translocase of inner mitochondrial membrane domain-containing protein 1) (TIMM domain containing-protein 1)	Cp	Mus musculus (Mouse)	285	TIDC1	mito
Q8BVY0	RL1D1_MOUSE	reviewed	Ribosomal L1 domain-containing protein 1	Prdx2 Tdpx1 Tpx	Mus musculus (Mouse)	452	RL1D1	mito
Q8BWM0	PGES2_MOUSE	reviewed	Prostaglandin E synthase 2 (EC 5.3.99.3) (GATE-binding factor 1) (GBF-1) (Microsomal prostaglandin E synthase 2) (mPGES-2) [Cleaved into: Prostaglandin E synthase 2 truncated form]	Psap Sgp1	Mus musculus (Mouse)	384	PGES2	mito
Q8BWY7	S39AB_MOUSE	reviewed	Zinc transporter ZIP11 (Solute carrier family 39 member 11) (Zrt- and Irt-like protein 11) (ZIP-11)	Bcap31 Bap31	Mus musculus (Mouse)	342	S39AB	mito
Q8BX10	PGAM5_MOUSE	reviewed	Serine/threonine-protein phosphatase PGAM5, mitochondrial (EC 3.1.3.16) (Phosphoglycerate mutase family member 5)	Cox7a2l Cox7rp Scaf1 Silg81	Mus musculus (Mouse)	288	PGAM5	mito
Q8BX90	FND3A_MOUSE	reviewed	Fibronectin type-III domain-containing protein 3A	Mme	Mus musculus (Mouse)	1198	FND3A	mito
Q8BXV2	BRI3B_MOUSE	reviewed	BRI3-binding protein (I3-binding protein)	Hadh Hadhsc Mschad Schad	Mus musculus (Mouse)	253	BRI3B	mito
Q8C025	CHPT1_MOUSE	reviewed	Cholinephosphotransferase 1 (mCHPT1) (EC 2.7.8.2) (Diabetic nephropathy-associated gene transcript 1) (Diacylglycerol cholinephosphotransferase 1)	Glg1 Esl1 Mg160 Selel	Mus musculus (Mouse)	398	CHPT1	mito
Q8C0Z1	F234A_MOUSE	reviewed	Protein FAM234A (Protein ITFG3)	Gpam Gpat1	Mus musculus (Mouse)	555	F234A	mito
Q8C1B7	SEP11_MOUSE	reviewed	Septin-11	Hsd3b5	Mus musculus (Mouse)	431	43354	mito
Q8C1E7	T120A_MOUSE	reviewed	Transmembrane protein 120A (Transmembrane protein induced by tumor necrosis factor alpha)	Hsph1 Hsp105 Hsp110 Kiaa0201	Mus musculus (Mouse)	343	T120A	mito
Q8C2Q3	RBM14_MOUSE	reviewed	RNA-binding protein 14 (RNA-binding motif protein 14)	Itih1	Mus musculus (Mouse)	669	RBM14	mito
Q8C3X8	LMF2_MOUSE	reviewed	Lipase maturation factor 2 (Transmembrane protein 112B) (Transmembrane protein 153)	Itih2	Mus musculus (Mouse)	702	LMF2	mito
Q8C7H1	MMAA_MOUSE	reviewed	Methylmalonic aciduria type A homolog, mitochondrial (EC 3.6.-.-)	Kif5b Khcs Kns1	Mus musculus (Mouse)	415	MMAA	mito
Q8C854	MYEF2_MOUSE	reviewed	Myelin expression factor 2 (MEF-2) (MyEF-2)	Pdcd4 Ma3 Tis	Mus musculus (Mouse)	591	MYEF2	mito
Q8CEE7	RDH13_MOUSE	reviewed	Retinol dehydrogenase 13 (EC 1.1.1.-)	Pon2	Mus musculus (Mouse)	334	RDH13	mito
Q8CFJ7	S2545_MOUSE	reviewed	Solute carrier family 25 member 45	Srsf2 Pr264 Sfrs10 Sfrs2	Mus musculus (Mouse)	288	S2545	mito
Q8CHK3	MBOA7_MOUSE	reviewed	Lysophospholipid acyltransferase 7 (LPLAT 7) (EC 2.3.1.-) (1-acylglycerophosphatidylinositol O-acyltransferase) (EC 2.3.1.n4) (Bladder and breast carcinoma-overexpressed gene 1 protein) (Leukocyte receptor cluster member 4) (Lysophosphatidylinositol acyltransferase 1) (LPIAT1) (Membrane-bound O-acyltransferase domain-containing protein 7) (O-acyltransferase domain-containing protein 7) (m-mboa-7)	Trim28 Kap1 Krip1 Tif1b	Mus musculus (Mouse)	473	MBOA7	mito
Q8CHP5	PYM1_MOUSE	reviewed	Partner of Y14 and mago (PYM homolog 1 exon junction complex-associated factor) (Protein wibg homolog)	Tsn	Mus musculus (Mouse)	203	PYM1	mito
Q8CI59	STEA3_MOUSE	reviewed	Metalloreductase STEAP3 (EC 1.16.1.-) (Dudulin-2) (Protein nm1054) (Six-transmembrane epithelial antigen of prostate 3) (Tumor suppressor-activated pathway protein 6)	Ndrg1 Ndr1 Ndrl Tdd5	Mus musculus (Mouse)	488	STEA3	mito
Q8K019	BCLF1_MOUSE	reviewed	Bcl-2-associated transcription factor 1 (Btf)	Btf3	Mus musculus (Mouse)	919	BCLF1	mito
Q8K1E0	STX5_MOUSE	reviewed	Syntaxin-5	Ugt1a6 Ugt1 Ugt1a6a Ugt1a7	Mus musculus (Mouse)	355	STX5	mito
Q8K1N1	PLPL8_MOUSE	reviewed	Calcium-independent phospholipase A2-gamma (EC 3.1.1.5) (Intracellular membrane-associated calcium-independent phospholipase A2 gamma) (iPLA2-gamma) (Patatin-like phospholipase domain-containing protein 8)	Cyp2c29	Mus musculus (Mouse)	776	PLPL8	mito
Q8K1R3	PNPT1_MOUSE	reviewed	Polyribonucleotide nucleotidyltransferase 1, mitochondrial (EC 2.7.7.8) (3'-5' RNA exonuclease OLD35) (PNPase old-35) (Polynucleotide phosphorylase 1) (PNPase 1) (Polynucleotide phosphorylase-like protein)	Cyp3a11 Cyp3a-11	Mus musculus (Mouse)	783	PNPT1	mito
Q8K273	MMGT1_MOUSE	reviewed	Membrane magnesium transporter 1 (ER membrane protein complex subunit 5) (Transmembrane protein 32)	Cyp3a13 Cyp3a-13	Mus musculus (Mouse)	131	MMGT1	mito
Q8K2C7	OS9_MOUSE	reviewed	Protein OS-9	Top2b	Mus musculus (Mouse)	672	OS9	mito
Q8K2M0	RM38_MOUSE	reviewed	39S ribosomal protein L38, mitochondrial (L38mt) (MRP-L38)	Gk Gyk	Mus musculus (Mouse)	380	RM38	mito
Q8K411	PREP_MOUSE	reviewed	Presequence protease, mitochondrial (EC 3.4.24.-) (Pitrilysin metalloproteinase 1)	Retsat Ppsig	Mus musculus (Mouse)	1036	PREP	mito
Q8R035	ICT1_MOUSE	reviewed	Peptidyl-tRNA hydrolase ICT1, mitochondrial (EC 3.1.1.29) (39S ribosomal protein L58, mitochondrial) (MRP-L58) (Immature colon carcinoma transcript 1 protein homolog)	Cpsf6	Mus musculus (Mouse)	206	ICT1	mito
Q8R180	ERO1A_MOUSE	reviewed	ERO1-like protein alpha (ERO1-L) (ERO1-L-alpha) (EC 1.8.4.-) (Endoplasmic reticulum oxidoreductase alpha) (Endoplasmic reticulum oxidoreductin-1-like protein) (Oxidoreductin-1-L-alpha)	Srsf1 Sfrs1	Mus musculus (Mouse)	464	ERO1A	mito
Q8R1K1	UBAC2_MOUSE	reviewed	Ubiquitin-associated domain-containing protein 2 (UBA domain-containing protein 2) (Phosphoglycerate dehydrogenase-like protein 1)	Ddx58	Mus musculus (Mouse)	345	UBAC2	mito
Q8R1S9	S38A4_MOUSE	reviewed	Sodium-coupled neutral amino acid transporter 4 (Amino acid transporter A3) (Na(+)-coupled neutral amino acid transporter 4) (Solute carrier family 38 member 4) (System A amino acid transporter 3)	Paqr9	Mus musculus (Mouse)	547	S38A4	mito
Q8R1T4	S35A3_MOUSE	reviewed	UDP-N-acetylglucosamine transporter (Golgi UDP-GlcNAc transporter) (Solute carrier family 35 member A3)	Kctd12 Pfet1	Mus musculus (Mouse)	326	S35A3	mito
Q8R2Q8	BST2_MOUSE	reviewed	Bone marrow stromal antigen 2 (BST-2) (HM1.24 antigen) (CD antigen CD317)	Mlec Kiaa0152	Mus musculus (Mouse)	172	BST2	mito
Q8VBZ3	CLPT1_MOUSE	reviewed	Cleft lip and palate transmembrane protein 1 homolog (Thymic epithelial cell surface antigen)	Ppp2r1a	Mus musculus (Mouse)	664	CLPT1	mito
Q8VCL2	SCO2_MOUSE	reviewed	Protein SCO2 homolog, mitochondrial	Sugct	Mus musculus (Mouse)	255	SCO2	mito
Q8VD00	SGMR2_MOUSE	reviewed	Sigma intracellular receptor 2 (Sigma-2 receptor) (Sigma2 receptor) (Transmembrane protein 97)	Erbin Erbb2ip Kiaa1225 Lap2	Mus musculus (Mouse)	176	SGMR2	mito
Q8VDL4	ADPGK_MOUSE	reviewed	ADP-dependent glucokinase (ADP-GK) (ADPGK) (EC 2.7.1.147)	Adck5	Mus musculus (Mouse)	496	ADPGK	mito
Q8VDT9	RM50_MOUSE	reviewed	39S ribosomal protein L50, mitochondrial (L50mt) (MRP-L50)	Mtdh Lyric	Mus musculus (Mouse)	159	RM50	mito
Q8VEA4	MIA40_MOUSE	reviewed	Mitochondrial intermembrane space import and assembly protein 40 (Coiled-coil-helix-coiled-coil-helix domain-containing protein 4)	Mrps7	Mus musculus (Mouse)	139	MIA40	mito
Q8VHG0	FMO4_MOUSE	reviewed	Dimethylaniline monooxygenase [N-oxide-forming] 4 (EC 1.14.13.8) (Dimethylaniline oxidase 4) (Hepatic flavin-containing monooxygenase 4) (FMO 4)	Dlg1 Dlgh1	Mus musculus (Mouse)	560	FMO4	mito
Q91V01	MBOA5_MOUSE	reviewed	Lysophospholipid acyltransferase 5 (LPLAT 5) (EC 2.3.1.-) (1-acylglycerophosphocholine O-acyltransferase) (EC 2.3.1.23) (1-acylglycerophosphoethanolamine O-acyltransferase) (EC 2.3.1.n7) (1-acylglycerophosphoserine O-acyltransferase) (EC 2.3.1.n6) (Lysophosphatidylcholine acyltransferase) (LPCAT) (Lyso-PC acyltransferase) (Lysophosphatidylcholine acyltransferase 3) (Lyso-PC acyltransferase 3) (mL…	Tufm	Mus musculus (Mouse)	487	MBOA5	mito
Q91V04	TRAM1_MOUSE	reviewed	Translocating chain-associated membrane protein 1	Cpped1 Cstp1	Mus musculus (Mouse)	374	TRAM1	mito
Q91VC9	GHITM_MOUSE	reviewed	Growth hormone-inducible transmembrane protein (Mitochondrial morphology and cristae structure 1) (MICS1)	Efr3a Kiaa0143	Mus musculus (Mouse)	346	GHITM	mito
Q91VN4	MIC25_MOUSE	reviewed	MICOS complex subunit Mic25 (Coiled-coil-helix-coiled-coil-helix domain-containing protein 6)	Samm50	Mus musculus (Mouse)	273	MIC25	mito
Q91YX5	LGAT1_MOUSE	reviewed	Acyl-CoA:lysophosphatidylglycerol acyltransferase 1 (EC 2.3.1.-)	Rpl24	Mus musculus (Mouse)	370	LGAT1	mito
Q91ZN5	S35B2_MOUSE	reviewed	Adenosine 3'-phospho 5'-phosphosulfate transporter 1 (PAPS transporter 1) (Solute carrier family 35 member B2)	Rmdn2 Fam82a Fam82a1	Mus musculus (Mouse)	431	S35B2	mito
Q920A7	AFG31_MOUSE	reviewed	AFG3-like protein 1 (EC 3.4.24.-)	Kyat1 Ccbl1 Kat	Mus musculus (Mouse)	789	AFG31	mito
Q922Q9	CHID1_MOUSE	reviewed	Chitinase domain-containing protein 1	Etnppl Agxt2l1	Mus musculus (Mouse)	393	CHID1	mito
Q99J27	ACATN_MOUSE	reviewed	Acetyl-coenzyme A transporter 1 (AT-1) (Acetyl-CoA transporter 1) (Solute carrier family 33 member 1)	Parp12 Zc3hdc1	Mus musculus (Mouse)	550	ACATN	mito
Q99J47	DRS7B_MOUSE	reviewed	Dehydrogenase/reductase SDR family member 7B (EC 1.1.-.-) (Short-chain dehydrogenase/reductase family 32C member 1)	Farsa Farsla	Mus musculus (Mouse)	323	DRS7B	mito
Q99JB8	PACN3_MOUSE	reviewed	Protein kinase C and casein kinase II substrate protein 3	Pm20d1	Mus musculus (Mouse)	424	PACN3	mito
Q99JY8	PLPP3_MOUSE	reviewed	Phospholipid phosphatase 3 (EC 3.1.3.4) (Lipid phosphate phosphohydrolase 3) (PAP2-beta) (Phosphatidate phosphohydrolase type 2b) (Phosphatidic acid phosphatase 2b) (PAP-2b) (PAP2b)	Stbd1 D5Ertd593e	Mus musculus (Mouse)	312	PLPP3	mito
Q99K23	UFSP2_MOUSE	reviewed	Ufm1-specific protease 2 (UfSP2) (EC 3.4.22.-)	Emc1 Kiaa0090	Mus musculus (Mouse)	461	UFSP2	mito
Q99KG5	LSR_MOUSE	reviewed	Lipolysis-stimulated lipoprotein receptor (Lipolysis-stimulated receptor) (Liver-specific bHLH-Zip transcription factor) (Liver-specific gene on mouse chromosome 7 protein)	Rdh13	Mus musculus (Mouse)	594	LSR	mito
Q99KI3	EMC3_MOUSE	reviewed	ER membrane protein complex subunit 3 (Transmembrane protein 111)	H6pd	Mus musculus (Mouse)	261	EMC3	mito
Q99KU0	VMP1_MOUSE	reviewed	Vacuole membrane protein 1 (NF-E2-inducible protein 2) (Protein ni-2) (Transmembrane protein 49)	Aldh4a1	Mus musculus (Mouse)	406	VMP1	mito
Q99L43	CDS2_MOUSE	reviewed	Phosphatidate cytidylyltransferase 2 (EC 2.7.7.41) (CDP-DAG synthase 2) (CDP-DG synthase 2) (CDP-diacylglycerol synthase 2) (CDS 2) (CDP-diglyceride pyrophosphorylase 2) (CDP-diglyceride synthase 2) (CTP:phosphatidate cytidylyltransferase 2)	Steap3 Tsap6	Mus musculus (Mouse)	444	CDS2	mito
Q99LC9	PEX6_MOUSE	reviewed	Peroxisome assembly factor 2 (PAF-2) (Peroxin-6) (Peroxisomal biogenesis factor 6) (Peroxisomal-type ATPase 1)	Rhot2 Arht2	Mus musculus (Mouse)	981	PEX6	mito
Q99LE6	ABCF2_MOUSE	reviewed	ATP-binding cassette sub-family F member 2	Eif3b Eif3s9	Mus musculus (Mouse)	628	ABCF2	mito
Q99LJ6	GPX7_MOUSE	reviewed	Glutathione peroxidase 7 (GPx-7) (GSHPx-7) (EC 1.11.1.9)	Bdh2 Dhrs6	Mus musculus (Mouse)	186	GPX7	mito
Q99LR1	ABD12_MOUSE	reviewed	Monoacylglycerol lipase ABHD12 (EC 3.1.1.23) (2-arachidonoylglycerol hydrolase) (Abhydrolase domain-containing protein 12)	Scamp1	Mus musculus (Mouse)	398	ABD12	mito
Q99N91	RM34_MOUSE	reviewed	39S ribosomal protein L34, mitochondrial (L34mt) (MRP-L34)	Dnm1l Drp1	Mus musculus (Mouse)	92	RM34	mito
Q99N94	RM09_MOUSE	reviewed	39S ribosomal protein L9, mitochondrial (L9mt) (MRP-L9)	Pnpla8 Ipla22 Ipla2g	Mus musculus (Mouse)	265	RM09	mito
Q9CPQ3	TOM22_MOUSE	reviewed	Mitochondrial import receptor subunit TOM22 homolog (Translocase of outer membrane 22 kDa subunit homolog)	Fbxo18 Fbh1 Fbx18	Mus musculus (Mouse)	142	TOM22	mito
Q9CQ19	MYL9_MOUSE	reviewed	Myosin regulatory light polypeptide 9 (Myosin regulatory light chain 2, smooth muscle isoform) (Myosin regulatory light chain 9)	Dcaf8 D1Ucla4 H326 Wdr42a	Mus musculus (Mouse)	172	MYL9	mito
Q9CQ22	LTOR1_MOUSE	reviewed	Ragulator complex protein LAMTOR1 (Late endosomal/lysosomal adaptor and MAPK and MTOR activator 1) (Lipid raft adaptor protein p18)	Tat	Mus musculus (Mouse)	161	LTOR1	mito
Q9CQ40	RM49_MOUSE	reviewed	39S ribosomal protein L49, mitochondrial (L49mt) (MRP-L49)	Ces2a Ces6	Mus musculus (Mouse)	166	RM49	mito
Q9CQD1	RAB5A_MOUSE	reviewed	Ras-related protein Rab-5A	Adhfe1	Mus musculus (Mouse)	215	RAB5A	mito
Q9CQF0	RM11_MOUSE	reviewed	39S ribosomal protein L11, mitochondrial (L11mt) (MRP-L11)	Slc25a42	Mus musculus (Mouse)	192	RM11	mito
Q9CQN7	RM41_MOUSE	reviewed	39S ribosomal protein L41, mitochondrial (L41mt) (MRP-L41)	Tmed4 Ers25	Mus musculus (Mouse)	135	RM41	mito
Q9CQV1	TIM16_MOUSE	reviewed	Mitochondrial import inner membrane translocase subunit TIM16 (Mitochondria-associated granulocyte macrophage CSF-signaling molecule) (Presequence translocated-associated motor subunit PAM16)	Nags	Mus musculus (Mouse)	125	TIM16	mito
Q9CQV7	TIM14_MOUSE	reviewed	Mitochondrial import inner membrane translocase subunit TIM14 (DnaJ homolog subfamily C member 19)	Clybl Clb	Mus musculus (Mouse)	116	TIM14	mito
Q9CQW0	EMC6_MOUSE	reviewed	ER membrane protein complex subunit 6 (Transmembrane protein 93)	Ifih1	Mus musculus (Mouse)	110	EMC6	mito
Q9CQW2	ARL8B_MOUSE	reviewed	ADP-ribosylation factor-like protein 8B (ADP-ribosylation factor-like protein 10C) (Novel small G protein indispensable for equal chromosome segregation 1)	Arl6ip5 Aip5 Jwa Pra2 Praf3	Mus musculus (Mouse)	186	ARL8B	mito
Q9CQX8	RT36_MOUSE	reviewed	28S ribosomal protein S36, mitochondrial (MRP-S36) (S36mt)	Sds	Mus musculus (Mouse)	102	RT36	mito
Q9CQY5	MAGT1_MOUSE	reviewed	Magnesium transporter protein 1 (MagT1) (Dolichyl-diphosphooligosaccharide--protein glycosyltransferase subunit MAGT1) (Oligosaccharyl transferase subunit MAGT1) (Implantation-associated protein) (IAP)	Cops8 Csn8	Mus musculus (Mouse)	335	MAGT1	mito
Q9CR51	VATG1_MOUSE	reviewed	V-type proton ATPase subunit G 1 (V-ATPase subunit G 1) (V-ATPase 13 kDa subunit 1) (Vacuolar proton pump subunit G 1)	Ifi27l2b Isg12(b2)	Mus musculus (Mouse)	118	VATG1	mito
Q9CR59	G45IP_MOUSE	reviewed	Growth arrest and DNA damage-inducible proteins-interacting protein 1 (39S ribosomal protein L59, mitochondrial) (MRP-L59)	Upb1	Mus musculus (Mouse)	222	G45IP	mito
Q9CRA4	MSMO1_MOUSE	reviewed	Methylsterol monooxygenase 1 (EC 1.14.18.9) (C-4 methylsterol oxidase)	C8g	Mus musculus (Mouse)	293	MSMO1	mito
Q9CRB8	MTFP1_MOUSE	reviewed	Mitochondrial fission process protein 1 (Mitochondrial 18 kDa protein) (MTP18)	Dhcr24 Kiaa0018	Mus musculus (Mouse)	166	MTFP1	mito
Q9CXJ4	ABCB8_MOUSE	reviewed	ATP-binding cassette sub-family B member 8, mitochondrial	Psmd2	Mus musculus (Mouse)	717	ABCB8	mito
Q9CXV1	DHSD_MOUSE	reviewed	Succinate dehydrogenase [ubiquinone] cytochrome b small subunit, mitochondrial (CybS) (CII-4) (QPs3) (Succinate dehydrogenase complex subunit D) (Succinate-ubiquinone oxidoreductase cytochrome b small subunit) (Succinate-ubiquinone reductase membrane anchor subunit)	Ptgr2 Zadh1	Mus musculus (Mouse)	159	DHSD	mito
Q9CXW2	RT22_MOUSE	reviewed	28S ribosomal protein S22, mitochondrial (MRP-S22) (S22mt)	Sirt2 Sir2l2	Mus musculus (Mouse)	359	RT22	mito
Q9CZP5	BCS1_MOUSE	reviewed	Mitochondrial chaperone BCS1 (BCS1-like protein)	Poldip2	Mus musculus (Mouse)	418	BCS1	mito
Q9CZR8	EFTS_MOUSE	reviewed	Elongation factor Ts, mitochondrial (EF-Ts) (EF-TsMt)	Eif4a3 Ddx48	Mus musculus (Mouse)	324	EFTS	mito
Q9CZX9	EMC4_MOUSE	reviewed	ER membrane protein complex subunit 4 (Transmembrane protein 85)	Snx9	Mus musculus (Mouse)	183	EMC4	mito
Q9D0G0	RT30_MOUSE	reviewed	28S ribosomal protein S30, mitochondrial (MRP-S30) (S30mt)	Fam3c D6Wsu176e Ilei	Mus musculus (Mouse)	442	RT30	mito
Q9D0K1	PEX13_MOUSE	reviewed	Peroxisomal membrane protein PEX13 (Peroxin-13)		Mus musculus (Mouse)	405	PEX13	mito
Q9D0L4	ADCK1_MOUSE	reviewed	Uncharacterized aarF domain-containing protein kinase 1 (EC 2.7.11.-)	Gldc	Mus musculus (Mouse)	525	ADCK1	mito
Q9D162	CC167_MOUSE	reviewed	Coiled-coil domain-containing protein 167	Ndufs2	Mus musculus (Mouse)	97	CC167	mito
Q9D1I5	MCEE_MOUSE	reviewed	Methylmalonyl-CoA epimerase, mitochondrial (EC 5.1.99.1) (DL-methylmalonyl-CoA racemase)	Gcsh	Mus musculus (Mouse)	178	MCEE	mito
Q9D1N9	RM21_MOUSE	reviewed	39S ribosomal protein L21, mitochondrial (L21mt) (MRP-L21)	Cisd1 D10Ertd214e Zcd1	Mus musculus (Mouse)	209	RM21	mito
Q9D273	MMAB_MOUSE	reviewed	Corrinoid adenosyltransferase (EC 2.5.1.17) (Cob(II)alamin adenosyltransferase) (Cob(II)yrinic acid a,c-diamide adenosyltransferase) (Cobinamide/cobalamin adenosyltransferase) (Methylmalonic aciduria type B homolog)	Baat	Mus musculus (Mouse)	237	MMAB	mito
Q9D2R6	COA3_MOUSE	reviewed	Cytochrome c oxidase assembly factor 3 homolog, mitochondrial (Coiled-coil domain-containing protein 56)	Hpx Hpxn	Mus musculus (Mouse)	108	COA3	mito
Q9D338	RM19_MOUSE	reviewed	39S ribosomal protein L19, mitochondrial (L19mt) (MRP-L19)	Mat1a	Mus musculus (Mouse)	292	RM19	mito
Q9D3B1	HACD2_MOUSE	reviewed	Very-long-chain (3R)-3-hydroxyacyl-CoA dehydratase 2 (EC 4.2.1.134) (3-hydroxyacyl-CoA dehydratase 2) (HACD2) (Protein-tyrosine phosphatase-like member B)	Rabif	Mus musculus (Mouse)	254	HACD2	mito
Q9D404	OXSM_MOUSE	reviewed	3-oxoacyl-[acyl-carrier-protein] synthase, mitochondrial (EC 2.3.1.41) (Beta-ketoacyl-ACP synthase)	Pex16	Mus musculus (Mouse)	459	OXSM	mito
Q9D6S7	RRFM_MOUSE	reviewed	Ribosome-recycling factor, mitochondrial (RRF) (Ribosome-releasing factor, mitochondrial)	Atl3	Mus musculus (Mouse)	262	RRFM	mito
Q9D710	TMX2_MOUSE	reviewed	Thioredoxin-related transmembrane protein 2 (Thioredoxin domain-containing protein 14)	L2hgdh	Mus musculus (Mouse)	295	TMX2	mito
Q9D773	RM02_MOUSE	reviewed	39S ribosomal protein L2, mitochondrial (L2mt) (MRP-L2)	Dera	Mus musculus (Mouse)	306	RM02	mito
Q9D7P6	ISCU_MOUSE	reviewed	Iron-sulfur cluster assembly enzyme ISCU, mitochondrial (NifU-like N-terminal domain-containing protein) (NifU-like protein)	Grhpr Glxr	Mus musculus (Mouse)	168	ISCU	mito
Q9D816	CP255_MOUSE	reviewed	Cytochrome P450 2C55 (EC 1.14.14.1) (CYPIIC55)	Abhd3 Labh3	Mus musculus (Mouse)	490	CP255	mito
Q9D8B4	NDUAB_MOUSE	reviewed	NADH dehydrogenase [ubiquinone] 1 alpha subcomplex subunit 11 (Complex I-B14.7) (CI-B14.7) (NADH-ubiquinone oxidoreductase subunit B14.7)	Tardbp Tdp43	Mus musculus (Mouse)	141	NDUAB	mito
Q9D8B6	F210B_MOUSE	reviewed	Protein FAM210B, mitochondrial	Hnrnpll Hnrpll	Mus musculus (Mouse)	190	F210B	mito
Q9D8W7	OCAD2_MOUSE	reviewed	OCIA domain-containing protein 2	Macrod1 Lrp16	Mus musculus (Mouse)	154	OCAD2	mito
Q9D8X2	CC124_MOUSE	reviewed	Coiled-coil domain-containing protein 124	Dars	Mus musculus (Mouse)	217	CC124	mito
Q9D8Y1	T126A_MOUSE	reviewed	Transmembrane protein 126A	Mthfd1	Mus musculus (Mouse)	196	T126A	mito
Q9D958	SPCS1_MOUSE	reviewed	Signal peptidase complex subunit 1 (EC 3.4.-.-) (Microsomal signal peptidase 12 kDa subunit) (SPase 12 kDa subunit)	Pcyt2	Mus musculus (Mouse)	161	SPCS1	mito
Q9DAV9	TM38B_MOUSE	reviewed	Trimeric intracellular cation channel type B (TRIC-B) (TRICB) (Mitsugumin-33B) (Transmembrane protein 38B)	Plrg1	Mus musculus (Mouse)	292	TM38B	mito
Q9DB25	ALG5_MOUSE	reviewed	Dolichyl-phosphate beta-glucosyltransferase (DolP-glucosyltransferase) (EC 2.4.1.117) (Asparagine-linked glycosylation protein 5 homolog)	Rtn4ip1 Nimp	Mus musculus (Mouse)	324	ALG5	mito
Q9DB73	NB5R1_MOUSE	reviewed	NADH-cytochrome b5 reductase 1 (b5R.1) (EC 1.6.2.2) (NAD(P)H:quinone oxidoreductase type 3 polypeptide A2)	Cers2 Lass2 Trh3	Mus musculus (Mouse)	305	NB5R1	mito
Q9DBA6	TYSD1_MOUSE	reviewed	Peroxisomal leader peptide-processing protease (EC 3.4.21.-) (Trypsin domain-containing protein 1) [Cleaved into: Peroxisomal leader peptide-processing protease, 10 kDa form; Peroxisomal leader peptide-processing protease, 49 kDa form]	Sfxn5	Mus musculus (Mouse)	568	TYSD1	mito
Q9DCC8	TOM20_MOUSE	reviewed	Mitochondrial import receptor subunit TOM20 homolog (Mitochondrial 20 kDa outer membrane protein) (Outer mitochondrial membrane receptor Tom20)	Aass Lorsdh	Mus musculus (Mouse)	145	TOM20	mito
Q9DCU6	RM04_MOUSE	reviewed	39S ribosomal protein L4, mitochondrial (L4mt) (MRP-L4)	St13 Fam10a1 Hip	Mus musculus (Mouse)	294	RM04	mito
Q9DD06	RARR2_MOUSE	reviewed	Retinoic acid receptor responder protein 2 (Chemerin)	Gps1 Cops1 Csn1	Mus musculus (Mouse)	162	RARR2	mito
Q9EP96	SO1A4_MOUSE	reviewed	Solute carrier organic anion transporter family member 1A4 (Sodium-independent organic anion-transporting polypeptide 2) (Solute carrier family 21 member 5)	Grpel1	Mus musculus (Mouse)	670	SO1A4	mito
Q9EPL9	ACOX3_MOUSE	reviewed	Peroxisomal acyl-coenzyme A oxidase 3 (EC 1.3.3.6) (Branched-chain acyl-CoA oxidase) (BRCACox) (Pristanoyl-CoA oxidase)	Ndufs5	Mus musculus (Mouse)	700	ACOX3	mito
Q9EQI8	RM46_MOUSE	reviewed	39S ribosomal protein L46, mitochondrial (L46mt) (MRP-L46)	Mrpl27	Mus musculus (Mouse)	283	RM46	mito
Q9ERE7	MESD_MOUSE	reviewed	LRP chaperone MESD (LDLR chaperone MESD) (Mesoderm development candidate 2) (Mesoderm development protein)	Rrbp1	Mus musculus (Mouse)	224	MESD	mito
Q9ERI6	RDH14_MOUSE	reviewed	Retinol dehydrogenase 14 (EC 1.1.1.-) (Alcohol dehydrogenase PAN2)	Ndufa5	Mus musculus (Mouse)	334	RDH14	mito
Q9ES97	RTN3_MOUSE	reviewed	Reticulon-3	Rpl17	Mus musculus (Mouse)	964	RTN3	mito
Q9ESW4	AGK_MOUSE	reviewed	Acylglycerol kinase, mitochondrial (EC 2.7.1.107) (EC 2.7.1.94) (Multiple substrate lipid kinase) (MuLK) (Multi-substrate lipid kinase)	Ndufb2	Mus musculus (Mouse)	421	AGK	mito
Q9JHJ0	TMOD3_MOUSE	reviewed	Tropomodulin-3 (Ubiquitous tropomodulin) (U-Tmod)	Uqcr11 Uqcr	Mus musculus (Mouse)	352	TMOD3	mito
Q9JHJ3	GLMP_MOUSE	reviewed	Glycosylated lysosomal membrane protein (Lysosomal protein NCU-G1)	Lap3 Lapep	Mus musculus (Mouse)	404	GLMP	mito
Q9JI39	ABCBA_MOUSE	reviewed	ATP-binding cassette sub-family B member 10, mitochondrial (ABC-mitochondrial erythroid protein) (ABC-me protein) (ATP-binding cassette transporter 10) (ABC transporter 10 protein)	Ndufc2	Mus musculus (Mouse)	715	ABCBA	mito
Q9JI99	SGPP1_MOUSE	reviewed	Sphingosine-1-phosphate phosphatase 1 (SPP) (SPPase1) (mSPP1) (EC 3.1.3.-) (Sphingosine-1-phosphatase 1)	Pgls	Mus musculus (Mouse)	430	SGPP1	mito
Q9JJ00	PLS1_MOUSE	reviewed	Phospholipid scramblase 1 (PL scramblase 1) (Ca(2+)-dependent phospholipid scramblase 1) (Transplantability-associated protein 1) (NOR1) (TRA1)	Ndufa3	Mus musculus (Mouse)	328	PLS1	mito
Q9JJJ3	AQP9_MOUSE	reviewed	Aquaporin-9 (AQP-9) (Aquaglyceroporin-9)	Sdhb	Mus musculus (Mouse)	295	AQP9	mito
Q9JJW0	PXMP4_MOUSE	reviewed	Peroxisomal membrane protein 4 (24 kDa peroxisomal intrinsic membrane protein)	Ndufb4	Mus musculus (Mouse)	212	PXMP4	mito
Q9JLJ4	ELOV2_MOUSE	reviewed	Elongation of very long chain fatty acids protein 2 (EC 2.3.1.199) (3-keto acyl-CoA synthase Elovl2) (ELOVL fatty acid elongase 2) (ELOVL FA elongase 2) (Very long chain 3-ketoacyl-CoA synthase 2) (Very long chain 3-oxoacyl-CoA synthase 2)	Trap1 Hsp75	Mus musculus (Mouse)	292	ELOV2	mito
Q9JLJ5	ELOV1_MOUSE	reviewed	Elongation of very long chain fatty acids protein 1 (EC 2.3.1.199) (3-keto acyl-CoA synthase Elovl1) (ELOVL fatty acid elongase 1) (ELOVL FA elongase 1) (Very long chain 3-ketoacyl-CoA synthase 1) (Very long chain 3-oxoacyl-CoA synthase 1)	Tmem14c	Mus musculus (Mouse)	279	ELOV1	mito
Q9JLQ0	CD2AP_MOUSE	reviewed	CD2-associated protein (Mesenchyme-to-epithelium transition protein with SH3 domains 1) (METS-1)	Mrpl41	Mus musculus (Mouse)	637	CD2AP	mito
Q9JMG1	EDF1_MOUSE	reviewed	Endothelial differentiation-related factor 1 (EDF-1) (Multiprotein-bridging factor 1) (MBF1)	Ywhab	Mus musculus (Mouse)	148	EDF1	mito
Q9JMH9	MY18A_MOUSE	reviewed	Unconventional myosin-XVIIIa (Molecule associated with JAK3 N-terminus) (MAJN) (Myosin containing a PDZ domain) (Surfactant protein receptor SP-R210) (SP-R210)	Arl8b Arl10c Gie1	Mus musculus (Mouse)	2050	MY18A	mito
Q9QYA2	TOM40_MOUSE	reviewed	Mitochondrial import receptor subunit TOM40 homolog (Mitochondrial outer membrane protein of 35 kDa) (MOM35) (Protein Haymaker) (Translocase of outer membrane 40 kDa subunit homolog)	Mtfp1 Mtp18	Mus musculus (Mouse)	361	TOM40	mito
Q9QYE6	GOGA5_MOUSE	reviewed	Golgin subfamily A member 5 (Golgin-84) (Protein Ret-II) (Protein Sumiko)	Ociad1 Asrij	Mus musculus (Mouse)	729	GOGA5	mito
Q9QYI4	DJB12_MOUSE	reviewed	DnaJ homolog subfamily B member 12 (mDj10)	Arpc2	Mus musculus (Mouse)	376	DJB12	mito
Q9QYR9	ACOT2_MOUSE	reviewed	Acyl-coenzyme A thioesterase 2, mitochondrial (Acyl-CoA thioesterase 2) (EC 3.1.2.2) (Acyl coenzyme A thioester hydrolase) (MTE-I) (Very-long-chain acyl-CoA thioesterase)	Snx2	Mus musculus (Mouse)	453	ACOT2	mito
Q9QZH6	ECSIT_MOUSE	reviewed	Evolutionarily conserved signaling intermediate in Toll pathway, mitochondrial (Protein SITPEC)	Kynu	Mus musculus (Mouse)	435	ECSIT	mito
Q9R0E1	PLOD3_MOUSE	reviewed	Multifunctional procollagen lysine hydroxylase and glycosyltransferase LH3 [Includes: Procollagen-lysine,2-oxoglutarate 5-dioxygenase 3 (EC 1.14.11.4) (Lysyl hydroxylase 3) (LH3); Procollagen glycosyltransferase (EC 2.4.1.50) (EC 2.4.1.66) (Galactosylhydroxylysine-glucosyltransferase) (Procollagen galactosyltransferase) (Procollagen glucosyltransferase)]	Pmpcb	Mus musculus (Mouse)	741	PLOD3	mito
Q9R1S7	MRP6_MOUSE	reviewed	Multidrug resistance-associated protein 6 (ATP-binding cassette sub-family C member 6)	Tmem135	Mus musculus (Mouse)	1498	MRP6	mito
Q9WTQ8	TIM23_MOUSE	reviewed	Mitochondrial import inner membrane translocase subunit Tim23	Sdhc	Mus musculus (Mouse)	209	TIM23	mito
Q9Z0J0	NPC2_MOUSE	reviewed	NPC intracellular cholesterol transporter 2 (Epididymal secretory protein E1) (mE1) (Niemann Pick type C2 protein homolog)	Tmed10 Tmp21	Mus musculus (Mouse)	149	NPC2	mito
Q9Z0K8	VNN1_MOUSE	reviewed	Pantetheinase (EC 3.5.1.92) (Pantetheine hydrolase) (Vascular non-inflammatory molecule 1) (Vanin-1)	Rab1b	Mus musculus (Mouse)	512	VNN1	mito
Q9Z0V7	TI17B_MOUSE	reviewed	Mitochondrial import inner membrane translocase subunit Tim17-B	Chchd2	Mus musculus (Mouse)	172	TI17B	mito
Q9Z108	STAU1_MOUSE	reviewed	Double-stranded RNA-binding protein Staufen homolog 1	Sec13 Sec13l1	Mus musculus (Mouse)	487	STAU1	mito
Q9Z126	PLF4_MOUSE	reviewed	Platelet factor 4 (PF-4) (C-X-C motif chemokine 4)	Eef1e1	Mus musculus (Mouse)	105	PLF4	mito
Q9Z1J3	NFS1_MOUSE	reviewed	Cysteine desulfurase, mitochondrial (m-Nfs1) (EC 2.8.1.7)	Chordc1 Chp1 Morgana	Mus musculus (Mouse)	459	NFS1	mito
Q9Z210	PX11B_MOUSE	reviewed	Peroxisomal membrane protein 11B (Peroxin-11B) (Peroxisomal biogenesis factor 11B) (Protein PEX11 homolog beta) (PEX11-beta)	Hacd2 Ptplb	Mus musculus (Mouse)	259	PX11B	mito
Q9Z2A7	DGAT1_MOUSE	reviewed	Diacylglycerol O-acyltransferase 1 (EC 2.3.1.20) (Acyl-CoA retinol O-fatty-acyltransferase) (ARAT) (Retinol O-fatty-acyltransferase) (EC 2.3.1.76) (Diglyceride acyltransferase)	Rabl3	Mus musculus (Mouse)	498	DGAT1	mito
A2A935	PRD16_MOUSE	reviewed	PR domain zinc finger protein 16 (PR domain-containing protein 16) (Transcription factor MEL1) (MDS1/EVI1-like gene 1)	Prdm16 Kiaa1675 Mel1	Mus musculus (Mouse)	1275	PRD16	mito, lysate
A2AJL3	FGGY_MOUSE	reviewed	FGGY carbohydrate kinase domain-containing protein (EC 2.7.1.-)	Fggy	Mus musculus (Mouse)	552	FGGY	mito, lysate
A2AS89	SPEB_MOUSE	reviewed	Agmatinase, mitochondrial (EC 3.5.3.11) (Agmatine ureohydrolase) (AUH)	Agmat	Mus musculus (Mouse)	358	SPEB	mito, lysate
A2BDX3	MOCS3_MOUSE	reviewed	Adenylyltransferase and sulfurtransferase MOCS3 (Molybdenum cofactor synthesis protein 3) [Includes: Molybdopterin-synthase adenylyltransferase (EC 2.7.7.80) (Adenylyltransferase MOCS3) (Sulfur carrier protein MOCS2A adenylyltransferase); Molybdopterin-synthase sulfurtransferase (EC 2.8.1.11) (Sulfur carrier protein MOCS2A sulfurtransferase) (Sulfurtransferase MOCS3)]	Mocs3 Uba4	Mus musculus (Mouse)	460	MOCS3	mito, lysate
A3KMP2	TTC38_MOUSE	reviewed	Tetratricopeptide repeat protein 38 (TPR repeat protein 38)	Ttc38	Mus musculus (Mouse)	465	TTC38	mito, lysate
A6X935	ITIH4_MOUSE	reviewed	Inter alpha-trypsin inhibitor, heavy chain 4 (ITI heavy chain H4) (ITI-HC4) (Inter-alpha-inhibitor heavy chain 4)	Itih4	Mus musculus (Mouse)	942	ITIH4	mito, lysate
A8C756	THADA_MOUSE	reviewed	Thyroid adenoma-associated protein homolog	Thada Kiaa1767	Mus musculus (Mouse)	1938	THADA	mito, lysate
B1AR13	CISD3_MOUSE	reviewed	CDGSH iron-sulfur domain-containing protein 3, mitochondrial (Melanoma nuclear protein 13)	Cisd3 Mel-13 Mel13	Mus musculus (Mouse)	137	CISD3	mito, lysate
B2RY56	RBM25_MOUSE	reviewed	RNA-binding protein 25 (RNA-binding motif protein 25)	Rbm25	Mus musculus (Mouse)	838	RBM25	mito, lysate
B5X0G2	MUP17_MOUSE	reviewed	Major urinary protein 17 (MUP 17)	Mup17 Mup15	Mus musculus (Mouse)	180	MUP17	mito, lysate
E9Q414	APOB_MOUSE	reviewed	Apolipoprotein B-100 (Apo B-100) [Cleaved into: Apolipoprotein B-48 (Apo B-48)]	Apob	Mus musculus (Mouse)	4505	APOB	mito, lysate
E9Q5C9	NOLC1_MOUSE	reviewed	Nucleolar and coiled-body phosphoprotein 1 (140 kDa nucleolar phosphoprotein) (Nopp140)	Nolc1 Kiaa0035	Mus musculus (Mouse)	702	NOLC1	mito, lysate
G3X982	AOXC_MOUSE	reviewed	Aldehyde oxidase 3 (EC 1.2.3.1) (Aldehyde oxidase homolog 1) (Azaheterocycle hydroxylase 3) (EC 1.17.3.-)	Aox3 Aoh1	Mus musculus (Mouse)	1335	AOXC	mito, lysate
O08547	SC22B_MOUSE	reviewed	Vesicle-trafficking protein SEC22b (ER-Golgi SNARE of 24 kDa) (ERS-24) (ERS24) (SEC22 vesicle-trafficking protein homolog B) (SEC22 vesicle-trafficking protein-like 1) (mSec22b)	Sec22b Sec22l1	Mus musculus (Mouse)	215	SC22B	mito, lysate
O08573	LEG9_MOUSE	reviewed	Galectin-9 (Gal-9)	Lgals9	Mus musculus (Mouse)	353	LEG9	mito, lysate
O08585	CLCA_MOUSE	reviewed	Clathrin light chain A (Lca)	Clta	Mus musculus (Mouse)	235	CLCA	mito, lysate
O08600	NUCG_MOUSE	reviewed	Endonuclease G, mitochondrial (Endo G) (EC 3.1.30.-)	Endog	Mus musculus (Mouse)	294	NUCG	mito, lysate
O08601	MTP_MOUSE	reviewed	Microsomal triglyceride transfer protein large subunit	Mttp Mtp	Mus musculus (Mouse)	894	MTP	mito, lysate
O08677	KNG1_MOUSE	reviewed	Kininogen-1 [Cleaved into: Kininogen-1 heavy chain; Bradykinin; Kininogen-1 light chain]	Kng1 Kng	Mus musculus (Mouse)	661	KNG1	mito, lysate
O08705	NTCP_MOUSE	reviewed	Sodium/bile acid cotransporter (Na(+)/bile acid cotransporter) (Na(+)/taurocholate transport protein) (Sodium/taurocholate cotransporting polypeptide) (Solute carrier family 10 member 1)	Slc10a1 Ntcp	Mus musculus (Mouse)	362	NTCP	mito, lysate
O08709	PRDX6_MOUSE	reviewed	Peroxiredoxin-6 (EC 1.11.1.15) (1-Cys peroxiredoxin) (1-Cys PRX) (Acidic calcium-independent phospholipase A2) (aiPLA2) (EC 3.1.1.4) (Antioxidant protein 2) (Non-selenium glutathione peroxidase) (NSGPx)	Prdx6 Aop2 Ltw4 Prdx5	Mus musculus (Mouse)	224	PRDX6	mito, lysate
O08749	DLDH_MOUSE	reviewed	Dihydrolipoyl dehydrogenase, mitochondrial (EC 1.8.1.4) (Dihydrolipoamide dehydrogenase)	Dld	Mus musculus (Mouse)	509	DLDH	mito, lysate
O08756	HCD2_MOUSE	reviewed	3-hydroxyacyl-CoA dehydrogenase type-2 (EC 1.1.1.35) (17-beta-hydroxysteroid dehydrogenase 10) (17-beta-HSD 10) (EC 1.1.1.51) (3-hydroxy-2-methylbutyryl-CoA dehydrogenase) (EC 1.1.1.178) (3-hydroxyacyl-CoA dehydrogenase type II) (Endoplasmic reticulum-associated amyloid beta-peptide-binding protein) (Mitochondrial ribonuclease P protein 2) (Mitochondrial RNase P protein 2) (Type II HADH)	Hsd17b10 Erab Hadh2	Mus musculus (Mouse)	261	HCD2	mito, lysate
O08795	GLU2B_MOUSE	reviewed	Glucosidase 2 subunit beta (80K-H protein) (Glucosidase II subunit beta) (Protein kinase C substrate 60.1 kDa protein heavy chain) (PKCSH)	Prkcsh	Mus musculus (Mouse)	521	GLU2B	mito, lysate
O08807	PRDX4_MOUSE	reviewed	Peroxiredoxin-4 (EC 1.11.1.15) (Antioxidant enzyme AOE372) (Peroxiredoxin IV) (Prx-IV) (Thioredoxin peroxidase AO372) (Thioredoxin-dependent peroxide reductase A0372)	Prdx4	Mus musculus (Mouse)	274	PRDX4	mito, lysate
O08914	FAAH1_MOUSE	reviewed	Fatty-acid amide hydrolase 1 (EC 3.5.1.99) (Anandamide amidohydrolase 1) (Oleamide hydrolase 1)	Faah Faah1	Mus musculus (Mouse)	579	FAAH1	mito, lysate
O08966	S22A1_MOUSE	reviewed	Solute carrier family 22 member 1 (Organic cation transporter 1) (mOCT1)	Slc22a1 Lx1 Oct1	Mus musculus (Mouse)	556	S22A1	mito, lysate
O08997	ATOX1_MOUSE	reviewed	Copper transport protein ATOX1 (Metal transport protein ATX1)	Atox1	Mus musculus (Mouse)	68	ATOX1	mito, lysate
O09012	PEX5_MOUSE	reviewed	Peroxisomal targeting signal 1 receptor (PTS1 receptor) (PTS1R) (PTS1-BP) (PXR1P) (Peroxin-5) (Peroxisomal C-terminal targeting signal import receptor) (Peroxisome receptor 1)	Pex5 Pxr1	Mus musculus (Mouse)	639	PEX5	mito, lysate
O09061	PSB1_MOUSE	reviewed	Proteasome subunit beta type-1 (EC 3.4.25.1) (Macropain subunit C5) (Multicatalytic endopeptidase complex subunit C5) (Proteasome component C5) (Proteasome gamma chain)	Psmb1	Mus musculus (Mouse)	240	PSB1	mito, lysate
O09111	NDUBB_MOUSE	reviewed	NADH dehydrogenase [ubiquinone] 1 beta subcomplex subunit 11, mitochondrial (Complex I-ESSS) (CI-ESSS) (NADH-ubiquinone oxidoreductase ESSS subunit) (Neuronal protein 15.6) (Np15.6) (p15.6)	Ndufb11 Np15	Mus musculus (Mouse)	151	NDUBB	mito, lysate
O09117	SYPL1_MOUSE	reviewed	Synaptophysin-like protein 1 (Pantophysin)	Sypl1 Pphn Sypl	Mus musculus (Mouse)	261	SYPL1	mito, lysate
O09131	GSTO1_MOUSE	reviewed	Glutathione S-transferase omega-1 (GSTO-1) (EC 2.5.1.18) (Glutathione S-transferase omega 1-1) (GSTO 1-1) (Glutathione-dependent dehydroascorbate reductase) (EC 1.8.5.1) (Monomethylarsonic acid reductase) (MMA(V) reductase) (EC 1.20.4.2) (S-(Phenacyl)glutathione reductase) (SPG-R) (p28)	Gsto1 Gstx Gtsttl	Mus musculus (Mouse)	240	GSTO1	mito, lysate
O09167	RL21_MOUSE	reviewed	60S ribosomal protein L21	Rpl21	Mus musculus (Mouse)	160	RL21	mito, lysate
O09172	GSH0_MOUSE	reviewed	Glutamate--cysteine ligase regulatory subunit (GCS light chain) (Gamma-ECS regulatory subunit) (Gamma-glutamylcysteine synthetase regulatory subunit) (Glutamate--cysteine ligase modifier subunit)	Gclm Glclr	Mus musculus (Mouse)	274	GSH0	mito, lysate
O09173	HGD_MOUSE	reviewed	Homogentisate 1,2-dioxygenase (EC 1.13.11.5) (Homogentisate oxygenase) (Homogentisic acid oxidase) (Homogentisicase)	Hgd Aku Hgo	Mus musculus (Mouse)	445	HGD	mito, lysate
O09174	AMACR_MOUSE	reviewed	Alpha-methylacyl-CoA racemase (EC 5.1.99.4) (2-methylacyl-CoA racemase)	Amacr Macr1	Mus musculus (Mouse)	381	AMACR	mito, lysate
O35114	SCRB2_MOUSE	reviewed	Lysosome membrane protein 2 (85 kDa lysosomal membrane sialoglycoprotein) (LGP85) (Lysosome membrane protein II) (LIMP II) (Scavenger receptor class B member 2)	Scarb2	Mus musculus (Mouse)	478	SCRB2	mito, lysate
O35129	PHB2_MOUSE	reviewed	Prohibitin-2 (B-cell receptor-associated protein BAP37) (Repressor of estrogen receptor activity)	Phb2 Bap Bcap37 Rea	Mus musculus (Mouse)	299	PHB2	mito, lysate
O35143	ATIF1_MOUSE	reviewed	ATPase inhibitor, mitochondrial (ATP synthase F1 subunit epsilon) (Inhibitor of F(1)F(o)-ATPase) (IF(1)) (IF1)	ATP5IF1 Atpi Atpif1 If1	Mus musculus (Mouse)	106	ATIF1	mito, lysate
O35215	DOPD_MOUSE	reviewed	D-dopachrome decarboxylase (EC 4.1.1.84) (D-dopachrome tautomerase)	Ddt	Mus musculus (Mouse)	118	DOPD	mito, lysate
O35226	PSMD4_MOUSE	reviewed	26S proteasome non-ATPase regulatory subunit 4 (26S proteasome regulatory subunit RPN10) (26S proteasome regulatory subunit S5A) (Multiubiquitin chain-binding protein)	Psmd4 Mcb1	Mus musculus (Mouse)	376	PSMD4	mito, lysate
O35309	NMI_MOUSE	reviewed	N-myc-interactor (Nmi) (N-myc and STAT interactor)	Nmi	Mus musculus (Mouse)	314	NMI	mito, lysate
O35344	IMA4_MOUSE	reviewed	Importin subunit alpha-4 (Importin alpha Q2) (Qip2) (Karyopherin subunit alpha-3)	Kpna3 Qip2	Mus musculus (Mouse)	521	IMA4	mito, lysate
O35386	PAHX_MOUSE	reviewed	Phytanoyl-CoA dioxygenase, peroxisomal (EC 1.14.11.18) (Lupus nephritis-associated peptide 1) (Phytanic acid oxidase) (Phytanoyl-CoA alpha-hydroxylase) (PhyH)	Phyh Ln1 Lnap1 Pahx	Mus musculus (Mouse)	338	PAHX	mito, lysate
O35423	SPYA_MOUSE	reviewed	Serine--pyruvate aminotransferase, mitochondrial (SPT) (EC 2.6.1.51) (Alanine--glyoxylate aminotransferase) (AGT) (EC 2.6.1.44)	Agxt Agxt1	Mus musculus (Mouse)	414	SPYA	mito, lysate
O35459	ECH1_MOUSE	reviewed	Delta(3,5)-Delta(2,4)-dienoyl-CoA isomerase, mitochondrial (EC 5.3.3.-)	Ech1	Mus musculus (Mouse)	327	ECH1	mito, lysate
O35465	FKBP8_MOUSE	reviewed	Peptidyl-prolyl cis-trans isomerase FKBP8 (PPIase FKBP8) (EC 5.2.1.8) (38 kDa FK506-binding protein) (38 kDa FKBP) (FKBP-38) (mFKBP38) (FK506-binding protein 8) (FKBP-8) (FKBPR38) (Rotamase)	Fkbp8 Fkbp38 Sam11	Mus musculus (Mouse)	402	FKBP8	mito, lysate
O35488	S27A2_MOUSE	reviewed	Very long-chain acyl-CoA synthetase (VLACS) (VLCS) (EC 6.2.1.-) (Fatty acid transport protein 2) (FATP-2) (Fatty-acid-coenzyme A ligase, very long-chain 1) (Long-chain-fatty-acid--CoA ligase) (EC 6.2.1.3) (Solute carrier family 27 member 2) (THCA-CoA ligase) (Very long-chain-fatty-acid-CoA ligase)	Slc27a2 Acsvl1 Facvl1 Fatp2 Vlacs Vlcs	Mus musculus (Mouse)	620	S27A2	mito, lysate
O35490	BHMT1_MOUSE	reviewed	Betaine--homocysteine S-methyltransferase 1 (EC 2.1.1.5)	Bhmt	Mus musculus (Mouse)	407	BHMT1	mito, lysate
O35593	PSDE_MOUSE	reviewed	26S proteasome non-ATPase regulatory subunit 14 (EC 3.4.19.-) (26S proteasome regulatory subunit RPN11) (MAD1)	Psmd14 Pad1	Mus musculus (Mouse)	310	PSDE	mito, lysate
O35609	SCAM3_MOUSE	reviewed	Secretory carrier-associated membrane protein 3 (Secretory carrier membrane protein 3)	Scamp3	Mus musculus (Mouse)	349	SCAM3	mito, lysate
O35643	AP1B1_MOUSE	reviewed	AP-1 complex subunit beta-1 (Adaptor protein complex AP-1 subunit beta-1) (Adaptor-related protein complex 1 subunit beta-1) (Beta-1-adaptin) (Beta-adaptin 1) (Clathrin assembly protein complex 1 beta large chain) (Golgi adaptor HA1/AP1 adaptin beta subunit)	Ap1b1 Adtb1	Mus musculus (Mouse)	943	AP1B1	mito, lysate
O35658	C1QBP_MOUSE	reviewed	Complement component 1 Q subcomponent-binding protein, mitochondrial (GC1q-R protein) (Glycoprotein gC1qBP) (C1qBP)	C1qbp Gc1qbp	Mus musculus (Mouse)	278	C1QBP	mito, lysate
O35660	GSTM6_MOUSE	reviewed	Glutathione S-transferase Mu 6 (EC 2.5.1.18) (GST class-mu 6) (Glutathione-S-transferase class M5)	Gstm6 Gstm5	Mus musculus (Mouse)	218	GSTM6	mito, lysate
O35678	MGLL_MOUSE	reviewed	Monoglyceride lipase (MGL) (EC 3.1.1.23) (Monoacylglycerol lipase) (MAGL)	Mgll	Mus musculus (Mouse)	303	MGLL	mito, lysate
O35728	CP4AE_MOUSE	reviewed	Cytochrome P450 4A14 (CYPIVA14) (Cytochrome P450-LA-omega 3) (Lauric acid omega-hydroxylase 3) (Long-chain fatty acid omega-monooxygenase) (EC 1.14.14.80)	Cyp4a14	Mus musculus (Mouse)	507	CP4AE	mito, lysate
O35744	CHIL3_MOUSE	reviewed	Chitinase-like protein 3 (EC 3.2.1.52) (Beta-N-acetylhexosaminidase Ym1) (Chitinase-3-like protein 3) (ECF-L) (Eosinophil chemotactic cytokine) (Secreted protein Ym1)	Chil3 Chi3l3 Ym1	Mus musculus (Mouse)	398	CHIL3	mito, lysate
O35857	TIM44_MOUSE	reviewed	Mitochondrial import inner membrane translocase subunit TIM44	Timm44 Mimt44 Tim44	Mus musculus (Mouse)	452	TIM44	mito, lysate
O35887	CALU_MOUSE	reviewed	Calumenin (Crocalbin)	Calu	Mus musculus (Mouse)	315	CALU	mito, lysate
O35945	AL1A7_MOUSE	reviewed	Aldehyde dehydrogenase, cytosolic 1 (EC 1.2.1.3) (ALDH class 1) (ALDH-E1) (ALHDII) (Aldehyde dehydrogenase family 1 member A7) (Aldehyde dehydrogenase phenobarbital-inducible)	Aldh1a7 Aldh-pb	Mus musculus (Mouse)	501	AL1A7	mito, lysate
O35969	GAMT_MOUSE	reviewed	Guanidinoacetate N-methyltransferase (EC 2.1.1.2)	Gamt	Mus musculus (Mouse)	236	GAMT	mito, lysate
O54734	OST48_MOUSE	reviewed	Dolichyl-diphosphooligosaccharide--protein glycosyltransferase 48 kDa subunit (DDOST 48 kDa subunit) (Oligosaccharyl transferase 48 kDa subunit)	Ddost	Mus musculus (Mouse)	441	OST48	mito, lysate
O54749	CP2J5_MOUSE	reviewed	Cytochrome P450 2J5 (EC 1.14.14.1) (Arachidonic acid epoxygenase) (CYPIIJ5)	Cyp2j5	Mus musculus (Mouse)	501	CP2J5	mito, lysate
O54754	AOXA_MOUSE	reviewed	Aldehyde oxidase 1 (EC 1.2.3.1) (Azaheterocycle hydroxylase 1) (EC 1.17.3.-) (Retinal oxidase)	Aox1 Ao Ro	Mus musculus (Mouse)	1333	AOXA	mito, lysate
O55022	PGRC1_MOUSE	reviewed	Membrane-associated progesterone receptor component 1 (mPR)	Pgrmc1 Pgrmc	Mus musculus (Mouse)	195	PGRC1	mito, lysate
O55023	IMPA1_MOUSE	reviewed	Inositol monophosphatase 1 (IMP 1) (IMPase 1) (EC 3.1.3.25) (D-galactose 1-phosphate phosphatase) (EC 3.1.3.94) (Inositol-1(or 4)-monophosphatase 1) (Lithium-sensitive myo-inositol monophosphatase A1)	Impa1	Mus musculus (Mouse)	277	IMPA1	mito, lysate
O55029	COPB2_MOUSE	reviewed	Coatomer subunit beta' (Beta'-coat protein) (Beta'-COP) (p102)	Copb2	Mus musculus (Mouse)	905	COPB2	mito, lysate
O55060	TPMT_MOUSE	reviewed	Thiopurine S-methyltransferase (EC 2.1.1.67) (Thiopurine methyltransferase)	Tpmt	Mus musculus (Mouse)	240	TPMT	mito, lysate
O55125	NIPS1_MOUSE	reviewed	Protein NipSnap homolog 1 (NipSnap1)	Nipsnap1	Mus musculus (Mouse)	284	NIPS1	mito, lysate
O55131	SEPT7_MOUSE	reviewed	Septin-7 (CDC10 protein homolog)	Sept7 Cdc10	Mus musculus (Mouse)	436	43350	mito, lysate
O55135	IF6_MOUSE	reviewed	Eukaryotic translation initiation factor 6 (eIF-6) (B4 integrin interactor) (CAB) (p27(BBP))	Eif6 Itgb4bp	Mus musculus (Mouse)	245	IF6	mito, lysate
O55142	RL35A_MOUSE	reviewed	60S ribosomal protein L35a	Rpl35a	Mus musculus (Mouse)	110	RL35A	mito, lysate
O55143	AT2A2_MOUSE	reviewed	Sarcoplasmic/endoplasmic reticulum calcium ATPase 2 (SERCA2) (SR Ca(2+)-ATPase 2) (EC 3.6.3.8) (Calcium pump 2) (Calcium-transporting ATPase sarcoplasmic reticulum type, slow twitch skeletal muscle isoform) (Endoplasmic reticulum class 1/2 Ca(2+) ATPase)	Atp2a2	Mus musculus (Mouse)	1044	AT2A2	mito, lysate
O55222	ILK_MOUSE	reviewed	Integrin-linked protein kinase (EC 2.7.11.1)	Ilk	Mus musculus (Mouse)	452	ILK	mito, lysate
O55234	PSB5_MOUSE	reviewed	Proteasome subunit beta type-5 (EC 3.4.25.1) (Macropain epsilon chain) (Multicatalytic endopeptidase complex epsilon chain) (Proteasome chain 6) (Proteasome epsilon chain) (Proteasome subunit X)	Psmb5	Mus musculus (Mouse)	264	PSB5	mito, lysate
O70133	DHX9_MOUSE	reviewed	ATP-dependent RNA helicase A (EC 3.6.4.13) (DEAH box protein 9) (mHEL-5) (Nuclear DNA helicase II) (NDH II) (RNA helicase A) (RHA)	Dhx9 Ddx9	Mus musculus (Mouse)	1380	DHX9	mito, lysate
O70194	EIF3D_MOUSE	reviewed	Eukaryotic translation initiation factor 3 subunit D (eIF3d) (Eukaryotic translation initiation factor 3 subunit 7) (eIF-3-zeta) (eIF3 p66)	Eif3d Eif3s7	Mus musculus (Mouse)	548	EIF3D	mito, lysate
O70251	EF1B_MOUSE	reviewed	Elongation factor 1-beta (EF-1-beta)	Eef1b Eef1b2	Mus musculus (Mouse)	225	EF1B	mito, lysate
O70252	HMOX2_MOUSE	reviewed	Heme oxygenase 2 (HO-2) (EC 1.14.14.18)	Hmox2	Mus musculus (Mouse)	315	HMOX2	mito, lysate
O70310	NMT1_MOUSE	reviewed	Glycylpeptide N-tetradecanoyltransferase 1 (EC 2.3.1.97) (Myristoyl-CoA:protein N-myristoyltransferase 1) (NMT 1) (Type I N-myristoyltransferase) (Peptide N-myristoyltransferase 1)	Nmt1	Mus musculus (Mouse)	496	NMT1	mito, lysate
O70325	GPX4_MOUSE	reviewed	Phospholipid hydroperoxide glutathione peroxidase (PHGPx) (EC 1.11.1.12) (Glutathione peroxidase 4) (GPx-4) (GSHPx-4)	Gpx4	Mus musculus (Mouse)	197	GPX4	mito, lysate
O70378	EMC8_MOUSE	reviewed	ER membrane protein complex subunit 8 (Neighbor of COX4)	Emc8 Cox4al Cox4nb Noc4	Mus musculus (Mouse)	207	EMC8	mito, lysate
O70400	PDLI1_MOUSE	reviewed	PDZ and LIM domain protein 1 (C-terminal LIM domain protein 1) (Elfin) (LIM domain protein CLP-36)	Pdlim1 Clim1	Mus musculus (Mouse)	327	PDLI1	mito, lysate
O70435	PSA3_MOUSE	reviewed	Proteasome subunit alpha type-3 (EC 3.4.25.1) (Macropain subunit C8) (Multicatalytic endopeptidase complex subunit C8) (Proteasome component C8) (Proteasome subunit K)	Psma3	Mus musculus (Mouse)	255	PSA3	mito, lysate
O70475	UGDH_MOUSE	reviewed	UDP-glucose 6-dehydrogenase (UDP-Glc dehydrogenase) (UDP-GlcDH) (UDPGDH) (EC 1.1.1.22)	Ugdh	Mus musculus (Mouse)	493	UGDH	mito, lysate
O70492	SNX3_MOUSE	reviewed	Sorting nexin-3 (SDP3 protein)	Snx3	Mus musculus (Mouse)	162	SNX3	mito, lysate
O70503	DHB12_MOUSE	reviewed	Very-long-chain 3-oxoacyl-CoA reductase (EC 1.1.1.330) (17-beta-hydroxysteroid dehydrogenase 12) (17-beta-HSD 12) (3-ketoacyl-CoA reductase) (KAR) (Estradiol 17-beta-dehydrogenase 12) (EC 1.1.1.62) (KIK-I)	Hsd17b12 Kik1	Mus musculus (Mouse)	312	DHB12	mito, lysate
O70570	PIGR_MOUSE	reviewed	Polymeric immunoglobulin receptor (PIgR) (Poly-Ig receptor) [Cleaved into: Secretory component]	Pigr	Mus musculus (Mouse)	771	PIGR	mito, lysate
O88342	WDR1_MOUSE	reviewed	WD repeat-containing protein 1 (Actin-interacting protein 1) (AIP1)	Wdr1	Mus musculus (Mouse)	606	WDR1	mito, lysate
O88428	PAPS2_MOUSE	reviewed	Bifunctional 3'-phosphoadenosine 5'-phosphosulfate synthase 2 (PAPS synthase 2) (PAPSS 2) (Sulfurylase kinase 2) (SK 2) (SK2) [Includes: Sulfate adenylyltransferase (EC 2.7.7.4) (ATP-sulfurylase) (Sulfate adenylate transferase) (SAT); Adenylyl-sulfate kinase (EC 2.7.1.25) (3'-phosphoadenosine-5'-phosphosulfate synthase) (APS kinase) (Adenosine-5'-phosphosulfate 3'-phosphotransferase) (Adenylylsul…	Papss2 Atpsk2	Mus musculus (Mouse)	621	PAPS2	mito, lysate
O88451	RDH7_MOUSE	reviewed	Retinol dehydrogenase 7 (EC 1.1.1.105) (Cis-retinol/3alpha-hydroxysterol short-chain dehydrogenase isozyme 2) (Cis-retinol/androgen dehydrogenase type 2) (CRAD-2)	Rdh7 Crad2	Mus musculus (Mouse)	316	RDH7	mito, lysate
O88455	DHCR7_MOUSE	reviewed	7-dehydrocholesterol reductase (7-DHC reductase) (EC 1.3.1.21) (Sterol Delta(7)-reductase)	Dhcr7	Mus musculus (Mouse)	471	DHCR7	mito, lysate
O88531	PPT1_MOUSE	reviewed	Palmitoyl-protein thioesterase 1 (PPT-1) (EC 3.1.2.22) (Palmitoyl-protein hydrolase 1)	Ppt1 Cln1 Ppt	Mus musculus (Mouse)	306	PPT1	mito, lysate
O88569	ROA2_MOUSE	reviewed	Heterogeneous nuclear ribonucleoproteins A2/B1 (hnRNP A2/B1)	Hnrnpa2b1 Hnrpa2b1	Mus musculus (Mouse)	353	ROA2	mito, lysate
O88587	COMT_MOUSE	reviewed	Catechol O-methyltransferase (EC 2.1.1.6)	Comt Comt1	Mus musculus (Mouse)	265	COMT	mito, lysate
O88668	CREG1_MOUSE	reviewed	Protein CREG1 (Cellular repressor of E1A-stimulated genes 1)	Creg1 Creg	Mus musculus (Mouse)	220	CREG1	mito, lysate
O88685	PRS6A_MOUSE	reviewed	26S proteasome regulatory subunit 6A (26S proteasome AAA-ATPase subunit RPT5) (Proteasome 26S subunit ATPase 3) (Tat-binding protein 1) (TBP-1)	Psmc3 Tbp1	Mus musculus (Mouse)	442	PRS6A	mito, lysate
O88696	CLPP_MOUSE	reviewed	ATP-dependent Clp protease proteolytic subunit, mitochondrial (EC 3.4.21.92) (Endopeptidase Clp)	Clpp	Mus musculus (Mouse)	272	CLPP	mito, lysate
O88736	DHB7_MOUSE	reviewed	3-keto-steroid reductase (EC 1.1.1.270) (17-beta-hydroxysteroid dehydrogenase 7) (17-beta-HSD 7) (Estradiol 17-beta-dehydrogenase 7) (EC 1.1.1.62)	Hsd17b7	Mus musculus (Mouse)	334	DHB7	mito, lysate
O88792	JAM1_MOUSE	reviewed	Junctional adhesion molecule A (JAM-A) (Junctional adhesion molecule 1) (JAM-1) (CD antigen CD321)	F11r Jam1 Jcam Jcam1	Mus musculus (Mouse)	300	JAM1	mito, lysate
O88833	CP4AA_MOUSE	reviewed	Cytochrome P450 4A10 (CYPIVA10) (Cytochrome P450-LA-omega 1) (Cytochrome P452) (Lauric acid omega-hydroxylase) (Long-chain fatty acid omega-monooxygenase) (EC 1.14.14.80)	Cyp4a10 Cyp4a-10	Mus musculus (Mouse)	509	CP4AA	mito, lysate
O88844	IDHC_MOUSE	reviewed	Isocitrate dehydrogenase [NADP] cytoplasmic (IDH) (EC 1.1.1.42) (Cytosolic NADP-isocitrate dehydrogenase) (IDP) (NADP(+)-specific ICDH) (Oxalosuccinate decarboxylase)	Idh1	Mus musculus (Mouse)	414	IDHC	mito, lysate
O88908	SOAT2_MOUSE	reviewed	Sterol O-acyltransferase 2 (EC 2.3.1.26) (Acyl-coenzyme A:cholesterol acyltransferase 2) (ACAT-2) (Cholesterol acyltransferase 2)	Soat2 Acact-2 Acat2	Mus musculus (Mouse)	525	SOAT2	mito, lysate
O88962	CP8B1_MOUSE	reviewed	7-alpha-hydroxycholest-4-en-3-one 12-alpha-hydroxylase (EC 1.14.18.8) (7-alpha-hydroxy-4-cholesten-3-one 12-alpha-hydroxylase) (CYPVIIIB1) (Cytochrome P450 8B1) (Sterol 12-alpha-hydroxylase)	Cyp8b1 Cyp12	Mus musculus (Mouse)	500	CP8B1	mito, lysate
O88986	KBL_MOUSE	reviewed	2-amino-3-ketobutyrate coenzyme A ligase, mitochondrial (AKB ligase) (EC 2.3.1.29) (Aminoacetone synthase) (Glycine acetyltransferase)	Gcat Kbl	Mus musculus (Mouse)	416	KBL	mito, lysate
O89017	LGMN_MOUSE	reviewed	Legumain (EC 3.4.22.34) (Asparaginyl endopeptidase) (Protease, cysteine 1)	Lgmn Prsc1	Mus musculus (Mouse)	435	LGMN	mito, lysate
O89023	TPP1_MOUSE	reviewed	Tripeptidyl-peptidase 1 (TPP-1) (EC 3.4.14.9) (Lysosomal pepstatin-insensitive protease) (LPIC) (Tripeptidyl aminopeptidase) (Tripeptidyl-peptidase I) (TPP-I)	Tpp1 Cln2	Mus musculus (Mouse)	562	TPP1	mito, lysate
O89053	COR1A_MOUSE	reviewed	Coronin-1A (Coronin-like protein A) (Clipin-A) (Coronin-like protein p57) (Tryptophan aspartate-containing coat protein) (TACO)	Coro1a Coro1	Mus musculus (Mouse)	461	COR1A	mito, lysate
P00186	CP1A2_MOUSE	reviewed	Cytochrome P450 1A2 (EC 1.14.14.1) (CYPIA2) (Cholesterol 25-hydroxylase) (Cytochrome P450-P2) (Cytochrome P450-P3)	Cyp1a2 Cyp1a-2	Mus musculus (Mouse)	513	CP1A2	mito, lysate
P00329	ADH1_MOUSE	reviewed	Alcohol dehydrogenase 1 (EC 1.1.1.1) (ADH-A2) (Alcohol dehydrogenase A subunit)	Adh1 Adh-1	Mus musculus (Mouse)	375	ADH1	mito, lysate
P00405	COX2_MOUSE	reviewed	Cytochrome c oxidase subunit 2 (Cytochrome c oxidase polypeptide II)	Mtco2 COII COX2 mt-Co2	Mus musculus (Mouse)	227	COX2	mito, lysate
P00493	HPRT_MOUSE	reviewed	Hypoxanthine-guanine phosphoribosyltransferase (HGPRT) (HGPRTase) (EC 2.4.2.8) (HPRT B)	Hprt1 Hprt	Mus musculus (Mouse)	218	HPRT	mito, lysate
P00920	CAH2_MOUSE	reviewed	Carbonic anhydrase 2 (EC 4.2.1.1) (Carbonate dehydratase II) (Carbonic anhydrase II) (CA-II)	Ca2 Car2	Mus musculus (Mouse)	260	CAH2	mito, lysate
P01027	CO3_MOUSE	reviewed	Complement C3 (HSE-MSF) [Cleaved into: Complement C3 beta chain; C3-beta-c (C3bc); Complement C3 alpha chain; C3a anaphylatoxin; Acylation stimulating protein (ASP) (C3adesArg); Complement C3b alpha' chain; Complement C3c alpha' chain fragment 1; Complement C3dg fragment; Complement C3g fragment; Complement C3d fragment; Complement C3f fragment; Complement C3c alpha' chain fragment 2]	C3	Mus musculus (Mouse)	1663	CO3	mito, lysate
P01029	CO4B_MOUSE	reviewed	Complement C4-B [Cleaved into: Complement C4 beta chain; Complement C4 alpha chain; C4a anaphylatoxin; Complement C4 gamma chain]	C4b C4	Mus musculus (Mouse)	1738	CO4B	mito, lysate
P01592	IGJ_MOUSE	reviewed	Immunoglobulin J chain	Jchain Igj	Mus musculus (Mouse)	159	IGJ	mito, lysate
P01837	IGKC_MOUSE	reviewed	Immunoglobulin kappa constant (Ig kappa chain C region MOPC 21)	Nubp2	Mus musculus (Mouse)	107	IGKC	mito, lysate
P01867	IGG2B_MOUSE	reviewed	Ig gamma-2B chain C region	Gyg1 Gyg	Mus musculus (Mouse)	404	IGG2B	mito, lysate
P01872	IGHM_MOUSE	reviewed	Immunoglobulin heavy constant mu [Cleaved into: Mu' chain (55 kDa mu' chain)]	Arpc1a Sid329	Mus musculus (Mouse)	454	IGHM	mito, lysate
P01887	B2MG_MOUSE	reviewed	Beta-2-microglobulin	Mta2 Mta1l1	Mus musculus (Mouse)	119	B2MG	mito, lysate
P01898	HA10_MOUSE	reviewed	H-2 class I histocompatibility antigen, Q10 alpha chain	Sae1 Aos1 Sua1 Ubl1a1 Uble1a	Mus musculus (Mouse)	325	HA10	mito, lysate
P01899	HA11_MOUSE	reviewed	H-2 class I histocompatibility antigen, D-B alpha chain (H-2D(B))	Cul1	Mus musculus (Mouse)	362	HA11	mito, lysate
P01901	HA1B_MOUSE	reviewed	H-2 class I histocompatibility antigen, K-B alpha chain (H-2K(B))	Uchl5 Uch37	Mus musculus (Mouse)	369	HA1B	mito, lysate
P01942	HBA_MOUSE	reviewed	Hemoglobin subunit alpha (Alpha-globin) (Hemoglobin alpha chain)	Ilf3	Mus musculus (Mouse)	142	HBA	mito, lysate
P02088	HBB1_MOUSE	reviewed	Hemoglobin subunit beta-1 (Beta-1-globin) (Hemoglobin beta-1 chain) (Hemoglobin beta-major chain)	Itpr2 Itpr5	Mus musculus (Mouse)	147	HBB1	mito, lysate
P02535	K1C10_MOUSE	reviewed	Keratin, type I cytoskeletal 10 (56 kDa cytokeratin) (Cytokeratin-10) (CK-10) (Keratin, type I cytoskeletal 59 kDa) (Keratin-10) (K10)	Lims1 Pinch1	Mus musculus (Mouse)	570	K1C10	mito, lysate
P02798	MT2_MOUSE	reviewed	Metallothionein-2 (MT-2) (Metallothionein-II) (MT-II)	Rer1	Mus musculus (Mouse)	61	MT2	mito, lysate
P02802	MT1_MOUSE	reviewed	Metallothionein-1 (MT-1) (Metallothionein-I) (MT-I)	Itpr1 Insp3r Pcd6 Pcp1	Mus musculus (Mouse)	61	MT1	mito, lysate
P03888	NU1M_MOUSE	reviewed	NADH-ubiquinone oxidoreductase chain 1 (EC 7.1.1.2) (NADH dehydrogenase subunit 1)	Ccny Cfp1	Mus musculus (Mouse)	318	NU1M	mito, lysate
P03930	ATP8_MOUSE	reviewed	ATP synthase protein 8 (A6L) (F-ATPase subunit 8)	Srp19	Mus musculus (Mouse)	67	ATP8	mito, lysate
P03987	IGHG3_MOUSE	reviewed	Ig gamma-3 chain C region	Serhl	Mus musculus (Mouse)	398	IGHG3	mito, lysate
P04104	K2C1_MOUSE	reviewed	Keratin, type II cytoskeletal 1 (67 kDa cytokeratin) (Cytokeratin-1) (CK-1) (Keratin-1) (K1) (Type-II keratin Kb1)	Aspg	Mus musculus (Mouse)	637	K2C1	mito, lysate
P04117	FABP4_MOUSE	reviewed	Fatty acid-binding protein, adipocyte (3T3-L1 lipid-binding protein) (Adipocyte lipid-binding protein) (ALBP) (Adipocyte-type fatty acid-binding protein) (A-FABP) (AFABP) (Fatty acid-binding protein 4) (Myelin P2 protein homolog) (P15) (P2 adipocyte protein) (Protein 422)	Osbpl9 Orp9	Mus musculus (Mouse)	132	FABP4	mito, lysate
P04186	CFAB_MOUSE	reviewed	Complement factor B (EC 3.4.21.47) (C3/C5 convertase) [Cleaved into: Complement factor B Ba fragment; Complement factor B Bb fragment]	Prdm16 Kiaa1675 Mel1	Mus musculus (Mouse)	761	CFAB	mito, lysate
P04919	B3AT_MOUSE	reviewed	Band 3 anion transport protein (Anion exchange protein 1) (AE 1) (Anion exchanger 1) (MEB3) (Solute carrier family 4 member 1) (CD antigen CD233)	Ddi2	Mus musculus (Mouse)	929	B3AT	mito, lysate
P04939	MUP3_MOUSE	reviewed	Major urinary protein 3 (MUP 3) (Non-group 1/group 2 MUP15)	Fggy	Mus musculus (Mouse)	184	MUP3	mito, lysate
P05064	ALDOA_MOUSE	reviewed	Fructose-bisphosphate aldolase A (EC 4.1.2.13) (Aldolase 1) (Muscle-type aldolase)	Agmat	Mus musculus (Mouse)	364	ALDOA	mito, lysate
P05201	AATC_MOUSE	reviewed	Aspartate aminotransferase, cytoplasmic (cAspAT) (EC 2.6.1.1) (EC 2.6.1.3) (Cysteine aminotransferase, cytoplasmic) (Cysteine transaminase, cytoplasmic) (cCAT) (Glutamate oxaloacetate transaminase 1) (Transaminase A)	Dhtkd1 Kiaa1630	Mus musculus (Mouse)	413	AATC	mito, lysate
P05202	AATM_MOUSE	reviewed	Aspartate aminotransferase, mitochondrial (mAspAT) (EC 2.6.1.1) (EC 2.6.1.7) (Fatty acid-binding protein) (FABP-1) (Glutamate oxaloacetate transaminase 2) (Kynurenine aminotransferase 4) (Kynurenine aminotransferase IV) (Kynurenine--oxoglutarate transaminase 4) (Kynurenine--oxoglutarate transaminase IV) (Plasma membrane-associated fatty acid-binding protein) (FABPpm) (Transaminase A)	Mocs3 Uba4	Mus musculus (Mouse)	430	AATM	mito, lysate
P05784	K1C18_MOUSE	reviewed	Keratin, type I cytoskeletal 18 (Cytokeratin endo B) (Keratin D) (Cytokeratin-18) (CK-18) (Keratin-18) (K18)	Ttc38	Mus musculus (Mouse)	423	K1C18	mito, lysate
P06151	LDHA_MOUSE	reviewed	L-lactate dehydrogenase A chain (LDH-A) (EC 1.1.1.27) (LDH muscle subunit) (LDH-M)	Dpy19l1	Mus musculus (Mouse)	332	LDHA	mito, lysate
P06684	CO5_MOUSE	reviewed	Complement C5 (Hemolytic complement) [Cleaved into: Complement C5 beta chain; Complement C5 alpha chain; C5a anaphylatoxin; Complement C5 alpha' chain]	Itih4	Mus musculus (Mouse)	1680	CO5	mito, lysate
P06728	APOA4_MOUSE	reviewed	Apolipoprotein A-IV (Apo-AIV) (ApoA-IV) (Apolipoprotein A4)	Cisd3 Mel-13 Mel13	Mus musculus (Mouse)	395	APOA4	mito, lysate
P06745	G6PI_MOUSE	reviewed	Glucose-6-phosphate isomerase (GPI) (EC 5.3.1.9) (Autocrine motility factor) (AMF) (Neuroleukin) (NLK) (Phosphoglucose isomerase) (PGI) (Phosphohexose isomerase) (PHI)	Cad	Mus musculus (Mouse)	558	G6PI	mito, lysate
P06801	MAOX_MOUSE	reviewed	NADP-dependent malic enzyme (NADP-ME) (EC 1.1.1.40) (Malic enzyme 1)	Abcc3 Cmoat2 Mrp3	Mus musculus (Mouse)	572	MAOX	mito, lysate
P06909	CFAH_MOUSE	reviewed	Complement factor H (Protein beta-1-H)	Rbm25	Mus musculus (Mouse)	1234	CFAH	mito, lysate
P07309	TTHY_MOUSE	reviewed	Transthyretin (Prealbumin)	Mup17 Mup15	Mus musculus (Mouse)	147	TTHY	mito, lysate
P07356	ANXA2_MOUSE	reviewed	Annexin A2 (Annexin II) (Annexin-2) (Calpactin I heavy chain) (Calpactin-1 heavy chain) (Chromobindin-8) (Lipocortin II) (Placental anticoagulant protein IV) (PAP-IV) (Protein I) (p36)	Xpnpep3	Mus musculus (Mouse)	339	ANXA2	mito, lysate
P07724	ALBU_MOUSE	reviewed	Serum albumin	Osbpl8 Kiaa1451 Orp8	Mus musculus (Mouse)	608	ALBU	mito, lysate
P07759	SPA3K_MOUSE	reviewed	Serine protease inhibitor A3K (Serpin A3K) (Contrapsin) (SPI-2)	Gimd1 Gm5549	Mus musculus (Mouse)	418	SPA3K	mito, lysate
P07901	HS90A_MOUSE	reviewed	Heat shock protein HSP 90-alpha (Heat shock 86 kDa) (HSP 86) (HSP86) (Tumor-specific transplantation 86 kDa antigen) (TSTA)	Pi4ka Pik4 Pik4ca	Mus musculus (Mouse)	733	HS90A	mito, lysate
P08003	PDIA4_MOUSE	reviewed	Protein disulfide-isomerase A4 (EC 5.3.4.1) (Endoplasmic reticulum resident protein 72) (ER protein 72) (ERp-72) (ERp72)	Apob	Mus musculus (Mouse)	638	PDIA4	mito, lysate
P08113	ENPL_MOUSE	reviewed	Endoplasmin (94 kDa glucose-regulated protein) (GRP-94) (Endoplasmic reticulum resident protein 99) (ERp99) (Heat shock protein 90 kDa beta member 1) (Polymorphic tumor rejection antigen 1) (Tumor rejection antigen gp96)	Capn2	Mus musculus (Mouse)	802	ENPL	mito, lysate
P08226	APOE_MOUSE	reviewed	Apolipoprotein E (Apo-E)	Dpysl2 Crmp2 Ulip2	Mus musculus (Mouse)	311	APOE	mito, lysate
P08228	SODC_MOUSE	reviewed	Superoxide dismutase [Cu-Zn] (EC 1.15.1.1)	Lgals9	Mus musculus (Mouse)	154	SODC	mito, lysate
P08249	MDHM_MOUSE	reviewed	Malate dehydrogenase, mitochondrial (EC 1.1.1.37)	Clta	Mus musculus (Mouse)	338	MDHM	mito, lysate
P08607	C4BPA_MOUSE	reviewed	C4b-binding protein (C4bp)	Endog	Mus musculus (Mouse)	469	C4BPA	mito, lysate
P08752	GNAI2_MOUSE	reviewed	Guanine nucleotide-binding protein G(i) subunit alpha-2 (Adenylate cyclase-inhibiting G alpha protein)	Mttp Mtp	Mus musculus (Mouse)	355	GNAI2	mito, lysate
P09055	ITB1_MOUSE	reviewed	Integrin beta-1 (Fibronectin receptor subunit beta) (VLA-4 subunit beta) (CD antigen CD29)	Ngp	Mus musculus (Mouse)	798	ITB1	mito, lysate
P09103	PDIA1_MOUSE	reviewed	Protein disulfide-isomerase (PDI) (EC 5.3.4.1) (Cellular thyroid hormone-binding protein) (Endoplasmic reticulum resident protein 59) (ER protein 59) (ERp59) (Prolyl 4-hydroxylase subunit beta) (p55)	Slc10a1 Ntcp	Mus musculus (Mouse)	509	PDIA1	mito, lysate
P09405	NUCL_MOUSE	reviewed	Nucleolin (Protein C23)	Prdx6 Aop2 Ltw4 Prdx5	Mus musculus (Mouse)	707	NUCL	mito, lysate
P09411	PGK1_MOUSE	reviewed	Phosphoglycerate kinase 1 (EC 2.7.2.3)	Akap1 Akap	Mus musculus (Mouse)	417	PGK1	mito, lysate
P09671	SODM_MOUSE	reviewed	Superoxide dismutase [Mn], mitochondrial (EC 1.15.1.1)	Casp6	Mus musculus (Mouse)	222	SODM	mito, lysate
P09803	CADH1_MOUSE	reviewed	Cadherin-1 (ARC-1) (Epithelial cadherin) (E-cadherin) (Uvomorulin) (CD antigen CD324) [Cleaved into: E-Cad/CTF1; E-Cad/CTF2; E-Cad/CTF3]	Dld	Mus musculus (Mouse)	884	CADH1	mito, lysate
P09813	APOA2_MOUSE	reviewed	Apolipoprotein A-II (Apo-AII) (ApoA-II) (Apolipoprotein A2) [Cleaved into: Proapolipoprotein A-II (ProapoA-II)]	Hsd17b10 Erab Hadh2	Mus musculus (Mouse)	102	APOA2	mito, lysate
P10126	EF1A1_MOUSE	reviewed	Elongation factor 1-alpha 1 (EF-1-alpha-1) (Elongation factor Tu) (EF-Tu) (Eukaryotic elongation factor 1 A-1) (eEF1A-1)	Aip	Mus musculus (Mouse)	462	EF1A1	mito, lysate
P10518	HEM2_MOUSE	reviewed	Delta-aminolevulinic acid dehydratase (ALADH) (EC 4.2.1.24) (Porphobilinogen synthase)	Slc22a1 Lx1 Oct1	Mus musculus (Mouse)	330	HEM2	mito, lysate
P10605	CATB_MOUSE	reviewed	Cathepsin B (EC 3.4.22.1) (Cathepsin B1) [Cleaved into: Cathepsin B light chain; Cathepsin B heavy chain]	Atox1	Mus musculus (Mouse)	339	CATB	mito, lysate
P10630	IF4A2_MOUSE	reviewed	Eukaryotic initiation factor 4A-II (eIF-4A-II) (eIF4A-II) (EC 3.6.4.13) (ATP-dependent RNA helicase eIF4A-2)	Pex5 Pxr1	Mus musculus (Mouse)	407	IF4A2	mito, lysate
P10639	THIO_MOUSE	reviewed	Thioredoxin (Trx) (ATL-derived factor) (ADF)	Snap23 Sndt	Mus musculus (Mouse)	105	THIO	mito, lysate
P10649	GSTM1_MOUSE	reviewed	Glutathione S-transferase Mu 1 (EC 2.5.1.18) (GST 1-1) (GST class-mu 1) (Glutathione S-transferase GT8.7) (pmGT10)	Psmb1	Mus musculus (Mouse)	218	GSTM1	mito, lysate
P10922	H10_MOUSE	reviewed	Histone H1.0 (Histone H1') (Histone H1(0)) (MyD196) [Cleaved into: Histone H1.0, N-terminally processed]	Sypl1 Pphn Sypl	Mus musculus (Mouse)	194	H10	mito, lysate
P11031	TCP4_MOUSE	reviewed	Activated RNA polymerase II transcriptional coactivator p15 (Positive cofactor 4) (PC4) (SUB1 homolog) (Single-stranded DNA-binding protein p9) (p14)	Gsto1 Gstx Gtsttl	Mus musculus (Mouse)	127	TCP4	mito, lysate
P11276	FINC_MOUSE	reviewed	Fibronectin (FN) [Cleaved into: Anastellin]	Man2b1 Laman Man2b Manb	Mus musculus (Mouse)	2477	FINC	mito, lysate
P11352	GPX1_MOUSE	reviewed	Glutathione peroxidase 1 (GPx-1) (GSHPx-1) (EC 1.11.1.9) (Cellular glutathione peroxidase) (Selenium-dependent glutathione peroxidase 1)	Rpl21	Mus musculus (Mouse)	201	GPX1	mito, lysate
P11438	LAMP1_MOUSE	reviewed	Lysosome-associated membrane glycoprotein 1 (LAMP-1) (Lysosome-associated membrane protein 1) (120 kDa lysosomal membrane glycoprotein) (CD107 antigen-like family member A) (LGP-120) (Lysosomal membrane glycoprotein A) (LGP-A) (P2B) (CD antigen CD107a)	Gclm Glclr	Mus musculus (Mouse)	406	LAMP1	mito, lysate
P11499	HS90B_MOUSE	reviewed	Heat shock protein HSP 90-beta (Heat shock 84 kDa) (HSP 84) (HSP84) (Tumor-specific transplantation 84 kDa antigen) (TSTA)	Hgd Aku Hgo	Mus musculus (Mouse)	724	HS90B	mito, lysate
P11589	MUP2_MOUSE	reviewed	Major urinary protein 2 (MUP 2)	Amacr Macr1	Mus musculus (Mouse)	180	MUP2	mito, lysate
P11672	NGAL_MOUSE	reviewed	Neutrophil gelatinase-associated lipocalin (NGAL) (Lipocalin-2) (Oncogene 24p3) (24p3) (SV-40-induced 24p3 protein) (Siderocalin LCN2) (p25)	Scarb2	Mus musculus (Mouse)	200	NGAL	mito, lysate
P11679	K2C8_MOUSE	reviewed	Keratin, type II cytoskeletal 8 (Cytokeratin endo A) (Cytokeratin-8) (CK-8) (Keratin-8) (K8) (Type-II keratin Kb8)	Phb2 Bap Bcap37 Rea	Mus musculus (Mouse)	490	K2C8	mito, lysate
P11714	CP2D9_MOUSE	reviewed	Cytochrome P450 2D9 (EC 1.14.14.1) (CYPIID9) (Cytochrome P450-16-alpha) (Cytochrome P450CA) (Testosterone 16-alpha hydroxylase)	Atpif1 Atpi If1	Mus musculus (Mouse)	504	CP2D9	mito, lysate
P11725	OTC_MOUSE	reviewed	Ornithine carbamoyltransferase, mitochondrial (EC 2.1.3.3) (Ornithine transcarbamylase) (OTCase)	Ddt	Mus musculus (Mouse)	354	OTC	mito, lysate
P11930	NUD19_MOUSE	reviewed	Nucleoside diphosphate-linked moiety X motif 19 (Nudix motif 19) (EC 3.6.1.-) (Androgen-regulated protein RP2) (Testosterone-regulated RP2 protein) (RP2p)	Dhx15 Ddx15 Deah9	Mus musculus (Mouse)	357	NUD19	mito, lysate
P11983	TCPA_MOUSE	reviewed	T-complex protein 1 subunit alpha (TCP-1-alpha) (CCT-alpha) (Tailless complex polypeptide 1A) (TCP-1-A) (Tailless complex polypeptide 1B) (TCP-1-B)	Purb	Mus musculus (Mouse)	556	TCPA	mito, lysate
P12246	SAMP_MOUSE	reviewed	Serum amyloid P-component (SAP)	Nmi	Mus musculus (Mouse)	224	SAMP	mito, lysate
P12710	FABPL_MOUSE	reviewed	Fatty acid-binding protein, liver (14 kDa selenium-binding protein) (Fatty acid-binding protein 1) (Liver-type fatty acid-binding protein) (L-FABP)	Phyh Ln1 Lnap1 Pahx	Mus musculus (Mouse)	127	FABPL	mito, lysate
P12787	COX5A_MOUSE	reviewed	Cytochrome c oxidase subunit 5A, mitochondrial (Cytochrome c oxidase polypeptide Va)	Hax1 Hs1bp1	Mus musculus (Mouse)	146	COX5A	mito, lysate
P12790	CP2B9_MOUSE	reviewed	Cytochrome P450 2B9 (EC 1.14.14.1) (CYPIIB9) (Cytochrome P450 clone PF26) (Cytochrome P450-16-alpha) (Testosterone 16-alpha hydroxylase)	Pld3 Sam9	Mus musculus (Mouse)	491	CP2B9	mito, lysate
P12970	RL7A_MOUSE	reviewed	60S ribosomal protein L7a (Surfeit locus protein 3)	Hpn	Mus musculus (Mouse)	266	RL7A	mito, lysate
P13020	GELS_MOUSE	reviewed	Gelsolin (Actin-depolymerizing factor) (ADF) (Brevin)	Ech1	Mus musculus (Mouse)	780	GELS	mito, lysate
P13516	ACOD1_MOUSE	reviewed	Acyl-CoA desaturase 1 (EC 1.14.19.1) (Delta(9)-desaturase 1) (Delta-9 desaturase 1) (Fatty acid desaturase 1) (Stearoyl-CoA desaturase 1)	Slc27a2 Acsvl1 Facvl1 Fatp2 Vlacs Vlcs	Mus musculus (Mouse)	355	ACOD1	mito, lysate
P13634	CAH1_MOUSE	reviewed	Carbonic anhydrase 1 (EC 4.2.1.1) (Carbonate dehydratase I) (Carbonic anhydrase I) (CA-I)	Psmd14 Pad1	Mus musculus (Mouse)	261	CAH1	mito, lysate
P13707	GPDA_MOUSE	reviewed	Glycerol-3-phosphate dehydrogenase [NAD(+)], cytoplasmic (GPD-C) (GPDH-C) (EC 1.1.1.8)	Npc1	Mus musculus (Mouse)	349	GPDA	mito, lysate
P14094	AT1B1_MOUSE	reviewed	Sodium/potassium-transporting ATPase subunit beta-1 (Sodium/potassium-dependent ATPase subunit beta-1)	Bet1	Mus musculus (Mouse)	304	AT1B1	mito, lysate
P14115	RL27A_MOUSE	reviewed	60S ribosomal protein L27a (L29)	Anxa3 Anx3	Mus musculus (Mouse)	148	RL27A	mito, lysate
P14131	RS16_MOUSE	reviewed	40S ribosomal protein S16	Ap1b1 Adtb1	Mus musculus (Mouse)	146	RS16	mito, lysate
P14148	RL7_MOUSE	reviewed	60S ribosomal protein L7	C1qbp Gc1qbp	Mus musculus (Mouse)	270	RL7	mito, lysate
P14152	MDHC_MOUSE	reviewed	Malate dehydrogenase, cytoplasmic (EC 1.1.1.37) (Cytosolic malate dehydrogenase)	Gstm6 Gstm5	Mus musculus (Mouse)	334	MDHC	mito, lysate
P14206	RSSA_MOUSE	reviewed	40S ribosomal protein SA (37 kDa laminin receptor precursor) (37LRP) (37 kDa oncofetal antigen) (37/67 kDa laminin receptor) (LRP/LR) (67 kDa laminin receptor) (67LR) (Laminin receptor 1) (LamR) (Laminin-binding protein precursor p40) (LBP/p40) (OFA/iLRP)	Mgll	Mus musculus (Mouse)	295	RSSA	mito, lysate
P14211	CALR_MOUSE	reviewed	Calreticulin (CRP55) (Calregulin) (Endoplasmic reticulum resident protein 60) (ERp60) (HACBP)	Myadm Mug	Mus musculus (Mouse)	416	CALR	mito, lysate
P14246	GTR2_MOUSE	reviewed	Solute carrier family 2, facilitated glucose transporter member 2 (Glucose transporter type 2, liver) (GLUT-2)	Ndufa1	Mus musculus (Mouse)	523	GTR2	mito, lysate
P14602	HSPB1_MOUSE	reviewed	Heat shock protein beta-1 (HspB1) (Growth-related 25 kDa protein) (Heat shock 25 kDa protein) (HSP 25) (Heat shock 27 kDa protein) (HSP 27) (p25)	Cyp4a14	Mus musculus (Mouse)	209	HSPB1	mito, lysate
P14824	ANXA6_MOUSE	reviewed	Annexin A6 (67 kDa calelectrin) (Annexin VI) (Annexin-6) (Calphobindin-II) (CPB-II) (Chromobindin-20) (Lipocortin VI) (Protein III) (p68) (p70)	Chil3 Chi3l3 Ym1	Mus musculus (Mouse)	673	ANXA6	mito, lysate
P14869	RLA0_MOUSE	reviewed	60S acidic ribosomal protein P0 (60S ribosomal protein L10E)	Api5	Mus musculus (Mouse)	317	RLA0	mito, lysate
P14901	HMOX1_MOUSE	reviewed	Heme oxygenase 1 (HO-1) (EC 1.14.14.18) (P32 protein)	Timm44 Mimt44 Tim44	Mus musculus (Mouse)	289	HMOX1	mito, lysate
P15105	GLNA_MOUSE	reviewed	Glutamine synthetase (GS) (EC 6.3.1.2) (Glutamate--ammonia ligase) (Palmitoyltransferase GLUL) (EC 2.3.1.225)	Calu	Mus musculus (Mouse)	373	GLNA	mito, lysate
P15392	CP2A4_MOUSE	reviewed	Cytochrome P450 2A4 (EC 1.14.14.1) (CYPIIA4) (Cytochrome P450-15-alpha) (Cytochrome P450-IIA3.1) (Testosterone 15-alpha-hydroxylase)	Ddost	Mus musculus (Mouse)	494	CP2A4	mito, lysate
P15532	NDKA_MOUSE	reviewed	Nucleoside diphosphate kinase A (NDK A) (NDP kinase A) (EC 2.7.4.6) (Metastasis inhibition factor NM23) (NDPK-A) (Tumor metastatic process-associated protein) (nm23-M1)	Aox1 Ao Ro	Mus musculus (Mouse)	152	NDKA	mito, lysate
P15626	GSTM2_MOUSE	reviewed	Glutathione S-transferase Mu 2 (EC 2.5.1.18) (GST 5-5) (GST class-mu 2) (Glutathione S-transferase pmGT2)	Ap3d1 Ap3d	Mus musculus (Mouse)	218	GSTM2	mito, lysate
P16015	CAH3_MOUSE	reviewed	Carbonic anhydrase 3 (EC 4.2.1.1) (Carbonate dehydratase III) (Carbonic anhydrase III) (CA-III)	Banf1 Baf Bcrp1 L2bp1	Mus musculus (Mouse)	260	CAH3	mito, lysate
P16045	LEG1_MOUSE	reviewed	Galectin-1 (Gal-1) (14 kDa lectin) (Beta-galactoside-binding lectin L-14-I) (Galaptin) (Lactose-binding lectin 1) (Lectin galactoside-binding soluble 1) (S-Lac lectin 1)	Bnip3 Nip3	Mus musculus (Mouse)	135	LEG1	mito, lysate
P16125	LDHB_MOUSE	reviewed	L-lactate dehydrogenase B chain (LDH-B) (EC 1.1.1.27) (LDH heart subunit) (LDH-H)	Pgrmc1 Pgrmc	Mus musculus (Mouse)	334	LDHB	mito, lysate
P16331	PH4H_MOUSE	reviewed	Phenylalanine-4-hydroxylase (PAH) (EC 1.14.16.1) (Phe-4-monooxygenase)	Copb2	Mus musculus (Mouse)	453	PH4H	mito, lysate
P16332	MUTA_MOUSE	reviewed	Methylmalonyl-CoA mutase, mitochondrial (MCM) (EC 5.4.99.2) (Methylmalonyl-CoA isomerase)	Snca Syn	Mus musculus (Mouse)	748	MUTA	mito, lysate
P16406	AMPE_MOUSE	reviewed	Glutamyl aminopeptidase (EAP) (EC 3.4.11.7) (Aminopeptidase A) (AP-A) (BP-1/6C3 antigen) (CD antigen CD249)	Tpmt	Mus musculus (Mouse)	945	AMPE	mito, lysate
P16460	ASSY_MOUSE	reviewed	Argininosuccinate synthase (EC 6.3.4.5) (Citrulline--aspartate ligase)	Dsg2	Mus musculus (Mouse)	412	ASSY	mito, lysate
P16546	SPTN1_MOUSE	reviewed	Spectrin alpha chain, non-erythrocytic 1 (Alpha-II spectrin) (Fodrin alpha chain)	Nipsnap1	Mus musculus (Mouse)	2472	SPTN1	mito, lysate
P16675	PPGB_MOUSE	reviewed	Lysosomal protective protein (EC 3.4.16.5) (Carboxypeptidase C) (Carboxypeptidase L) (Cathepsin A) (Protective protein cathepsin A) (PPCA) (Protective protein for beta-galactosidase) [Cleaved into: Lysosomal protective protein 32 kDa chain; Lysosomal protective protein 20 kDa chain]	Sept7 Cdc10	Mus musculus (Mouse)	474	PPGB	mito, lysate
P16858	G3P_MOUSE	reviewed	Glyceraldehyde-3-phosphate dehydrogenase (GAPDH) (EC 1.2.1.12) (Peptidyl-cysteine S-nitrosylase GAPDH) (EC 2.6.99.-)	Eif6 Itgb4bp	Mus musculus (Mouse)	333	G3P	mito, lysate
P17047	LAMP2_MOUSE	reviewed	Lysosome-associated membrane glycoprotein 2 (LAMP-2) (Lysosome-associated membrane protein 2) (CD107 antigen-like family member B) (Lysosomal membrane glycoprotein type B) (LGP-B) (CD antigen CD107b)	Acot1 Cte1	Mus musculus (Mouse)	415	LAMP2	mito, lysate
P17182	ENOA_MOUSE	reviewed	Alpha-enolase (EC 4.2.1.11) (2-phospho-D-glycerate hydro-lyase) (Enolase 1) (Non-neural enolase) (NNE)	Rpl35a	Mus musculus (Mouse)	434	ENOA	mito, lysate
P17225	PTBP1_MOUSE	reviewed	Polypyrimidine tract-binding protein 1 (PTB) (Heterogeneous nuclear ribonucleoprotein I) (hnRNP I)	Atp2a2	Mus musculus (Mouse)	527	PTBP1	mito, lysate
P17427	AP2A2_MOUSE	reviewed	AP-2 complex subunit alpha-2 (100 kDa coated vesicle protein C) (Adaptor protein complex AP-2 subunit alpha-2) (Adaptor-related protein complex 2 subunit alpha-2) (Alpha-adaptin C) (Alpha2-adaptin) (Clathrin assembly protein complex 2 alpha-C large chain) (Plasma membrane adaptor HA2/AP2 adaptin alpha C subunit)	Chkb Chetk Chkl	Mus musculus (Mouse)	938	AP2A2	mito, lysate
P17563	SBP1_MOUSE	reviewed	Methanethiol oxidase (MTO) (EC 1.8.3.4) (56 kDa selenium-binding protein) (SBP56) (SP56) (Selenium-binding protein 1)	Psmb5	Mus musculus (Mouse)	472	SBP1	mito, lysate
P17665	COX7C_MOUSE	reviewed	Cytochrome c oxidase subunit 7C, mitochondrial (Cytochrome c oxidase polypeptide VIIc)	Nnmt	Mus musculus (Mouse)	63	COX7C	mito, lysate
P17717	UDB17_MOUSE	reviewed	UDP-glucuronosyltransferase 2B17 (EC 2.4.1.17) (M-1) (UDP-glucuronosyltransferase 2B5) (UDPGT 2B5)	Sigmar1 Oprs1	Mus musculus (Mouse)	530	UDB17	mito, lysate
P17742	PPIA_MOUSE	reviewed	Peptidyl-prolyl cis-trans isomerase A (PPIase A) (EC 5.2.1.8) (Cyclophilin A) (Cyclosporin A-binding protein) (Rotamase A) (SP18) [Cleaved into: Peptidyl-prolyl cis-trans isomerase A, N-terminally processed]	Dhx9 Ddx9	Mus musculus (Mouse)	164	PPIA	mito, lysate
P17751	TPIS_MOUSE	reviewed	Triosephosphate isomerase (TIM) (EC 5.3.1.1) (Triose-phosphate isomerase)	Dpm1	Mus musculus (Mouse)	299	TPIS	mito, lysate
P18242	CATD_MOUSE	reviewed	Cathepsin D (EC 3.4.23.5)	Eef1b Eef1b2	Mus musculus (Mouse)	410	CATD	mito, lysate
P18572	BASI_MOUSE	reviewed	Basigin (Basic immunoglobulin superfamily) (HT7 antigen) (Membrane glycoprotein gp42) (CD antigen CD147)	Hmox2	Mus musculus (Mouse)	389	BASI	mito, lysate
P18760	COF1_MOUSE	reviewed	Cofilin-1 (Cofilin, non-muscle isoform)	Cideb	Mus musculus (Mouse)	166	COF1	mito, lysate
P19096	FAS_MOUSE	reviewed	Fatty acid synthase (EC 2.3.1.85) [Includes: [Acyl-carrier-protein] S-acetyltransferase (EC 2.3.1.38); [Acyl-carrier-protein] S-malonyltransferase (EC 2.3.1.39); 3-oxoacyl-[acyl-carrier-protein] synthase (EC 2.3.1.41); 3-oxoacyl-[acyl-carrier-protein] reductase (EC 1.1.1.100); 3-hydroxyacyl-[acyl-carrier-protein] dehydratase (EC 4.2.1.59); Enoyl-[acyl-carrier-protein] reductase (EC 1.3.1.39); Ole…	Nmt1	Mus musculus (Mouse)	2504	FAS	mito, lysate
P19157	GSTP1_MOUSE	reviewed	Glutathione S-transferase P 1 (Gst P1) (EC 2.5.1.18) (GST YF-YF) (GST class-pi) (GST-piB) (Preadipocyte growth factor)	Epb41l2 Epb4.1l2	Mus musculus (Mouse)	210	GSTP1	mito, lysate
P19221	THRB_MOUSE	reviewed	Prothrombin (EC 3.4.21.5) (Coagulation factor II) [Cleaved into: Activation peptide fragment 1; Activation peptide fragment 2; Thrombin light chain; Thrombin heavy chain]	Gpx4	Mus musculus (Mouse)	618	THRB	mito, lysate
P19253	RL13A_MOUSE	reviewed	60S ribosomal protein L13a (Transplantation antigen P198) (Tum-P198 antigen)	Gpld1	Mus musculus (Mouse)	203	RL13A	mito, lysate
P19536	COX5B_MOUSE	reviewed	Cytochrome c oxidase subunit 5B, mitochondrial (Cytochrome c oxidase polypeptide Vb)	Pdlim1 Clim1	Mus musculus (Mouse)	128	COX5B	mito, lysate
P19639	GSTM3_MOUSE	reviewed	Glutathione S-transferase Mu 3 (EC 2.5.1.18) (GST class-mu 3) (Glutathione S-transferase GT9.3)	Vamp8	Mus musculus (Mouse)	218	GSTM3	mito, lysate
P19783	COX41_MOUSE	reviewed	Cytochrome c oxidase subunit 4 isoform 1, mitochondrial (Cytochrome c oxidase polypeptide IV) (Cytochrome c oxidase subunit IV isoform 1) (COX IV-1)	Psma3	Mus musculus (Mouse)	169	COX41	mito, lysate
P20029	BIP_MOUSE	reviewed	Endoplasmic reticulum chaperone BiP (EC 3.6.4.10) (78 kDa glucose-regulated protein) (GRP-78) (Binding-immunoglobulin protein) (BiP) (Heat shock protein 70 family protein 5) (HSP70 family protein 5) (Heat shock protein family A member 5) (Immunoglobulin heavy chain-binding protein)	Stx7 Syn7	Mus musculus (Mouse)	655	BIP	mito, lysate
P20065	TYB4_MOUSE	reviewed	Thymosin beta-4 (T beta 4) [Cleaved into: Hematopoietic system regulatory peptide (Seraspenide)]	Snx3	Mus musculus (Mouse)	50	TYB4	mito, lysate
P20108	PRDX3_MOUSE	reviewed	Thioredoxin-dependent peroxide reductase, mitochondrial (EC 1.11.1.15) (Antioxidant protein 1) (AOP-1) (PRX III) (Perioredoxin-3) (Protein MER5)	Hsd17b12 Kik1	Mus musculus (Mouse)	257	PRDX3	mito, lysate
P20152	VIME_MOUSE	reviewed	Vimentin	Pigr	Mus musculus (Mouse)	466	VIME	mito, lysate
P20852	CP2A5_MOUSE	reviewed	Cytochrome P450 2A5 (EC 1.14.14.1) (CYPIIA5) (Coumarin 7-hydroxylase) (Cytochrome P450-15-COH) (Cytochrome P450-IIA3.2)	Smpd2	Mus musculus (Mouse)	494	CP2A5	mito, lysate
P20918	PLMN_MOUSE	reviewed	Plasminogen (EC 3.4.21.7) [Cleaved into: Plasmin heavy chain A; Activation peptide; Angiostatin; Plasmin heavy chain A, short form; Plasmin light chain B]	Pfdn2 Pfd2	Mus musculus (Mouse)	812	PLMN	mito, lysate
P21107	TPM3_MOUSE	reviewed	Tropomyosin alpha-3 chain (Gamma-tropomyosin) (Tropomyosin-3)	Wdr1	Mus musculus (Mouse)	285	TPM3	mito, lysate
P21440	MDR3_MOUSE	reviewed	Phosphatidylcholine translocator ABCB4 (ATP-binding cassette sub-family B member 4) (Multidrug resistance protein 2) (Multidrug resistance protein 3) (EC 7.6.2.2) (P-glycoprotein 2) (P-glycoprotein 3)	Papss2 Atpsk2	Mus musculus (Mouse)	1276	MDR3	mito, lysate
P21614	VTDB_MOUSE	reviewed	Vitamin D-binding protein (DBP) (VDB) (Gc-globulin) (Group-specific component)	Mtx2 MNCb-0780	Mus musculus (Mouse)	476	VTDB	mito, lysate
P21981	TGM2_MOUSE	reviewed	Protein-glutamine gamma-glutamyltransferase 2 (EC 2.3.2.13) (Tissue transglutaminase) (Transglutaminase C) (TG(C)) (TGC) (TGase C) (Transglutaminase-2) (TGase-2)	Dhcr7	Mus musculus (Mouse)	686	TGM2	mito, lysate
P22315	HEMH_MOUSE	reviewed	Ferrochelatase, mitochondrial (EC 4.99.1.1) (Heme synthase) (Protoheme ferro-lyase)	Capns1 Capn4	Mus musculus (Mouse)	420	HEMH	mito, lysate
P22437	PGH1_MOUSE	reviewed	Prostaglandin G/H synthase 1 (EC 1.14.99.1) (Cyclooxygenase-1) (COX-1) (Prostaglandin H2 synthase 1) (PGH synthase 1) (PGHS-1) (PHS 1) (Prostaglandin-endoperoxide synthase 1)	Dync1i2 Dnci2 Dncic2	Mus musculus (Mouse)	602	PGH1	mito, lysate
P22599	A1AT2_MOUSE	reviewed	Alpha-1-antitrypsin 1-2 (AAT) (Alpha-1 protease inhibitor 2) (Alpha-1-antiproteinase) (Serine protease inhibitor 1-2) (Serine protease inhibitor A1b) (Serpin A1b)	Ppt1 Cln1 Ppt	Mus musculus (Mouse)	413	A1AT2	mito, lysate
P23249	MOV10_MOUSE	reviewed	Putative helicase MOV-10 (EC 3.6.4.13) (Moloney leukemia virus 10 protein)	Hnrnpa2b1 Hnrpa2b1	Mus musculus (Mouse)	1004	MOV10	mito, lysate
P23492	PNPH_MOUSE	reviewed	Purine nucleoside phosphorylase (PNP) (EC 2.4.2.1) (Inosine phosphorylase) (Inosine-guanosine phosphorylase)	Comt Comt1	Mus musculus (Mouse)	289	PNPH	mito, lysate
P23589	CAH5A_MOUSE	reviewed	Carbonic anhydrase 5A, mitochondrial (EC 4.2.1.1) (Carbonate dehydratase VA) (CA Y) (Carbonic anhydrase VA) (CA-VA)	Creg1 Creg	Mus musculus (Mouse)	299	CAH5A	mito, lysate
P23591	FCL_MOUSE	reviewed	GDP-L-fucose synthase (EC 1.1.1.271) (GDP-4-keto-6-deoxy-D-mannose-3,5-epimerase-4-reductase) (Protein FX) (Red cell NADP(H)-binding protein) (Transplantation antigen P35B) (Tum-P35B antigen)	Psmc3 Tbp1	Mus musculus (Mouse)	321	FCL	mito, lysate
P23953	EST1C_MOUSE	reviewed	Carboxylesterase 1C (EC 3.1.1.1) (Liver carboxylesterase N) (Lung surfactant convertase) (PES-N)	Clpp	Mus musculus (Mouse)	554	EST1C	mito, lysate
P24270	CATA_MOUSE	reviewed	Catalase (EC 1.11.1.6)	Hsd17b7	Mus musculus (Mouse)	527	CATA	mito, lysate
P24369	PPIB_MOUSE	reviewed	Peptidyl-prolyl cis-trans isomerase B (PPIase B) (EC 5.2.1.8) (CYP-S1) (Cyclophilin B) (Rotamase B) (S-cyclophilin) (SCYLP)	F11r Jam1 Jcam Jcam1	Mus musculus (Mouse)	216	PPIB	mito, lysate
P24456	CP2DA_MOUSE	reviewed	Cytochrome P450 2D10 (EC 1.14.14.1) (CYPIID10) (Cytochrome P450-16-alpha) (Cytochrome P450CB) (Testosterone 16-alpha hydroxylase)	Jtb Gm622	Mus musculus (Mouse)	504	CP2DA	mito, lysate
P24457	CP2DB_MOUSE	reviewed	Cytochrome P450 2D11 (EC 1.14.14.1) (CYPIID11) (Cytochrome P450-16-alpha) (Cytochrome P450CC) (Testosterone 16-alpha hydroxylase)	Cyp4a10 Cyp4a-10	Mus musculus (Mouse)	504	CP2DB	mito, lysate
P24472	GSTA4_MOUSE	reviewed	Glutathione S-transferase A4 (EC 2.5.1.18) (GST A4-4) (GSTA4-4) (GST class-alpha member 4) (Glutathione S-transferase 5.7) (GST 5.7)	Idh1	Mus musculus (Mouse)	222	GSTA4	mito, lysate
P24527	LKHA4_MOUSE	reviewed	Leukotriene A-4 hydrolase (LTA-4 hydrolase) (EC 3.3.2.6) (Leukotriene A(4) hydrolase)	Rbbp9 Bog	Mus musculus (Mouse)	611	LKHA4	mito, lysate
P24549	AL1A1_MOUSE	reviewed	Retinal dehydrogenase 1 (RALDH 1) (RalDH1) (EC 1.2.1.-) (EC 1.2.1.36) (ALDH-E1) (ALHDII) (Aldehyde dehydrogenase family 1 member A1) (Aldehyde dehydrogenase, cytosolic)	F10	Mus musculus (Mouse)	501	AL1A1	mito, lysate
P24668	MPRD_MOUSE	reviewed	Cation-dependent mannose-6-phosphate receptor (CD Man-6-P receptor) (CD-MPR) (46 kDa mannose 6-phosphate receptor) (MPR 46)	Cyp8b1 Cyp12	Mus musculus (Mouse)	278	MPRD	mito, lysate
P24721	ASGR2_MOUSE	reviewed	Asialoglycoprotein receptor 2 (ASGP-R 2) (ASGPR 2) (Hepatic lectin 2) (HL-2) (mHL-2)	Yme1l1	Mus musculus (Mouse)	301	ASGR2	mito, lysate
P25444	RS2_MOUSE	reviewed	40S ribosomal protein S2 (40S ribosomal protein S4) (Protein LLRep3)	Lgmn Prsc1	Mus musculus (Mouse)	293	RS2	mito, lysate
P25688	URIC_MOUSE	reviewed	Uricase (EC 1.7.3.3) (Urate oxidase)	Tpp1 Cln2	Mus musculus (Mouse)	303	URIC	mito, lysate
P25911	LYN_MOUSE	reviewed	Tyrosine-protein kinase Lyn (EC 2.7.10.2) (V-yes-1 Yamaguchi sarcoma viral related oncogene homolog) (p53Lyn) (p56Lyn)	Coro1a Coro1	Mus musculus (Mouse)	512	LYN	mito, lysate
P26039	TLN1_MOUSE	reviewed	Talin-1	Cope Cope1	Mus musculus (Mouse)	2541	TLN1	mito, lysate
P26041	MOES_MOUSE	reviewed	Moesin (Membrane-organizing extension spike protein)	Rbm3	Mus musculus (Mouse)	577	MOES	mito, lysate
P26043	RADI_MOUSE	reviewed	Radixin (ESP10)	Lancl1 Gpr69a	Mus musculus (Mouse)	583	RADI	mito, lysate
P26150	3BHS3_MOUSE	reviewed	3 beta-hydroxysteroid dehydrogenase/Delta 5-->4-isomerase type 3 (3 beta-hydroxysteroid dehydrogenase/Delta 5-->4-isomerase type III) (3-beta-HSD III) [Includes: 3-beta-hydroxy-Delta(5)-steroid dehydrogenase (EC 1.1.1.145) (3-beta-hydroxy-5-ene steroid dehydrogenase) (Progesterone reductase); Steroid Delta-isomerase (EC 5.3.3.1) (Delta-5-3-ketosteroid isomerase)]	Mt-Cyb Cob Cytb mt-Cytb Mtcyb	Mus musculus (Mouse)	373	3BHS3	mito, lysate
P26231	CTNA1_MOUSE	reviewed	Catenin alpha-1 (102 kDa cadherin-associated protein) (Alpha E-catenin) (CAP102)	Cyp1a2 Cyp1a-2	Mus musculus (Mouse)	906	CTNA1	mito, lysate
P26350	PTMA_MOUSE	reviewed	Prothymosin alpha [Cleaved into: Prothymosin alpha, N-terminally processed; Thymosin alpha]	Adh1 Adh-1	Mus musculus (Mouse)	111	PTMA	mito, lysate
P26369	U2AF2_MOUSE	reviewed	Splicing factor U2AF 65 kDa subunit (U2 auxiliary factor 65 kDa subunit) (U2 snRNP auxiliary factor large subunit)	Dhfr	Mus musculus (Mouse)	475	U2AF2	mito, lysate
P26443	DHE3_MOUSE	reviewed	Glutamate dehydrogenase 1, mitochondrial (GDH 1) (EC 1.4.1.3)	Mtco2 COII mt-Co2	Mus musculus (Mouse)	558	DHE3	mito, lysate
P26516	PSMD7_MOUSE	reviewed	26S proteasome non-ATPase regulatory subunit 7 (26S proteasome regulatory subunit RPN8) (26S proteasome regulatory subunit S12) (Mov34 protein) (Proteasome subunit p40)	mt-Co3 COIII Mtco3	Mus musculus (Mouse)	321	PSMD7	mito, lysate
P26638	SYSC_MOUSE	reviewed	Serine--tRNA ligase, cytoplasmic (EC 6.1.1.11) (Seryl-tRNA synthetase) (SerRS) (Seryl-tRNA(Ser/Sec) synthetase)	Hprt1 Hprt	Mus musculus (Mouse)	512	SYSC	mito, lysate
P26645	MARCS_MOUSE	reviewed	Myristoylated alanine-rich C-kinase substrate (MARCKS)	Amy1 Amy-1-a Amy1a	Mus musculus (Mouse)	309	MARCS	mito, lysate
P26883	FKB1A_MOUSE	reviewed	Peptidyl-prolyl cis-trans isomerase FKBP1A (PPIase FKBP1A) (EC 5.2.1.8) (12 kDa FK506-binding protein) (12 kDa FKBP) (FKBP-12) (Calstabin-1) (FK506-binding protein 1A) (FKBP-1A) (Immunophilin FKBP12) (Rotamase)	Ca2 Car2	Mus musculus (Mouse)	108	FKB1A	mito, lysate
P27046	MA2A1_MOUSE	reviewed	Alpha-mannosidase 2 (EC 3.2.1.114) (Golgi alpha-mannosidase II) (AMan II) (Man II) (Mannosidase alpha class 2A member 1) (Mannosyl-oligosaccharide 1,3-1,6-alpha-mannosidase)	C4b C4	Mus musculus (Mouse)	1150	MA2A1	mito, lysate
P27546	MAP4_MOUSE	reviewed	Microtubule-associated protein 4 (MAP-4)	Jchain Igj	Mus musculus (Mouse)	1125	MAP4	mito, lysate
P27659	RL3_MOUSE	reviewed	60S ribosomal protein L3 (J1 protein)		Mus musculus (Mouse)	403	RL3	mito, lysate
P27773	PDIA3_MOUSE	reviewed	Protein disulfide-isomerase A3 (EC 5.3.4.1) (58 kDa glucose-regulated protein) (58 kDa microsomal protein) (p58) (Disulfide isomerase ER-60) (Endoplasmic reticulum resident protein 57) (ER protein 57) (ERp57) (Endoplasmic reticulum resident protein 60) (ER protein 60) (ERp60)		Mus musculus (Mouse)	505	PDIA3	mito, lysate
P28063	PSB8_MOUSE	reviewed	Proteasome subunit beta type-8 (EC 3.4.25.1) (Low molecular mass protein 7) (Macropain subunit C13) (Multicatalytic endopeptidase complex subunit C13) (Proteasome component C13) (Proteasome subunit beta-5i)		Mus musculus (Mouse)	276	PSB8	mito, lysate
P28230	CXB1_MOUSE	reviewed	Gap junction beta-1 protein (Connexin-32) (Cx32)	Igh-3	Mus musculus (Mouse)	283	CXB1	mito, lysate
P28271	ACOC_MOUSE	reviewed	Cytoplasmic aconitate hydratase (Aconitase) (EC 4.2.1.3) (Citrate hydro-lyase) (Iron regulatory protein 1) (IRP1) (Iron-responsive element-binding protein 1) (IRE-BP 1)	Ighm Igh-6	Mus musculus (Mouse)	889	ACOC	mito, lysate
P28352	APEX1_MOUSE	reviewed	DNA-(apurinic or apyrimidinic site) lyase (EC 3.1.-.-) (EC 4.2.99.18) (APEX nuclease) (APEN) (Apurinic-apyrimidinic endonuclease 1) (AP endonuclease 1) (REF-1) (Redox factor-1) [Cleaved into: DNA-(apurinic or apyrimidinic site) lyase, mitochondrial]		Mus musculus (Mouse)	317	APEX1	mito, lysate
P28474	ADHX_MOUSE	reviewed	Alcohol dehydrogenase class-3 (EC 1.1.1.1) (Alcohol dehydrogenase 2) (Alcohol dehydrogenase 5) (Alcohol dehydrogenase B2) (ADH-B2) (Alcohol dehydrogenase class-III) (Glutathione-dependent formaldehyde dehydrogenase) (FALDH) (FDH) (GSH-FDH) (EC 1.1.1.-) (S-(hydroxymethyl)glutathione dehydrogenase) (EC 1.1.1.284)	B2m	Mus musculus (Mouse)	374	ADHX	mito, lysate
P28665	MUG1_MOUSE	reviewed	Murinoglobulin-1 (MuG1)	H2-D1	Mus musculus (Mouse)	1476	MUG1	mito, lysate
P28666	MUG2_MOUSE	reviewed	Murinoglobulin-2 (MuG2)	H2-K1 H2-K	Mus musculus (Mouse)	1451	MUG2	mito, lysate
P28798	GRN_MOUSE	reviewed	Granulins (PC cell-derived growth factor) (PCDGF) (Proepithelin) (PEPI) [Cleaved into: Acrogranin (Progranulin); Granulin-1; Granulin-2; Granulin-3; Granulin-4; Granulin-5; Granulin-6; Granulin-7]	Hba Hba-a1	Mus musculus (Mouse)	589	GRN	mito, lysate
P28843	DPP4_MOUSE	reviewed	Dipeptidyl peptidase 4 (EC 3.4.14.5) (Dipeptidyl peptidase IV) (DPP IV) (T-cell activation antigen CD26) (Thymocyte-activating molecule) (THAM) (CD antigen CD26) [Cleaved into: Dipeptidyl peptidase 4 membrane form (Dipeptidyl peptidase IV membrane form); Dipeptidyl peptidase 4 soluble form (Dipeptidyl peptidase IV soluble form)]	Hbb-b1	Mus musculus (Mouse)	760	DPP4	mito, lysate
P29341	PABP1_MOUSE	reviewed	Polyadenylate-binding protein 1 (PABP-1) (Poly(A)-binding protein 1)	Krt10 Krt1-10	Mus musculus (Mouse)	636	PABP1	mito, lysate
P29699	FETUA_MOUSE	reviewed	Alpha-2-HS-glycoprotein (Countertrypin) (Fetuin-A)	Mt1	Mus musculus (Mouse)	345	FETUA	mito, lysate
P29758	OAT_MOUSE	reviewed	Ornithine aminotransferase, mitochondrial (EC 2.6.1.13) (Ornithine--oxo-acid aminotransferase)	Mtnd1 mt-Nd1 Nd1	Mus musculus (Mouse)	439	OAT	mito, lysate
P29788	VTNC_MOUSE	reviewed	Vitronectin (VN) (S-protein) (Serum-spreading factor)	Mtnd3 mt-Nd3 Nd3	Mus musculus (Mouse)	478	VTNC	mito, lysate
P30115	GSTA3_MOUSE	reviewed	Glutathione S-transferase A3 (EC 2.5.1.18) (GST class-alpha member 3) (Glutathione S-transferase Ya3) (Glutathione S-transferase Yc)	Mtnd4 mt-Nd4 Nd4	Mus musculus (Mouse)	221	GSTA3	mito, lysate
P30416	FKBP4_MOUSE	reviewed	Peptidyl-prolyl cis-trans isomerase FKBP4 (PPIase FKBP4) (EC 5.2.1.8) (52 kDa FK506-binding protein) (52 kDa FKBP) (FKBP-52) (59 kDa immunophilin) (p59) (FK506-binding protein 4) (FKBP-4) (FKBP59) (HSP-binding immunophilin) (HBI) (Immunophilin FKBP52) (Rotamase) [Cleaved into: Peptidyl-prolyl cis-trans isomerase FKBP4, N-terminally processed]	Mtatp8 Atp8 mt-Atp8	Mus musculus (Mouse)	458	FKBP4	mito, lysate
P30999	CTND1_MOUSE	reviewed	Catenin delta-1 (Cadherin-associated Src substrate) (CAS) (p120 catenin) (p120(ctn)) (p120(cas))		Mus musculus (Mouse)	938	CTND1	mito, lysate
P31725	S10A9_MOUSE	reviewed	Protein S100-A9 (Calgranulin-B) (Leukocyte L1 complex heavy chain) (Migration inhibitory factor-related protein 14) (MRP-14) (p14) (S100 calcium-binding protein A9)	Slc4a1 Ae1	Mus musculus (Mouse)	113	S10A9	mito, lysate
P31786	ACBP_MOUSE	reviewed	Acyl-CoA-binding protein (ACBP) (Diazepam-binding inhibitor) (DBI) (Endozepine) (EP)	Mup3	Mus musculus (Mouse)	87	ACBP	mito, lysate
P32020	NLTP_MOUSE	reviewed	Non-specific lipid-transfer protein (NSL-TP) (EC 2.3.1.176) (Propanoyl-CoA C-acyltransferase) (SCP-chi) (SCPX) (Sterol carrier protein 2) (SCP-2) (Sterol carrier protein X) (SCP-X)	Aldoa Aldo1	Mus musculus (Mouse)	547	NLTP	mito, lysate
P32261	ANT3_MOUSE	reviewed	Antithrombin-III (ATIII) (Serpin C1)	Got2 Got-2	Mus musculus (Mouse)	465	ANT3	mito, lysate
P33267	CP2F2_MOUSE	reviewed	Cytochrome P450 2F2 (EC 1.14.14.-) (CYPIIF2) (Cytochrome P450-NAH-2) (Naphthalene dehydrogenase) (Naphthalene hydroxylase)	Saa2	Mus musculus (Mouse)	491	CP2F2	mito, lysate
P33622	APOC3_MOUSE	reviewed	Apolipoprotein C-III (Apo-CIII) (ApoC-III) (Apolipoprotein C3)	Krt18 Kerd Krt1-18	Mus musculus (Mouse)	99	APOC3	mito, lysate
P34884	MIF_MOUSE	reviewed	Macrophage migration inhibitory factor (MIF) (EC 5.3.2.1) (Delayed early response protein 6) (DER6) (Glycosylation-inhibiting factor) (GIF) (L-dopachrome isomerase) (L-dopachrome tautomerase) (EC 5.3.3.12) (Phenylpyruvate tautomerase)		Mus musculus (Mouse)	115	MIF	mito, lysate
P34914	HYES_MOUSE	reviewed	Bifunctional epoxide hydrolase 2 [Includes: Cytosolic epoxide hydrolase 2 (CEH) (EC 3.3.2.10) (Epoxide hydratase) (Soluble epoxide hydrolase) (SEH); Lipid-phosphate phosphatase (EC 3.1.3.76)]	C5 Hc	Mus musculus (Mouse)	554	HYES	mito, lysate
P34927	ASGR1_MOUSE	reviewed	Asialoglycoprotein receptor 1 (ASGP-R 1) (ASGPR 1) (Hepatic lectin 1) (HL-1) (mHL-1)	Apoa4	Mus musculus (Mouse)	284	ASGR1	mito, lysate
P34928	APOC1_MOUSE	reviewed	Apolipoprotein C-I (Apo-CI) (ApoC-I) (Apolipoprotein C1) [Cleaved into: Truncated apolipoprotein C-I]	Gpi Gpi1	Mus musculus (Mouse)	88	APOC1	mito, lysate
P35278	RAB5C_MOUSE	reviewed	Ras-related protein Rab-5C	Ctsl Ctsl1	Mus musculus (Mouse)	216	RAB5C	mito, lysate
P35279	RAB6A_MOUSE	reviewed	Ras-related protein Rab-6A (Rab-6)	Ptprc Ly-5	Mus musculus (Mouse)	208	RAB6A	mito, lysate
P35293	RAB18_MOUSE	reviewed	Ras-related protein Rab-18	Enpp1 Npps Pc1 Pdnp1	Mus musculus (Mouse)	206	RAB18	mito, lysate
P35459	LY6D_MOUSE	reviewed	Lymphocyte antigen 6D (Ly-6D) (Thymocyte B-cell antigen) (ThB)	Cfh Hf1	Mus musculus (Mouse)	127	LY6D	mito, lysate
P35486	ODPA_MOUSE	reviewed	Pyruvate dehydrogenase E1 component subunit alpha, somatic form, mitochondrial (EC 1.2.4.1) (PDHE1-A type I)	Ttr	Mus musculus (Mouse)	390	ODPA	mito, lysate
P35492	HUTH_MOUSE	reviewed	Histidine ammonia-lyase (Histidase) (EC 4.3.1.3)	Anxa2 Anx2 Cal1h	Mus musculus (Mouse)	657	HUTH	mito, lysate
P35505	FAAA_MOUSE	reviewed	Fumarylacetoacetase (FAA) (EC 3.7.1.2) (Beta-diketonase) (Fumarylacetoacetate hydrolase)	Orm2 Agp-2 Orm-2	Mus musculus (Mouse)	419	FAAA	mito, lysate
P35564	CALX_MOUSE	reviewed	Calnexin	Serpina3k Mcm2 Spi2	Mus musculus (Mouse)	591	CALX	mito, lysate
P35700	PRDX1_MOUSE	reviewed	Peroxiredoxin-1 (EC 1.11.1.15) (Macrophage 23 kDa stress protein) (Osteoblast-specific factor 3) (OSF-3) (Thioredoxin peroxidase 2) (Thioredoxin-dependent peroxide reductase 2)	Pdia4 Cai Erp72	Mus musculus (Mouse)	199	PRDX1	mito, lysate
P35762	CD81_MOUSE	reviewed	CD81 antigen (26 kDa cell surface protein TAPA-1) (Target of the antiproliferative antibody 1) (CD antigen CD81)	Aprt	Mus musculus (Mouse)	236	CD81	mito, lysate
P35979	RL12_MOUSE	reviewed	60S ribosomal protein L12	Spta1 Spna1 Spta	Mus musculus (Mouse)	165	RL12	mito, lysate
P35980	RL18_MOUSE	reviewed	60S ribosomal protein L18	Fcgr2 Fcgr2b Ly-17	Mus musculus (Mouse)	188	RL18	mito, lysate
P36552	HEM6_MOUSE	reviewed	Oxygen-dependent coproporphyrinogen-III oxidase, mitochondrial (COX) (Coprogen oxidase) (Coproporphyrinogenase) (EC 1.3.3.3)	Hsp90b1 Grp94 Tra-1 Tra1	Mus musculus (Mouse)	443	HEM6	mito, lysate
P37040	NCPR_MOUSE	reviewed	NADPH--cytochrome P450 reductase (CPR) (P450R) (EC 1.6.2.4)	Sod1	Mus musculus (Mouse)	678	NCPR	mito, lysate
P38060	HMGCL_MOUSE	reviewed	Hydroxymethylglutaryl-CoA lyase, mitochondrial (HL) (HMG-CoA lyase) (EC 4.1.3.4) (3-hydroxy-3-methylglutarate-CoA lyase)	C4bpa C4bp	Mus musculus (Mouse)	325	HMGCL	mito, lysate
P38647	GRP75_MOUSE	reviewed	Stress-70 protein, mitochondrial (75 kDa glucose-regulated protein) (GRP-75) (Heat shock 70 kDa protein 9) (Mortalin) (Peptide-binding protein 74) (PBP74) (p66 MOT)	Gnai2 Gnai-2	Mus musculus (Mouse)	679	GRP75	mito, lysate
P39039	MBL1_MOUSE	reviewed	Mannose-binding protein A (MBP-A) (Mannan-binding protein) (Ra-reactive factor polysaccharide-binding component p28B) (RaRF p28B)	Lyz2 Lyz Lyzs	Mus musculus (Mouse)	239	MBL1	mito, lysate
P39054	DYN2_MOUSE	reviewed	Dynamin-2 (EC 3.6.5.5) (Dynamin UDNM)	Itgb1	Mus musculus (Mouse)	870	DYN2	mito, lysate
P39061	COIA1_MOUSE	reviewed	Collagen alpha-1(XVIII) chain [Cleaved into: Endostatin; Non-collagenous domain 1 (NC1)]	P4hb Pdia1	Mus musculus (Mouse)	1774	COIA1	mito, lysate
P39447	ZO1_MOUSE	reviewed	Tight junction protein ZO-1 (Tight junction protein 1) (Zona occludens protein 1) (Zonula occludens protein 1)	Ncl Nuc	Mus musculus (Mouse)	1745	ZO1	mito, lysate
P40124	CAP1_MOUSE	reviewed	Adenylyl cyclase-associated protein 1 (CAP 1)	Pgk1 Pgk-1	Mus musculus (Mouse)	474	CAP1	mito, lysate
P40142	TKT_MOUSE	reviewed	Transketolase (TK) (EC 2.2.1.1) (P68)	Sod2 Sod-2	Mus musculus (Mouse)	623	TKT	mito, lysate
P40936	INMT_MOUSE	reviewed	Indolethylamine N-methyltransferase (Indolamine N-methyltransferase) (EC 2.1.1.49) (EC 2.1.1.96) (Aromatic alkylamine N-methyltransferase) (Amine N-methyltransferase) (Arylamine N-methyltransferase) (Thioether S-methyltransferase) (TEMT)	Ndufb1	Mus musculus (Mouse)	264	INMT	mito, lysate
P41105	RL28_MOUSE	reviewed	60S ribosomal protein L28	Anxa1 Anx1 Lpc-1 Lpc1	Mus musculus (Mouse)	137	RL28	mito, lysate
P41216	ACSL1_MOUSE	reviewed	Long-chain-fatty-acid--CoA ligase 1 (EC 6.2.1.3) (Long-chain acyl-CoA synthetase 1) (LACS 1)	Eef1a1 Eef1a	Mus musculus (Mouse)	699	ACSL1	mito, lysate
P41233	ABCA1_MOUSE	reviewed	ATP-binding cassette sub-family A member 1 (ATP-binding cassette transporter 1) (ABC-1) (ATP-binding cassette 1)	Alad Lv	Mus musculus (Mouse)	2261	ABCA1	mito, lysate
P41317	MBL2_MOUSE	reviewed	Mannose-binding protein C (MBP-C) (Mannan-binding protein) (RA-reactive factor P28A subunit) (RARF/P28A)	Ctsb	Mus musculus (Mouse)	244	MBL2	mito, lysate
P42125	ECI1_MOUSE	reviewed	Enoyl-CoA delta isomerase 1, mitochondrial (EC 5.3.3.8) (3,2-trans-enoyl-CoA isomerase) (Delta(3),Delta(2)-enoyl-CoA isomerase) (D3,D2-enoyl-CoA isomerase) (Dodecenoyl-CoA isomerase)	Eif4a2 Ddx2b	Mus musculus (Mouse)	289	ECI1	mito, lysate
P42208	SEPT2_MOUSE	reviewed	Septin-2 (Neural precursor cell expressed developmentally down-regulated protein 5) (NEDD-5)	Txn Txn1	Mus musculus (Mouse)	361	43345	mito, lysate
P42225	STAT1_MOUSE	reviewed	Signal transducer and activator of transcription 1	Gstm1	Mus musculus (Mouse)	749	STAT1	mito, lysate
P42669	PURA_MOUSE	reviewed	Transcriptional activator protein Pur-alpha (Purine-rich single-stranded DNA-binding protein alpha)	Rras	Mus musculus (Mouse)	321	PURA	mito, lysate
P42925	PXMP2_MOUSE	reviewed	Peroxisomal membrane protein 2 (22 kDa peroxisomal membrane protein)	Slc3a2 Mdu1	Mus musculus (Mouse)	194	PXMP2	mito, lysate
P42932	TCPQ_MOUSE	reviewed	T-complex protein 1 subunit theta (TCP-1-theta) (CCT-theta)	H1f0 H1fv	Mus musculus (Mouse)	548	TCPQ	mito, lysate
P43024	CX6A1_MOUSE	reviewed	Cytochrome c oxidase subunit 6A1, mitochondrial (Cytochrome c oxidase polypeptide VIa-liver)	Sub1 Pc4 Rpo2tc1	Mus musculus (Mouse)	111	CX6A1	mito, lysate
P43274	H14_MOUSE	reviewed	Histone H1.4 (H1 VAR.2) (H1e)	Parp1 Adprp Adprt Adprt1	Mus musculus (Mouse)	219	H14	mito, lysate
P43883	PLIN2_MOUSE	reviewed	Perilipin-2 (Adipophilin) (Adipose differentiation-related protein) (ADRP)	Fn1	Mus musculus (Mouse)	425	PLIN2	mito, lysate
P45376	ALDR_MOUSE	reviewed	Aldose reductase (AR) (EC 1.1.1.21) (Aldehyde reductase)	Gpx1	Mus musculus (Mouse)	316	ALDR	mito, lysate
P45591	COF2_MOUSE	reviewed	Cofilin-2 (Cofilin, muscle isoform)	Lamp1 Lamp-1	Mus musculus (Mouse)	166	COF2	mito, lysate
P45878	FKBP2_MOUSE	reviewed	Peptidyl-prolyl cis-trans isomerase FKBP2 (PPIase FKBP2) (EC 5.2.1.8) (13 kDa FK506-binding protein) (13 kDa FKBP) (FKBP-13) (FK506-binding protein 2) (FKBP-2) (Immunophilin FKBP13) (Rotamase)	Dmd	Mus musculus (Mouse)	140	FKBP2	mito, lysate
P45952	ACADM_MOUSE	reviewed	Medium-chain specific acyl-CoA dehydrogenase, mitochondrial (MCAD) (EC 1.3.8.7)	Mup1	Mus musculus (Mouse)	421	ACADM	mito, lysate
P46460	NSF_MOUSE	reviewed	Vesicle-fusing ATPase (EC 3.6.4.6) (N-ethylmaleimide-sensitive fusion protein) (NEM-sensitive fusion protein) (Suppressor of K(+) transport growth defect 2) (Protein SKD2) (Vesicular-fusion protein NSF)	Lcn2	Mus musculus (Mouse)	744	NSF	mito, lysate
P46471	PRS7_MOUSE	reviewed	26S proteasome regulatory subunit 7 (26S proteasome AAA-ATPase subunit RPT1) (Proteasome 26S subunit ATPase 2) (Protein MSS1)	Krt8 Krt2-8	Mus musculus (Mouse)	433	PRS7	mito, lysate
P46638	RB11B_MOUSE	reviewed	Ras-related protein Rab-11B	Cyp2d9 Cyp2d-9	Mus musculus (Mouse)	218	RB11B	mito, lysate
P46656	ADX_MOUSE	reviewed	Adrenodoxin, mitochondrial (Adrenal ferredoxin) (Ferredoxin-1)	Otc	Mus musculus (Mouse)	188	ADX	mito, lysate
P46735	MYO1B_MOUSE	reviewed	Unconventional myosin-Ib (MIH-L) (Myosin I alpha) (MMI-alpha) (MMIa)	Nudt19 D7Rp2e	Mus musculus (Mouse)	1107	MYO1B	mito, lysate
P46978	STT3A_MOUSE	reviewed	Dolichyl-diphosphooligosaccharide--protein glycosyltransferase subunit STT3A (Oligosaccharyl transferase subunit STT3A) (STT3-A) (EC 2.4.99.18) (B5) (Integral membrane protein 1)	Prkar2a	Mus musculus (Mouse)	705	STT3A	mito, lysate
P47199	QOR_MOUSE	reviewed	Quinone oxidoreductase (EC 1.6.5.5) (NADPH:quinone reductase) (Zeta-crystallin)	Fabp1 Fabpl	Mus musculus (Mouse)	331	QOR	mito, lysate
P47738	ALDH2_MOUSE	reviewed	Aldehyde dehydrogenase, mitochondrial (EC 1.2.1.3) (AHD-M1) (ALDH class 2) (ALDH-E2) (ALDHI)	Cox5a	Mus musculus (Mouse)	519	ALDH2	mito, lysate
P47740	AL3A2_MOUSE	reviewed	Fatty aldehyde dehydrogenase (EC 1.2.1.3) (Aldehyde dehydrogenase 3) (Aldehyde dehydrogenase family 3 member A2)	Cyp2b9 Cyp2b-9 Rip	Mus musculus (Mouse)	484	AL3A2	mito, lysate
P47753	CAZA1_MOUSE	reviewed	F-actin-capping protein subunit alpha-1 (CapZ alpha-1)	Cyp2b10 Cyp2b-10 Cyp2b20	Mus musculus (Mouse)	286	CAZA1	mito, lysate
P47754	CAZA2_MOUSE	reviewed	F-actin-capping protein subunit alpha-2 (CapZ alpha-2)	Pdcd6 Alg2	Mus musculus (Mouse)	286	CAZA2	mito, lysate
P47757	CAPZB_MOUSE	reviewed	F-actin-capping protein subunit beta (CapZ beta)	Rpl7a Surf-3 Surf3	Mus musculus (Mouse)	277	CAPZB	mito, lysate
P47758	SRPRB_MOUSE	reviewed	Signal recognition particle receptor subunit beta (SR-beta)	Gsn Gsb	Mus musculus (Mouse)	269	SRPRB	mito, lysate
P47791	GSHR_MOUSE	reviewed	Glutathione reductase, mitochondrial (GR) (GRase) (EC 1.8.1.7)	Umps	Mus musculus (Mouse)	500	GSHR	mito, lysate
P47802	MTX1_MOUSE	reviewed	Metaxin-1 (Mitochondrial outer membrane import complex protein 1)	Scd1	Mus musculus (Mouse)	317	MTX1	mito, lysate
P47877	IBP2_MOUSE	reviewed	Insulin-like growth factor-binding protein 2 (IBP-2) (IGF-binding protein 2) (IGFBP-2) (mIGFBP-2)	Icam1 Icam-1	Mus musculus (Mouse)	305	IBP2	mito, lysate
P47911	RL6_MOUSE	reviewed	60S ribosomal protein L6 (TAX-responsive enhancer element-binding protein 107) (TAXREB107)	Ca1 Car1	Mus musculus (Mouse)	296	RL6	mito, lysate
P47915	RL29_MOUSE	reviewed	60S ribosomal protein L29	Gpd1 Gdc-1 Gdc1 Kiaa4010	Mus musculus (Mouse)	160	RL29	mito, lysate
P47955	RLA1_MOUSE	reviewed	60S acidic ribosomal protein P1	C1qb	Mus musculus (Mouse)	114	RLA1	mito, lysate
P47962	RL5_MOUSE	reviewed	60S ribosomal protein L5	Rpl27a	Mus musculus (Mouse)	297	RL5	mito, lysate
P47963	RL13_MOUSE	reviewed	60S ribosomal protein L13 (A52)	Rps16	Mus musculus (Mouse)	211	RL13	mito, lysate
P47964	RL36_MOUSE	reviewed	60S ribosomal protein L36	Rpl7	Mus musculus (Mouse)	105	RL36	mito, lysate
P48036	ANXA5_MOUSE	reviewed	Annexin A5 (Anchorin CII) (Annexin V) (Annexin-5) (Calphobindin I) (CBP-I) (Endonexin II) (Lipocortin V) (Placental anticoagulant protein 4) (PP4) (Placental anticoagulant protein I) (PAP-I) (Thromboplastin inhibitor) (Vascular anticoagulant-alpha) (VAC-alpha)	Mdh1 Mor2	Mus musculus (Mouse)	319	ANXA5	mito, lysate
P48193	41_MOUSE	reviewed	Protein 4.1 (P4.1) (4.1R) (Band 4.1)	Rpsa Lamr1 P40-8	Mus musculus (Mouse)	858	41	mito, lysate
P48410	ABCD1_MOUSE	reviewed	ATP-binding cassette sub-family D member 1 (Adrenoleukodystrophy protein) (ALDP)	Calr	Mus musculus (Mouse)	736	ABCD1	mito, lysate
P48758	CBR1_MOUSE	reviewed	Carbonyl reductase [NADPH] 1 (EC 1.1.1.184) (15-hydroxyprostaglandin dehydrogenase [NADP(+)]) (EC 1.1.1.197) (NADPH-dependent carbonyl reductase 1) (Prostaglandin 9-ketoreductase) (Prostaglandin-E(2) 9-reductase) (EC 1.1.1.189)	Psmd3 P91a Tstap91a	Mus musculus (Mouse)	277	CBR1	mito, lysate
P48771	CX7A2_MOUSE	reviewed	Cytochrome c oxidase subunit 7A2, mitochondrial (Cytochrome c oxidase subunit VIIa-liver/heart) (Cytochrome c oxidase subunit VIIa-L)	Lmnb1	Mus musculus (Mouse)	83	CX7A2	mito, lysate
P48776	T23O_MOUSE	reviewed	Tryptophan 2,3-dioxygenase (TDO) (EC 1.13.11.11) (Tryptamin 2,3-dioxygenase) (Tryptophan oxygenase) (TO) (TRPO) (Tryptophan pyrrolase) (Tryptophanase)	Rplp0 Arbp	Mus musculus (Mouse)	406	T23O	mito, lysate
P48962	ADT1_MOUSE	reviewed	ADP/ATP translocase 1 (ADP,ATP carrier protein 1) (ADP,ATP carrier protein, heart/skeletal muscle isoform T1) (Adenine nucleotide translocator 1) (ANT 1) (Solute carrier family 25 member 4) (mANC1)	Glul Glns	Mus musculus (Mouse)	298	ADT1	mito, lysate
P49312	ROA1_MOUSE	reviewed	Heterogeneous nuclear ribonucleoprotein A1 (hnRNP A1) (HDP-1) (Helix-destabilizing protein) (Single-strand-binding protein) (Topoisomerase-inhibitor suppressed) (hnRNP core protein A1) [Cleaved into: Heterogeneous nuclear ribonucleoprotein A1, N-terminally processed]	Cdh2	Mus musculus (Mouse)	320	ROA1	mito, lysate
P49429	HPPD_MOUSE	reviewed	4-hydroxyphenylpyruvate dioxygenase (EC 1.13.11.27) (4-hydroxyphenylpyruvic acid oxidase) (4HPPD) (HPD) (HPPDase) (F Alloantigen) (F protein)	Insr	Mus musculus (Mouse)	393	HPPD	mito, lysate
P49586	PCY1A_MOUSE	reviewed	Choline-phosphate cytidylyltransferase A (EC 2.7.7.15) (CCT-alpha) (CTP:phosphocholine cytidylyltransferase A) (CCT A) (CT A) (Phosphorylcholine transferase A)	Sptb Spnb-1 Spnb1 Sptb1	Mus musculus (Mouse)	367	PCY1A	mito, lysate
P49722	PSA2_MOUSE	reviewed	Proteasome subunit alpha type-2 (EC 3.4.25.1) (Macropain subunit C3) (Multicatalytic endopeptidase complex subunit C3) (Proteasome component C3)	Gstm2	Mus musculus (Mouse)	234	PSA2	mito, lysate
P49935	CATH_MOUSE	reviewed	Pro-cathepsin H (Cathepsin B3) (Cathepsin BA) [Cleaved into: Cathepsin H mini chain; Cathepsin H (EC 3.4.22.16); Cathepsin H heavy chain; Cathepsin H light chain]	Ca3 Car3	Mus musculus (Mouse)	333	CATH	mito, lysate
P50136	ODBA_MOUSE	reviewed	2-oxoisovalerate dehydrogenase subunit alpha, mitochondrial (EC 1.2.4.4) (Branched-chain alpha-keto acid dehydrogenase E1 component alpha chain) (BCKDE1A) (BCKDH E1-alpha)	Ldhb Ldh-2 Ldh2	Mus musculus (Mouse)	442	ODBA	mito, lysate
P50171	DHB8_MOUSE	reviewed	Estradiol 17-beta-dehydrogenase 8 (EC 1.1.1.62) (17-beta-hydroxysteroid dehydrogenase 8) (17-beta-HSD 8) (3-ketoacyl-[acyl-carrier-protein] reductase alpha subunit) (KAR alpha subunit) (3-oxoacyl-[acyl-carrier-protein] reductase) (EC 1.1.1.-) (Protein Ke6) (Ke-6) (Testosterone 17-beta-dehydrogenase 8) (EC 1.1.1.239)	Srp14	Mus musculus (Mouse)	259	DHB8	mito, lysate
P50172	DHI1_MOUSE	reviewed	Corticosteroid 11-beta-dehydrogenase isozyme 1 (EC 1.1.1.146) (11-beta-hydroxysteroid dehydrogenase 1) (11-DH) (11-beta-HSD1) (11beta-HSD1A)	Pah	Mus musculus (Mouse)	292	DHI1	mito, lysate
P50247	SAHH_MOUSE	reviewed	Adenosylhomocysteinase (AdoHcyase) (EC 3.3.1.1) (CUBP) (Liver copper-binding protein) (S-adenosyl-L-homocysteine hydrolase)	Mut	Mus musculus (Mouse)	432	SAHH	mito, lysate
P50285	FMO1_MOUSE	reviewed	Dimethylaniline monooxygenase [N-oxide-forming] 1 (EC 1.14.13.8) (Dimethylaniline oxidase 1) (Hepatic flavin-containing monooxygenase 1) (FMO 1)	Enpep	Mus musculus (Mouse)	532	FMO1	mito, lysate
P50427	STS_MOUSE	reviewed	Steryl-sulfatase (EC 3.1.6.2) (Arylsulfatase C) (ASC) (Steroid sulfatase) (Steryl-sulfate sulfohydrolase)	Ctsa Ppgb	Mus musculus (Mouse)	624	STS	mito, lysate
P50429	ARSB_MOUSE	reviewed	Arylsulfatase B (ASB) (EC 3.1.6.12) (N-acetylgalactosamine-4-sulfatase) (G4S)	Gapdh Gapd	Mus musculus (Mouse)	534	ARSB	mito, lysate
P50431	GLYC_MOUSE	reviewed	Serine hydroxymethyltransferase, cytosolic (SHMT) (EC 2.1.2.1) (Glycine hydroxymethyltransferase) (Serine methylase)	Lamp2 Lamp-2	Mus musculus (Mouse)	478	GLYC	mito, lysate
P50516	VATA_MOUSE	reviewed	V-type proton ATPase catalytic subunit A (V-ATPase subunit A) (EC 7.1.2.2) (V-ATPase 69 kDa subunit) (Vacuolar proton pump subunit alpha)	Eno1 Eno-1	Mus musculus (Mouse)	617	VATA	mito, lysate
P50543	S10AB_MOUSE	reviewed	Protein S100-A11 (Calgizzarin) (Endothelial monocyte-activating polypeptide) (EMAP) (Protein S100-C) (S100 calcium-binding protein A11)	Ap2a1 Adtaa Clapa1	Mus musculus (Mouse)	98	S10AB	mito, lysate
P50544	ACADV_MOUSE	reviewed	Very long-chain specific acyl-CoA dehydrogenase, mitochondrial (EC 1.3.8.9) (MVLCAD) (VLCAD)	Ap2a2 Adtab	Mus musculus (Mouse)	656	ACADV	mito, lysate
P50580	PA2G4_MOUSE	reviewed	Proliferation-associated protein 2G4 (IRES-specific cellular trans-acting factor 45 kDa) (ITAF45) (Mpp1) (Proliferation-associated protein 1) (Protein p38-2G4)	Gba	Mus musculus (Mouse)	394	PA2G4	mito, lysate
P51150	RAB7A_MOUSE	reviewed	Ras-related protein Rab-7a	Ugt2b17 Ugt2b5	Mus musculus (Mouse)	207	RAB7A	mito, lysate
P51174	ACADL_MOUSE	reviewed	Long-chain specific acyl-CoA dehydrogenase, mitochondrial (LCAD) (EC 1.3.8.8)	Ppia	Mus musculus (Mouse)	430	ACADL	mito, lysate
P51410	RL9_MOUSE	reviewed	60S ribosomal protein L9	Tpi1 Tpi	Mus musculus (Mouse)	192	RL9	mito, lysate
P51658	DHB2_MOUSE	reviewed	Estradiol 17-beta-dehydrogenase 2 (EC 1.1.1.62) (17-beta-hydroxysteroid dehydrogenase type 2) (17-beta-HSD 2) (Testosterone 17-beta-dehydrogenase) (EC 1.1.1.239)	Ctsd	Mus musculus (Mouse)	381	DHB2	mito, lysate
P51660	DHB4_MOUSE	reviewed	Peroxisomal multifunctional enzyme type 2 (MFE-2) (17-beta-hydroxysteroid dehydrogenase 4) (17-beta-HSD 4) (D-bifunctional protein) (DBP) (Multifunctional protein 2) (MPF-2) [Cleaved into: (3R)-hydroxyacyl-CoA dehydrogenase (EC 1.1.1.n12); Enoyl-CoA hydratase 2 (EC 4.2.1.107) (EC 4.2.1.119) (3-alpha,7-alpha,12-alpha-trihydroxy-5-beta-cholest-24-enoyl-CoA hydratase)]	Bsg	Mus musculus (Mouse)	735	DHB4	mito, lysate
P51855	GSHB_MOUSE	reviewed	Glutathione synthetase (GSH synthetase) (GSH-S) (EC 6.3.2.3) (Glutathione synthase)	Slc7a2 Atrc2 Tea	Mus musculus (Mouse)	474	GSHB	mito, lysate
P51859	HDGF_MOUSE	reviewed	Hepatoma-derived growth factor (HDGF)	Cfl1	Mus musculus (Mouse)	237	HDGF	mito, lysate
P51863	VA0D1_MOUSE	reviewed	V-type proton ATPase subunit d 1 (V-ATPase subunit d 1) (P39) (Physophilin) (V-ATPase 40 kDa accessory protein) (V-ATPase AC39 subunit) (Vacuolar proton pump subunit d 1)	Krt19 Krt1-19	Mus musculus (Mouse)	351	VA0D1	mito, lysate
P51881	ADT2_MOUSE	reviewed	ADP/ATP translocase 2 (ADP,ATP carrier protein 2) (Adenine nucleotide translocator 2) (ANT 2) (Solute carrier family 25 member 5) [Cleaved into: ADP/ATP translocase 2, N-terminally processed]	Fasn	Mus musculus (Mouse)	298	ADT2	mito, lysate
P52196	THTR_MOUSE	reviewed	Thiosulfate sulfurtransferase (EC 2.8.1.1) (Rhodanese)	Rpl13a P198 Tstap198-7	Mus musculus (Mouse)	297	THTR	mito, lysate
P52430	PON1_MOUSE	reviewed	Serum paraoxonase/arylesterase 1 (PON 1) (EC 3.1.1.2) (EC 3.1.1.81) (EC 3.1.8.1) (Aromatic esterase 1) (A-esterase 1) (Serum aryldialkylphosphatase 1)	Serpinh1 Cbp1 Hsp47	Mus musculus (Mouse)	355	PON1	mito, lysate
P52480	KPYM_MOUSE	reviewed	Pyruvate kinase PKM (EC 2.7.1.40) (Pyruvate kinase muscle isozyme)	Gstm3	Mus musculus (Mouse)	531	KPYM	mito, lysate
P52503	NDUS6_MOUSE	reviewed	NADH dehydrogenase [ubiquinone] iron-sulfur protein 6, mitochondrial (Complex I-13kD-A) (CI-13kD-A) (NADH-ubiquinone oxidoreductase 13 kDa-A subunit)	Cox4i1 Cox4 Cox4a	Mus musculus (Mouse)	116	NDUS6	mito, lysate
P52760	RIDA_MOUSE	reviewed	2-iminobutanoate/2-iminopropanoate deaminase (EC 3.5.99.10) (Heat-responsive protein 12) (Reactive intermediate imine deaminase A homolog) (Translation inhibitor L-PSP ribonuclease) (EC 3.1.-.-)	Lsp1 Pp52 S37 Wp34	Mus musculus (Mouse)	135	RIDA	mito, lysate
P52825	CPT2_MOUSE	reviewed	Carnitine O-palmitoyltransferase 2, mitochondrial (EC 2.3.1.21) (Carnitine palmitoyltransferase II) (CPT II)	Hexb	Mus musculus (Mouse)	658	CPT2	mito, lysate
P52840	ST1A1_MOUSE	reviewed	Sulfotransferase 1A1 (ST1A1) (EC 2.8.2.1) (Aryl sulfotransferase) (Phenol sulfotransferase) (Phenol/aryl sulfotransferase) (mSTp1) (ST1A4) (Sulfokinase)	Tmsb4x Ptmb4 Tmsb4	Mus musculus (Mouse)	291	ST1A1	mito, lysate
P53026	RL10A_MOUSE	reviewed	60S ribosomal protein L10a (CSA-19) (Neural precursor cell expressed developmentally down-regulated protein 6) (NEDD-6)	Prdx3 Aop1 Mer5	Mus musculus (Mouse)	217	RL10A	mito, lysate
P53395	ODB2_MOUSE	reviewed	Lipoamide acyltransferase component of branched-chain alpha-keto acid dehydrogenase complex, mitochondrial (EC 2.3.1.168) (Branched-chain alpha-keto acid dehydrogenase complex component E2) (BCKAD-E2) (BCKADE2) (Dihydrolipoamide acetyltransferase component of branched-chain alpha-keto acid dehydrogenase complex) (Dihydrolipoamide branched chain transacylase) (Dihydrolipoyllysine-residue (2-methyl…	Vim	Mus musculus (Mouse)	482	ODB2	mito, lysate
P53657	KPYR_MOUSE	reviewed	Pyruvate kinase PKLR (EC 2.7.1.40) (L-PK) (Pyruvate kinase isozymes L/R)	Cyp2a5 Cyp2a-5	Mus musculus (Mouse)	574	KPYR	mito, lysate
P53798	FDFT_MOUSE	reviewed	Squalene synthase (SQS) (SS) (EC 2.5.1.21) (FPP:FPP farnesyltransferase) (Farnesyl-diphosphate farnesyltransferase)	Tpm3 Tpm-5 Tpm5	Mus musculus (Mouse)	416	FDFT	mito, lysate
P53810	PIPNA_MOUSE	reviewed	Phosphatidylinositol transfer protein alpha isoform (PI-TP-alpha) (PtdIns transfer protein alpha) (PtdInsTP alpha)	Gnaq	Mus musculus (Mouse)	271	PIPNA	mito, lysate
P53811	PIPNB_MOUSE	reviewed	Phosphatidylinositol transfer protein beta isoform (PI-TP-beta) (PtdIns transfer protein beta) (PtdInsTP beta)	Abcb4 Mdr2 Pgy-2 Pgy2	Mus musculus (Mouse)	271	PIPNB	mito, lysate
P53986	MOT1_MOUSE	reviewed	Monocarboxylate transporter 1 (MCT 1) (Solute carrier family 16 member 1)	Gc	Mus musculus (Mouse)	493	MOT1	mito, lysate
P53994	RAB2A_MOUSE	reviewed	Ras-related protein Rab-2A	Lmnb2	Mus musculus (Mouse)	212	RAB2A	mito, lysate
P53996	CNBP_MOUSE	reviewed	Cellular nucleic acid-binding protein (CNBP) (Zinc finger protein 9)	Tap1 Abcb2 Ham-1 Ham1	Mus musculus (Mouse)	178	CNBP	mito, lysate
P54071	IDHP_MOUSE	reviewed	Isocitrate dehydrogenase [NADP], mitochondrial (IDH) (EC 1.1.1.42) (ICD-M) (IDP) (NADP(+)-specific ICDH) (Oxalosuccinate decarboxylase)	Tgm2	Mus musculus (Mouse)	452	IDHP	mito, lysate
P54775	PRS6B_MOUSE	reviewed	26S proteasome regulatory subunit 6B (26S proteasome AAA-ATPase subunit RPT3) (CIP21) (MB67-interacting protein) (MIP224) (Proteasome 26S subunit ATPase 4) (Tat-binding protein 7) (TBP-7)	Serpina1b Aat2 Dom2 Spi1-2	Mus musculus (Mouse)	418	PRS6B	mito, lysate
P54823	DDX6_MOUSE	reviewed	Probable ATP-dependent RNA helicase DDX6 (EC 3.6.4.13) (ATP-dependent RNA helicase p54) (DEAD box protein 6) (Oncogene RCK homolog)	Eif3a Csma Eif3 Eif3s10	Mus musculus (Mouse)	483	DDX6	mito, lysate
P54869	HMCS2_MOUSE	reviewed	Hydroxymethylglutaryl-CoA synthase, mitochondrial (HMG-CoA synthase) (EC 2.3.3.10) (3-hydroxy-3-methylglutaryl coenzyme A synthase)	Mov10 Gb110	Mus musculus (Mouse)	508	HMCS2	mito, lysate
P55050	FABPI_MOUSE	reviewed	Fatty acid-binding protein, intestinal (Fatty acid-binding protein 2) (Intestinal-type fatty acid-binding protein) (I-FABP)	Pnp Np Pnp1	Mus musculus (Mouse)	132	FABPI	mito, lysate
P55096	ABCD3_MOUSE	reviewed	ATP-binding cassette sub-family D member 3 (68 kDa peroxisomal membrane protein) (PMP68) (70 kDa peroxisomal membrane protein) (PMP70)	Pcmt1	Mus musculus (Mouse)	659	ABCD3	mito, lysate
P55258	RAB8A_MOUSE	reviewed	Ras-related protein Rab-8A (Oncogene c-mel)	Ca5a Ca5 Car5 Car5a	Mus musculus (Mouse)	207	RAB8A	mito, lysate
P55264	ADK_MOUSE	reviewed	Adenosine kinase (AK) (EC 2.7.1.20) (Adenosine 5'-phosphotransferase)	Tsta3 P35b Tstap35b	Mus musculus (Mouse)	361	ADK	mito, lysate
P55302	AMRP_MOUSE	reviewed	Alpha-2-macroglobulin receptor-associated protein (Alpha-2-MRAP) (Heparin-binding protein 44) (HBP-44) (Low density lipoprotein receptor-related protein-associated protein 1) (RAP)	Ces1c Es1	Mus musculus (Mouse)	360	AMRP	mito, lysate
P56135	ATPK_MOUSE	reviewed	ATP synthase subunit f, mitochondrial (ATP synthase membrane subunit f)	Cat Cas-1 Cas1	Mus musculus (Mouse)	88	ATPK	mito, lysate
P56379	68MP_MOUSE	reviewed	6.8 kDa mitochondrial proteolipid	Cyp2d10 Cyp2d-10	Mus musculus (Mouse)	58	68MP	mito, lysate
P56382	ATP5E_MOUSE	reviewed	ATP synthase subunit epsilon, mitochondrial (ATPase subunit epsilon) (ATP synthase F1 subunit epsilon)	Cyp2d11 Cyp2d-11	Mus musculus (Mouse)	52	ATP5E	mito, lysate
P56391	CX6B1_MOUSE	reviewed	Cytochrome c oxidase subunit 6B1 (Cytochrome c oxidase subunit VIb isoform 1) (COX VIb-1)	Gsta4 Gsta	Mus musculus (Mouse)	86	CX6B1	mito, lysate
P56395	CYB5_MOUSE	reviewed	Cytochrome b5	M6pr 46mpr	Mus musculus (Mouse)	134	CYB5	mito, lysate
P56399	UBP5_MOUSE	reviewed	Ubiquitin carboxyl-terminal hydrolase 5 (EC 3.4.19.12) (Deubiquitinating enzyme 5) (Isopeptidase T) (Ubiquitin thioesterase 5) (Ubiquitin-specific-processing protease 5)	Asgr2 Asgr-2	Mus musculus (Mouse)	858	UBP5	mito, lysate
P56480	ATPB_MOUSE	reviewed	ATP synthase subunit beta, mitochondrial (EC 7.1.2.2) (ATP synthase F1 subunit beta)	Rps2 Llrep3 Rps4	Mus musculus (Mouse)	529	ATPB	mito, lysate
P56528	CD38_MOUSE	reviewed	ADP-ribosyl cyclase/cyclic ADP-ribose hydrolase 1 (EC 3.2.2.6) (2'-phospho-ADP-ribosyl cyclase) (2'-phospho-ADP-ribosyl cyclase/2'-phospho-cyclic-ADP-ribose transferase) (EC 2.4.99.20) (2'-phospho-cyclic-ADP-ribose transferase) (ADP-ribosyl cyclase 1) (ADPRC 1) (Cyclic ADP-ribose hydrolase 1) (cADPr hydrolase 1) (I-19) (NIM-R5 antigen) (CD antigen CD38)	Uox	Mus musculus (Mouse)	304	CD38	mito, lysate
P56593	CP2AC_MOUSE	reviewed	Cytochrome P450 2A12 (EC 1.14.14.1) (CYPIIA12) (Steroid hormones 7-alpha-hydroxylase) (Testosterone 7-alpha-hydroxylase)	Lyn	Mus musculus (Mouse)	492	CP2AC	mito, lysate
P56654	CP237_MOUSE	reviewed	Cytochrome P450 2C37 (EC 1.14.14.1) (CYPIIC37)	Tln1 Tln	Mus musculus (Mouse)	490	CP237	mito, lysate
P56657	CP240_MOUSE	reviewed	Cytochrome P450 2C40 (EC 1.14.14.1) (CYPIIC40)	Msn	Mus musculus (Mouse)	491	CP240	mito, lysate
P56959	FUS_MOUSE	reviewed	RNA-binding protein FUS (Protein pigpen)	Hsd3b3	Mus musculus (Mouse)	518	FUS	mito, lysate
P57759	ERP29_MOUSE	reviewed	Endoplasmic reticulum resident protein 29 (ERp29)	Ptma	Mus musculus (Mouse)	262	ERP29	mito, lysate
P57776	EF1D_MOUSE	reviewed	Elongation factor 1-delta (EF-1-delta)	U2af2 U2af65	Mus musculus (Mouse)	281	EF1D	mito, lysate
P57780	ACTN4_MOUSE	reviewed	Alpha-actinin-4 (Non-muscle alpha-actinin 4)	Glud1 Glud	Mus musculus (Mouse)	912	ACTN4	mito, lysate
P58021	TM9S2_MOUSE	reviewed	Transmembrane 9 superfamily member 2	Psmd7 Mov-34 Mov34	Mus musculus (Mouse)	662	TM9S2	mito, lysate
P58044	IDI1_MOUSE	reviewed	Isopentenyl-diphosphate Delta-isomerase 1 (EC 5.3.3.2) (Isopentenyl pyrophosphate isomerase 1) (IPP isomerase 1) (IPPI1)	Sars Sars1 Sers	Mus musculus (Mouse)	227	IDI1	mito, lysate
P58252	EF2_MOUSE	reviewed	Elongation factor 2 (EF-2)	S100a8 Caga Mrp8	Mus musculus (Mouse)	858	EF2	mito, lysate
P58281	OPA1_MOUSE	reviewed	Dynamin-like 120 kDa protein, mitochondrial (EC 3.6.5.5) (Large GTP-binding protein) (LargeG) (Optic atrophy protein 1 homolog) [Cleaved into: Dynamin-like 120 kDa protein, form S1]	Man2a1 Mana2	Mus musculus (Mouse)	960	OPA1	mito, lysate
P58710	GGLO_MOUSE	reviewed	L-gulonolactone oxidase (LGO) (EC 1.1.3.8) (L-gulono-gamma-lactone oxidase) (GLO)	Gna13 Gna-13	Mus musculus (Mouse)	440	GGLO	mito, lysate
P58771	TPM1_MOUSE	reviewed	Tropomyosin alpha-1 chain (Alpha-tropomyosin) (Tropomyosin-1)	Rpl3	Mus musculus (Mouse)	284	TPM1	mito, lysate
P59017	B2L13_MOUSE	reviewed	Bcl-2-like protein 13 (Bcl2-L-13) (Bcl-rambo) (Protein Mil1)	Pdia3 Erp Erp60 Grp58	Mus musculus (Mouse)	434	B2L13	mito, lysate
P59325	IF5_MOUSE	reviewed	Eukaryotic translation initiation factor 5 (eIF-5)	Cyp17a1 Cyp17	Mus musculus (Mouse)	429	IF5	mito, lysate
P59999	ARPC4_MOUSE	reviewed	Actin-related protein 2/3 complex subunit 4 (Arp2/3 complex 20 kDa subunit) (p20-ARC)	Psmb8 Lmp7 Mc13	Mus musculus (Mouse)	168	ARPC4	mito, lysate
P60229	EIF3E_MOUSE	reviewed	Eukaryotic translation initiation factor 3 subunit E (eIF3e) (Eukaryotic translation initiation factor 3 subunit 6) (MMTV integration site 6) (Mammary tumor-associated protein INT-6) (Viral integration site protein INT-6) (eIF-3 p48)	Apex1 Ape Apex Ref1	Mus musculus (Mouse)	445	EIF3E	mito, lysate
P60335	PCBP1_MOUSE	reviewed	Poly(rC)-binding protein 1 (Alpha-CP1) (Heterogeneous nuclear ribonucleoprotein E1) (hnRNP E1)	Adh5 Adh-2 Adh2	Mus musculus (Mouse)	356	PCBP1	mito, lysate
P60766	CDC42_MOUSE	reviewed	Cell division control protein 42 homolog (G25K GTP-binding protein)	Ca8 Cals Cals1 Car8 Carp	Mus musculus (Mouse)	191	CDC42	mito, lysate
P60843	IF4A1_MOUSE	reviewed	Eukaryotic initiation factor 4A-I (eIF-4A-I) (eIF4A-I) (EC 3.6.4.13) (ATP-dependent RNA helicase eIF4A-1)	Bgn	Mus musculus (Mouse)	406	IF4A1	mito, lysate
P60867	RS20_MOUSE	reviewed	40S ribosomal protein S20	Nap1l1 Nrp	Mus musculus (Mouse)	119	RS20	mito, lysate
P61027	RAB10_MOUSE	reviewed	Ras-related protein Rab-10	Celf1 Brunol2 Cugbp Cugbp1	Mus musculus (Mouse)	200	RAB10	mito, lysate
P61087	UBE2K_MOUSE	reviewed	Ubiquitin-conjugating enzyme E2 K (EC 2.3.2.23) (E2 ubiquitin-conjugating enzyme K) (Huntingtin-interacting protein 2) (HIP-2) (Ubiquitin carrier protein) (Ubiquitin-conjugating enzyme E2-25 kDa) (Ubiquitin-conjugating enzyme E2(25K)) (Ubiquitin-conjugating enzyme E2-25K) (Ubiquitin-protein ligase)	Mug2 Mug-2	Mus musculus (Mouse)	200	UBE2K	mito, lysate
P61089	UBE2N_MOUSE	reviewed	Ubiquitin-conjugating enzyme E2 N (EC 2.3.2.23) (Bendless-like ubiquitin-conjugating enzyme) (E2 ubiquitin-conjugating enzyme N) (Ubc13) (Ubiquitin carrier protein N) (Ubiquitin-protein ligase N)	Marcksl1 Mlp Mrp	Mus musculus (Mouse)	152	UBE2N	mito, lysate
P61161	ARP2_MOUSE	reviewed	Actin-related protein 2 (Actin-like protein 2)	Grn	Mus musculus (Mouse)	394	ARP2	mito, lysate
P61222	ABCE1_MOUSE	reviewed	ATP-binding cassette sub-family E member 1 (RNase L inhibitor) (Ribonuclease 4 inhibitor) (RNS4I)	Dpp4 Cd26	Mus musculus (Mouse)	599	ABCE1	mito, lysate
P61255	RL26_MOUSE	reviewed	60S ribosomal protein L26 (Silica-induced gene 20 protein) (SIG-20)	Pabpc1 Pabp1	Mus musculus (Mouse)	145	RL26	mito, lysate
P61358	RL27_MOUSE	reviewed	60S ribosomal protein L27	Ptpn6 Hcp Hcph Ptp1C	Mus musculus (Mouse)	136	RL27	mito, lysate
P61458	PHS_MOUSE	reviewed	Pterin-4-alpha-carbinolamine dehydratase (PHS) (EC 4.2.1.96) (4-alpha-hydroxy-tetrahydropterin dehydratase) (Dimerization cofactor of hepatocyte nuclear factor 1-alpha) (DCoH) (Dimerization cofactor of HNF1) (Phenylalanine hydroxylase-stimulating protein) (Pterin carbinolamine dehydratase) (PCD)	Hexa	Mus musculus (Mouse)	104	PHS	mito, lysate
P61514	RL37A_MOUSE	reviewed	60S ribosomal protein L37a	Ahsg Fetua	Mus musculus (Mouse)	92	RL37A	mito, lysate
P61620	S61A1_MOUSE	reviewed	Protein transport protein Sec61 subunit alpha isoform 1 (Sec61 alpha-1)	Oat	Mus musculus (Mouse)	476	S61A1	mito, lysate
P61750	ARF4_MOUSE	reviewed	ADP-ribosylation factor 4	Vtn	Mus musculus (Mouse)	180	ARF4	mito, lysate
P61804	DAD1_MOUSE	reviewed	Dolichyl-diphosphooligosaccharide--protein glycosyltransferase subunit DAD1 (Oligosaccharyl transferase subunit DAD1) (Defender against cell death 1) (DAD-1)	Gsta3 Gstyc	Mus musculus (Mouse)	113	DAD1	mito, lysate
P61922	GABT_MOUSE	reviewed	4-aminobutyrate aminotransferase, mitochondrial (EC 2.6.1.19) ((S)-3-amino-2-methylpropionate transaminase) (EC 2.6.1.22) (GABA aminotransferase) (GABA-AT) (Gamma-amino-N-butyrate transaminase) (GABA transaminase) (GABA-T) (L-AIBAT)	Ckmt1	Mus musculus (Mouse)	500	GABT	mito, lysate
P61924	COPZ1_MOUSE	reviewed	Coatomer subunit zeta-1 (Zeta-1-coat protein) (Zeta-1 COP)	Fkbp4 Fkpb52	Mus musculus (Mouse)	177	COPZ1	mito, lysate
P61961	UFM1_MOUSE	reviewed	Ubiquitin-fold modifier 1	Ctnnd1 Catns Kiaa0384	Mus musculus (Mouse)	85	UFM1	mito, lysate
P61979	HNRPK_MOUSE	reviewed	Heterogeneous nuclear ribonucleoprotein K (hnRNP K)	Aimp1 Emap2 Scye1	Mus musculus (Mouse)	463	HNRPK	mito, lysate
P61982	1433G_MOUSE	reviewed	14-3-3 protein gamma [Cleaved into: 14-3-3 protein gamma, N-terminally processed]	Dpep1 Mbd1 Rdp	Mus musculus (Mouse)	247	1433G	mito, lysate
P62075	TIM13_MOUSE	reviewed	Mitochondrial import inner membrane translocase subunit Tim13	Slc6a12 Gabt2 Gat-2 Gat2	Mus musculus (Mouse)	95	TIM13	mito, lysate
P62077	TIM8B_MOUSE	reviewed	Mitochondrial import inner membrane translocase subunit Tim8 B (Deafness dystonia protein 2 homolog)	S100a9 Cagb Mrp14	Mus musculus (Mouse)	83	TIM8B	mito, lysate
P62082	RS7_MOUSE	reviewed	40S ribosomal protein S7	Dbi	Mus musculus (Mouse)	194	RS7	mito, lysate
P62192	PRS4_MOUSE	reviewed	26S proteasome regulatory subunit 4 (P26s4) (26S proteasome AAA-ATPase subunit RPT2) (Proteasome 26S subunit ATPase 1)	Scp2 Scp-2	Mus musculus (Mouse)	440	PRS4	mito, lysate
P62196	PRS8_MOUSE	reviewed	26S proteasome regulatory subunit 8 (26S proteasome AAA-ATPase subunit RPT6) (Proteasome 26S subunit ATPase 5) (Proteasome subunit p45) (p45/SUG) (mSUG1)	Ssb Ss-b	Mus musculus (Mouse)	406	PRS8	mito, lysate
P62242	RS8_MOUSE	reviewed	40S ribosomal protein S8	Drg1 Drg Nedd-3 Nedd3	Mus musculus (Mouse)	208	RS8	mito, lysate
P62245	RS15A_MOUSE	reviewed	40S ribosomal protein S15a	Serpinc1 At3	Mus musculus (Mouse)	130	RS15A	mito, lysate
P62259	1433E_MOUSE	reviewed	14-3-3 protein epsilon (14-3-3E)	Nectin2 Mph Pvr Pvrl2 Pvs	Mus musculus (Mouse)	255	1433E	mito, lysate
P62264	RS14_MOUSE	reviewed	40S ribosomal protein S14	Wars Wrs	Mus musculus (Mouse)	151	RS14	mito, lysate
P62267	RS23_MOUSE	reviewed	40S ribosomal protein S23	Cyp2f2 Cyp2f-2	Mus musculus (Mouse)	143	RS23	mito, lysate
P62270	RS18_MOUSE	reviewed	40S ribosomal protein S18 (Ke-3) (Ke3)	Apoc3	Mus musculus (Mouse)	152	RS18	mito, lysate
P62274	RS29_MOUSE	reviewed	40S ribosomal protein S29	Ranbp1 Htf9-a Htf9a	Mus musculus (Mouse)	56	RS29	mito, lysate
P62281	RS11_MOUSE	reviewed	40S ribosomal protein S11	Mif	Mus musculus (Mouse)	158	RS11	mito, lysate
P62301	RS13_MOUSE	reviewed	40S ribosomal protein S13	Ephx2 Eph2	Mus musculus (Mouse)	151	RS13	mito, lysate
P62311	LSM3_MOUSE	reviewed	U6 snRNA-associated Sm-like protein LSm3	Apoc1	Mus musculus (Mouse)	102	LSM3	mito, lysate
P62331	ARF6_MOUSE	reviewed	ADP-ribosylation factor 6	Rab18	Mus musculus (Mouse)	175	ARF6	mito, lysate
P62334	PRS10_MOUSE	reviewed	26S proteasome regulatory subunit 10B (26S proteasome AAA-ATPase subunit RPT4) (Proteasome 26S subunit ATPase 6) (Proteasome subunit p42)	Ly6d Ly61 Thb	Mus musculus (Mouse)	389	PRS10	mito, lysate
P62702	RS4X_MOUSE	reviewed	40S ribosomal protein S4, X isoform	Fah	Mus musculus (Mouse)	263	RS4X	mito, lysate
P62717	RL18A_MOUSE	reviewed	60S ribosomal protein L18a	Fbl	Mus musculus (Mouse)	176	RL18A	mito, lysate
P62751	RL23A_MOUSE	reviewed	60S ribosomal protein L23a	Canx	Mus musculus (Mouse)	156	RL23A	mito, lysate
P62754	RS6_MOUSE	reviewed	40S ribosomal protein S6 (Phosphoprotein NP33)	G6pc G6pt	Mus musculus (Mouse)	249	RS6	mito, lysate
P62806	H4_MOUSE	reviewed	Histone H4	Prdx1 Msp23 Paga Tdpx2	Mus musculus (Mouse)	103	H4	mito, lysate
P62814	VATB2_MOUSE	reviewed	V-type proton ATPase subunit B, brain isoform (V-ATPase subunit B 2) (Endomembrane proton pump 58 kDa subunit) (Vacuolar proton pump subunit B 2)	Cd81 Tapa1	Mus musculus (Mouse)	511	VATB2	mito, lysate
P62821	RAB1A_MOUSE	reviewed	Ras-related protein Rab-1A (YPT1-related protein)	Ldlr	Mus musculus (Mouse)	205	RAB1A	mito, lysate
P62827	RAN_MOUSE	reviewed	GTP-binding nuclear protein Ran (GTPase Ran) (Ras-like protein TC4) (Ras-related nuclear protein)	Rpl12	Mus musculus (Mouse)	216	RAN	mito, lysate
P62830	RL23_MOUSE	reviewed	60S ribosomal protein L23	Rpl18	Mus musculus (Mouse)	140	RL23	mito, lysate
P62835	RAP1A_MOUSE	reviewed	Ras-related protein Rap-1A (Ras-related protein Krev-1)	Tap2 Abcb3 Ham-2 Ham2	Mus musculus (Mouse)	184	RAP1A	mito, lysate
P62843	RS15_MOUSE	reviewed	40S ribosomal protein S15 (RIG protein)	Cpox Cpo	Mus musculus (Mouse)	145	RS15	mito, lysate
P62849	RS24_MOUSE	reviewed	40S ribosomal protein S24	Ppm1b Pp2c2 Pppm1b	Mus musculus (Mouse)	133	RS24	mito, lysate
P62852	RS25_MOUSE	reviewed	40S ribosomal protein S25	Por	Mus musculus (Mouse)	125	RS25	mito, lysate
P62855	RS26_MOUSE	reviewed	40S ribosomal protein S26	Hmgcl	Mus musculus (Mouse)	115	RS26	mito, lysate
P62858	RS28_MOUSE	reviewed	40S ribosomal protein S28	Hspa9 Grp75 Hsp74 Hspa9a	Mus musculus (Mouse)	69	RS28	mito, lysate
P62862	RS30_MOUSE	reviewed	40S ribosomal protein S30	Mbl1	Mus musculus (Mouse)	59	RS30	mito, lysate
P62869	ELOB_MOUSE	reviewed	Elongin-B (EloB) (Elongin 18 kDa subunit) (RNA polymerase II transcription factor SIII subunit B) (SIII p18) (Transcription elongation factor B polypeptide 2)	Dnm2 Dyn2	Mus musculus (Mouse)	118	ELOB	mito, lysate
P62874	GBB1_MOUSE	reviewed	Guanine nucleotide-binding protein G(I)/G(S)/G(T) subunit beta-1 (Transducin beta chain 1)	Col18a1	Mus musculus (Mouse)	340	GBB1	mito, lysate
P62880	GBB2_MOUSE	reviewed	Guanine nucleotide-binding protein G(I)/G(S)/G(T) subunit beta-2 (G protein subunit beta-2) (Transducin beta chain 2)	Cap1 Cap	Mus musculus (Mouse)	340	GBB2	mito, lysate
P62889	RL30_MOUSE	reviewed	60S ribosomal protein L30	Tkt	Mus musculus (Mouse)	115	RL30	mito, lysate
P62892	RL39_MOUSE	reviewed	60S ribosomal protein L39	Cd82 Kai1	Mus musculus (Mouse)	51	RL39	mito, lysate
P62897	CYC_MOUSE	reviewed	Cytochrome c, somatic	Vps26a Vps26	Mus musculus (Mouse)	105	CYC	mito, lysate
P62900	RL31_MOUSE	reviewed	60S ribosomal protein L31	Tfam Hmgts	Mus musculus (Mouse)	125	RL31	mito, lysate
P62908	RS3_MOUSE	reviewed	40S ribosomal protein S3 (EC 4.2.99.18)	Inmt Temt	Mus musculus (Mouse)	243	RS3	mito, lysate
P62911	RL32_MOUSE	reviewed	60S ribosomal protein L32	Rpl28	Mus musculus (Mouse)	135	RL32	mito, lysate
P62918	RL8_MOUSE	reviewed	60S ribosomal protein L8	Acsl1 Acsl2 Facl2	Mus musculus (Mouse)	257	RL8	mito, lysate
P62960	YBOX1_MOUSE	reviewed	Nuclease-sensitive element-binding protein 1 (CCAAT-binding transcription factor I subunit A) (CBF-A) (DNA-binding protein B) (DBPB) (Enhancer factor I subunit A) (EFI-A) (Y-box transcription factor) (Y-box-binding protein 1) (YB-1)	Csk	Mus musculus (Mouse)	322	YBOX1	mito, lysate
P62962	PROF1_MOUSE	reviewed	Profilin-1 (Profilin I)	Mbl2	Mus musculus (Mouse)	140	PROF1	mito, lysate
P62983	RS27A_MOUSE	reviewed	Ubiquitin-40S ribosomal protein S27a (Ubiquitin carboxyl extension protein 80) [Cleaved into: Ubiquitin; 40S ribosomal protein S27a]	Eci1 Dci	Mus musculus (Mouse)	156	RS27A	mito, lysate
P63001	RAC1_MOUSE	reviewed	Ras-related C3 botulinum toxin substrate 1 (p21-Rac1)	Sept2 Nedd-5 Nedd5	Mus musculus (Mouse)	192	RAC1	mito, lysate
P63017	HSP7C_MOUSE	reviewed	Heat shock cognate 71 kDa protein (Heat shock 70 kDa protein 8)	Stat3 Aprf	Mus musculus (Mouse)	646	HSP7C	mito, lysate
P63028	TCTP_MOUSE	reviewed	Translationally-controlled tumor protein (TCTP) (21 kDa polypeptide) (p21) (p23)	Pura	Mus musculus (Mouse)	172	TCTP	mito, lysate
P63030	MPC1_MOUSE	reviewed	Mitochondrial pyruvate carrier 1 (Brain protein 44-like protein)	Pxmp2 Pmp22	Mus musculus (Mouse)	109	MPC1	mito, lysate
P63037	DNJA1_MOUSE	reviewed	DnaJ homolog subfamily A member 1 (DnaJ protein homolog 2) (Heat shock 40 kDa protein 4) (Heat shock protein J2) (HSJ-2)	Cct8 Cctq	Mus musculus (Mouse)	397	DNJA1	mito, lysate
P63038	CH60_MOUSE	reviewed	60 kDa heat shock protein, mitochondrial (EC 3.6.4.9) (60 kDa chaperonin) (Chaperonin 60) (CPN60) (HSP-65) (Heat shock protein 60) (HSP-60) (Hsp60) (Mitochondrial matrix protein P1)	Slc1a2 Eaat2 Glt1	Mus musculus (Mouse)	573	CH60	mito, lysate
P63101	1433Z_MOUSE	reviewed	14-3-3 protein zeta/delta (Protein kinase C inhibitor protein 1) (KCIP-1) (SEZ-2)	Hist1h1e H1f4	Mus musculus (Mouse)	245	1433Z	mito, lysate
P63158	HMGB1_MOUSE	reviewed	High mobility group protein B1 (High mobility group protein 1) (HMG-1)	Plin2 Adfp Adrp	Mus musculus (Mouse)	215	HMGB1	mito, lysate
P63242	IF5A1_MOUSE	reviewed	Eukaryotic translation initiation factor 5A-1 (eIF-5A-1) (eIF-5A1) (Eukaryotic initiation factor 5A isoform 1) (eIF-5A) (eIF-4D)	Akr1b1 Akr1b3 Aldor1 Aldr1	Mus musculus (Mouse)	154	IF5A1	mito, lysate
P63276	RS17_MOUSE	reviewed	40S ribosomal protein S17	Cfl2	Mus musculus (Mouse)	135	RS17	mito, lysate
P63323	RS12_MOUSE	reviewed	40S ribosomal protein S12	Fkbp2 Fkbp13	Mus musculus (Mouse)	132	RS12	mito, lysate
P63325	RS10_MOUSE	reviewed	40S ribosomal protein S10	Acadm	Mus musculus (Mouse)	165	RS10	mito, lysate
P67778	PHB_MOUSE	reviewed	Prohibitin (B-cell receptor-associated protein 32) (BAP 32)	Gpx3	Mus musculus (Mouse)	272	PHB	mito, lysate
P67984	RL22_MOUSE	reviewed	60S ribosomal protein L22 (Heparin-binding protein HBp15)	Gstp2 Gstpia	Mus musculus (Mouse)	128	RL22	mito, lysate
P68037	UB2L3_MOUSE	reviewed	Ubiquitin-conjugating enzyme E2 L3 (EC 2.3.2.23) (E2 ubiquitin-conjugating enzyme L3) (UbcM4) (Ubiquitin carrier protein L3) (Ubiquitin-protein ligase L3)	Nsf Skd2	Mus musculus (Mouse)	154	UB2L3	mito, lysate
P68040	RACK1_MOUSE	reviewed	Receptor of activated protein C kinase 1 (12-3) (Guanine nucleotide-binding protein subunit beta-2-like 1) (Receptor for activated C kinase) (Receptor of activated protein kinase C 1) (p205) [Cleaved into: Receptor of activated protein C kinase 1, N-terminally processed (Guanine nucleotide-binding protein subunit beta-2-like 1, N-terminally processed)]	Psmc2 Mss1	Mus musculus (Mouse)	317	RACK1	mito, lysate
P68254	1433T_MOUSE	reviewed	14-3-3 protein theta (14-3-3 protein tau)	Rab11b	Mus musculus (Mouse)	245	1433T	mito, lysate
P68368	TBA4A_MOUSE	reviewed	Tubulin alpha-4A chain (Alpha-tubulin 4) (Alpha-tubulin isotype M-alpha-4) (Tubulin alpha-4 chain)	Fdx1	Mus musculus (Mouse)	448	TBA4A	mito, lysate
P68372	TBB4B_MOUSE	reviewed	Tubulin beta-4B chain (Tubulin beta-2C chain)	Adss Adss2	Mus musculus (Mouse)	445	TBB4B	mito, lysate
P68510	1433F_MOUSE	reviewed	14-3-3 protein eta	Myo1b	Mus musculus (Mouse)	246	1433F	mito, lysate
P70168	IMB1_MOUSE	reviewed	Importin subunit beta-1 (Karyopherin subunit beta-1) (Nuclear factor p97) (Pore targeting complex 97 kDa subunit) (PTAC97) (SCG)	Yap1 Yap Yap65	Mus musculus (Mouse)	876	IMB1	mito, lysate
P70194	CLC4F_MOUSE	reviewed	C-type lectin domain family 4 member F (C-type lectin superfamily member 13) (C-type lectin 13) (Kupffer cell receptor)	Stt3a Itm1	Mus musculus (Mouse)	548	CLC4F	mito, lysate
P70195	PSB7_MOUSE	reviewed	Proteasome subunit beta type-7 (EC 3.4.25.1) (Macropain chain Z) (Multicatalytic endopeptidase complex chain Z) (Proteasome subunit Z)	Cryz	Mus musculus (Mouse)	277	PSB7	mito, lysate
P70245	EBP_MOUSE	reviewed	3-beta-hydroxysteroid-Delta(8),Delta(7)-isomerase (EC 5.3.3.5) (Cholestenol Delta-isomerase) (Delta(8)-Delta(7) sterol isomerase) (D8-D7 sterol isomerase) (Emopamil-binding protein)	Aldh2 Ahd-1 Ahd1	Mus musculus (Mouse)	230	EBP	mito, lysate
P70296	PEBP1_MOUSE	reviewed	Phosphatidylethanolamine-binding protein 1 (PEBP-1) (HCNPpp) [Cleaved into: Hippocampal cholinergic neurostimulating peptide (HCNP)]	Capza2 Cappa2	Mus musculus (Mouse)	187	PEBP1	mito, lysate
P70349	HINT1_MOUSE	reviewed	Histidine triad nucleotide-binding protein 1 (EC 3.-.-.-) (Adenosine 5'-monophosphoramidase) (Protein kinase C inhibitor 1) (Protein kinase C-interacting protein 1) (PKCI-1)	Gsr Gr1	Mus musculus (Mouse)	126	HINT1	mito, lysate
P70404	IDHG1_MOUSE	reviewed	Isocitrate dehydrogenase [NAD] subunit gamma 1, mitochondrial (Isocitric dehydrogenase subunit gamma) (NAD(+)-specific ICDH subunit gamma)	Crat	Mus musculus (Mouse)	393	IDHG1	mito, lysate
P70441	NHRF1_MOUSE	reviewed	Na(+)/H(+) exchange regulatory cofactor NHE-RF1 (NHERF-1) (Ezrin-radixin-moesin-binding phosphoprotein 50) (EBP50) (Regulatory cofactor of Na(+)/H(+) exchanger) (Sodium-hydrogen exchanger regulatory factor 1) (Solute carrier family 9 isoform A3 regulatory factor 1)	Rplp1	Mus musculus (Mouse)	355	NHRF1	mito, lysate
P70677	CASP3_MOUSE	reviewed	Caspase-3 (CASP-3) (EC 3.4.22.56) (Apopain) (Cysteine protease CPP32) (CPP-32) (LICE) (Protein Yama) (SREBP cleavage activity 1) (SCA-1) [Cleaved into: Caspase-3 subunit p17; Caspase-3 subunit p12]	Rpl13	Mus musculus (Mouse)	277	CASP3	mito, lysate
P70694	DHB5_MOUSE	reviewed	Estradiol 17 beta-dehydrogenase 5 (EC 1.1.1.-) (17-beta-HSD 5)	Anxa5 Anx5	Mus musculus (Mouse)	323	DHB5	mito, lysate
P70699	LYAG_MOUSE	reviewed	Lysosomal alpha-glucosidase (EC 3.2.1.20) (Acid maltase)	Abcd1 Ald Aldgh	Mus musculus (Mouse)	953	LYAG	mito, lysate
P80313	TCPH_MOUSE	reviewed	T-complex protein 1 subunit eta (TCP-1-eta) (CCT-eta)	Tbca	Mus musculus (Mouse)	544	TCPH	mito, lysate
P80314	TCPB_MOUSE	reviewed	T-complex protein 1 subunit beta (TCP-1-beta) (CCT-beta)	Lmna Lmn1	Mus musculus (Mouse)	535	TCPB	mito, lysate
P80315	TCPD_MOUSE	reviewed	T-complex protein 1 subunit delta (TCP-1-delta) (A45) (CCT-delta)	Hspa4l Apg1 Hsp4l Osp94	Mus musculus (Mouse)	539	TCPD	mito, lysate
P80316	TCPE_MOUSE	reviewed	T-complex protein 1 subunit epsilon (TCP-1-epsilon) (CCT-epsilon)	Cbr1 Cbr	Mus musculus (Mouse)	541	TCPE	mito, lysate
P80317	TCPZ_MOUSE	reviewed	T-complex protein 1 subunit zeta (TCP-1-zeta) (CCT-zeta-1)	Cox7a2 Cox7a3 Cox7al	Mus musculus (Mouse)	531	TCPZ	mito, lysate
P80318	TCPG_MOUSE	reviewed	T-complex protein 1 subunit gamma (TCP-1-gamma) (CCT-gamma) (Matricin) (mTRiC-P5)	Gstm5 Fsc2 Gstm3	Mus musculus (Mouse)	545	TCPG	mito, lysate
P81117	NUCB2_MOUSE	reviewed	Nucleobindin-2 (DNA-binding protein NEFA) (Prepronesfatin) [Cleaved into: Nesfatin-1]	Tdo2 Tdo	Mus musculus (Mouse)	420	NUCB2	mito, lysate
P83882	RL36A_MOUSE	reviewed	60S ribosomal protein L36a (60S ribosomal protein L44)	Slc25a4 Anc1 Ant1	Mus musculus (Mouse)	106	RL36A	mito, lysate
P84084	ARF5_MOUSE	reviewed	ADP-ribosylation factor 5	Hpd	Mus musculus (Mouse)	180	ARF5	mito, lysate
P84091	AP2M1_MOUSE	reviewed	AP-2 complex subunit mu (AP-2 mu chain) (Adaptor protein complex AP-2 subunit mu) (Adaptor-related protein complex 2 subunit mu) (Clathrin assembly protein complex 2 mu medium chain) (Clathrin coat assembly protein AP50) (Clathrin coat-associated protein AP50) (Mu2-adaptin) (Plasma membrane adaptor AP-2 50 kDa protein)	Ppm1a Pppm1a	Mus musculus (Mouse)	435	AP2M1	mito, lysate
P84099	RL19_MOUSE	reviewed	60S ribosomal protein L19	Psma2 Lmpc3	Mus musculus (Mouse)	196	RL19	mito, lysate
P84104	SRSF3_MOUSE	reviewed	Serine/arginine-rich splicing factor 3 (Pre-mRNA-splicing factor SRP20) (Protein X16) (Splicing factor, arginine/serine-rich 3)	Ctsh	Mus musculus (Mouse)	164	SRSF3	mito, lysate
P85094	ISC2A_MOUSE	reviewed	Isochorismatase domain-containing protein 2A	Srp9	Mus musculus (Mouse)	206	ISC2A	mito, lysate
P97290	IC1_MOUSE	reviewed	Plasma protease C1 inhibitor (C1 Inh) (C1Inh) (C1 esterase inhibitor) (C1-inhibiting factor) (Serpin G1)	Bckdha	Mus musculus (Mouse)	504	IC1	mito, lysate
P97315	CSRP1_MOUSE	reviewed	Cysteine and glycine-rich protein 1 (Cysteine-rich protein 1) (CRP) (CRP1)	Ahcy	Mus musculus (Mouse)	193	CSRP1	mito, lysate
P97328	KHK_MOUSE	reviewed	Ketohexokinase (EC 2.7.1.3) (Hepatic fructokinase)	Fmo1 Fmo-1	Mus musculus (Mouse)	298	KHK	mito, lysate
P97351	RS3A_MOUSE	reviewed	40S ribosomal protein S3a (Protein TU-11)	Nat2 Aac2	Mus musculus (Mouse)	264	RS3A	mito, lysate
P97364	SPS2_MOUSE	reviewed	Selenide, water dikinase 2 (EC 2.7.9.3) (Selenium donor protein 2) (Selenophosphate synthase 2)	Sts	Mus musculus (Mouse)	452	SPS2	mito, lysate
P97371	PSME1_MOUSE	reviewed	Proteasome activator complex subunit 1 (11S regulator complex subunit alpha) (REG-alpha) (Activator of multicatalytic protease subunit 1) (Proteasome activator 28 subunit alpha) (PA28a) (PA28alpha)	Shmt1 Shmt	Mus musculus (Mouse)	249	PSME1	mito, lysate
P97379	G3BP2_MOUSE	reviewed	Ras GTPase-activating protein-binding protein 2 (G3BP-2) (GAP SH3 domain-binding protein 2)	Atp6v1a Atp6a1 Atp6a2 Atp6v1a1	Mus musculus (Mouse)	482	G3BP2	mito, lysate
P97384	ANX11_MOUSE	reviewed	Annexin A11 (Annexin XI) (Annexin-11) (Calcyclin-associated annexin 50) (CAP-50)	Atp6v1e1 Atp6e Atp6e2	Mus musculus (Mouse)	503	ANX11	mito, lysate
P97429	ANXA4_MOUSE	reviewed	Annexin A4 (Annexin IV) (Annexin-4)	Acadvl Vlcad	Mus musculus (Mouse)	319	ANXA4	mito, lysate
P97449	AMPN_MOUSE	reviewed	Aminopeptidase N (AP-N) (mAPN) (EC 3.4.11.2) (Alanyl aminopeptidase) (Aminopeptidase M) (AP-M) (Membrane protein p161) (Microsomal aminopeptidase) (CD antigen CD13)	Pa2g4 Ebp1 Plfap	Mus musculus (Mouse)	966	AMPN	mito, lysate
P97450	ATP5J_MOUSE	reviewed	ATP synthase-coupling factor 6, mitochondrial (ATPase subunit F6) (ATP synthase peripheral stalk subunit F6)	Rab7a Rab7	Mus musculus (Mouse)	108	ATP5J	mito, lysate
P97461	RS5_MOUSE	reviewed	40S ribosomal protein S5 [Cleaved into: 40S ribosomal protein S5, N-terminally processed]	Acadl	Mus musculus (Mouse)	204	RS5	mito, lysate
P97478	COQ7_MOUSE	reviewed	5-demethoxyubiquinone hydroxylase, mitochondrial (DMQ hydroxylase) (EC 1.14.13.-) (Timing protein clk-1 homolog) (Ubiquinone biosynthesis monooxygenase COQ7)	Ppox	Mus musculus (Mouse)	217	COQ7	mito, lysate
P97494	GSH1_MOUSE	reviewed	Glutamate--cysteine ligase catalytic subunit (EC 6.3.2.2) (GCS heavy chain) (Gamma-ECS) (Gamma-glutamylcysteine synthetase)	Hsd17b2 Edh17b2	Mus musculus (Mouse)	637	GSH1	mito, lysate
P97501	FMO3_MOUSE	reviewed	Dimethylaniline monooxygenase [N-oxide-forming] 3 (EC 1.14.13.8) (Dimethylaniline oxidase 3) (Hepatic flavin-containing monooxygenase 3) (FMO 3) (Trimethylamine monooxygenase) (EC 1.14.13.148)	Hsd17b4 Edh17b4	Mus musculus (Mouse)	534	FMO3	mito, lysate
P97742	CPT1A_MOUSE	reviewed	Carnitine O-palmitoyltransferase 1, liver isoform (CPT1-L) (EC 2.3.1.21) (Carnitine O-palmitoyltransferase I, liver isoform) (CPT I) (CPTI-L) (Carnitine palmitoyltransferase 1A)	Gss	Mus musculus (Mouse)	773	CPT1A	mito, lysate
P97807	FUMH_MOUSE	reviewed	Fumarate hydratase, mitochondrial (Fumarase) (EC 4.2.1.2) (EF-3)	Atp6v0d1 Atp6d	Mus musculus (Mouse)	507	FUMH	mito, lysate
P97821	CATC_MOUSE	reviewed	Dipeptidyl peptidase 1 (EC 3.4.14.1) (Cathepsin C) (Cathepsin J) (Dipeptidyl peptidase I) (DPP-I) (DPPI) (Dipeptidyl transferase) [Cleaved into: Dipeptidyl peptidase 1 exclusion domain chain (Dipeptidyl peptidase I exclusion domain chain); Dipeptidyl peptidase 1 heavy chain (Dipeptidyl peptidase I heavy chain); Dipeptidyl peptidase 1 light chain (Dipeptidyl peptidase I light chain)]	Slc25a5 Ant2	Mus musculus (Mouse)	462	CATC	mito, lysate
P97823	LYPA1_MOUSE	reviewed	Acyl-protein thioesterase 1 (APT-1) (EC 3.1.2.-) (Lysophospholipase 1) (Lysophospholipase I) (LPL-I) (LysoPLA I)	Sqle Erg1	Mus musculus (Mouse)	230	LYPA1	mito, lysate
P97855	G3BP1_MOUSE	reviewed	Ras GTPase-activating protein-binding protein 1 (G3BP-1) (EC 3.6.4.12) (EC 3.6.4.13) (ATP-dependent DNA helicase VIII) (GAP SH3 domain-binding protein 1) (HDH-VIII)	Tst	Mus musculus (Mouse)	465	G3BP1	mito, lysate
P97872	FMO5_MOUSE	reviewed	Dimethylaniline monooxygenase [N-oxide-forming] 5 (EC 1.14.13.8) (Dimethylaniline oxidase 5) (Hepatic flavin-containing monooxygenase 5) (FMO 5)	Pon1 Pon	Mus musculus (Mouse)	533	FMO5	mito, lysate
P99024	TBB5_MOUSE	reviewed	Tubulin beta-5 chain	Usp10 Kiaa0190 Ode-1 Uchrp	Mus musculus (Mouse)	444	TBB5	mito, lysate
P99025	GFRP_MOUSE	reviewed	GTP cyclohydrolase 1 feedback regulatory protein (GFRP) (GTP cyclohydrolase I feedback regulatory protein) (p35)	Pkm Pk3 Pkm2 Pykm	Mus musculus (Mouse)	84	GFRP	mito, lysate
P99026	PSB4_MOUSE	reviewed	Proteasome subunit beta type-4 (EC 3.4.25.1) (Low molecular mass protein 3) (Macropain beta chain) (Multicatalytic endopeptidase complex beta chain) (Proteasome beta chain) (Proteasome chain 3)	Ndufs6 Ip13	Mus musculus (Mouse)	264	PSB4	mito, lysate
P99027	RLA2_MOUSE	reviewed	60S acidic ribosomal protein P2	Rida Hrp12	Mus musculus (Mouse)	115	RLA2	mito, lysate
P99028	QCR6_MOUSE	reviewed	Cytochrome b-c1 complex subunit 6, mitochondrial (Complex III subunit 6) (Complex III subunit VIII) (Cytochrome c1 non-heme 11 kDa protein) (Mitochondrial hinge protein) (Ubiquinol-cytochrome c reductase complex 11 kDa protein)	Gck Gk	Mus musculus (Mouse)	89	QCR6	mito, lysate
P99029	PRDX5_MOUSE	reviewed	Peroxiredoxin-5, mitochondrial (EC 1.11.1.15) (Antioxidant enzyme B166) (AOEB166) (Liver tissue 2D-page spot 2D-0014IV) (PLP) (Peroxiredoxin V) (Prx-V) (Peroxisomal antioxidant enzyme) (Thioredoxin peroxidase PMP20)	Cpt2 Cpt-2	Mus musculus (Mouse)	210	PRDX5	mito, lysate
Q00623	APOA1_MOUSE	reviewed	Apolipoprotein A-I (Apo-AI) (ApoA-I) (Apolipoprotein A1) [Cleaved into: Proapolipoprotein A-I (ProapoA-I); Truncated apolipoprotein A-I]	Dbt	Mus musculus (Mouse)	264	APOA1	mito, lysate
Q00724	RET4_MOUSE	reviewed	Retinol-binding protein 4 (Plasma retinol-binding protein) (PRBP) (RBP)	Pklr	Mus musculus (Mouse)	201	RET4	mito, lysate
Q00897	A1AT4_MOUSE	reviewed	Alpha-1-antitrypsin 1-4 (Alpha-1 protease inhibitor 4) (Serine protease inhibitor 1-4) (Serine protease inhibitor A1d) (Serpin A1d)	Hccs Cchl	Mus musculus (Mouse)	413	A1AT4	mito, lysate
Q00898	A1AT5_MOUSE	reviewed	Alpha-1-antitrypsin 1-5 (Alpha-1 protease inhibitor 5) (Serine protease inhibitor 1-5) (Serine protease inhibitor A1e) (Serpin A1e)	Fdft1 Erg9	Mus musculus (Mouse)	413	A1AT5	mito, lysate
Q00915	RET1_MOUSE	reviewed	Retinol-binding protein 1 (Cellular retinol-binding protein) (CRBP) (Cellular retinol-binding protein I) (CRBP-I) (mCRBPI)	Pctp Stard2	Mus musculus (Mouse)	135	RET1	mito, lysate
Q01279	EGFR_MOUSE	reviewed	Epidermal growth factor receptor (EC 2.7.10.1)	Slc16a1 Mct1	Mus musculus (Mouse)	1210	EGFR	mito, lysate
Q01339	APOH_MOUSE	reviewed	Beta-2-glycoprotein 1 (APC inhibitor) (Activated protein C-binding protein) (Apolipoprotein H) (Apo-H) (Beta-2-glycoprotein I) (B2GPI) (Beta(2)GPI)	Rab2a Rab2	Mus musculus (Mouse)	345	APOH	mito, lysate
Q01405	SC23A_MOUSE	reviewed	Protein transport protein Sec23A (SEC23-related protein A)	Cnbp Cnbp1 Znf9	Mus musculus (Mouse)	765	SC23A	mito, lysate
Q01768	NDKB_MOUSE	reviewed	Nucleoside diphosphate kinase B (NDK B) (NDP kinase B) (EC 2.7.4.6) (Histidine protein kinase NDKB) (EC 2.7.13.3) (P18) (nm23-M2)	Idh2	Mus musculus (Mouse)	152	NDKB	mito, lysate
Q01853	TERA_MOUSE	reviewed	Transitional endoplasmic reticulum ATPase (TER ATPase) (EC 3.6.4.6) (15S Mg(2+)-ATPase p97 subunit) (Valosin-containing protein) (VCP)	Stom Epb7.2 Epb72	Mus musculus (Mouse)	806	TERA	mito, lysate
Q02013	AQP1_MOUSE	reviewed	Aquaporin-1 (AQP-1) (Aquaporin-CHIP) (Delayed early response protein 2) (DER2) (Water channel protein for red blood cells and kidney proximal tubule)	Rad23b Mhr23b	Mus musculus (Mouse)	269	AQP1	mito, lysate
Q02053	UBA1_MOUSE	reviewed	Ubiquitin-like modifier-activating enzyme 1 (EC 6.2.1.45) (Ubiquitin-activating enzyme E1) (Ubiquitin-activating enzyme E1 X) (Ubiquitin-like modifier-activating enzyme 1 X)	Psmc4 Tbp7	Mus musculus (Mouse)	1058	UBA1	mito, lysate
Q02248	CTNB1_MOUSE	reviewed	Catenin beta-1 (Beta-catenin)	Adsl Adl	Mus musculus (Mouse)	781	CTNB1	mito, lysate
Q02819	NUCB1_MOUSE	reviewed	Nucleobindin-1 (CALNUC)	Fabp2 Fabpi	Mus musculus (Mouse)	459	NUCB1	mito, lysate
Q03265	ATPA_MOUSE	reviewed	ATP synthase subunit alpha, mitochondrial (ATP synthase F1 subunit alpha)	Rab8a Mel Rab8	Mus musculus (Mouse)	553	ATPA	mito, lysate
Q03311	CHLE_MOUSE	reviewed	Cholinesterase (EC 3.1.1.8) (Acylcholine acylhydrolase) (Butyrylcholine esterase) (Choline esterase II) (Pseudocholinesterase)	Adk	Mus musculus (Mouse)	603	CHLE	mito, lysate
Q05020	APOC2_MOUSE	reviewed	Apolipoprotein C-II (Apo-CII) (ApoC-II) (Apolipoprotein C2)	Lrpap1	Mus musculus (Mouse)	97	APOC2	mito, lysate
Q05144	RAC2_MOUSE	reviewed	Ras-related C3 botulinum toxin substrate 2 (Protein EN-7) (p21-Rac2)	Gfer Alr MNCb-0663	Mus musculus (Mouse)	192	RAC2	mito, lysate
Q05421	CP2E1_MOUSE	reviewed	Cytochrome P450 2E1 (EC 1.14.13.-) (4-nitrophenol 2-hydroxylase) (EC 1.14.13.n7) (CYPIIE1) (Cytochrome P450-ALC) (Cytochrome P450-J)	Rab4a Rab4	Mus musculus (Mouse)	493	CP2E1	mito, lysate
Q05793	PGBM_MOUSE	reviewed	Basement membrane-specific heparan sulfate proteoglycan core protein (HSPG) [Cleaved into: Endorepellin; LG3 peptide]	Acyp1 Acype	Mus musculus (Mouse)	3707	PGBM	mito, lysate
Q05816	FABP5_MOUSE	reviewed	Fatty acid-binding protein 5 (Epidermal-type fatty acid-binding protein) (E-FABP) (Fatty acid-binding protein, epidermal) (Keratinocyte lipid-binding protein) (Psoriasis-associated fatty acid-binding protein homolog) (PA-FABP)	Mp68	Mus musculus (Mouse)	135	FABP5	mito, lysate
Q05915	GCH1_MOUSE	reviewed	GTP cyclohydrolase 1 (EC 3.5.4.16) (GTP cyclohydrolase I) (GTP-CH-I)	Atp5e	Mus musculus (Mouse)	241	GCH1	mito, lysate
Q05920	PYC_MOUSE	reviewed	Pyruvate carboxylase, mitochondrial (EC 6.4.1.1) (Pyruvic carboxylase) (PCB)	Cox6b1 Cox6b	Mus musculus (Mouse)	1178	PYC	mito, lysate
Q06185	ATP5I_MOUSE	reviewed	ATP synthase subunit e, mitochondrial (ATPase subunit e) (ATP synthase membrane subunit e)	Cox17 Cox17a	Mus musculus (Mouse)	71	ATP5I	mito, lysate
Q06890	CLUS_MOUSE	reviewed	Clusterin (Apolipoprotein J) (Apo-J) (Clustrin) (Sulfated glycoprotein 2) (SGP-2) [Cleaved into: Clusterin beta chain; Clusterin alpha chain]	Cyb5a Cyb5	Mus musculus (Mouse)	448	CLUS	mito, lysate
Q07076	ANXA7_MOUSE	reviewed	Annexin A7 (Annexin VII) (Annexin-7) (Synexin)	Usp5 Isot	Mus musculus (Mouse)	463	ANXA7	mito, lysate
Q07417	ACADS_MOUSE	reviewed	Short-chain specific acyl-CoA dehydrogenase, mitochondrial (SCAD) (EC 1.3.8.1) (Butyryl-CoA dehydrogenase)	Atp5b	Mus musculus (Mouse)	412	ACADS	mito, lysate
Q07456	AMBP_MOUSE	reviewed	Protein AMBP [Cleaved into: Alpha-1-microglobulin; Inter-alpha-trypsin inhibitor light chain (ITI-LC) (Bikunin) (HI-30); Trypstatin]	Cd38	Mus musculus (Mouse)	349	AMBP	mito, lysate
Q07797	LG3BP_MOUSE	reviewed	Galectin-3-binding protein (Cyp-C-associated protein) (CyCAP) (Lectin galactoside-binding soluble 3-binding protein) (Protein MAMA)	Cyp2a12	Mus musculus (Mouse)	577	LG3BP	mito, lysate
Q07813	BAX_MOUSE	reviewed	Apoptosis regulator BAX	Cyp2c37	Mus musculus (Mouse)	192	BAX	mito, lysate
Q14DH7	ACSS3_MOUSE	reviewed	Acyl-CoA synthetase short-chain family member 3, mitochondrial (EC 6.2.1.1)	Atp6v1d Atp6m Vatd	Mus musculus (Mouse)	682	ACSS3	mito, lysate
Q2TPA8	HSDL2_MOUSE	reviewed	Hydroxysteroid dehydrogenase-like protein 2 (EC 1.-.-.-)	Actn4	Mus musculus (Mouse)	490	HSDL2	mito, lysate
Q31125	S39A7_MOUSE	reviewed	Zinc transporter SLC39A7 (Histidine-rich membrane protein Ke4) (Solute carrier family 39 member 7) (Zrt-, Irt-like protein 7) (ZIP7)	Tm9sf2	Mus musculus (Mouse)	476	S39A7	mito, lysate
Q3TC72	FAHD2_MOUSE	reviewed	Fumarylacetoacetate hydrolase domain-containing protein 2A (EC 3.-.-.-)	Mrps21 Rpms21	Mus musculus (Mouse)	313	FAHD2	mito, lysate
Q3TCN2	PLBL2_MOUSE	reviewed	Putative phospholipase B-like 2 (EC 3.1.1.-) (66.3 kDa protein) (76 kDa protein) (p76) (LAMA-like protein 2) (Lamina ancestor homolog 2) (Phospholipase B domain-containing protein 2) [Cleaved into: Putative phospholipase B-like 2 28 kDa form; Putative phospholipase B-like 2 40 kDa form; Putative phospholipase B-like 2 15 kDa form]	Acot8 Pte1 Pte2	Mus musculus (Mouse)	594	PLBL2	mito, lysate
Q3TDN2	FAF2_MOUSE	reviewed	FAS-associated factor 2 (UBX domain-containing protein 8)	Eef2	Mus musculus (Mouse)	445	FAF2	mito, lysate
Q3TDQ1	STT3B_MOUSE	reviewed	Dolichyl-diphosphooligosaccharide--protein glycosyltransferase subunit STT3B (Oligosaccharyl transferase subunit STT3B) (STT3-B) (EC 2.4.99.18) (B6dom1 antigen) (Source of immunodominant MHC-associated peptides)	Opa1	Mus musculus (Mouse)	823	STT3B	mito, lysate
Q3THE2	ML12B_MOUSE	reviewed	Myosin regulatory light chain 12B (Myosin regulatory light chain 2-B, smooth muscle isoform) (Myosin regulatory light chain 20 kDa) (MLC20) (Myosin regulatory light chain MRLC2)	Gulo	Mus musculus (Mouse)	172	ML12B	mito, lysate
Q3TLP5	ECHD2_MOUSE	reviewed	Enoyl-CoA hydratase domain-containing protein 2, mitochondrial	Cgn Kiaa1319	Mus musculus (Mouse)	296	ECHD2	mito, lysate
Q3TNA1	XYLB_MOUSE	reviewed	Xylulose kinase (Xylulokinase) (EC 2.7.1.17)	Eif5	Mus musculus (Mouse)	551	XYLB	mito, lysate
Q3TTY5	K22E_MOUSE	reviewed	Keratin, type II cytoskeletal 2 epidermal (Cytokeratin-2e) (CK-2e) (Epithelial keratin-2e) (Keratin-2 epidermis) (Keratin-2e) (K2e) (Type-II keratin Kb2)	Arpc4 Arc20	Mus musculus (Mouse)	707	K22E	mito, lysate
Q3TWW8	SRSF6_MOUSE	reviewed	Serine/arginine-rich splicing factor 6 (Pre-mRNA-splicing factor SRP55) (Splicing factor, arginine/serine-rich 6)	Ruvbl1 Tip49 Tip49a	Mus musculus (Mouse)	339	SRSF6	mito, lysate
Q3U0V1	FUBP2_MOUSE	reviewed	Far upstream element-binding protein 2 (FUSE-binding protein 2) (KH type-splicing regulatory protein) (KSRP)	Pcbp1	Mus musculus (Mouse)	748	FUBP2	mito, lysate
Q3U1J4	DDB1_MOUSE	reviewed	DNA damage-binding protein 1 (DDB p127 subunit) (Damage-specific DNA-binding protein 1) (UV-damaged DNA-binding factor)	Romo1	Mus musculus (Mouse)	1140	DDB1	mito, lysate
Q3U2P1	SC24A_MOUSE	reviewed	Protein transport protein Sec24A (SEC24-related protein A)	Nploc4 Kiaa1499 Npl4	Mus musculus (Mouse)	1090	SC24A	mito, lysate
Q3U3R4	LMF1_MOUSE	reviewed	Lipase maturation factor 1 (Transmembrane protein 112)	Cdc42	Mus musculus (Mouse)	574	LMF1	mito, lysate
Q3U7R1	ESYT1_MOUSE	reviewed	Extended synaptotagmin-1 (E-Syt1) (Membrane-bound C2 domain-containing protein)	Rps20	Mus musculus (Mouse)	1092	ESYT1	mito, lysate
Q3UDR8	YIPF3_MOUSE	reviewed	Protein YIPF3 (Killer lineage protein 1) (YIP1 family member 3) [Cleaved into: Protein YIPF3, N-terminally processed]	Rab10	Mus musculus (Mouse)	347	YIPF3	mito, lysate
Q3UEG6	AGT2_MOUSE	reviewed	Alanine--glyoxylate aminotransferase 2, mitochondrial (AGT 2) (EC 2.6.1.44) ((R)-3-amino-2-methylpropionate--pyruvate transaminase) (EC 2.6.1.40) (Beta-ALAAT II) (Beta-alanine-pyruvate aminotransferase) (D-AIBAT)	Ube2n Blu	Mus musculus (Mouse)	513	AGT2	mito, lysate
Q3UHX2	HAP28_MOUSE	reviewed	28 kDa heat- and acid-stable phosphoprotein (PDGF-associated protein) (PAP) (PDGFA-associated protein 1) (PAP1)	Actr2 Arp2	Mus musculus (Mouse)	181	HAP28	mito, lysate
Q3UIU2	NDUB6_MOUSE	reviewed	NADH dehydrogenase [ubiquinone] 1 beta subcomplex subunit 6 (Complex I-B17) (CI-B17) (NADH-ubiquinone oxidoreductase B17 subunit)	Abce1 Rli	Mus musculus (Mouse)	128	NDUB6	mito, lysate
Q3UJU9	RMD3_MOUSE	reviewed	Regulator of microtubule dynamics protein 3 (RMD-3) (mRMD-3) (Protein FAM82A2) (Protein FAM82C)	Rpl27	Mus musculus (Mouse)	470	RMD3	mito, lysate
Q3ULD5	MCCB_MOUSE	reviewed	Methylcrotonoyl-CoA carboxylase beta chain, mitochondrial (MCCase subunit beta) (EC 6.4.1.4) (3-methylcrotonyl-CoA carboxylase 2) (3-methylcrotonyl-CoA carboxylase non-biotin-containing subunit) (3-methylcrotonyl-CoA:carbon dioxide ligase subunit beta)	Pcbd1 Dcoh Pcbd	Mus musculus (Mouse)	563	MCCB	mito, lysate
Q3ULJ0	GPD1L_MOUSE	reviewed	Glycerol-3-phosphate dehydrogenase 1-like protein (EC 1.1.1.8)	Rpl37a	Mus musculus (Mouse)	351	GPD1L	mito, lysate
Q3UMF0	COBL1_MOUSE	reviewed	Cordon-bleu protein-like 1 (Cobl-related protein 1)	Arf4	Mus musculus (Mouse)	1273	COBL1	mito, lysate
Q3UNX5	ACSM3_MOUSE	reviewed	Acyl-coenzyme A synthetase ACSM3, mitochondrial (EC 6.2.1.2) (Acyl-CoA synthetase medium-chain family member 3) (Butyrate--CoA ligase 3) (Butyryl-coenzyme A synthetase 3) (Middle-chain acyl-CoA synthetase 3) (Protein SA homolog)	Abat Gabat	Mus musculus (Mouse)	580	ACSM3	mito, lysate
Q3UNZ8	QORL2_MOUSE	reviewed	Quinone oxidoreductase-like protein 2 (EC 1.-.-.-) (Zeta-crystallin homolog 2)	Copz1 Copz	Mus musculus (Mouse)	350	QORL2	mito, lysate
Q3UPL0	SC31A_MOUSE	reviewed	Protein transport protein Sec31A (SEC31-like protein 1) (SEC31-related protein A)	Hnrnpk Hnrpk	Mus musculus (Mouse)	1230	SC31A	mito, lysate
Q3UQ44	IQGA2_MOUSE	reviewed	Ras GTPase-activating-like protein IQGAP2	Ywhag	Mus musculus (Mouse)	1575	IQGA2	mito, lysate
Q3UTJ2	SRBS2_MOUSE	reviewed	Sorbin and SH3 domain-containing protein 2 (Arg-binding protein 2) (ArgBP2) (Arg/Abl-interacting protein 2)	Timm10 Tim10	Mus musculus (Mouse)	1180	SRBS2	mito, lysate
Q3UV17	K22O_MOUSE	reviewed	Keratin, type II cytoskeletal 2 oral (Keratin-76) (K76) (Type-II keratin Kb9)	Timm8b Ddp2 Tim8b	Mus musculus (Mouse)	594	K22O	mito, lysate
Q3UZZ6	ST1D1_MOUSE	reviewed	Sulfotransferase 1 family member D1 (ST1D1) (EC 2.8.2.-) (Amine N-sulfotransferase) (SULT-N) (Dopamine sulfotransferase Sult1d1) (Tyrosine-ester sulfotransferase)	Ppp1ca Ppp1a	Mus musculus (Mouse)	295	ST1D1	mito, lysate
Q3V3R1	C1TM_MOUSE	reviewed	Monofunctional C1-tetrahydrofolate synthase, mitochondrial (EC 6.3.4.3) (Formyltetrahydrofolate synthetase)	Psmc1	Mus musculus (Mouse)	977	C1TM	mito, lysate
Q4KWH5	PLCH1_MOUSE	reviewed	1-phosphatidylinositol 4,5-bisphosphate phosphodiesterase eta-1 (EC 3.1.4.11) (Phosphoinositide phospholipase C-eta-1) (Phospholipase C-eta-1) (PLC-eta-1) (Phospholipase C-like protein 3) (PLC-L3)	Calm2 Cam2 CamC	Mus musculus (Mouse)	1682	PLCH1	mito, lysate
Q4LDG0	S27A5_MOUSE	reviewed	Bile acyl-CoA synthetase (BACS) (EC 6.2.1.7) (Bile acid-CoA ligase) (BA-CoA ligase) (BAL) (Cholate--CoA ligase) (Fatty acid transport protein 5) (FATP-5) (Solute carrier family 27 member 5) (Very long-chain acyl-CoA synthetase-related protein) (VLACS-related) (VLACSR)	Calm3 Cam3 Camc	Mus musculus (Mouse)	689	S27A5	mito, lysate
Q4VAA2	CDV3_MOUSE	reviewed	Protein CDV3 (Carnitine deficiency-associated protein 3) (Tyrosine-phosphorylated protein 36) (TPP36)	Rps15a	Mus musculus (Mouse)	281	CDV3	mito, lysate
Q501J6	DDX17_MOUSE	reviewed	Probable ATP-dependent RNA helicase DDX17 (EC 3.6.4.13) (DEAD box protein 17)	Rps14	Mus musculus (Mouse)	650	DDX17	mito, lysate
Q570Y9	DPTOR_MOUSE	reviewed	DEP domain-containing mTOR-interacting protein (DEP domain-containing protein 6)	Rps11	Mus musculus (Mouse)	409	DPTOR	mito, lysate
Q571F8	GLSL_MOUSE	reviewed	Glutaminase liver isoform, mitochondrial (GLS) (EC 3.5.1.2) (L-glutaminase) (L-glutamine amidohydrolase)	Rps13	Mus musculus (Mouse)	602	GLSL	mito, lysate
Q5FW57	GLYAL_MOUSE	reviewed	Glycine N-acyltransferase-like protein (EC 2.3.1.13) (Acyl-CoA:glycine N-acyltransferase-like) (AAc-like)	Snrpd1	Mus musculus (Mouse)	296	GLYAL	mito, lysate
Q5FW60	MUP20_MOUSE	reviewed	Major urinary protein 20 (Darcin) (Major urinary protein 24)	Snrpd2	Mus musculus (Mouse)	181	MUP20	mito, lysate
Q5SUR0	PUR4_MOUSE	reviewed	Phosphoribosylformylglycinamidine synthase (FGAM synthase) (FGAMS) (EC 6.3.5.3) (Formylglycinamide ribonucleotide amidotransferase) (FGAR amidotransferase) (FGAR-AT) (Formylglycinamide ribotide amidotransferase)	Dynlrb1 Dncl2a Dnlc2a	Mus musculus (Mouse)	1337	PUR4	mito, lysate
Q5SWU9	ACACA_MOUSE	reviewed	Acetyl-CoA carboxylase 1 (ACC1) (EC 6.4.1.2) (ACC-alpha) (Acetyl-CoA carboxylase 265) [Includes: Biotin carboxylase (EC 6.3.4.14)]	Rps4x Rps4	Mus musculus (Mouse)	2345	ACACA	mito, lysate
Q5U458	DJC11_MOUSE	reviewed	DnaJ homolog subfamily C member 11	Rpl18a	Mus musculus (Mouse)	559	DJC11	mito, lysate
Q5XG73	ACBD5_MOUSE	reviewed	Acyl-CoA-binding domain-containing protein 5	Rpl23a	Mus musculus (Mouse)	508	ACBD5	mito, lysate
Q5XJY5	COPD_MOUSE	reviewed	Coatomer subunit delta (Archain) (Delta-coat protein) (Delta-COP)	Rps6	Mus musculus (Mouse)	511	COPD	mito, lysate
Q5XKN4	JAGN1_MOUSE	reviewed	Protein jagunal homolog 1	Mtpn Gcdp	Mus musculus (Mouse)	183	JAGN1	mito, lysate
Q5YD48	A1CF_MOUSE	reviewed	APOBEC1 complementation factor (APOBEC1-stimulating protein)	Hist1h4a; Hist1h4b H4-53; Hist1h4c H4-12; Hist1h4d; Hist1h4f; Hist1h4h; Hist1h4i; Hist1h4j; Hist1h4k; Hist1h4m; Hist2h4a Hist2h4; Hist4h4	Mus musculus (Mouse)	595	A1CF	mito, lysate
Q60590	A1AG1_MOUSE	reviewed	Alpha-1-acid glycoprotein 1 (AGP 1) (Orosomucoid-1) (OMD 1)	Atp6v1b2 Atp6b2 Vat2	Mus musculus (Mouse)	207	A1AG1	mito, lysate
Q60597	ODO1_MOUSE	reviewed	2-oxoglutarate dehydrogenase, mitochondrial (EC 1.2.4.2) (2-oxoglutarate dehydrogenase complex component E1) (OGDC-E1) (Alpha-ketoglutarate dehydrogenase)	Rab1A Rab1	Mus musculus (Mouse)	1023	ODO1	mito, lysate
Q60598	SRC8_MOUSE	reviewed	Src substrate cortactin	Ran Rasl2-8	Mus musculus (Mouse)	546	SRC8	mito, lysate
Q60605	MYL6_MOUSE	reviewed	Myosin light polypeptide 6 (17 kDa myosin light chain) (LC17) (Myosin light chain 3) (MLC-3) (Myosin light chain alkali 3) (Myosin light chain A3) (Smooth muscle and nonmuscle myosin light chain alkali 6)	Rpl23	Mus musculus (Mouse)	151	MYL6	mito, lysate
Q60668	HNRPD_MOUSE	reviewed	Heterogeneous nuclear ribonucleoprotein D0 (hnRNP D0) (AU-rich element RNA-binding protein 1)	Rps24	Mus musculus (Mouse)	355	HNRPD	mito, lysate
Q60674	NR1D2_MOUSE	reviewed	Nuclear receptor subfamily 1 group D member 2 (Orphan nuclear receptor RVR) (Rev-erb-beta)	Rps25	Mus musculus (Mouse)	576	NR1D2	mito, lysate
Q60692	PSB6_MOUSE	reviewed	Proteasome subunit beta type-6 (EC 3.4.25.1) (Low molecular mass protein 19) (Macropain delta chain) (Multicatalytic endopeptidase complex delta chain) (Proteasome delta chain) (Proteasome subunit Y)	Rps28	Mus musculus (Mouse)	238	PSB6	mito, lysate
Q60710	SAMH1_MOUSE	reviewed	Deoxynucleoside triphosphate triphosphohydrolase SAMHD1 (dNTPase) (EC 3.1.5.-) (Interferon-gamma-inducible protein Mg11) (SAM domain and HD domain-containing protein 1) (mSAMHD1)	Fau	Mus musculus (Mouse)	658	SAMH1	mito, lysate
Q60759	GCDH_MOUSE	reviewed	Glutaryl-CoA dehydrogenase, mitochondrial (GCD) (EC 1.3.8.6)	Gnb1	Mus musculus (Mouse)	438	GCDH	mito, lysate
Q60766	IRGM1_MOUSE	reviewed	Immunity-related GTPase family M protein 1 (EC 3.6.5.-) (Interferon-inducible GTPase 3) (Interferon-inducible protein 1) (LPS-stimulated RAW 264.7 macrophage protein 47) (LRG-47)	Gnb2	Mus musculus (Mouse)	409	IRGM1	mito, lysate
Q60854	SPB6_MOUSE	reviewed	Serpin B6 (Placental thrombin inhibitor) (Proteinase inhibitor 6) (PI-6)	Rpl39	Mus musculus (Mouse)	378	SPB6	mito, lysate
Q60864	STIP1_MOUSE	reviewed	Stress-induced-phosphoprotein 1 (STI1) (mSTI1) (Hsc70/Hsp90-organizing protein) (Hop)	Cycs	Mus musculus (Mouse)	543	STIP1	mito, lysate
Q60865	CAPR1_MOUSE	reviewed	Caprin-1 (Cytoplasmic activation- and proliferation-associated protein 1) (GPI-anchored membrane protein 1) (GPI-anchored protein p137) (GPI-p137) (p137GPI) (Membrane component chromosome 11 surface marker 1) (RNA granule protein 105)	Rpl31	Mus musculus (Mouse)	707	CAPR1	mito, lysate
Q60866	PTER_MOUSE	reviewed	Phosphotriesterase-related protein (EC 3.1.-.-) (Parathion hydrolase-related protein)	Rps3	Mus musculus (Mouse)	349	PTER	mito, lysate
Q60930	VDAC2_MOUSE	reviewed	Voltage-dependent anion-selective channel protein 2 (VDAC-2) (mVDAC2) (Outer mitochondrial membrane protein porin 2) (Voltage-dependent anion-selective channel protein 6) (VDAC-6) (mVDAC6)	Rpl8	Mus musculus (Mouse)	295	VDAC2	mito, lysate
Q60931	VDAC3_MOUSE	reviewed	Voltage-dependent anion-selective channel protein 3 (VDAC-3) (mVDAC3) (Outer mitochondrial membrane protein porin 3)	Ybx1 Msy-1 Msy1 Nsep1 Yb1	Mus musculus (Mouse)	283	VDAC3	mito, lysate
Q60932	VDAC1_MOUSE	reviewed	Voltage-dependent anion-selective channel protein 1 (VDAC-1) (mVDAC1) (Outer mitochondrial membrane protein porin 1) (Plasmalemmal porin) (Voltage-dependent anion-selective channel protein 5) (VDAC-5) (mVDAC5)	Pfn1	Mus musculus (Mouse)	296	VDAC1	mito, lysate
Q60936	COQ8A_MOUSE	reviewed	Atypical kinase COQ8A, mitochondrial (EC 2.7.-.-) (Chaperone activity of bc1 complex-like) (Chaperone-ABC1-like) (Coenzyme Q protein 8A) (aarF domain-containing protein kinase 3)	Rps27a Uba80 Ubcep1	Mus musculus (Mouse)	645	COQ8A	mito, lysate
Q60991	CP7B1_MOUSE	reviewed	25-hydroxycholesterol 7-alpha-hydroxylase (EC 1.14.14.29) (Cytochrome P450 7B1) (Hippocampal transcript 1 protein) (HCT-1) (Oxysterol 7-alpha-hydroxylase)	Pafah1b1 Lis-1 Lis1 Pafaha	Mus musculus (Mouse)	507	CP7B1	mito, lysate
Q61009	SCRB1_MOUSE	reviewed	Scavenger receptor class B member 1 (SRB1) (SR-BI)	Hspa8 Hsc70 Hsc73	Mus musculus (Mouse)	509	SCRB1	mito, lysate
Q61102	ABCB7_MOUSE	reviewed	ATP-binding cassette sub-family B member 7, mitochondrial (ATP-binding cassette transporter 7) (ABC transporter 7 protein)	Hspd1 Hsp60	Mus musculus (Mouse)	752	ABCB7	mito, lysate
Q61129	CFAI_MOUSE	reviewed	Complement factor I (EC 3.4.21.45) (C3B/C4B inactivator) [Cleaved into: Complement factor I heavy chain; Complement factor I light chain]	Eif4e	Mus musculus (Mouse)	603	CFAI	mito, lysate
Q61133	GSTT2_MOUSE	reviewed	Glutathione S-transferase theta-2 (EC 2.5.1.18) (GST class-theta-2)	Ywhaz	Mus musculus (Mouse)	244	GSTT2	mito, lysate
Q61147	CERU_MOUSE	reviewed	Ceruloplasmin (EC 1.16.3.1) (Ferroxidase)	Hmgb1 Hmg-1 Hmg1	Mus musculus (Mouse)	1061	CERU	mito, lysate
Q61171	PRDX2_MOUSE	reviewed	Peroxiredoxin-2 (EC 1.11.1.15) (Thiol-specific antioxidant protein) (TSA) (Thioredoxin peroxidase 1) (Thioredoxin-dependent peroxide reductase 1)	Rps17	Mus musculus (Mouse)	198	PRDX2	mito, lysate
Q61176	ARGI1_MOUSE	reviewed	Arginase-1 (EC 3.5.3.1) (Liver-type arginase) (Type I arginase)	Rala Ral Ral-a	Mus musculus (Mouse)	323	ARGI1	mito, lysate
Q61207	SAP_MOUSE	reviewed	Prosaposin (Sulfated glycoprotein 1) (SGP-1) [Cleaved into: Saposin-A; Saposin-B-Val; Saposin-B; Saposin-C; Saposin-D]	Rps10	Mus musculus (Mouse)	557	SAP	mito, lysate
Q61233	PLSL_MOUSE	reviewed	Plastin-2 (65 kDa macrophage protein) (L-plastin) (Lymphocyte cytosolic protein 1) (LCP-1) (pp65)	Phb	Mus musculus (Mouse)	627	PLSL	mito, lysate
Q61247	A2AP_MOUSE	reviewed	Alpha-2-antiplasmin (Alpha-2-AP) (Alpha-2-plasmin inhibitor) (Alpha-2-PI) (Serpin F2)	Rpl22	Mus musculus (Mouse)	491	A2AP	mito, lysate
Q61268	APOC4_MOUSE	reviewed	Apolipoprotein C-IV (Apo-CIV) (ApoC-IV) (Apolipoprotein C2-linked) (ACL) (Apolipoprotein C4)	Rack1 Gnb2-rs1 Gnb2l1	Mus musculus (Mouse)	124	APOC4	mito, lysate
Q61285	ABCD2_MOUSE	reviewed	ATP-binding cassette sub-family D member 2 (Adrenoleukodystrophy-related protein)	Ywhaq	Mus musculus (Mouse)	741	ABCD2	mito, lysate
Q61316	HSP74_MOUSE	reviewed	Heat shock 70 kDa protein 4 (Heat shock 70-related protein APG-2)	Tubb4b Tubb2c	Mus musculus (Mouse)	841	HSP74	mito, lysate
Q61335	BAP31_MOUSE	reviewed	B-cell receptor-associated protein 31 (BCR-associated protein 31) (Bap31) (p28)	Tuba1c Tuba6	Mus musculus (Mouse)	245	BAP31	mito, lysate
Q61425	HCDH_MOUSE	reviewed	Hydroxyacyl-coenzyme A dehydrogenase, mitochondrial (HCDH) (EC 1.1.1.35) (Medium and short-chain L-3-hydroxyacyl-coenzyme A dehydrogenase) (Short-chain 3-hydroxyacyl-CoA dehydrogenase)	Ywhah	Mus musculus (Mouse)	314	HCDH	mito, lysate
Q61490	CD166_MOUSE	reviewed	CD166 antigen (Activated leukocyte cell adhesion molecule) (BEN) (Protein DM-GRASP) (CD antigen CD166)	Sbds	Mus musculus (Mouse)	583	CD166	mito, lysate
Q61510	TRI25_MOUSE	reviewed	E3 ubiquitin/ISG15 ligase TRIM25 (EC 6.3.2.n3) (Estrogen-responsive finger protein) (RING-type E3 ubiquitin transferase) (EC 2.3.2.27) (RING-type E3 ubiquitin transferase TRIM25) (Tripartite motif-containing protein 25) (Ubiquitin/ISG15-conjugating enzyme TRIM25) (Zinc finger protein 147)	Smpdl3a Asml3a	Mus musculus (Mouse)	634	TRI25	mito, lysate
Q61543	GSLG1_MOUSE	reviewed	Golgi apparatus protein 1 (E-selectin ligand 1) (ESL-1) (Selel) (Golgi sialoglycoprotein MG-160)	Kpnb1 Impnb	Mus musculus (Mouse)	1175	GSLG1	mito, lysate
Q61545	EWS_MOUSE	reviewed	RNA-binding protein EWS	Clec4f Clecsf13 Kclr	Mus musculus (Mouse)	655	EWS	mito, lysate
Q61548	AP180_MOUSE	reviewed	Clathrin coat assembly protein AP180 (91 kDa synaptosomal-associated protein) (Clathrin coat-associated protein AP180) (Phosphoprotein F1-20)	Psmb7 Mmc14	Mus musculus (Mouse)	901	AP180	mito, lysate
Q61578	ADRO_MOUSE	reviewed	NADPH:adrenodoxin oxidoreductase, mitochondrial (AR) (Adrenodoxin reductase) (EC 1.18.1.6) (Ferredoxin--NADP(+) reductase) (Ferredoxin reductase)	Mpp1	Mus musculus (Mouse)	494	ADRO	mito, lysate
Q61586	GPAT1_MOUSE	reviewed	Glycerol-3-phosphate acyltransferase 1, mitochondrial (GPAT-1) (EC 2.3.1.15) (P90)	Pebp1 Pbp Pebp	Mus musculus (Mouse)	827	GPAT1	mito, lysate
Q61598	GDIB_MOUSE	reviewed	Rab GDP dissociation inhibitor beta (Rab GDI beta) (GDI-3) (Guanosine diphosphate dissociation inhibitor 2) (GDI-2)	Stim1 Sim	Mus musculus (Mouse)	445	GDIB	mito, lysate
Q61646	HPT_MOUSE	reviewed	Haptoglobin [Cleaved into: Haptoglobin alpha chain; Haptoglobin beta chain]	Hnrnph2 Hnrph2	Mus musculus (Mouse)	347	HPT	mito, lysate
Q61656	DDX5_MOUSE	reviewed	Probable ATP-dependent RNA helicase DDX5 (EC 3.6.4.13) (DEAD box RNA helicase DEAD1) (mDEAD1) (DEAD box protein 5) (RNA helicase p68)	Hint1 Hint Pkci Pkci1 Prkcnh1	Mus musculus (Mouse)	614	DDX5	mito, lysate
Q61694	3BHS5_MOUSE	reviewed	NADPH-dependent 3-keto-steroid reductase Hsd3b5 (3 beta-hydroxysteroid dehydrogenase type 5) (3 beta-hydroxysteroid dehydrogenase type V) (3 beta-HSD V) (EC 1.1.1.270) (Dihydrotestosterone 3-ketoreductase) (EC 1.1.1.210)	Elavl1 Elra Hua	Mus musculus (Mouse)	373	3BHS5	mito, lysate
Q61703	ITIH2_MOUSE	reviewed	Inter-alpha-trypsin inhibitor heavy chain H2 (ITI heavy chain H2) (ITI-HC2) (Inter-alpha-inhibitor heavy chain 2)	Slc9a3r1 Nherf Nherf1	Mus musculus (Mouse)	946	ITIH2	mito, lysate
Q61753	SERA_MOUSE	reviewed	D-3-phosphoglycerate dehydrogenase (3-PGDH) (EC 1.1.1.95) (A10)	Casp3 Cpp32	Mus musculus (Mouse)	533	SERA	mito, lysate
Q61792	LASP1_MOUSE	reviewed	LIM and SH3 domain protein 1 (LASP-1) (Metastatic lymph node gene 50 protein) (MLN 50)	Ugt1a2 Ugt1	Mus musculus (Mouse)	263	LASP1	mito, lysate
Q61823	PDCD4_MOUSE	reviewed	Programmed cell death protein 4 (Protein MA-3) (Topoisomerase-inhibitor suppressed protein)	Akr1c6 Hsd17b5	Mus musculus (Mouse)	469	PDCD4	mito, lysate
Q61830	MRC1_MOUSE	reviewed	Macrophage mannose receptor 1 (MMR) (CD antigen CD206)	Urod	Mus musculus (Mouse)	1456	MRC1	mito, lysate
Q61838	PZP_MOUSE	reviewed	Pregnancy zone protein (Alpha-2-macroglobulin) (Alpha-2-M) [Cleaved into: Alpha-2-macroglobulin 165 kDa subunit; Alpha-2-macroglobulin 35 kDa subunit]	Gaa	Mus musculus (Mouse)	1495	PZP	mito, lysate
Q61907	PEMT_MOUSE	reviewed	Phosphatidylethanolamine N-methyltransferase (PEAMT) (PEMT) (EC 2.1.1.17) (EC 2.1.1.71) (Phospholipid methyltransferase) (PLMT)	Cct4 Cctd	Mus musculus (Mouse)	199	PEMT	mito, lysate
Q61937	NPM_MOUSE	reviewed	Nucleophosmin (NPM) (Nucleolar phosphoprotein B23) (Nucleolar protein NO38) (Numatrin)	Cct5 Ccte Kiaa0098	Mus musculus (Mouse)	292	NPM	mito, lysate
Q61990	PCBP2_MOUSE	reviewed	Poly(rC)-binding protein 2 (Alpha-CP2) (CTBP) (CBP) (Putative heterogeneous nuclear ribonucleoprotein X) (hnRNP X)	Cct6a Cct6 Cctz Cctz1	Mus musculus (Mouse)	362	PCBP2	mito, lysate
Q62086	PON2_MOUSE	reviewed	Serum paraoxonase/arylesterase 2 (PON 2) (EC 3.1.1.2) (EC 3.1.1.81) (Aromatic esterase 2) (A-esterase 2) (Serum aryldialkylphosphatase 2)	Cct3 Cctg	Mus musculus (Mouse)	354	PON2	mito, lysate
Q62087	PON3_MOUSE	reviewed	Serum paraoxonase/lactonase 3 (EC 3.1.1.2) (EC 3.1.1.81) (EC 3.1.8.1)	Rpl36a Rpl44	Mus musculus (Mouse)	354	PON3	mito, lysate
Q62093	SRSF2_MOUSE	reviewed	Serine/arginine-rich splicing factor 2 (Protein PR264) (Putative myelin regulatory factor 1) (MRF-1) (Splicing component, 35 kDa) (Splicing factor SC35) (SC-35) (Splicing factor, arginine/serine-rich 2)	Eloc Tceb1	Mus musculus (Mouse)	221	SRSF2	mito, lysate
Q62159	RHOC_MOUSE	reviewed	Rho-related GTP-binding protein RhoC (Silica-induced gene 61 protein) (SIG-61)	Erh	Mus musculus (Mouse)	193	RHOC	mito, lysate
Q62167	DDX3X_MOUSE	reviewed	ATP-dependent RNA helicase DDX3X (EC 3.6.4.13) (D1Pas1-related sequence 2) (DEAD box RNA helicase DEAD3) (mDEAD3) (DEAD box protein 3, X-chromosomal) (Embryonic RNA helicase)	Ap2m1 Clapm1	Mus musculus (Mouse)	662	DDX3X	mito, lysate
Q62186	SSRD_MOUSE	reviewed	Translocon-associated protein subunit delta (TRAP-delta) (Signal sequence receptor subunit delta) (SSR-delta)	Rhog Arhg Sid10750	Mus musculus (Mouse)	172	SSRD	mito, lysate
Q62261	SPTB2_MOUSE	reviewed	Spectrin beta chain, non-erythrocytic 1 (Beta-II spectrin) (Embryonic liver fodrin) (Fodrin beta chain)	Srsf3 Sfrs3 Srp20 X16	Mus musculus (Mouse)	2363	SPTB2	mito, lysate
Q62264	THRSP_MOUSE	reviewed	Thyroid hormone-inducible hepatic protein (Spot 14 protein) (S14) (SPOT14)	Isoc2a Isoc2	Mus musculus (Mouse)	150	THRSP	mito, lysate
Q62425	NDUA4_MOUSE	reviewed	Cytochrome c oxidase subunit NDUFA4	Sephs2 Sps2	Mus musculus (Mouse)	82	NDUA4	mito, lysate
Q62426	CYTB_MOUSE	reviewed	Cystatin-B (Stefin-B)	Atp1b3	Mus musculus (Mouse)	98	CYTB	mito, lysate
Q62446	FKBP3_MOUSE	reviewed	Peptidyl-prolyl cis-trans isomerase FKBP3 (PPIase FKBP3) (EC 5.2.1.8) (25 kDa FK506-binding protein) (25 kDa FKBP) (FKBP-25) (FK506-binding protein 3) (FKBP-3) (Immunophilin FKBP25) (Rapamycin-selective 25 kDa immunophilin) (Rotamase)	Psme2 Pa28b1	Mus musculus (Mouse)	224	FKBP3	mito, lysate
Q62452	UD19_MOUSE	reviewed	UDP-glucuronosyltransferase 1-9 (UDPGT 1-9) (UGT1*9) (UGT1-09) (UGT1.9) (EC 2.4.1.17) (UDP-glucuronosyltransferase 1-7) (UDPGT) (UDP-glucuronosyltransferase 1A9) (UGT1A12) (UGTP4)	G3bp2	Mus musculus (Mouse)	528	UD19	mito, lysate
Q62465	VAT1_MOUSE	reviewed	Synaptic vesicle membrane protein VAT-1 homolog (EC 1.-.-.-)	Anxa11 Anx11	Mus musculus (Mouse)	406	VAT1	mito, lysate
Q62468	VILI_MOUSE	reviewed	Villin-1	Anxa4 Anx4	Mus musculus (Mouse)	827	VILI	mito, lysate
Q63836	SBP2_MOUSE	reviewed	Selenium-binding protein 2 (56 kDa acetaminophen-binding protein) (AP56)	Anpep Lap-1 Lap1	Mus musculus (Mouse)	472	SBP2	mito, lysate
Q63880	EST3A_MOUSE	reviewed	Carboxylesterase 3A (EC 3.1.1.1) (ES-male) (Liver carboxylesterase 31) (Esterase-31)	Atp5j	Mus musculus (Mouse)	571	EST3A	mito, lysate
Q63886	UD11_MOUSE	reviewed	UDP-glucuronosyltransferase 1-1 (UDPGT 1-1) (UGT1*1) (UGT1-01) (UGT1.1) (EC 2.4.1.17) (UDP-glucuronosyltransferase 1A1) (UGTBR1)	Rps5	Mus musculus (Mouse)	535	UD11	mito, lysate
Q64105	SPRE_MOUSE	reviewed	Sepiapterin reductase (SPR) (EC 1.1.1.153)	Txn2	Mus musculus (Mouse)	261	SPRE	mito, lysate
Q64176	EST1E_MOUSE	reviewed	Carboxylesterase 1E (EC 3.1.1.1) (Egasyn) (Liver carboxylesterase 22) (Es-22) (Esterase-22)	Cxadr Car	Mus musculus (Mouse)	562	EST1E	mito, lysate
Q64310	SURF4_MOUSE	reviewed	Surfeit locus protein 4	Lypla1 Apt1 Pla1a	Mus musculus (Mouse)	269	SURF4	mito, lysate
Q64374	RGN_MOUSE	reviewed	Regucalcin (RC) (Gluconolactonase) (GNL) (EC 3.1.1.17) (Senescence marker protein 30) (SMP-30)	Pex7	Mus musculus (Mouse)	299	RGN	mito, lysate
Q64378	FKBP5_MOUSE	reviewed	Peptidyl-prolyl cis-trans isomerase FKBP5 (PPIase FKBP5) (EC 5.2.1.8) (51 kDa FK506-binding protein) (51 kDa FKBP) (FKBP-51) (FK506-binding protein 5) (FKBP-5) (Rotamase)	Fmo5	Mus musculus (Mouse)	456	FKBP5	mito, lysate
Q64433	CH10_MOUSE	reviewed	10 kDa heat shock protein, mitochondrial (Hsp10) (10 kDa chaperonin) (Chaperonin 10) (CPN10)	Tubb5	Mus musculus (Mouse)	102	CH10	mito, lysate
Q64435	UD16_MOUSE	reviewed	UDP-glucuronosyltransferase 1-6 (UDPGT 1-6) (UGT1*6) (UGT1-06) (UGT1.6) (EC 2.4.1.17) (Phenol UDP-glucuronosyltransferase) (UDP-glucuronosyltransferase 1A6) (UGT1A6) (UGP1A1) (UGT1A7)	Gchfr Gfrp	Mus musculus (Mouse)	531	UD16	mito, lysate
Q64442	DHSO_MOUSE	reviewed	Sorbitol dehydrogenase (EC 1.1.1.14) (L-iditol 2-dehydrogenase)	Psmb4 Lmp3	Mus musculus (Mouse)	357	DHSO	mito, lysate
Q64458	CP2CT_MOUSE	reviewed	Cytochrome P450 2C29 (EC 1.14.14.1) (Aldehyde oxygenase) (CYPIIC29) (Cytochrome P-450 MUT-2)	Rplp2	Mus musculus (Mouse)	490	CP2CT	mito, lysate
Q64459	CP3AB_MOUSE	reviewed	Cytochrome P450 3A11 (EC 1.14.14.1) (CYPIIIA11) (Cytochrome P-450IIIAM1) (Cytochrome P-450UT)	Uqcrh	Mus musculus (Mouse)	504	CP3AB	mito, lysate
Q64464	CP3AD_MOUSE	reviewed	Cytochrome P450 3A13 (EC 1.14.14.1) (CYPIIIA13)	Xdh	Mus musculus (Mouse)	503	CP3AD	mito, lysate
Q64471	GSTT1_MOUSE	reviewed	Glutathione S-transferase theta-1 (EC 2.5.1.18) (GST class-theta-1)	Apoa1	Mus musculus (Mouse)	240	GSTT1	mito, lysate
Q64516	GLPK_MOUSE	reviewed	Glycerol kinase (GK) (Glycerokinase) (EC 2.7.1.30) (ATP:glycerol 3-phosphotransferase)	Serpina1d Dom4 Spi1-4	Mus musculus (Mouse)	559	GLPK	mito, lysate
Q64521	GPDM_MOUSE	reviewed	Glycerol-3-phosphate dehydrogenase, mitochondrial (GPD-M) (GPDH-M) (EC 1.1.5.3) (Protein TISP38)	Serpina1e Dom5 Spi1-5	Mus musculus (Mouse)	727	GPDM	mito, lysate
Q64726	ZA2G_MOUSE	reviewed	Zinc-alpha-2-glycoprotein (Zn-alpha-2-GP) (Zn-alpha-2-glycoprotein)	Hmgcr	Mus musculus (Mouse)	307	ZA2G	mito, lysate
Q64727	VINC_MOUSE	reviewed	Vinculin (Metavinculin)	Egfr	Mus musculus (Mouse)	1066	VINC	mito, lysate
Q64FW2	RETST_MOUSE	reviewed	All-trans-retinol 13,14-reductase (EC 1.3.99.23) (All-trans-13,14-dihydroretinol saturase) (RetSat) (PPAR-alpha-regulated and starvation-induced gene protein)	Nme2	Mus musculus (Mouse)	609	RETST	mito, lysate
Q68FD5	CLH1_MOUSE	reviewed	Clathrin heavy chain 1	Hoxd1 Hox-4.9 Hoxd-1	Mus musculus (Mouse)	1675	CLH1	mito, lysate
Q6GQT9	NOMO1_MOUSE	reviewed	Nodal modulator 1	Ank1 Ank-1	Mus musculus (Mouse)	1214	NOMO1	mito, lysate
Q6NZJ6	IF4G1_MOUSE	reviewed	Eukaryotic translation initiation factor 4 gamma 1 (eIF-4-gamma 1) (eIF-4G 1) (eIF-4G1)	Eif2ak2 Pkr Prkr Tik	Mus musculus (Mouse)	1600	IF4G1	mito, lysate
Q6P3A8	ODBB_MOUSE	reviewed	2-oxoisovalerate dehydrogenase subunit beta, mitochondrial (EC 1.2.4.4) (Branched-chain alpha-keto acid dehydrogenase E1 component beta chain) (BCKDE1B) (BCKDH E1-beta)	Acp5 T5ap Trap	Mus musculus (Mouse)	390	ODBB	mito, lysate
Q6P5E4	UGGG1_MOUSE	reviewed	UDP-glucose:glycoprotein glucosyltransferase 1 (UGT1) (EC 2.4.1.-) (UDP--Glc:glycoprotein glucosyltransferase) (UDP-glucose ceramide glucosyltransferase-like 1)	Cyp2e1 Cyp2e Cyp2e-1	Mus musculus (Mouse)	1551	UGGG1	mito, lysate
Q6PA06	ATLA2_MOUSE	reviewed	Atlastin-2 (EC 3.6.5.-) (ADP-ribosylation factor-like protein 6-interacting protein 2) (ARL-6-interacting protein 2) (Aip-2)	Pc Pcx	Mus musculus (Mouse)	583	ATLA2	mito, lysate
Q6PB66	LPPRC_MOUSE	reviewed	Leucine-rich PPR motif-containing protein, mitochondrial (130 kDa leucine-rich protein) (LRP 130) (mLRP130)	Eif5b If2	Mus musculus (Mouse)	1392	LPPRC	mito, lysate
Q6PDM2	SRSF1_MOUSE	reviewed	Serine/arginine-rich splicing factor 1 (ASF/SF2) (Pre-mRNA-splicing factor SRp30a) (Splicing factor, arginine/serine-rich 1)	Atp5i Atp5k Lfm-1 Lfm1	Mus musculus (Mouse)	248	SRSF1	mito, lysate
Q6PGH2	JUPI2_MOUSE	reviewed	Jupiter microtubule associated homolog 2 (Hematological and neurological expressed 1-like protein) (HN1-like protein)	Clu Apoj Msgp-2	Mus musculus (Mouse)	190	JUPI2	mito, lysate
Q6TCG2	PAQR9_MOUSE	reviewed	Membrane progesterone receptor epsilon (mPR epsilon) (Membrane progesterone P4 receptor epsilon) (Membrane progestin receptor epsilon) (Progesterone and adipoQ receptor family member 9) (Progestin and adipoQ receptor family member 9) (Progestin and adipoQ receptor family member IX)	Acads	Mus musculus (Mouse)	375	PAQR9	mito, lysate
Q6XVG2	CP254_MOUSE	reviewed	Cytochrome P450 2C54 (EC 1.14.14.1) (CYPIIC54)	Lgals3bp Cycap Mama	Mus musculus (Mouse)	490	CP254	mito, lysate
Q6ZQ38	CAND1_MOUSE	reviewed	Cullin-associated NEDD8-dissociated protein 1 (Cullin-associated and neddylation-dissociated protein 1) (p120 CAND1)	Bax	Mus musculus (Mouse)	1230	CAND1	mito, lysate
Q6ZQ58	LARP1_MOUSE	reviewed	La-related protein 1 (La ribonucleoprotein domain family member 1)	Cd36	Mus musculus (Mouse)	1072	LARP1	mito, lysate
Q6ZQI3	MLEC_MOUSE	reviewed	Malectin	B4galnt1 Galgt Galgt1 Ggm2	Mus musculus (Mouse)	291	MLEC	mito, lysate
Q6ZWN5	RS9_MOUSE	reviewed	40S ribosomal protein S9	Npepps Psa	Mus musculus (Mouse)	194	RS9	mito, lysate
Q6ZWU9	RS27_MOUSE	reviewed	40S ribosomal protein S27	Pepd Pep4	Mus musculus (Mouse)	84	RS27	mito, lysate
Q6ZWV3	RL10_MOUSE	reviewed	60S ribosomal protein L10 (Protein QM homolog) (Ribosomal protein L10)	Ptcd3 Mrps39	Mus musculus (Mouse)	214	RL10	mito, lysate
Q6ZWV7	RL35_MOUSE	reviewed	60S ribosomal protein L35	Mocos	Mus musculus (Mouse)	123	RL35	mito, lysate
Q6ZWX6	IF2A_MOUSE	reviewed	Eukaryotic translation initiation factor 2 subunit 1 (Eukaryotic translation initiation factor 2 subunit alpha) (eIF-2-alpha) (eIF-2A) (eIF-2alpha)	Acss3	Mus musculus (Mouse)	315	IF2A	mito, lysate
Q6ZWY3	RS27L_MOUSE	reviewed	40S ribosomal protein S27-like	Urad Prhoxnb	Mus musculus (Mouse)	84	RS27L	mito, lysate
Q71KT5	ERG24_MOUSE	reviewed	Delta(14)-sterol reductase (Delta-14-SR) (EC 1.3.1.70) (C-14 sterol reductase) (C14SR) (Sterol C14-reductase) (Transmembrane 7 superfamily member 2)	Hsdl2	Mus musculus (Mouse)	418	ERG24	mito, lysate
Q71RI9	KAT3_MOUSE	reviewed	Kynurenine--oxoglutarate transaminase 3 (EC 2.6.1.7) (Cysteine-S-conjugate beta-lyase 2) (EC 4.4.1.13) (Kynurenine aminotransferase 3) (Kynurenine aminotransferase III) (KATIII) (Kynurenine--glyoxylate transaminase) (EC 2.6.1.63) (Kynurenine--oxoglutarate transaminase III)	Slc39a7 H2-Ke4 Hke4	Mus musculus (Mouse)	455	KAT3	mito, lysate
Q76M72	S22AR_MOUSE	reviewed	Solute carrier family 22 member 27 (Organic anion transporter 9)	March5	Mus musculus (Mouse)	551	S22AR	mito, lysate
Q76MZ3	2AAA_MOUSE	reviewed	Serine/threonine-protein phosphatase 2A 65 kDa regulatory subunit A alpha isoform (PP2A subunit A isoform PR65-alpha) (PP2A subunit A isoform R1-alpha)	Emc10 Hsm1 Inm02	Mus musculus (Mouse)	589	2AAA	mito, lysate
Q78IK2	USMG5_MOUSE	reviewed	Up-regulated during skeletal muscle growth protein 5 (ATP synthase membrane subunit DAPIT) (Diabetes-associated protein in insulin-sensitive tissues)	Mrpl10	Mus musculus (Mouse)	58	USMG5	mito, lysate
Q78IK4	MIC27_MOUSE	reviewed	MICOS complex subunit Mic27 (Apolipoprotein O-like) (Protein FAM121A)	Fahd2 Fahd2a	Mus musculus (Mouse)	265	MIC27	mito, lysate
Q78JT3	3HAO_MOUSE	reviewed	3-hydroxyanthranilate 3,4-dioxygenase (EC 1.13.11.6) (3-hydroxyanthranilate oxygenase) (3-HAO) (3-hydroxyanthranilic acid dioxygenase) (HAD)	Faf2 Kiaa0887 Ubxd8	Mus musculus (Mouse)	286	3HAO	mito, lysate
Q78KK3	S22AI_MOUSE	reviewed	Solute carrier family 22 member 18 (Imprinted multi-membrane-spanning polyspecific transporter-related protein 1) (Multi-membrane-spanning polyspecific transporter) (Organic cation transporter-like protein 2) (ORCTL-2)	Stt3b Simp	Mus musculus (Mouse)	406	S22AI	mito, lysate
Q78PY7	SND1_MOUSE	reviewed	Staphylococcal nuclease domain-containing protein 1 (EC 3.1.31.1) (100 kDa coactivator) (p100 co-activator)	Hp1bp3	Mus musculus (Mouse)	910	SND1	mito, lysate
Q78XF5	OSTC_MOUSE	reviewed	Oligosaccharyltransferase complex subunit OSTC	Aarsd1 Alax	Mus musculus (Mouse)	149	OSTC	mito, lysate
Q791T5	MTCH1_MOUSE	reviewed	Mitochondrial carrier homolog 1 (Mitochondrial carrier-like protein 1)	Gmps	Mus musculus (Mouse)	389	MTCH1	mito, lysate
Q791V5	MTCH2_MOUSE	reviewed	Mitochondrial carrier homolog 2	Mat2a	Mus musculus (Mouse)	303	MTCH2	mito, lysate
Q7TMF3	NDUAC_MOUSE	reviewed	NADH dehydrogenase [ubiquinone] 1 alpha subcomplex subunit 12 (Complex I-B17.2) (CI-B17.2) (CIB17.2) (NADH-ubiquinone oxidoreductase subunit B17.2)	Zc3h15 Dfrp1	Mus musculus (Mouse)	145	NDUAC	mito, lysate
Q7TMK9	HNRPQ_MOUSE	reviewed	Heterogeneous nuclear ribonucleoprotein Q (hnRNP Q) (Glycine- and tyrosine-rich RNA-binding protein) (GRY-RBP) (NS1-associated protein 1) (Synaptotagmin-binding, cytoplasmic RNA-interacting protein) (pp68)	Nlrx1	Mus musculus (Mouse)	623	HNRPQ	mito, lysate
Q7TMS5	ABCG2_MOUSE	reviewed	ATP-binding cassette sub-family G member 2 (Breast cancer resistance protein 1 homolog) (Urate exporter) (CD antigen CD338)	Xylb	Mus musculus (Mouse)	657	ABCG2	mito, lysate
Q7TNG8	LDHD_MOUSE	reviewed	Probable D-lactate dehydrogenase, mitochondrial (DLD) (Lactate dehydrogenase D) (EC 1.1.2.4)	Krt2 K2e Krt2-17 Krt2a	Mus musculus (Mouse)	484	LDHD	mito, lysate
Q7TPR4	ACTN1_MOUSE	reviewed	Alpha-actinin-1 (Alpha-actinin cytoskeletal isoform) (F-actin cross-linking protein) (Non-muscle alpha-actinin-1)	Uap1l1	Mus musculus (Mouse)	892	ACTN1	mito, lysate
Q7TPV4	MBB1A_MOUSE	reviewed	Myb-binding protein 1A (Myb-binding protein of 160 kDa)	Pip4p1 Tmem55b	Mus musculus (Mouse)	1344	MBB1A	mito, lysate
Q80UG5	SEPT9_MOUSE	reviewed	Septin-9 (SL3-3 integration site 1 protein)	Lmf1 Tmem112	Mus musculus (Mouse)	583	43352	mito, lysate
Q80UM7	MOGS_MOUSE	reviewed	Mannosyl-oligosaccharide glucosidase (EC 3.2.1.106) (Glucosidase 1) (Glycoprotein-processing glucosidase I)	Esyt1 Fam62a Mbc2	Mus musculus (Mouse)	834	MOGS	mito, lysate
Q80UU9	PGRC2_MOUSE	reviewed	Membrane-associated progesterone receptor component 2	Tmem109	Mus musculus (Mouse)	217	PGRC2	mito, lysate
Q80W21	GSTM7_MOUSE	reviewed	Glutathione S-transferase Mu 7 (EC 2.5.1.18) (GST class-mu 7) (GSTM-7)	Ttll12	Mus musculus (Mouse)	218	GSTM7	mito, lysate
Q80W54	FACE1_MOUSE	reviewed	CAAX prenyl protease 1 homolog (EC 3.4.24.84) (Farnesylated proteins-converting enzyme 1) (FACE-1) (Prenyl protein-specific endoprotease 1) (Zinc metalloproteinase Ste24 homolog)	Agxt2	Mus musculus (Mouse)	475	FACE1	mito, lysate
Q80WJ7	LYRIC_MOUSE	reviewed	Protein LYRIC (3D3/LYRIC) (Lysine-rich CEACAM1 co-isolated protein) (Metadherin) (Metastasis adhesion protein)	Lyplal1	Mus musculus (Mouse)	579	LYRIC	mito, lysate
Q80WW9	DDRGK_MOUSE	reviewed	DDRGK domain-containing protein 1 (UFM1-binding and PCI domain-containing protein 1)	Alg10b	Mus musculus (Mouse)	315	DDRGK	mito, lysate
Q80X19	COEA1_MOUSE	reviewed	Collagen alpha-1(XIV) chain	Pdap1	Mus musculus (Mouse)	1797	COEA1	mito, lysate
Q80X90	FLNB_MOUSE	reviewed	Filamin-B (FLN-B) (ABP-280-like protein) (Actin-binding-like protein) (Beta-filamin)	Ndufb6 Gm137	Mus musculus (Mouse)	2602	FLNB	mito, lysate
Q80XL6	ACD11_MOUSE	reviewed	Acyl-CoA dehydrogenase family member 11 (ACAD-11) (EC 1.3.99.-)	Rmdn3 Fam82a2 Fam82c	Mus musculus (Mouse)	779	ACD11	mito, lysate
Q80XN0	BDH_MOUSE	reviewed	D-beta-hydroxybutyrate dehydrogenase, mitochondrial (EC 1.1.1.30) (3-hydroxybutyrate dehydrogenase) (BDH)	Mccc2	Mus musculus (Mouse)	343	BDH	mito, lysate
Q80XU3	NUCKS_MOUSE	reviewed	Nuclear ubiquitous casein and cyclin-dependent kinase substrate 1 (JC7)	Spg7	Mus musculus (Mouse)	234	NUCKS	mito, lysate
Q80Y14	GLRX5_MOUSE	reviewed	Glutaredoxin-related protein 5, mitochondrial (Monothiol glutaredoxin-5)	Gpd1l Kiaa0089	Mus musculus (Mouse)	152	GLRX5	mito, lysate
Q8BFR5	EFTU_MOUSE	reviewed	Elongation factor Tu, mitochondrial	Acsm3 Sa Sah	Mus musculus (Mouse)	452	EFTU	mito, lysate
Q8BFZ3	ACTBL_MOUSE	reviewed	Beta-actin-like protein 2 (Kappa-actin)	Ugt3a1	Mus musculus (Mouse)	376	ACTBL	mito, lysate
Q8BG05	ROA3_MOUSE	reviewed	Heterogeneous nuclear ribonucleoprotein A3 (hnRNP A3)	Iqgap2	Mus musculus (Mouse)	379	ROA3	mito, lysate
Q8BG32	PSD11_MOUSE	reviewed	26S proteasome non-ATPase regulatory subunit 11 (26S proteasome regulatory subunit RPN6) (26S proteasome regulatory subunit S9) (26S proteasome regulatory subunit p44.5)	Slmap Kiaa1601 Slap	Mus musculus (Mouse)	422	PSD11	mito, lysate
Q8BGA8	ACSM5_MOUSE	reviewed	Acyl-coenzyme A synthetase ACSM5, mitochondrial (EC 6.2.1.2)	Ccdc51	Mus musculus (Mouse)	578	ACSM5	mito, lysate
Q8BGC4	PTGR3_MOUSE	reviewed	Prostaglandin reductase-3 (PTGR-3) (EC 1.3.1.48) (15-oxoprostaglandin 13-reductase) (Zinc-binding alcohol dehydrogenase domain-containing protein 2)	Pgap1	Mus musculus (Mouse)	377	PTGR3	mito, lysate
Q8BGD9	IF4B_MOUSE	reviewed	Eukaryotic translation initiation factor 4B (eIF-4B)	Ermp1 D19Wsu12e Fxna Kiaa1815	Mus musculus (Mouse)	611	IF4B	mito, lysate
Q8BGH2	SAM50_MOUSE	reviewed	Sorting and assembly machinery component 50 homolog	Sult1d1 St1d1	Mus musculus (Mouse)	469	SAM50	mito, lysate
Q8BGQ7	SYAC_MOUSE	reviewed	Alanine--tRNA ligase, cytoplasmic (EC 6.1.1.7) (Alanyl-tRNA synthetase) (AlaRS) (Protein sticky) (Sti)	Itga1	Mus musculus (Mouse)	968	SYAC	mito, lysate
Q8BGT5	ALAT2_MOUSE	reviewed	Alanine aminotransferase 2 (ALT2) (EC 2.6.1.2) (Glutamate pyruvate transaminase 2) (GPT 2) (Glutamic--alanine transaminase 2) (Glutamic--pyruvic transaminase 2)	Abracl	Mus musculus (Mouse)	522	ALAT2	mito, lysate
Q8BH00	AL8A1_MOUSE	reviewed	Aldehyde dehydrogenase family 8 member A1 (EC 1.2.1.-) (Retinal dehydrogenase 4)	Slc27a5 Acsb Acsvl6 Fatp5 Vlacsr	Mus musculus (Mouse)	487	AL8A1	mito, lysate
Q8BH04	PCKGM_MOUSE	reviewed	Phosphoenolpyruvate carboxykinase [GTP], mitochondrial (PEPCK-M) (EC 4.1.1.32)	Odr4	Mus musculus (Mouse)	640	PCKGM	mito, lysate
Q8BH24	TM9S4_MOUSE	reviewed	Transmembrane 9 superfamily member 4	Ece1	Mus musculus (Mouse)	643	TM9S4	mito, lysate
Q8BH86	GLUCM_MOUSE	reviewed	D-glutamate cyclase, mitochondrial (EC 4.2.1.48)	Zbtb8os Arch	Mus musculus (Mouse)	617	GLUCM	mito, lysate
Q8BH95	ECHM_MOUSE	reviewed	Enoyl-CoA hydratase, mitochondrial (EC 4.2.1.17) (Enoyl-CoA hydratase 1) (Short-chain enoyl-CoA hydratase) (SCEH)	Opa3	Mus musculus (Mouse)	290	ECHM	mito, lysate
Q8BHD7	PTBP3_MOUSE	reviewed	Polypyrimidine tract-binding protein 3 (Regulator of differentiation 1) (Rod1)	Thrap3 Trap150	Mus musculus (Mouse)	523	PTBP3	mito, lysate
Q8BHN3	GANAB_MOUSE	reviewed	Neutral alpha-glucosidase AB (EC 3.2.1.84) (Alpha-glucosidase 2) (Glucosidase II subunit alpha)	Gls2 Kiaa4146	Mus musculus (Mouse)	944	GANAB	mito, lysate
Q8BI08	MAL2_MOUSE	reviewed	Protein MAL2	Aldh16a1	Mus musculus (Mouse)	175	MAL2	mito, lysate
Q8BI84	TGO1_MOUSE	reviewed	Transport and Golgi organization protein 1 homolog (TANGO1) (Melanoma inhibitory activity protein 3)	Ndufaf2 Ndufa12l	Mus musculus (Mouse)	1930	TGO1	mito, lysate
Q8BIG7	CMTD1_MOUSE	reviewed	Catechol O-methyltransferase domain-containing protein 1 (EC 2.1.1.-)	Pex1	Mus musculus (Mouse)	262	CMTD1	mito, lysate
Q8BIJ6	SYIM_MOUSE	reviewed	Isoleucine--tRNA ligase, mitochondrial (EC 6.1.1.5) (Isoleucyl-tRNA synthetase) (IleRS)		Mus musculus (Mouse)	1012	SYIM	mito, lysate
Q8BJ64	CHDH_MOUSE	reviewed	Choline dehydrogenase, mitochondrial (CDH) (CHD) (EC 1.1.99.1)	Mup20 Mup24	Mus musculus (Mouse)	596	CHDH	mito, lysate
Q8BJ71	NUP93_MOUSE	reviewed	Nuclear pore complex protein Nup93 (93 kDa nucleoporin) (CBP-interacting protein 4) (Nucleoporin Nup93)	Sdr39u1	Mus musculus (Mouse)	819	NUP93	mito, lysate
Q8BJL1	FBX30_MOUSE	reviewed	F-box only protein 30 (Muscle ubiquitin ligase of SCF complex in atrophy-1) (MUSA1)	Mocs1	Mus musculus (Mouse)	746	FBX30	mito, lysate
Q8BJW6	EIF2A_MOUSE	reviewed	Eukaryotic translation initiation factor 2A (eIF-2A) [Cleaved into: Eukaryotic translation initiation factor 2A, N-terminally processed]	Luc7l3 Crop	Mus musculus (Mouse)	581	EIF2A	mito, lysate
Q8BK08	TMM11_MOUSE	reviewed	Transmembrane protein 11, mitochondrial (Protein PM1)	Acaca Acac Gm738	Mus musculus (Mouse)	190	TMM11	mito, lysate
Q8BK30	NDUV3_MOUSE	reviewed	NADH dehydrogenase [ubiquinone] flavoprotein 3, mitochondrial (Complex I-9kD) (CI-9kD) (NADH-ubiquinone oxidoreductase 9 kDa subunit)	Dnajc11	Mus musculus (Mouse)	104	NDUV3	mito, lysate
Q8BK48	EST2E_MOUSE	reviewed	Pyrethroid hydrolase Ces2e (EC 3.1.1.88) (carboxylesterase 2E)	Acbd5	Mus musculus (Mouse)	559	EST2E	mito, lysate
Q8BK72	RT27_MOUSE	reviewed	28S ribosomal protein S27, mitochondrial (MRP-S27) (S27mt) (Mitochondrial ribosomal protein S27)	Arcn1 Copd	Mus musculus (Mouse)	415	RT27	mito, lysate
Q8BKZ9	ODPX_MOUSE	reviewed	Pyruvate dehydrogenase protein X component, mitochondrial (Dihydrolipoamide dehydrogenase-binding protein of pyruvate dehydrogenase complex) (Lipoyl-containing pyruvate dehydrogenase complex component X)	Orm1 Agp1 Orm-1	Mus musculus (Mouse)	501	ODPX	mito, lysate
Q8BL97	SRSF7_MOUSE	reviewed	Serine/arginine-rich splicing factor 7 (Splicing factor, arginine/serine-rich 7)	Ogdh Kiaa4192	Mus musculus (Mouse)	267	SRSF7	mito, lysate
Q8BLF1	NCEH1_MOUSE	reviewed	Neutral cholesterol ester hydrolase 1 (NCEH) (EC 3.1.1.-) (Arylacetamide deacetylase-like 1) (Chlorpyrifos oxon-binding protein) (CPO-BP)	Cttn Ems1	Mus musculus (Mouse)	408	NCEH1	mito, lysate
Q8BLN5	ERG7_MOUSE	reviewed	Lanosterol synthase (EC 5.4.99.7) (2,3-epoxysqualene--lanosterol cyclase) (Oxidosqualene--lanosterol cyclase) (OSC)	Myl6 Myln	Mus musculus (Mouse)	733	ERG7	mito, lysate
Q8BM55	TM214_MOUSE	reviewed	Transmembrane protein 214	Flot2 Esa1 M17s1	Mus musculus (Mouse)	687	TM214	mito, lysate
Q8BM72	HSP13_MOUSE	reviewed	Heat shock 70 kDa protein 13 (Microsomal stress-70 protein ATPase core) (Stress-70 protein chaperone microsome-associated 60 kDa protein)	Clpb Skd3	Mus musculus (Mouse)	471	HSP13	mito, lysate
Q8BMF4	ODP2_MOUSE	reviewed	Dihydrolipoyllysine-residue acetyltransferase component of pyruvate dehydrogenase complex, mitochondrial (EC 2.3.1.12) (Dihydrolipoamide acetyltransferase component of pyruvate dehydrogenase complex) (Pyruvate dehydrogenase complex component E2) (PDC-E2) (PDCE2)	Ppp5c	Mus musculus (Mouse)	642	ODP2	mito, lysate
Q8BMS1	ECHA_MOUSE	reviewed	Trifunctional enzyme subunit alpha, mitochondrial (TP-alpha) [Includes: Long-chain enoyl-CoA hydratase (EC 4.2.1.17); Long chain 3-hydroxyacyl-CoA dehydrogenase (EC 1.1.1.211)]	Gcdh	Mus musculus (Mouse)	763	ECHA	mito, lysate
Q8BNI4	DERL2_MOUSE	reviewed	Derlin-2 (Degradation in endoplasmic reticulum protein 2) (Der1-like protein 2) (F-LANa)	Irgm1 Ifi1 Iigp3 Irgm	Mus musculus (Mouse)	239	DERL2	mito, lysate
Q8BP40	PPA6_MOUSE	reviewed	Lysophosphatidic acid phosphatase type 6 (EC 3.1.3.2) (Acid phosphatase 6, lysophosphatidic) (Acid phosphatase-like protein 1) (PACPL1)	Stxbp3 Stxbp3a Unc18c	Mus musculus (Mouse)	418	PPA6	mito, lysate
Q8BP47	SYNC_MOUSE	reviewed	Asparagine--tRNA ligase, cytoplasmic (EC 6.1.1.22) (Asparaginyl-tRNA synthetase) (AsnRS)	Serpinb6 Serpinb6a Spi3	Mus musculus (Mouse)	559	SYNC	mito, lysate
Q8BP48	MAP11_MOUSE	reviewed	Methionine aminopeptidase 1 (MAP 1) (MetAP 1) (EC 3.4.11.18) (Peptidase M 1)	Stip1	Mus musculus (Mouse)	386	MAP11	mito, lysate
Q8BP67	RL24_MOUSE	reviewed	60S ribosomal protein L24	Caprin1 Gpiap Gpiap1 Gpip137 M11s1 Rng105 G5E5	Mus musculus (Mouse)	157	RL24	mito, lysate
Q8BRF7	SCFD1_MOUSE	reviewed	Sec1 family domain-containing protein 1 (Syntaxin-binding protein 1-like 2)	Pter	Mus musculus (Mouse)	639	SCFD1	mito, lysate
Q8BSE0	RMD2_MOUSE	reviewed	Regulator of microtubule dynamics protein 2 (RMD-2) (mRMD-2) (Protein FAM82A1)	Vdac2 Vdac6	Mus musculus (Mouse)	410	RMD2	mito, lysate
Q8BSY0	ASPH_MOUSE	reviewed	Aspartyl/asparaginyl beta-hydroxylase (EC 1.14.11.16) (Aspartate beta-hydroxylase) (ASP beta-hydroxylase) (Peptide-aspartate beta-dioxygenase)	Vdac1 Vdac5	Mus musculus (Mouse)	741	ASPH	mito, lysate
Q8BT60	CPNE3_MOUSE	reviewed	Copine-3 (Copine III)	Coq8a Adck3 Cabc1	Mus musculus (Mouse)	533	CPNE3	mito, lysate
Q8BTM8	FLNA_MOUSE	reviewed	Filamin-A (FLN-A) (Actin-binding protein 280) (ABP-280) (Alpha-filamin) (Endothelial actin-binding protein) (Filamin-1) (Non-muscle filamin)	Scarb1 Srb1	Mus musculus (Mouse)	2647	FLNA	mito, lysate
Q8BTY1	KAT1_MOUSE	reviewed	Kynurenine--oxoglutarate transaminase 1 (EC 2.6.1.7) (Cysteine-S-conjugate beta-lyase) (EC 4.4.1.13) (Glutamine transaminase K) (GTK) (Glutamine--phenylpyruvate transaminase) (EC 2.6.1.64) (Kynurenine aminotransferase 1) (Kynurenine aminotransferase I) (KATI) (Kynurenine--oxoglutarate transaminase I)	Tmpo Lap2	Mus musculus (Mouse)	424	KAT1	mito, lysate
Q8BU14	SEC62_MOUSE	reviewed	Translocation protein SEC62 (Translocation protein 1) (TP-1)	Ei24 Pig8	Mus musculus (Mouse)	398	SEC62	mito, lysate
Q8BVI4	DHPR_MOUSE	reviewed	Dihydropteridine reductase (EC 1.5.1.34) (HDHPR) (Quinoid dihydropteridine reductase)	Dio1 Itdi1 Txdi1	Mus musculus (Mouse)	241	DHPR	mito, lysate
Q8BW75	AOFB_MOUSE	reviewed	Amine oxidase [flavin-containing] B (EC 1.4.3.4) (Monoamine oxidase type B) (MAO-B)	Arg1	Mus musculus (Mouse)	520	AOFB	mito, lysate
Q8BWF0	SSDH_MOUSE	reviewed	Succinate-semialdehyde dehydrogenase, mitochondrial (EC 1.2.1.24) (Aldehyde dehydrogenase family 5 member A1) (NAD(+)-dependent succinic semialdehyde dehydrogenase)	Pafah1b2 Pafahb	Mus musculus (Mouse)	523	SSDH	mito, lysate
Q8BWN8	ACOT4_MOUSE	reviewed	Acyl-coenzyme A thioesterase 4 (Acyl-CoA thioesterase 4) (EC 3.1.2.2) (PTE-2b) (Peroxisomal acyl coenzyme A thioester hydrolase Ib) (Peroxisomal long-chain acyl-CoA thioesterase Ib) (PTE-Ib)	Lcp1 Pls2	Mus musculus (Mouse)	421	ACOT4	mito, lysate
Q8BWP5	TTPA_MOUSE	reviewed	Alpha-tocopherol transfer protein (Alpha-TTP)	Igbp1 Pc52	Mus musculus (Mouse)	278	TTPA	mito, lysate
Q8BWQ1	UD2A3_MOUSE	reviewed	UDP-glucuronosyltransferase 2A3 (UDPGT 2A3) (EC 2.4.1.17)	Apoc4 Acl	Mus musculus (Mouse)	534	UD2A3	mito, lysate
Q8BWT1	THIM_MOUSE	reviewed	3-ketoacyl-CoA thiolase, mitochondrial (EC 2.3.1.16) (Acetyl-CoA acyltransferase) (Beta-ketothiolase) (Mitochondrial 3-oxoacyl-CoA thiolase)	Abcd2 Aldr	Mus musculus (Mouse)	397	THIM	mito, lysate
Q8BWY3	ERF1_MOUSE	reviewed	Eukaryotic peptide chain release factor subunit 1 (Eukaryotic release factor 1) (eRF1)	Hspa4 Apg2 Hsp110	Mus musculus (Mouse)	437	ERF1	mito, lysate
Q8BXB6	SO2B1_MOUSE	reviewed	Solute carrier organic anion transporter family member 2B1 (Solute carrier family 21 member 9)	Cmah	Mus musculus (Mouse)	683	SO2B1	mito, lysate
Q8BYU6	TOIP2_MOUSE	reviewed	Torsin-1A-interacting protein 2	Alcam	Mus musculus (Mouse)	502	TOIP2	mito, lysate
Q8BZ09	ODC_MOUSE	reviewed	Mitochondrial 2-oxodicarboxylate carrier (Solute carrier family 25 member 21)	Trim25 Efp Zfp147 Znf147	Mus musculus (Mouse)	298	ODC	mito, lysate
Q8C0C7	SYFA_MOUSE	reviewed	Phenylalanine--tRNA ligase alpha subunit (EC 6.1.1.20) (Phenylalanyl-tRNA synthetase alpha subunit) (PheRS)	Ewsr1 Ews Ewsh	Mus musculus (Mouse)	508	SYFA	mito, lysate
Q8C0K5	GDC_MOUSE	reviewed	Graves disease carrier protein homolog (GDC) (Mitochondrial solute carrier protein homolog) (Solute carrier family 25 member 16)	Fcgrt Fcrn	Mus musculus (Mouse)	332	GDC	mito, lysate
Q8C0Y0	PP4R4_MOUSE	reviewed	Serine/threonine-protein phosphatase 4 regulatory subunit 4	Fdxr	Mus musculus (Mouse)	875	PP4R4	mito, lysate
Q8C165	P20D1_MOUSE	reviewed	N-fatty-acyl-amino acid synthase/hydrolase PM20D1 (EC 3.5.1.-) (EC 4.3.-.-) (Peptidase M20 domain-containing protein 1)	Gdi2 Gdi3	Mus musculus (Mouse)	503	P20D1	mito, lysate
Q8C196	CPSM_MOUSE	reviewed	Carbamoyl-phosphate synthase [ammonia], mitochondrial (EC 6.3.4.16) (Carbamoyl-phosphate synthetase I) (CPSase I)	Ddx5 Tnz2	Mus musculus (Mouse)	1500	CPSM	mito, lysate
Q8C5H8	NAKD2_MOUSE	reviewed	NAD kinase 2, mitochondrial (EC 2.7.1.23) (Mitochondrial NAD kinase) (NAD kinase domain-containing protein 1, mitochondrial)	Mrps31 Imogn38	Mus musculus (Mouse)	452	NAKD2	mito, lysate
Q8C7E7	STBD1_MOUSE	reviewed	Starch-binding domain-containing protein 1 (Genethonin-1) (Glycophagy cargo receptor stbd1)	Eif2b4 Eif2b Eif2bd Jgr1a	Mus musculus (Mouse)	338	STBD1	mito, lysate
Q8C7X2	EMC1_MOUSE	reviewed	ER membrane protein complex subunit 1	Lasp1 Mln50	Mus musculus (Mouse)	997	EMC1	mito, lysate
Q8CAQ8	MIC60_MOUSE	reviewed	MICOS complex subunit Mic60 (Mitochondrial inner membrane protein) (Mitofilin)	Mrc1	Mus musculus (Mouse)	757	MIC60	mito, lysate
Q8CAS9	PARP9_MOUSE	reviewed	Poly [ADP-ribose] polymerase 9 (PARP-9) (EC 2.4.2.30) (ADP-ribosyltransferase diphtheria toxin-like 9) (ARTD9) (B aggressive lymphoma protein homolog)	Pzp A2m	Mus musculus (Mouse)	866	PARP9	mito, lysate
Q8CAY6	THIC_MOUSE	reviewed	Acetyl-CoA acetyltransferase, cytosolic (EC 2.3.1.9) (Cytosolic acetoacetyl-CoA thiolase)	Prg2 Mbp-1	Mus musculus (Mouse)	397	THIC	mito, lysate
Q8CC86	PNCB_MOUSE	reviewed	Nicotinate phosphoribosyltransferase (NAPRTase) (EC 6.3.4.21) (Nicotinate phosphoribosyltransferase domain-containing protein 1)	Myh10	Mus musculus (Mouse)	538	PNCB	mito, lysate
Q8CC88	VWA8_MOUSE	reviewed	von Willebrand factor A domain-containing protein 8	Pemt Pempt Pemt2	Mus musculus (Mouse)	1905	VWA8	mito, lysate
Q8CCJ3	UFL1_MOUSE	reviewed	E3 UFM1-protein ligase 1 (EC 2.3.2.-) (E3 UFM1-protein transferase 1)	Npm1	Mus musculus (Mouse)	793	UFL1	mito, lysate
Q8CDN6	TXNL1_MOUSE	reviewed	Thioredoxin-like protein 1 (32 kDa thioredoxin-related protein)	Pcbp2 Cbp Hnrnpx Hnrpx	Mus musculus (Mouse)	289	TXNL1	mito, lysate
Q8CFA2	GCST_MOUSE	reviewed	Aminomethyltransferase, mitochondrial (EC 2.1.2.10) (Glycine cleavage system T protein) (GCVT)	Pon3	Mus musculus (Mouse)	403	GCST	mito, lysate
Q8CFX1	G6PE_MOUSE	reviewed	GDH/6PGL endoplasmic bifunctional protein [Includes: Glucose 1-dehydrogenase (EC 1.1.1.47) (Glucose-6-phosphate dehydrogenase) (EC 1.1.1.363); 6-phosphogluconolactonase (6PGL) (EC 3.1.1.31)]	Rhoc Arhc	Mus musculus (Mouse)	789	G6PE	mito, lysate
Q8CG76	ARK72_MOUSE	reviewed	Aflatoxin B1 aldehyde reductase member 2 (EC 1.1.1.n11) (Succinic semialdehyde reductase) (SSA reductase)	Ddx3x D1Pas1-rs2 Ddx3 Dead3 Erh	Mus musculus (Mouse)	367	ARK72	mito, lysate
Q8CGC7	SYEP_MOUSE	reviewed	Bifunctional glutamate/proline--tRNA ligase (Bifunctional aminoacyl-tRNA synthetase) [Includes: Glutamate--tRNA ligase (EC 6.1.1.17) (Glutamyl-tRNA synthetase) (GluRS); Proline--tRNA ligase (EC 6.1.1.15) (Prolyl-tRNA synthetase) (ProRS)]	Ssr4	Mus musculus (Mouse)	1512	SYEP	mito, lysate
Q8CGF5	TMM56_MOUSE	reviewed	Transmembrane protein 56	Snrpc Snrp1c	Mus musculus (Mouse)	276	TMM56	mito, lysate
Q8CGK3	LONM_MOUSE	reviewed	Lon protease homolog, mitochondrial (EC 3.4.21.53) (Lon protease-like protein) (LONP) (Mitochondrial ATP-dependent protease Lon) (Serine protease 15)	Sptbn1 Elf Spnb-2 Spnb2 Sptb2	Mus musculus (Mouse)	949	LONM	mito, lysate
Q8CHP8	PGP_MOUSE	reviewed	Glycerol-3-phosphate phosphatase (G3PP) (EC 3.1.3.21) (Aspartate-based ubiquitous Mg(2+)-dependent phosphatase) (AUM) (EC 3.1.3.48) (Phosphoglycolate phosphatase) (PGP)	Phlda1 Tdag51	Mus musculus (Mouse)	321	PGP	mito, lysate
Q8CHQ9	NT8F2_MOUSE	reviewed	N-acetyltransferase family 8 member 2 (EC 2.3.1.-) (Camello-like protein 2) (N-acetyltransferase-like protein CML2)	Sorbs1 Kiaa1296 Sh3d5	Mus musculus (Mouse)	238	NT8F2	mito, lysate
Q8CHR6	DPYD_MOUSE	reviewed	Dihydropyrimidine dehydrogenase [NADP(+)] (DHPDHase) (DPD) (EC 1.3.1.2) (Dihydrothymine dehydrogenase) (Dihydrouracil dehydrogenase)	Dbnl Abp1 Sh3p7	Mus musculus (Mouse)	1025	DPYD	mito, lysate
Q8CHT0	AL4A1_MOUSE	reviewed	Delta-1-pyrroline-5-carboxylate dehydrogenase, mitochondrial (P5C dehydrogenase) (EC 1.2.1.88) (Aldehyde dehydrogenase family 4 member A1) (L-glutamate gamma-semialdehyde dehydrogenase)	Ostf1 Sh3d3 Sh3p2	Mus musculus (Mouse)	562	AL4A1	mito, lysate
Q8CI94	PYGB_MOUSE	reviewed	Glycogen phosphorylase, brain form (EC 2.4.1.1)	Fkbp3 Fkbp25	Mus musculus (Mouse)	843	PYGB	mito, lysate
Q8CIE6	COPA_MOUSE	reviewed	Coatomer subunit alpha (Alpha-coat protein) (Alpha-COP) [Cleaved into: Xenin (Xenopsin-related peptide); Proxenin]	Ugt1a9 Ugt1 Ugt1a12	Mus musculus (Mouse)	1224	COPA	mito, lysate
Q8CIF4	BTD_MOUSE	reviewed	Biotinidase (Biotinase) (EC 3.5.1.12)	Vat1 Vat-1	Mus musculus (Mouse)	520	BTD	mito, lysate
Q8CIM7	CP2DQ_MOUSE	reviewed	Cytochrome P450 2D26 (EC 1.14.14.1) (CYPIID26)	Selenbp2 Lpsb2	Mus musculus (Mouse)	500	CP2DQ	mito, lysate
Q8JZK9	HMCS1_MOUSE	reviewed	Hydroxymethylglutaryl-CoA synthase, cytoplasmic (HMG-CoA synthase) (EC 2.3.3.10) (3-hydroxy-3-methylglutaryl coenzyme A synthase)	Col7a1	Mus musculus (Mouse)	520	HMCS1	mito, lysate
Q8JZN5	ACAD9_MOUSE	reviewed	Acyl-CoA dehydrogenase family member 9, mitochondrial (ACAD-9) (EC 1.3.99.-)	Ces3a Es31	Mus musculus (Mouse)	625	ACAD9	mito, lysate
Q8JZQ2	AFG32_MOUSE	reviewed	AFG3-like protein 2 (EC 3.4.24.-)	Ugt1a1 Ugt1	Mus musculus (Mouse)	802	AFG32	mito, lysate
Q8JZR0	ACSL5_MOUSE	reviewed	Long-chain-fatty-acid--CoA ligase 5 (EC 6.2.1.3) (Long-chain acyl-CoA synthetase 5) (LACS 5)	Map2k2 Mek2 Mkk2 Prkmk2	Mus musculus (Mouse)	683	ACSL5	mito, lysate
Q8JZZ0	UD3A2_MOUSE	reviewed	UDP-glucuronosyltransferase 3A2 (UDPGT 3A2) (EC 2.4.1.17)	Spr	Mus musculus (Mouse)	523	UD3A2	mito, lysate
Q8K010	OPLA_MOUSE	reviewed	5-oxoprolinase (EC 3.5.2.9) (5-oxo-L-prolinase) (5-OPase) (Pyroglutamase)	Maoa	Mus musculus (Mouse)	1288	OPLA	mito, lysate
Q8K023	AKC1H_MOUSE	reviewed	Aldo-keto reductase family 1 member C18 (EC 1.1.-.-) (20-alpha-hydroxysteroid dehydrogenase) (20-alpha-HSD) (EC 1.1.1.149)	Ces1e Es22	Mus musculus (Mouse)	323	AKC1H	mito, lysate
Q8K0C4	CP51A_MOUSE	reviewed	Lanosterol 14-alpha demethylase (LDM) (EC 1.14.14.154) (CYPLI) (Cytochrome P450 51A1) (Cytochrome P450-14DM) (Cytochrome P45014DM) (Cytochrome P450LI) (Sterol 14-alpha demethylase)	Sf1 Zfm1 Zfp162	Mus musculus (Mouse)	503	CP51A	mito, lysate
Q8K0D5	EFGM_MOUSE	reviewed	Elongation factor G, mitochondrial (EF-Gmt) (Elongation factor G 1, mitochondrial) (mEF-G 1) (Elongation factor G1)	Surf4 Surf-4	Mus musculus (Mouse)	751	EFGM	mito, lysate
Q8K0E8	FIBB_MOUSE	reviewed	Fibrinogen beta chain [Cleaved into: Fibrinopeptide B; Fibrinogen beta chain]	Myo6 Sv	Mus musculus (Mouse)	481	FIBB	mito, lysate
Q8K0R6	GLTD2_MOUSE	reviewed	Glycolipid transfer protein domain-containing protein 2	Sqstm1 A170 STAP	Mus musculus (Mouse)	321	GLTD2	mito, lysate
Q8K0Z7	TACO1_MOUSE	reviewed	Translational activator of cytochrome c oxidase 1 (Coiled-coil domain-containing protein 44) (Translational activator of mitochondrially-encoded cytochrome c oxidase 1)	Isg15 G1p2 Ucrp	Mus musculus (Mouse)	294	TACO1	mito, lysate
Q8K157	GALM_MOUSE	reviewed	Aldose 1-epimerase (EC 5.1.3.3) (Galactose mutarotase)	Rgn Smp30	Mus musculus (Mouse)	342	GALM	mito, lysate
Q8K182	CO8A_MOUSE	reviewed	Complement component C8 alpha chain (Complement component 8 subunit alpha)	Fkbp5 Fkbp51	Mus musculus (Mouse)	587	CO8A	mito, lysate
Q8K1Z0	COQ9_MOUSE	reviewed	Ubiquinone biosynthesis protein COQ9, mitochondrial	Cyp4b1	Mus musculus (Mouse)	313	COQ9	mito, lysate
Q8K297	GT251_MOUSE	reviewed	Procollagen galactosyltransferase 1 (EC 2.4.1.50) (Collagen beta(1-O)galactosyltransferase 1) (Glycosyltransferase 25 family member 1) (Hydroxylysine galactosyltransferase 1)	Gstt1	Mus musculus (Mouse)	617	GT251	mito, lysate
Q8K2B3	SDHA_MOUSE	reviewed	Succinate dehydrogenase [ubiquinone] flavoprotein subunit, mitochondrial (EC 1.3.5.1) (Flavoprotein subunit of complex II) (Fp)	Cyp7a1 Cyp7	Mus musculus (Mouse)	664	SDHA	mito, lysate
Q8K2C9	HACD3_MOUSE	reviewed	Very-long-chain (3R)-3-hydroxyacyl-CoA dehydratase 3 (EC 4.2.1.134) (3-hydroxyacyl-CoA dehydratase 3) (HACD3) (Butyrate-induced protein 1) (B-ind1) (Protein-tyrosine phosphatase-like A domain-containing protein 1)	Tpp2	Mus musculus (Mouse)	362	HACD3	mito, lysate
Q8K354	CBR3_MOUSE	reviewed	Carbonyl reductase [NADPH] 3 (EC 1.1.1.184) (NADPH-dependent carbonyl reductase 3)	Azgp1	Mus musculus (Mouse)	277	CBR3	mito, lysate
Q8K370	ACD10_MOUSE	reviewed	Acyl-CoA dehydrogenase family member 10 (ACAD-10) (EC 1.3.99.-)	Vcl	Mus musculus (Mouse)	1069	ACD10	mito, lysate
Q8K3J1	NDUS8_MOUSE	reviewed	NADH dehydrogenase [ubiquinone] iron-sulfur protein 8, mitochondrial (EC 1.6.99.3) (EC 7.1.1.2) (Complex I-23kD) (CI-23kD) (NADH-ubiquinone oxidoreductase 23 kDa subunit)	Cr1l Crry Cry	Mus musculus (Mouse)	212	NDUS8	mito, lysate
Q8K3K7	PLCB_MOUSE	reviewed	1-acyl-sn-glycerol-3-phosphate acyltransferase beta (EC 2.3.1.51) (1-acylglycerol-3-phosphate O-acyltransferase 2) (1-AGP acyltransferase 2) (1-AGPAT 2) (Lysophosphatidic acid acyltransferase beta) (LPAAT-beta)	Gart	Mus musculus (Mouse)	278	PLCB	mito, lysate
Q8K441	ABCA6_MOUSE	reviewed	ATP-binding cassette sub-family A member 6	Ptpmt1 Plip	Mus musculus (Mouse)	1624	ABCA6	mito, lysate
Q8K4F5	ABHDB_MOUSE	reviewed	Protein ABHD11 (EC 3.-.-.-) (Alpha/beta hydrolase domain-containing protein 11) (Abhydrolase domain-containing protein 11) (Williams-Beuren syndrome chromosomal region 21 protein homolog)	Cltc	Mus musculus (Mouse)	307	ABHDB	mito, lysate
Q8K4Z3	NNRE_MOUSE	reviewed	NAD(P)H-hydrate epimerase (EC 5.1.99.6) (Apolipoprotein A-I-binding protein) (AI-BP) (NAD(P)HX epimerase)	Mars	Mus musculus (Mouse)	282	NNRE	mito, lysate
Q8K5B2	MCFD2_MOUSE	reviewed	Multiple coagulation factor deficiency protein 2 homolog (Neural stem cell-derived neuronal survival protein)	Ablim3 Kiaa0843	Mus musculus (Mouse)	145	MCFD2	mito, lysate
Q8QZR3	EST2A_MOUSE	reviewed	Pyrethroid hydrolase Ces2a (EC 3.1.1.88) (carboxylesterase 2A)	Nop58 Nol5	Mus musculus (Mouse)	558	EST2A	mito, lysate
Q8QZR5	ALAT1_MOUSE	reviewed	Alanine aminotransferase 1 (ALT1) (EC 2.6.1.2) (Glutamate pyruvate transaminase 1) (GPT 1) (Glutamic--alanine transaminase 1) (Glutamic--pyruvic transaminase 1)	Enpp3	Mus musculus (Mouse)	496	ALAT1	mito, lysate
Q8QZS1	HIBCH_MOUSE	reviewed	3-hydroxyisobutyryl-CoA hydrolase, mitochondrial (EC 3.1.2.4) (3-hydroxyisobutyryl-coenzyme A hydrolase) (HIB-CoA hydrolase) (HIBYL-CoA-H)	Slc25a23 Scamc3	Mus musculus (Mouse)	385	HIBCH	mito, lysate
Q8QZT1	THIL_MOUSE	reviewed	Acetyl-CoA acetyltransferase, mitochondrial (EC 2.3.1.9) (Acetoacetyl-CoA thiolase)	Nomo1	Mus musculus (Mouse)	424	THIL	mito, lysate
Q8QZY2	GLCTK_MOUSE	reviewed	Glycerate kinase (EC 2.7.1.31)	Tpm4	Mus musculus (Mouse)	523	GLCTK	mito, lysate
Q8R050	ERF3A_MOUSE	reviewed	Eukaryotic peptide chain release factor GTP-binding subunit ERF3A (Eukaryotic peptide chain release factor subunit 3a) (eRF3a) (G1 to S phase transition protein 1 homolog)	Eif4g1	Mus musculus (Mouse)	636	ERF3A	mito, lysate
Q8R059	GALE_MOUSE	reviewed	UDP-glucose 4-epimerase (EC 5.1.3.2) (Galactowaldenase) (UDP-N-acetylglucosamine 4-epimerase) (UDP-GlcNAc 4-epimerase) (EC 5.1.3.7) (UDP-galactosamine 4-epimerase) (UDP-GalNAc 4-epimerase) (UDP-galactose 4-epimerase)	Sri	Mus musculus (Mouse)	347	GALE	mito, lysate
Q8R081	HNRPL_MOUSE	reviewed	Heterogeneous nuclear ribonucleoprotein L (hnRNP L)	Xpnpep1	Mus musculus (Mouse)	586	HNRPL	mito, lysate
Q8R086	SUOX_MOUSE	reviewed	Sulfite oxidase, mitochondrial (EC 1.8.3.1)	Bckdhb	Mus musculus (Mouse)	546	SUOX	mito, lysate
Q8R0F8	FAHD1_MOUSE	reviewed	Acylpyruvase FAHD1, mitochondrial (EC 3.7.1.5) (Fumarylacetoacetate hydrolase domain-containing protein 1) (Oxaloacetate decarboxylase) (OAA decarboxylase) (EC 4.1.1.112)	Abcf1	Mus musculus (Mouse)	227	FAHD1	mito, lysate
Q8R0F9	S14L4_MOUSE	reviewed	SEC14-like protein 4	Uggt1 Gt Ugcgl1 Uggt Ugt1 Ugtr	Mus musculus (Mouse)	403	S14L4	mito, lysate
Q8R0N6	HOT_MOUSE	reviewed	Hydroxyacid-oxoacid transhydrogenase, mitochondrial (HOT) (EC 1.1.99.24) (Alcohol dehydrogenase iron-containing protein 1) (ADHFe1)	Txndc15	Mus musculus (Mouse)	465	HOT	mito, lysate
Q8R0X7	SGPL1_MOUSE	reviewed	Sphingosine-1-phosphate lyase 1 (S1PL) (SP-lyase 1) (SPL 1) (mSPL) (EC 4.1.2.27) (Sphingosine-1-phosphate aldolase)	Sepsecs D5Ertd135e	Mus musculus (Mouse)	568	SGPL1	mito, lysate
Q8R0Y6	AL1L1_MOUSE	reviewed	Cytosolic 10-formyltetrahydrofolate dehydrogenase (10-FTHFDH) (FDH) (EC 1.5.1.6) (Aldehyde dehydrogenase family 1 member L1)	Snx6	Mus musculus (Mouse)	902	AL1L1	mito, lysate
Q8R0Y8	S2542_MOUSE	reviewed	Mitochondrial coenzyme A transporter SLC25A42 (Solute carrier family 25 member 42)	Oxsr1 Osr1	Mus musculus (Mouse)	318	S2542	mito, lysate
Q8R146	APEH_MOUSE	reviewed	Acylamino-acid-releasing enzyme (AARE) (EC 3.4.19.1) (Acyl-peptide hydrolase) (APH) (Acylaminoacyl-peptidase)	Atl2 Arl6ip2	Mus musculus (Mouse)	732	APEH	mito, lysate
Q8R164	BPHL_MOUSE	reviewed	Valacyclovir hydrolase (VACVase) (Valacyclovirase) (EC 3.1.-.-) (Biphenyl hydrolase-like protein)	Lrpprc Lrp130	Mus musculus (Mouse)	291	BPHL	mito, lysate
Q8R1G2	CMBL_MOUSE	reviewed	Carboxymethylenebutenolidase homolog (EC 3.1.-.-)	Dhx29	Mus musculus (Mouse)	245	CMBL	mito, lysate
Q8R1I1	QCR9_MOUSE	reviewed	Cytochrome b-c1 complex subunit 9 (Complex III subunit 9) (Complex III subunit X) (Cytochrome c1 non-heme 7 kDa protein) (Ubiquinol-cytochrome c reductase complex 7.2 kDa protein)	Rab35	Mus musculus (Mouse)	64	QCR9	mito, lysate
Q8R1S0	COQ6_MOUSE	reviewed	Ubiquinone biosynthesis monooxygenase COQ6, mitochondrial (EC 1.14.13.-) (Coenzyme Q10 monooxygenase 6)	Bnip1 Sec20 Sec20l	Mus musculus (Mouse)	476	COQ6	mito, lysate
Q8R1V4	TMED4_MOUSE	reviewed	Transmembrane emp24 domain-containing protein 4 (Endoplasmic reticulum stress-response protein 25) (ERS25) (p24 family protein alpha-3) (p24alpha3) (p26)	Cyp2c54	Mus musculus (Mouse)	227	TMED4	mito, lysate
Q8R2M2	TDIF2_MOUSE	reviewed	Deoxynucleotidyltransferase terminal-interacting protein 2	Larp1 Kiaa0731 Larp	Mus musculus (Mouse)	758	TDIF2	mito, lysate
Q8R2Y8	PTH2_MOUSE	reviewed	Peptidyl-tRNA hydrolase 2, mitochondrial (PTH 2) (EC 3.1.1.29)	Rps9	Mus musculus (Mouse)	181	PTH2	mito, lysate
Q8R3G9	TSN8_MOUSE	reviewed	Tetraspanin-8 (Tspan-8)	Rpl10 Qm	Mus musculus (Mouse)	235	TSN8	mito, lysate
Q8R3Q6	CCD58_MOUSE	reviewed	Coiled-coil domain-containing protein 58	Rpl35	Mus musculus (Mouse)	144	CCD58	mito, lysate
Q8R404	MIC13_MOUSE	reviewed	MICOS complex subunit MIC13	Eif2s1 Eif2a	Mus musculus (Mouse)	119	MIC13	mito, lysate
Q8R4N0	CLYBL_MOUSE	reviewed	Citramalyl-CoA lyase, mitochondrial (EC 4.1.3.25) (Beta-methylmalate synthase) (EC 2.3.3.-) (Citrate lyase subunit beta-like protein, mitochondrial) (Citrate lyase beta-like) (Malate synthase) (EC 2.3.3.9)	Rps27l	Mus musculus (Mouse)	338	CLYBL	mito, lysate
Q8R5J9	PRAF3_MOUSE	reviewed	PRA1 family protein 3 (ADP-ribosylation factor-like protein 6-interacting protein 5) (ARL-6-interacting protein 5) (Aip-5) (Addicsin) (GTRAP3-18) (Glutamate transporter EAAC1-interacting protein) (Prenylated Rab acceptor protein 2) (Protein JWa)	Tm7sf2	Mus musculus (Mouse)	188	PRAF3	mito, lysate
Q8VBT0	TMX1_MOUSE	reviewed	Thioredoxin-related transmembrane protein 1 (Thioredoxin domain-containing protein 1)	Kyat3 Ccbl2 Kat3	Mus musculus (Mouse)	278	TMX1	mito, lysate
Q8VBT2	SDHL_MOUSE	reviewed	L-serine dehydratase/L-threonine deaminase (SDH) (EC 4.3.1.17) (L-serine deaminase) (L-threonine dehydratase) (TDH) (EC 4.3.1.19)	Slc39a14 Fad123 Kiaa0062 Zip14	Mus musculus (Mouse)	327	SDHL	mito, lysate
Q8VBW8	TTC36_MOUSE	reviewed	Tetratricopeptide repeat protein 36 (TPR repeat protein 36)	Slc22a27 Oat9	Mus musculus (Mouse)	186	TTC36	mito, lysate
Q8VC12	HUTU_MOUSE	reviewed	Urocanate hydratase (Urocanase) (EC 4.2.1.49) (Imidazolonepropionate hydrolase)	Usmg5 Dapit	Mus musculus (Mouse)	676	HUTU	mito, lysate
Q8VC28	AK1CD_MOUSE	reviewed	Aldo-keto reductase family 1 member C13 (EC 1.1.1.-)	Apool Fam121a Mic27	Mus musculus (Mouse)	323	AK1CD	mito, lysate
Q8VC30	TKFC_MOUSE	reviewed	Triokinase/FMN cyclase (Bifunctional ATP-dependent dihydroxyacetone kinase/FAD-AMP lyase (cyclizing)) [Includes: ATP-dependent dihydroxyacetone kinase (DHA kinase) (EC 2.7.1.28) (EC 2.7.1.29) (Glycerone kinase) (Triokinase) (Triose kinase); FAD-AMP lyase (cyclizing) (EC 4.6.1.15) (FAD-AMP lyase (cyclic FMN forming)) (FMN cyclase)]	Haao	Mus musculus (Mouse)	578	TKFC	mito, lysate
Q8VC48	PEX12_MOUSE	reviewed	Peroxisome assembly protein 12 (Peroxin-12)	Slc22a18 Impt1 Itm Orctl2 Tssc5	Mus musculus (Mouse)	359	PEX12	mito, lysate
Q8VC49	IF27B_MOUSE	reviewed	Interferon alpha-inducible protein 27-like protein 2B (Interferon-stimulated gene 12 protein B2) (ISG12(b2))	Snd1	Mus musculus (Mouse)	283	IF27B	mito, lysate
Q8VCB3	GYS2_MOUSE	reviewed	Glycogen [starch] synthase, liver (EC 2.4.1.11)	Mtch1	Mus musculus (Mouse)	704	GYS2	mito, lysate
Q8VCC2	EST1_MOUSE	reviewed	Liver carboxylesterase 1 (EC 3.1.1.1) (Acyl-coenzyme A:cholesterol acyltransferase) (Carboxylesterase 1G) (ES-x)	Asap2 Ddef2 Gm1523 Gm592	Mus musculus (Mouse)	565	EST1	mito, lysate
Q8VCF0	MAVS_MOUSE	reviewed	Mitochondrial antiviral-signaling protein (MAVS) (CARD adapter inducing interferon beta) (Cardif) (Interferon beta promoter stimulator protein 1) (IPS-1) (Virus-induced-signaling adapter) (VISA)	Cyfip1 Kiaa0068 Shyc Sra1	Mus musculus (Mouse)	503	MAVS	mito, lysate
Q8VCG4	CO8G_MOUSE	reviewed	Complement component C8 gamma chain	Ndufa12	Mus musculus (Mouse)	202	CO8G	mito, lysate
Q8VCH0	THIKB_MOUSE	reviewed	3-ketoacyl-CoA thiolase B, peroxisomal (EC 2.3.1.16) (Acetyl-CoA acyltransferase B) (Beta-ketothiolase B) (Peroxisomal 3-oxoacyl-CoA thiolase B)	Syncrip Hnrpq Nsap1 Nsap1l	Mus musculus (Mouse)	424	THIKB	mito, lysate
Q8VCH6	DHC24_MOUSE	reviewed	Delta(24)-sterol reductase (EC 1.3.1.72) (24-dehydrocholesterol reductase) (3-beta-hydroxysterol Delta-24-reductase)	Tubb2a Tubb2	Mus musculus (Mouse)	516	DHC24	mito, lysate
Q8VCH8	UBXN4_MOUSE	reviewed	UBX domain-containing protein 4 (Erasin) (UBX domain-containing protein 2)	Abcg2 Abcp Bcrp1	Mus musculus (Mouse)	506	UBXN4	mito, lysate
Q8VCI0	PLBL1_MOUSE	reviewed	Phospholipase B-like 1 (EC 3.1.1.-) (LAMA-like protein 1) (Lamina ancestor homolog 1) (Phospholipase B domain-containing protein 1) [Cleaved into: Phospholipase B-like 1 chain A; Phospholipase B-like 1 chain B; Phospholipase B-like 1 chain C]	Smap2 Smap1l	Mus musculus (Mouse)	550	PLBL1	mito, lysate
Q8VCM7	FIBG_MOUSE	reviewed	Fibrinogen gamma chain	Ldhd	Mus musculus (Mouse)	436	FIBG	mito, lysate
Q8VCM8	NCLN_MOUSE	reviewed	Nicalin (Nicastrin-like protein)	Mycbp2 Pam Phr1	Mus musculus (Mouse)	563	NCLN	mito, lysate
Q8VCN5	CGL_MOUSE	reviewed	Cystathionine gamma-lyase (EC 4.4.1.1) (Cysteine-protein sulfhydrase) (Gamma-cystathionase)	Actn1	Mus musculus (Mouse)	398	CGL	mito, lysate
Q8VCR2	DHB13_MOUSE	reviewed	17-beta-hydroxysteroid dehydrogenase 13 (17-beta-HSD 13) (EC 1.1.-.-) (Alcohol dehydrogenase PAN1B-like) (Short-chain dehydrogenase/reductase 9)	Mybbp1a P160	Mus musculus (Mouse)	304	DHB13	mito, lysate
Q8VCR7	ABHEB_MOUSE	reviewed	Protein ABHD14B (EC 3.-.-.-) (Alpha/beta hydrolase domain-containing protein 14B) (Abhydrolase domain-containing protein 14B) (CCG1-interacting factor B)	Lnpk Kiaa1715 Lnp Uln	Mus musculus (Mouse)	210	ABHEB	mito, lysate
Q8VCT4	CES1D_MOUSE	reviewed	Carboxylesterase 1D (Carboxylesterase 3) (EC 3.1.1.1) (EC 3.1.1.67) (Fatty acid ethyl ester synthase) (FAEE synthase) (Triacylglycerol hydrolase) (TGH)	Pgm2 Pgm1	Mus musculus (Mouse)	565	CES1D	mito, lysate
Q8VCU1	EST3B_MOUSE	reviewed	Carboxylesterase 3B (EC 3.1.1.1) (Liver carboxylesterase 31-like)	Cdc42bpb Kiaa1124	Mus musculus (Mouse)	571	EST3B	mito, lysate
Q8VCW8	ACSF2_MOUSE	reviewed	Acyl-CoA synthetase family member 2, mitochondrial (EC 6.2.1.-)	Gvin1	Mus musculus (Mouse)	615	ACSF2	mito, lysate
Q8VCX1	AK1D1_MOUSE	reviewed	3-oxo-5-beta-steroid 4-dehydrogenase (EC 1.3.1.3) (Aldo-keto reductase family 1 member D1) (Delta(4)-3-ketosteroid 5-beta-reductase) (Delta(4)-3-oxosteroid 5-beta-reductase)	Mib1 Dip1 Kiaa1323 Mib	Mus musculus (Mouse)	325	AK1D1	mito, lysate
Q8VCZ9	HYPDH_MOUSE	reviewed	Hydroxyproline dehydrogenase (HYPDH) (EC 1.5.5.3) (Kidney and liver proline oxidase 1) (MmPOX1) (Probable proline dehydrogenase 2) (EC 1.5.5.2) (Probable proline oxidase 2) (Proline oxidase-like protein) (PO) (Proline oxidase)	Gng5 Gngt5	Mus musculus (Mouse)	456	HYPDH	mito, lysate
Q8VDD5	MYH9_MOUSE	reviewed	Myosin-9 (Cellular myosin heavy chain, type A) (Myosin heavy chain 9) (Myosin heavy chain, non-muscle IIa) (Non-muscle myosin heavy chain A) (NMMHC-A) (Non-muscle myosin heavy chain IIa) (NMMHC II-a) (NMMHC-IIA)	Scrib Kiaa0147 Lap4 Scrib1	Mus musculus (Mouse)	1960	MYH9	mito, lysate
Q8VDG7	PAFA2_MOUSE	reviewed	Platelet-activating factor acetylhydrolase 2, cytoplasmic (EC 3.1.1.47) (Serine-dependent phospholipase A2) (SD-PLA2)	Sept9 Kiaa0991 Sint1	Mus musculus (Mouse)	390	PAFA2	mito, lysate
Q8VDJ3	VIGLN_MOUSE	reviewed	Vigilin (High density lipoprotein-binding protein) (HDL-binding protein)	Mogs Gcs1	Mus musculus (Mouse)	1268	VIGLN	mito, lysate
Q8VDK1	NIT1_MOUSE	reviewed	Deaminated glutathione amidase (dGSH amidase) (EC 3.5.1.128) (Nitrilase homolog 1)	Pgrmc2	Mus musculus (Mouse)	323	NIT1	mito, lysate
Q8VDM4	PSMD2_MOUSE	reviewed	26S proteasome non-ATPase regulatory subunit 2 (26S proteasome regulatory subunit RPN1) (26S proteasome regulatory subunit S2) (26S proteasome subunit p97)	Gstm7	Mus musculus (Mouse)	908	PSMD2	mito, lysate
Q8VDN2	AT1A1_MOUSE	reviewed	Sodium/potassium-transporting ATPase subunit alpha-1 (Na(+)/K(+) ATPase alpha-1 subunit) (EC 3.6.3.9) (Sodium pump subunit alpha-1)	Thnsl2	Mus musculus (Mouse)	1023	AT1A1	mito, lysate
Q8VDP6	CDIPT_MOUSE	reviewed	CDP-diacylglycerol--inositol 3-phosphatidyltransferase (EC 2.7.8.11) (Phosphatidylinositol synthase) (PI synthase) (PtdIns synthase)	Zmpste24 Face1	Mus musculus (Mouse)	213	CDIPT	mito, lysate
Q8VDQ1	PTGR2_MOUSE	reviewed	Prostaglandin reductase 2 (PRG-2) (EC 1.3.1.48) (15-oxoprostaglandin 13-reductase) (Zinc-binding alcohol dehydrogenase domain-containing protein 1)	Agfg2 Hrbl Rabr	Mus musculus (Mouse)	351	PTGR2	mito, lysate
Q8VE22	RT23_MOUSE	reviewed	28S ribosomal protein S23, mitochondrial (MRP-S23) (S23mt)	Ubap2l	Mus musculus (Mouse)	177	RT23	mito, lysate
Q8VE95	CH082_MOUSE	reviewed	UPF0598 protein C8orf82 homolog	Tmem106b	Mus musculus (Mouse)	218	CH082	mito, lysate
Q8VEK0	CC50A_MOUSE	reviewed	Cell cycle control protein 50A (P4-ATPase flippase complex beta subunit TMEM30A) (Transmembrane protein 30A)	Bdh1 Bdh	Mus musculus (Mouse)	364	CC50A	mito, lysate
Q8VEK3	HNRPU_MOUSE	reviewed	Heterogeneous nuclear ribonucleoprotein U (hnRNP U) (Scaffold-attachment factor A) (SAF-A)	Nucks1 Nucks	Mus musculus (Mouse)	800	HNRPU	mito, lysate
Q8VEM8	MPCP_MOUSE	reviewed	Phosphate carrier protein, mitochondrial (Phosphate transport protein) (PTP) (Solute carrier family 25 member 3)	Glrx5	Mus musculus (Mouse)	357	MPCP	mito, lysate
Q8VHE0	SEC63_MOUSE	reviewed	Translocation protein SEC63 homolog	Zfyve1	Mus musculus (Mouse)	760	SEC63	mito, lysate
Q8VI47	MRP2_MOUSE	reviewed	Canalicular multispecific organic anion transporter 1 (ATP-binding cassette sub-family C member 2)	Mfn1	Mus musculus (Mouse)	1543	MRP2	mito, lysate
Q8VIJ6	SFPQ_MOUSE	reviewed	Splicing factor, proline- and glutamine-rich (DNA-binding p52/p100 complex, 100 kDa subunit) (Polypyrimidine tract-binding protein-associated-splicing factor) (PSF) (PTB-associated-splicing factor)	Pdk1	Mus musculus (Mouse)	699	SFPQ	mito, lysate
Q8WUR0	CS012_MOUSE	reviewed	Protein C19orf12 homolog	Gatd1 Pddc1	Mus musculus (Mouse)	141	CS012	mito, lysate
Q91V41	RAB14_MOUSE	reviewed	Ras-related protein Rab-14	Pef1	Mus musculus (Mouse)	215	RAB14	mito, lysate
Q91V64	ISOC1_MOUSE	reviewed	Isochorismatase domain-containing protein 1	Tnpo1 Kpnb2	Mus musculus (Mouse)	297	ISOC1	mito, lysate
Q91V76	CK054_MOUSE	reviewed	Ester hydrolase C11orf54 homolog (EC 3.1.-.-)	Actbl2	Mus musculus (Mouse)	315	CK054	mito, lysate
Q91V92	ACLY_MOUSE	reviewed	ATP-citrate synthase (EC 2.3.3.8) (ATP-citrate (pro-S-)-lyase) (Citrate cleavage enzyme)	Erlin2 Spfh2	Mus musculus (Mouse)	1091	ACLY	mito, lysate
Q91VA0	ACSM1_MOUSE	reviewed	Acyl-coenzyme A synthetase ACSM1, mitochondrial (EC 6.2.1.2) (Acyl-CoA synthetase medium-chain family member 1) (Butyrate--CoA ligase 1) (Butyryl-coenzyme A synthetase 1) (Lipoate-activating enzyme) (Middle-chain acyl-CoA synthetase 1)	Hnrnpa3 Hnrpa3	Mus musculus (Mouse)	573	ACSM1	mito, lysate
Q91VA6	PDIP2_MOUSE	reviewed	Polymerase delta-interacting protein 2	Psmd11	Mus musculus (Mouse)	368	PDIP2	mito, lysate
Q91VC3	IF4A3_MOUSE	reviewed	Eukaryotic initiation factor 4A-III (eIF-4A-III) (eIF4A-III) (EC 3.6.4.13) (ATP-dependent RNA helicase DDX48) (ATP-dependent RNA helicase eIF4A-3) (DEAD box protein 48) (Eukaryotic translation initiation factor 4A isoform 3) [Cleaved into: Eukaryotic initiation factor 4A-III, N-terminally processed]	Rhot1 Arht1	Mus musculus (Mouse)	411	IF4A3	mito, lysate
Q91VD9	NDUS1_MOUSE	reviewed	NADH-ubiquinone oxidoreductase 75 kDa subunit, mitochondrial (EC 1.6.99.3) (EC 7.1.1.2) (Complex I-75kD) (CI-75kD)	Acsm5 Macs3	Mus musculus (Mouse)	727	NDUS1	mito, lysate
Q91VI7	RINI_MOUSE	reviewed	Ribonuclease inhibitor (Ribonuclease/angiogenin inhibitor 1)	Coa6	Mus musculus (Mouse)	456	RINI	mito, lysate
Q91VM9	IPYR2_MOUSE	reviewed	Inorganic pyrophosphatase 2, mitochondrial (EC 3.6.1.1) (Pyrophosphate phospho-hydrolase 2) (PPase 2)	Acnat2	Mus musculus (Mouse)	330	IPYR2	mito, lysate
Q91VR2	ATPG_MOUSE	reviewed	ATP synthase subunit gamma, mitochondrial (ATP synthase F1 subunit gamma) (F-ATPase gamma subunit)	Pex26	Mus musculus (Mouse)	298	ATPG	mito, lysate
Q91VR5	DDX1_MOUSE	reviewed	ATP-dependent RNA helicase DDX1 (EC 3.6.4.13) (DEAD box protein 1)	Aars	Mus musculus (Mouse)	740	DDX1	mito, lysate
Q91VS7	MGST1_MOUSE	reviewed	Microsomal glutathione S-transferase 1 (Microsomal GST-1) (EC 2.5.1.18) (Microsomal GST-I)	Epb41l5 Epb4.1l5 Kiaa1548	Mus musculus (Mouse)	155	MGST1	mito, lysate
Q91VT4	CBR4_MOUSE	reviewed	Carbonyl reductase family member 4 (EC 1.-.-.-) (3-ketoacyl-[acyl-carrier-protein] reductase beta subunit) (KAR beta subunit) (3-oxoacyl-[acyl-carrier-protein] reductase) (EC 1.1.1.-) (Quinone reductase CBR4)	Cept1	Mus musculus (Mouse)	236	CBR4	mito, lysate
Q91VU0	FAM3C_MOUSE	reviewed	Protein FAM3C (Interleukin-like EMT inducer)	Gpt2 Aat2	Mus musculus (Mouse)	227	FAM3C	mito, lysate
Q91VW3	SH3L3_MOUSE	reviewed	SH3 domain-binding glutamic acid-rich-like protein 3	Fam210a	Mus musculus (Mouse)	93	SH3L3	mito, lysate
Q91W43	GCSP_MOUSE	reviewed	Glycine dehydrogenase (decarboxylating), mitochondrial (EC 1.4.4.2) (Glycine cleavage system P protein) (Glycine decarboxylase) (Glycine dehydrogenase (aminomethyl-transferring))	Aldh8a1 Raldh4	Mus musculus (Mouse)	1025	GCSP	mito, lysate
Q91W50	CSDE1_MOUSE	reviewed	Cold shock domain-containing protein E1	Tm9sf4 Kiaa0255	Mus musculus (Mouse)	798	CSDE1	mito, lysate
Q91W52	TMM19_MOUSE	reviewed	Transmembrane protein 19	C8b	Mus musculus (Mouse)	336	TMM19	mito, lysate
Q91W64	CP270_MOUSE	reviewed	Cytochrome P450 2C70 (EC 1.14.14.1) (CYPIIC70)	Slc25a12 Aralar1	Mus musculus (Mouse)	489	CP270	mito, lysate
Q91W90	TXND5_MOUSE	reviewed	Thioredoxin domain-containing protein 5 (Endoplasmic reticulum resident protein 46) (ER protein 46) (ERp46) (Plasma cell-specific thioredoxin-related protein) (PC-TRP) (Thioredoxin-like protein p46)	Sephs1 Sps1	Mus musculus (Mouse)	417	TXND5	mito, lysate
Q91WC3	ACSL6_MOUSE	reviewed	Long-chain-fatty-acid--CoA ligase 6 (EC 6.2.1.3) (Long-chain acyl-CoA synthetase 6) (LACS 6)	Dglucy	Mus musculus (Mouse)	697	ACSL6	mito, lysate
Q91WD5	NDUS2_MOUSE	reviewed	NADH dehydrogenase [ubiquinone] iron-sulfur protein 2, mitochondrial (EC 1.6.99.3) (EC 7.1.1.2) (Complex I-49kD) (CI-49kD) (NADH-ubiquinone oxidoreductase 49 kDa subunit)	Echs1	Mus musculus (Mouse)	463	NDUS2	mito, lysate
Q91WG0	EST2C_MOUSE	reviewed	Acylcarnitine hydrolase (ACH M1) (EC 3.1.1.28) (Carboxylesterase 2) (CES 2) (Peroxisome proliferator-inducible acylcarnitine hydrolase)	Dtd2	Mus musculus (Mouse)	561	EST2C	mito, lysate
Q91WG8	GLCNE_MOUSE	reviewed	Bifunctional UDP-N-acetylglucosamine 2-epimerase/N-acetylmannosamine kinase (UDP-GlcNAc-2-epimerase/ManAc kinase) [Includes: UDP-N-acetylglucosamine 2-epimerase (hydrolyzing) (EC 3.2.1.183) (UDP-GlcNAc-2-epimerase) (Uridine diphosphate-N-acetylglucosamine-2-epimerase); N-acetylmannosamine kinase (EC 2.7.1.60) (ManAc kinase)]	Dcakd	Mus musculus (Mouse)	722	GLCNE	mito, lysate
Q91WK1	SPRY4_MOUSE	reviewed	SPRY domain-containing protein 4	Maip1	Mus musculus (Mouse)	207	SPRY4	mito, lysate
Q91WK5	GCSH_MOUSE	reviewed	Glycine cleavage system H protein, mitochondrial (Lipoic acid-containing protein)		Mus musculus (Mouse)	170	GCSH	mito, lysate
Q91WL5	CP4CA_MOUSE	reviewed	Cytochrome P450 4A12A (EC 1.14.14.1) (CYPIVA12)	Elovl5	Mus musculus (Mouse)	508	CP4CA	mito, lysate
Q91WN4	KMO_MOUSE	reviewed	Kynurenine 3-monooxygenase (EC 1.14.13.9) (Kynurenine 3-hydroxylase)	Ganab G2an Kiaa0088	Mus musculus (Mouse)	479	KMO	mito, lysate
Q91WQ3	SYYC_MOUSE	reviewed	Tyrosine--tRNA ligase, cytoplasmic (EC 6.1.1.1) (Tyrosyl-tRNA synthetase) (TyrRS) [Cleaved into: Tyrosine--tRNA ligase, cytoplasmic, N-terminally processed]	Mal2	Mus musculus (Mouse)	528	SYYC	mito, lysate
Q91WS0	CISD1_MOUSE	reviewed	CDGSH iron-sulfur domain-containing protein 1 (MitoNEET)	Mia3 Kiaa0268 Tango	Mus musculus (Mouse)	108	CISD1	mito, lysate
Q91WS4	BHMT2_MOUSE	reviewed	S-methylmethionine--homocysteine S-methyltransferase BHMT2 (SMM-hcy methyltransferase) (EC 2.1.1.10) (Betaine--homocysteine S-methyltransferase 2)	Comtd1	Mus musculus (Mouse)	363	BHMT2	mito, lysate
Q91WT9	CBS_MOUSE	reviewed	Cystathionine beta-synthase (EC 4.2.1.22) (Beta-thionase) (Serine sulfhydrase)	Iars2	Mus musculus (Mouse)	561	CBS	mito, lysate
Q91WU5	AS3MT_MOUSE	reviewed	Arsenite methyltransferase (EC 2.1.1.137) (Methylarsonite methyltransferase) (S-adenosyl-L-methionine:arsenic(III) methyltransferase)	Prune1 Prune	Mus musculus (Mouse)	376	AS3MT	mito, lysate
Q91X34	BAAT_MOUSE	reviewed	Bile acid-CoA:amino acid N-acyltransferase (BACAT) (BAT) (EC 2.3.1.65) (Glycine N-choloyltransferase) (Long-chain fatty-acyl-CoA hydrolase) (EC 3.1.2.2)	Chdh	Mus musculus (Mouse)	420	BAAT	mito, lysate
Q91X44	GCKR_MOUSE	reviewed	Glucokinase regulatory protein (Glucokinase regulator)	Sgta Sgt	Mus musculus (Mouse)	587	GCKR	mito, lysate
Q91X52	DCXR_MOUSE	reviewed	L-xylulose reductase (XR) (EC 1.1.1.10) (Dicarbonyl/L-xylulose reductase)	Eif2a D3Ertd194e	Mus musculus (Mouse)	244	DCXR	mito, lysate
Q91X72	HEMO_MOUSE	reviewed	Hemopexin	Psmd5 Kiaa0072	Mus musculus (Mouse)	460	HEMO	mito, lysate
Q91X77	CY250_MOUSE	reviewed	Cytochrome P450 2C50 (EC 1.14.14.1) (CYPIIC50)	Tmem11	Mus musculus (Mouse)	490	CY250	mito, lysate
Q91X83	METK1_MOUSE	reviewed	S-adenosylmethionine synthase isoform type-1 (AdoMet synthase 1) (EC 2.5.1.6) (Methionine adenosyltransferase 1) (MAT 1)	Ndufv3	Mus musculus (Mouse)	396	METK1	mito, lysate
Q91X91	NADC_MOUSE	reviewed	Nicotinate-nucleotide pyrophosphorylase [carboxylating] (EC 2.4.2.19) (Quinolinate phosphoribosyltransferase [decarboxylating]) (QAPRTase) (QPRTase)	Ces2e Ces5	Mus musculus (Mouse)	299	NADC	mito, lysate
Q91XC8	DAP1_MOUSE	reviewed	Death-associated protein 1 (DAP-1)	Mrps27	Mus musculus (Mouse)	102	DAP1	mito, lysate
Q91XC9	PEX16_MOUSE	reviewed	Peroxisomal membrane protein PEX16 (Peroxin-16) (Peroxisomal biogenesis factor 16)	Cyp20a1	Mus musculus (Mouse)	336	PEX16	mito, lysate
Q91XD4	FTCD_MOUSE	reviewed	Formimidoyltransferase-cyclodeaminase (Formiminotransferase-cyclodeaminase) (FTCD) [Includes: Glutamate formimidoyltransferase (EC 2.1.2.5) (Glutamate formiminotransferase) (Glutamate formyltransferase); Formimidoyltetrahydrofolate cyclodeaminase (EC 4.3.1.4) (Formiminotetrahydrofolate cyclodeaminase)]	Pdhx	Mus musculus (Mouse)	541	FTCD	mito, lysate
Q91XD7	CREL1_MOUSE	reviewed	Cysteine-rich with EGF-like domain protein 1	Eea1	Mus musculus (Mouse)	420	CREL1	mito, lysate
Q91XE0	GLYAT_MOUSE	reviewed	Glycine N-acyltransferase (EC 2.3.1.13) (Acyl-CoA:glycine N-acyltransferase) (AAc) (Aralkyl acyl-CoA N-acyltransferase) (Aralkyl acyl-CoA:amino acid N-acyltransferase) (Benzoyl-coenzyme A:glycine N-acyltransferase) (Glycine N-benzoyltransferase) (EC 2.3.1.71)	Srsf7 Sfrs7	Mus musculus (Mouse)	296	GLYAT	mito, lysate
Q91XE4	ACY3_MOUSE	reviewed	N-acyl-aromatic-L-amino acid amidohydrolase (carboxylate-forming) (EC 3.5.1.114) (Acylase III) (Aminoacylase III) (AAIII) (Aminoacylase-3) (ACY-3) (Aspartoacylase-2) (Hepatitis C virus core-binding protein 1) (HCBP1)	Nceh1 Aadacl1 Kiaa1363	Mus musculus (Mouse)	318	ACY3	mito, lysate
Q91XE8	TM205_MOUSE	reviewed	Transmembrane protein 205	Lss	Mus musculus (Mouse)	189	TM205	mito, lysate
Q91XF0	PNPO_MOUSE	reviewed	Pyridoxine-5'-phosphate oxidase (EC 1.4.3.5) (Pyridoxamine-phosphate oxidase)	Tmem214	Mus musculus (Mouse)	261	PNPO	mito, lysate
Q91Y97	ALDOB_MOUSE	reviewed	Fructose-bisphosphate aldolase B (EC 4.1.2.13) (Aldolase 2) (Liver-type aldolase)	Srp68	Mus musculus (Mouse)	364	ALDOB	mito, lysate
Q91YH5	ATLA3_MOUSE	reviewed	Atlastin-3 (EC 3.6.5.-)	Dlat	Mus musculus (Mouse)	541	ATLA3	mito, lysate
Q91YI0	ARLY_MOUSE	reviewed	Argininosuccinate lyase (ASAL) (EC 4.3.2.1) (Arginosuccinase)	Lars	Mus musculus (Mouse)	464	ARLY	mito, lysate
Q91YP0	L2HDH_MOUSE	reviewed	L-2-hydroxyglutarate dehydrogenase, mitochondrial (EC 1.1.99.2) (Duranin)	Ckap4	Mus musculus (Mouse)	464	L2HDH	mito, lysate
Q91YP3	DEOC_MOUSE	reviewed	Deoxyribose-phosphate aldolase (DERA) (EC 4.1.2.4) (2-deoxy-D-ribose 5-phosphate aldolase) (Phosphodeoxyriboaldolase) (Deoxyriboaldolase)	Coq3	Mus musculus (Mouse)	318	DEOC	mito, lysate
Q91YQ5	RPN1_MOUSE	reviewed	Dolichyl-diphosphooligosaccharide--protein glycosyltransferase subunit 1 (Dolichyl-diphosphooligosaccharide--protein glycosyltransferase 67 kDa subunit) (Ribophorin I) (RPN-I) (Ribophorin-1)	Derl2 Der2 Flana	Mus musculus (Mouse)	608	RPN1	mito, lysate
Q91YT0	NDUV1_MOUSE	reviewed	NADH dehydrogenase [ubiquinone] flavoprotein 1, mitochondrial (EC 1.6.99.3) (EC 7.1.1.2) (Complex I-51kD) (CI-51kD) (NADH-ubiquinone oxidoreductase 51 kDa subunit)	Nars	Mus musculus (Mouse)	464	NDUV1	mito, lysate
Q91YW3	DNJC3_MOUSE	reviewed	DnaJ homolog subfamily C member 3 (Interferon-induced, double-stranded RNA-activated protein kinase inhibitor) (Protein kinase inhibitor of 58 kDa) (Protein kinase inhibitor p58)	Metap1	Mus musculus (Mouse)	504	DNJC3	mito, lysate
Q91Z53	GRHPR_MOUSE	reviewed	Glyoxylate reductase/hydroxypyruvate reductase (EC 1.1.1.79) (EC 1.1.1.81)	Gpr180 MNCb-3029	Mus musculus (Mouse)	328	GRHPR	mito, lysate
Q91ZA3	PCCA_MOUSE	reviewed	Propionyl-CoA carboxylase alpha chain, mitochondrial (PCCase subunit alpha) (EC 6.4.1.3) (Propanoyl-CoA:carbon dioxide ligase subunit alpha)	Scfd1 Stxbp1l2	Mus musculus (Mouse)	724	PCCA	mito, lysate
Q91ZJ5	UGPA_MOUSE	reviewed	UTP--glucose-1-phosphate uridylyltransferase (EC 2.7.7.9) (UDP-glucose pyrophosphorylase) (UDPGP) (UGPase)	Agmo Tmem195	Mus musculus (Mouse)	508	UGPA	mito, lysate
Q91ZW3	SMCA5_MOUSE	reviewed	SWI/SNF-related matrix-associated actin-dependent regulator of chromatin subfamily A member 5 (EC 3.6.4.-) (Sucrose nonfermenting protein 2 homolog) (mSnf2h)	Asph Bah	Mus musculus (Mouse)	1051	SMCA5	mito, lysate
Q91ZX7	LRP1_MOUSE	reviewed	Prolow-density lipoprotein receptor-related protein 1 (LRP-1) (Alpha-2-macroglobulin receptor) (A2MR) (CD antigen CD91) [Cleaved into: Low-density lipoprotein receptor-related protein 1 85 kDa subunit (LRP-85); Low-density lipoprotein receptor-related protein 1 515 kDa subunit (LRP-515); Low-density lipoprotein receptor-related protein 1 intracellular domain (LRPICD)]	Cpne3 Kiaa0636	Mus musculus (Mouse)	4545	LRP1	mito, lysate
Q920A5	RISC_MOUSE	reviewed	Retinoid-inducible serine carboxypeptidase (EC 3.4.16.-) (Serine carboxypeptidase 1)	Flna Fln Fln1	Mus musculus (Mouse)	452	RISC	mito, lysate
Q920E5	FPPS_MOUSE	reviewed	Farnesyl pyrophosphate synthase (FPP synthase) (FPS) (EC 2.5.1.10) ((2E,6E)-farnesyl diphosphate synthase) (Cholesterol-regulated 39 kDa protein) (CR 39) (Dimethylallyltranstransferase) (EC 2.5.1.1) (Farnesyl diphosphate synthase) (Geranyltranstransferase)	Gmppb	Mus musculus (Mouse)	353	FPPS	mito, lysate
Q920L1	FADS1_MOUSE	reviewed	Acyl-CoA (8-3)-desaturase (EC 1.14.19.44) (Delta(5) fatty acid desaturase) (D5D) (Delta(5) desaturase) (Delta-5 desaturase) (Fatty acid desaturase 1)	Sec62 Tloc1	Mus musculus (Mouse)	447	FADS1	mito, lysate
Q921F2	TADBP_MOUSE	reviewed	TAR DNA-binding protein 43 (TDP-43)	Iars	Mus musculus (Mouse)	414	TADBP	mito, lysate
Q921G7	ETFD_MOUSE	reviewed	Electron transfer flavoprotein-ubiquinone oxidoreductase, mitochondrial (ETF-QO) (ETF-ubiquinone oxidoreductase) (EC 1.5.5.1) (Electron-transferring-flavoprotein dehydrogenase) (ETF dehydrogenase)	Mrpl22	Mus musculus (Mouse)	616	ETFD	mito, lysate
Q921H8	THIKA_MOUSE	reviewed	3-ketoacyl-CoA thiolase A, peroxisomal (EC 2.3.1.16) (Acetyl-CoA acyltransferase A) (Beta-ketothiolase A) (Peroxisomal 3-oxoacyl-CoA thiolase A)	Aifm2 Amid	Mus musculus (Mouse)	424	THIKA	mito, lysate
Q921H9	COA7_MOUSE	reviewed	Cytochrome c oxidase assembly factor 7 (Beta-lactamase hcp-like protein) (Respiratory chain assembly factor 1) (Sel1 repeat-containing protein 1)	Gphn	Mus musculus (Mouse)	231	COA7	mito, lysate
Q921I1	TRFE_MOUSE	reviewed	Serotransferrin (Transferrin) (Beta-1 metal-binding globulin) (Siderophilin)	Ldah	Mus musculus (Mouse)	697	TRFE	mito, lysate
Q921L3	TMCO1_MOUSE	reviewed	Calcium load-activated calcium channel (CLAC channel) (Transmembrane and coiled-coil domain-containing protein 1)	Atp6v1h	Mus musculus (Mouse)	188	TMCO1	mito, lysate
Q921X9	PDIA5_MOUSE	reviewed	Protein disulfide-isomerase A5 (EC 5.3.4.1) (Protein disulfide isomerase-related protein)	Trim14 Kiaa0129 Pub	Mus musculus (Mouse)	517	PDIA5	mito, lysate
Q922B1	MACD1_MOUSE	reviewed	O-acetyl-ADP-ribose deacetylase MACROD1 (EC 3.2.2.-) (EC 3.5.1.-) (MACRO domain-containing protein 1) (Protein LRP16) ([Protein ADP-ribosylglutamate] hydrolase)	Maob	Mus musculus (Mouse)	323	MACD1	mito, lysate
Q922B2	SYDC_MOUSE	reviewed	Aspartate--tRNA ligase, cytoplasmic (EC 6.1.1.12) (Aspartyl-tRNA synthetase) (AspRS)	Aldh5a1	Mus musculus (Mouse)	501	SYDC	mito, lysate
Q922D8	C1TC_MOUSE	reviewed	C-1-tetrahydrofolate synthase, cytoplasmic (C1-THF synthase) [Cleaved into: C-1-tetrahydrofolate synthase, cytoplasmic, N-terminally processed] [Includes: Methylenetetrahydrofolate dehydrogenase (EC 1.5.1.5); Methenyltetrahydrofolate cyclohydrolase (EC 3.5.4.9); Formyltetrahydrofolate synthetase (EC 6.3.4.3)]	Ptges2 Gbf1 Pges2	Mus musculus (Mouse)	935	C1TC	mito, lysate
Q922E4	PCY2_MOUSE	reviewed	Ethanolamine-phosphate cytidylyltransferase (EC 2.7.7.14) (CTP:phosphoethanolamine cytidylyltransferase) (Phosphorylethanolamine transferase)	Acot4 Pte1b Pte2b	Mus musculus (Mouse)	404	PCY2	mito, lysate
Q922F4	TBB6_MOUSE	reviewed	Tubulin beta-6 chain	Ttpa	Mus musculus (Mouse)	447	TBB6	mito, lysate
Q922Q1	MARC2_MOUSE	reviewed	Mitochondrial amidoxime reducing component 2 (mARC2) (EC 1.-.-.-) (Molybdenum cofactor sulfurase C-terminal domain-containing protein 2) (MOSC domain-containing protein 2) (Moco sulfurase C-terminal domain-containing protein 2)	Gprin3 Kiaa2027	Mus musculus (Mouse)	338	43161	mito, lysate
Q922Q8	LRC59_MOUSE	reviewed	Leucine-rich repeat-containing protein 59 [Cleaved into: Leucine-rich repeat-containing protein 59, N-terminally processed]	Acaa2	Mus musculus (Mouse)	307	LRC59	mito, lysate
Q922R8	PDIA6_MOUSE	reviewed	Protein disulfide-isomerase A6 (EC 5.3.4.1) (Thioredoxin domain-containing protein 7)	Larp4	Mus musculus (Mouse)	440	PDIA6	mito, lysate
Q923B6	STEA4_MOUSE	reviewed	Metalloreductase STEAP4 (EC 1.16.1.-) (Dudulin-4) (Six-transmembrane epithelial antigen of prostate 4) (Tumor necrosis factor-alpha-induced adipose-related protein)	Pgam5	Mus musculus (Mouse)	470	STEA4	mito, lysate
Q923D2	BLVRB_MOUSE	reviewed	Flavin reductase (NADPH) (FR) (EC 1.5.1.30) (Biliverdin reductase B) (BVR-B) (EC 1.3.1.24) (Biliverdin-IX beta-reductase) (NADPH-dependent diaphorase) (NADPH-flavin reductase) (FLR)	Fndc3a D14Ertd453e Fndc3 Kiaa0970	Mus musculus (Mouse)	206	BLVRB	mito, lysate
Q924Y0	BODG_MOUSE	reviewed	Gamma-butyrobetaine dioxygenase (EC 1.14.11.1) (Gamma-butyrobetaine hydroxylase) (Gamma-BBH) (Gamma-butyrobetaine,2-oxoglutarate dioxygenase)	Golim4 Df10 Golph4	Mus musculus (Mouse)	387	BODG	mito, lysate
Q924Z4	CERS2_MOUSE	reviewed	Ceramide synthase 2 (CerS2) (LAG1 longevity assurance homolog 2) (Translocating chain-associating membrane protein homolog 3) (TRAM homolog 3)	Clptm1l	Mus musculus (Mouse)	380	CERS2	mito, lysate
Q925B0	PAWR_MOUSE	reviewed	PRKC apoptosis WT1 regulator protein (Prostate apoptosis response 4 protein) (Par-4)	Slco2b1 Oatp2b1 Slc21a9	Mus musculus (Mouse)	333	PAWR	mito, lysate
Q925I1	ATAD3_MOUSE	reviewed	ATPase family AAA domain-containing protein 3 (AAA-ATPase TOB3)	Tmx3 Kiaa1830 Txndc10	Mus musculus (Mouse)	591	ATAD3	mito, lysate
Q925N2	SFXN2_MOUSE	reviewed	Sideroflexin-2	Taok3	Mus musculus (Mouse)	322	SFXN2	mito, lysate
Q93092	TALDO_MOUSE	reviewed	Transaldolase (EC 2.2.1.2)	Ythdf3	Mus musculus (Mouse)	337	TALDO	mito, lysate
Q99020	ROAA_MOUSE	reviewed	Heterogeneous nuclear ribonucleoprotein A/B (hnRNP A/B) (CArG-binding factor-A) (CBF-A)	Tor1aip2 Ifrg15 Lull1	Mus musculus (Mouse)	285	ROAA	mito, lysate
Q99J08	S14L2_MOUSE	reviewed	SEC14-like protein 2 (Alpha-tocopherol-associated protein) (TAP)	Slc25a21 Odc	Mus musculus (Mouse)	403	S14L2	mito, lysate
Q99J39	DCMC_MOUSE	reviewed	Malonyl-CoA decarboxylase, mitochondrial (MCD) (EC 4.1.1.9)	Chpt1 Cpt1 Dn4	Mus musculus (Mouse)	492	DCMC	mito, lysate
Q99J56	DERL1_MOUSE	reviewed	Derlin-1 (Degradation in endoplasmic reticulum protein 1) (Der1-like protein 1)	Vps26b	Mus musculus (Mouse)	251	DERL1	mito, lysate
Q99J99	THTM_MOUSE	reviewed	3-mercaptopyruvate sulfurtransferase (MST) (EC 2.8.1.2)	Slc25a16 Gda	Mus musculus (Mouse)	297	THTM	mito, lysate
Q99JB2	STML2_MOUSE	reviewed	Stomatin-like protein 2, mitochondrial (SLP-2) (mslp2)	Fam234a Itfg3	Mus musculus (Mouse)	353	STML2	mito, lysate
Q99JI6	RAP1B_MOUSE	reviewed	Ras-related protein Rap-1b (GTP-binding protein smg p21B)	Sept11 D5Ertd606e	Mus musculus (Mouse)	184	RAP1B	mito, lysate
Q99JR1	SFXN1_MOUSE	reviewed	Sideroflexin-1	Tmem120a Net29 Tmpit	Mus musculus (Mouse)	322	SFXN1	mito, lysate
Q99JY0	ECHB_MOUSE	reviewed	Trifunctional enzyme subunit beta, mitochondrial (TP-beta) [Includes: 3-ketoacyl-CoA thiolase (EC 2.3.1.16) (Acetyl-CoA acyltransferase) (Beta-ketothiolase)]	Tbcel Lrrc35	Mus musculus (Mouse)	475	ECHB	mito, lysate
Q99JY9	ARP3_MOUSE	reviewed	Actin-related protein 3 (Actin-like protein 3)	Apoa5 Rap3	Mus musculus (Mouse)	418	ARP3	mito, lysate
Q99K51	PLST_MOUSE	reviewed	Plastin-3 (T-plastin)	Acat2	Mus musculus (Mouse)	630	PLST	mito, lysate
Q99K67	AASS_MOUSE	reviewed	Alpha-aminoadipic semialdehyde synthase, mitochondrial (LKR/SDH) [Includes: Lysine ketoglutarate reductase (LKR) (LOR) (EC 1.5.1.8); Saccharopine dehydrogenase (SDH) (EC 1.5.1.9)]	Abi1 Ssh3bp1	Mus musculus (Mouse)	926	AASS	mito, lysate
Q99K85	SERC_MOUSE	reviewed	Phosphoserine aminotransferase (PSAT) (EC 2.6.1.52) (Endometrial progesterone-induced protein) (EPIP) (Phosphohydroxythreonine aminotransferase)	Naprt Naprt1	Mus musculus (Mouse)	370	SERC	mito, lysate
Q99KB8	GLO2_MOUSE	reviewed	Hydroxyacylglutathione hydrolase, mitochondrial (EC 3.1.2.6) (Glyoxalase II) (Glx II)	Vwa8 Kiaa0564	Mus musculus (Mouse)	309	GLO2	mito, lysate
Q99KF1	TMED9_MOUSE	reviewed	Transmembrane emp24 domain-containing protein 9 (Glycoprotein 25L2) (p24 family protein alpha-2) (p24alpha2)	Txnl1 Trp32 Txnl	Mus musculus (Mouse)	235	TMED9	mito, lysate
Q99KI0	ACON_MOUSE	reviewed	Aconitate hydratase, mitochondrial (Aconitase) (EC 4.2.1.3) (Citrate hydro-lyase)	Amt	Mus musculus (Mouse)	780	ACON	mito, lysate
Q99KK2	NEUA_MOUSE	reviewed	N-acylneuraminate cytidylyltransferase (EC 2.7.7.43) (CMP-N-acetylneuraminic acid synthase) (CMP-NeuNAc synthase)	Eprs Qprs	Mus musculus (Mouse)	432	NEUA	mito, lysate
Q99KN9	EPN4_MOUSE	reviewed	Clathrin interactor 1 (Enthoprotin) (Epsin-4) (Epsin-related protein) (EpsinR)	Lonp1 Prss15	Mus musculus (Mouse)	631	EPN4	mito, lysate
Q99KQ4	NAMPT_MOUSE	reviewed	Nicotinamide phosphoribosyltransferase (NAmPRTase) (Nampt) (EC 2.4.2.12) (Pre-B-cell colony-enhancing factor 1 homolog) (PBEF) (Visfatin)	Pgp	Mus musculus (Mouse)	491	NAMPT	mito, lysate
Q99KR3	LACB2_MOUSE	reviewed	Endoribonuclease LACTB2 (Beta-lactamase-like protein 2) (EC 3.1.27.-)	Cml2	Mus musculus (Mouse)	288	LACB2	mito, lysate
Q99KR7	PPIF_MOUSE	reviewed	Peptidyl-prolyl cis-trans isomerase F, mitochondrial (PPIase F) (EC 5.2.1.8) (Cyclophilin D) (CyP-D) (CypD) (Cyclophilin F) (Rotamase F)	Dpyd	Mus musculus (Mouse)	206	PPIF	mito, lysate
Q99KV1	DJB11_MOUSE	reviewed	DnaJ homolog subfamily B member 11 (APOBEC1-binding protein 2) (ABBP-2) (ER-associated DNAJ) (ER-associated Hsp40 co-chaperone) (Endoplasmic reticulum DNA J domain-containing protein 3) (ER-resident protein ERdj3) (ERdj3) (ERj3p)	Eif2b5	Mus musculus (Mouse)	358	DJB11	mito, lysate
Q99L04	DHRS1_MOUSE	reviewed	Dehydrogenase/reductase SDR family member 1 (EC 1.1.-.-)	Myl6b	Mus musculus (Mouse)	313	DHRS1	mito, lysate
Q99L13	3HIDH_MOUSE	reviewed	3-hydroxyisobutyrate dehydrogenase, mitochondrial (HIBADH) (EC 1.1.1.31)	Pdlim5 Enh	Mus musculus (Mouse)	335	3HIDH	mito, lysate
Q99L45	IF2B_MOUSE	reviewed	Eukaryotic translation initiation factor 2 subunit 2 (Eukaryotic translation initiation factor 2 subunit beta) (eIF-2-beta)	Rmnd1	Mus musculus (Mouse)	331	IF2B	mito, lysate
Q99L47	F10A1_MOUSE	reviewed	Hsc70-interacting protein (Hip) (Protein FAM10A1) (Protein ST13 homolog)	Pygb	Mus musculus (Mouse)	371	F10A1	mito, lysate
Q99L88	SNTB1_MOUSE	reviewed	Beta-1-syntrophin (59 kDa dystrophin-associated protein A1 basic component 1) (DAPA1B) (Syntrophin-2)	Fermt2 Plekhc1	Mus musculus (Mouse)	537	SNTB1	mito, lysate
Q99LB2	DHRS4_MOUSE	reviewed	Dehydrogenase/reductase SDR family member 4 (EC 1.1.1.184) (NADPH-dependent carbonyl reductase/NADP-retinol dehydrogenase) (CR) (PHCR) (NADPH-dependent retinol dehydrogenase/reductase) (NDRD) (mouNRDR) (Peroxisomal short-chain alcohol dehydrogenase) (PSCD)	Copa	Mus musculus (Mouse)	279	DHRS4	mito, lysate
Q99LB7	SARDH_MOUSE	reviewed	Sarcosine dehydrogenase, mitochondrial (SarDH) (EC 1.5.8.3)	Cyp2d26 Cyp2d-26	Mus musculus (Mouse)	919	SARDH	mito, lysate
Q99LC3	NDUAA_MOUSE	reviewed	NADH dehydrogenase [ubiquinone] 1 alpha subcomplex subunit 10, mitochondrial (Complex I-42kD) (CI-42kD) (NADH-ubiquinone oxidoreductase 42 kDa subunit)	Hmgcs1	Mus musculus (Mouse)	355	NDUAA	mito, lysate
Q99LC5	ETFA_MOUSE	reviewed	Electron transfer flavoprotein subunit alpha, mitochondrial (Alpha-ETF)	Acad9	Mus musculus (Mouse)	333	ETFA	mito, lysate
Q99LF4	RTCB_MOUSE	reviewed	tRNA-splicing ligase RtcB homolog (EC 6.5.1.3) (Focal adhesion-associated protein) (FAAP)	Acsl5 Facl5	Mus musculus (Mouse)	505	RTCB	mito, lysate
Q99LM2	CK5P3_MOUSE	reviewed	CDK5 regulatory subunit-associated protein 3	Ugt3a2	Mus musculus (Mouse)	503	CK5P3	mito, lysate
Q99LP6	GRPE1_MOUSE	reviewed	GrpE protein homolog 1, mitochondrial (Mt-GrpE#1)	Oplah	Mus musculus (Mouse)	217	GRPE1	mito, lysate
Q99LX0	PARK7_MOUSE	reviewed	Protein/nucleic acid deglycase DJ-1 (EC 3.1.2.-) (EC 3.5.1.-) (EC 3.5.1.124) (Maillard deglycase) (Parkinson disease protein 7 homolog) (Parkinsonism-associated deglycase) (Protein DJ-1) (DJ-1)	Cyp51a1 Cyp51	Mus musculus (Mouse)	189	PARK7	mito, lysate
Q99LY9	NDUS5_MOUSE	reviewed	NADH dehydrogenase [ubiquinone] iron-sulfur protein 5 (Complex I-15 kDa) (CI-15 kDa) (NADH-ubiquinone oxidoreductase 15 kDa subunit)	Gfm1 Efg Efg1 Gfm	Mus musculus (Mouse)	106	NDUS5	mito, lysate
Q99M87	DNJA3_MOUSE	reviewed	DnaJ homolog subfamily A member 3, mitochondrial (DnaJ protein Tid-1) (mTid-1) (Tumorous imaginal discs protein Tid56 homolog)	Fgb	Mus musculus (Mouse)	480	DNJA3	mito, lysate
Q99MN1	SYK_MOUSE	reviewed	Lysine--tRNA ligase (EC 2.7.7.-) (EC 6.1.1.6) (Lysyl-tRNA synthetase) (LysRS)	Taco1 Ccdc44	Mus musculus (Mouse)	595	SYK	mito, lysate
Q99MN9	PCCB_MOUSE	reviewed	Propionyl-CoA carboxylase beta chain, mitochondrial (PCCase subunit beta) (EC 6.4.1.3) (Propanoyl-CoA:carbon dioxide ligase subunit beta)	Galm	Mus musculus (Mouse)	541	PCCB	mito, lysate
Q99MR8	MCCA_MOUSE	reviewed	Methylcrotonoyl-CoA carboxylase subunit alpha, mitochondrial (MCCase subunit alpha) (EC 6.4.1.4) (3-methylcrotonyl-CoA carboxylase 1) (3-methylcrotonyl-CoA carboxylase biotin-containing subunit) (3-methylcrotonyl-CoA:carbon dioxide ligase subunit alpha)	Pdxk Pkh	Mus musculus (Mouse)	717	MCCA	mito, lysate
Q99MZ7	PECR_MOUSE	reviewed	Peroxisomal trans-2-enoyl-CoA reductase (TERP) (EC 1.3.1.38)	Fermt3 Kind3 Urp2	Mus musculus (Mouse)	303	PECR	mito, lysate
Q99N87	RT05_MOUSE	reviewed	28S ribosomal protein S5, mitochondrial (MRP-S5) (S5mt)	Stx5 Stx5a	Mus musculus (Mouse)	432	RT05	mito, lysate
Q99P27	PG12B_MOUSE	reviewed	Group XIIB secretory phospholipase A2-like protein (Group XIII secretory phospholipase A2-like protein) (GXIII sPLA2-like) (sPLA2-GXIIB) (GXIIB)	Coq9	Mus musculus (Mouse)	195	PG12B	mito, lysate
Q99P30	NUDT7_MOUSE	reviewed	Peroxisomal coenzyme A diphosphatase NUDT7 (EC 3.6.1.-) (Nucleoside diphosphate-linked moiety X motif 7) (Nudix motif 7)	Mmgt1 Emc5 Tmem32	Mus musculus (Mouse)	236	NUDT7	mito, lysate
Q99P72	RTN4_MOUSE	reviewed	Reticulon-4 (Neurite outgrowth inhibitor) (Nogo protein)	Colgalt1 Glt25d1	Mus musculus (Mouse)	1162	RTN4	mito, lysate
Q99PG0	AAAD_MOUSE	reviewed	Arylacetamide deacetylase (EC 3.1.1.3)	Sdha	Mus musculus (Mouse)	398	AAAD	mito, lysate
Q99PL5	RRBP1_MOUSE	reviewed	Ribosome-binding protein 1 (Ribosome receptor protein) (RRp) (mRRp)	Sirt5 Sir2l5	Mus musculus (Mouse)	1605	RRBP1	mito, lysate
Q99PT1	GDIR1_MOUSE	reviewed	Rho GDP-dissociation inhibitor 1 (Rho GDI 1) (GDI-1) (Rho-GDI alpha)	Os9	Mus musculus (Mouse)	204	GDIR1	mito, lysate
Q9CPP6	NDUA5_MOUSE	reviewed	NADH dehydrogenase [ubiquinone] 1 alpha subcomplex subunit 5 (Complex I subunit B13) (Complex I-13kD-B) (CI-13kD-B) (NADH-ubiquinone oxidoreductase 13 kDa-B subunit)	Fmo2	Mus musculus (Mouse)	116	NDUA5	mito, lysate
Q9CPQ1	COX6C_MOUSE	reviewed	Cytochrome c oxidase subunit 6C (Cytochrome c oxidase polypeptide VIc)	Manba Bmn	Mus musculus (Mouse)	76	COX6C	mito, lysate
Q9CPQ8	ATP5L_MOUSE	reviewed	ATP synthase subunit g, mitochondrial (ATPase subunit g) (ATP synthase membrane subunit g)	Mrpl38	Mus musculus (Mouse)	103	ATP5L	mito, lysate
Q9CPR4	RL17_MOUSE	reviewed	60S ribosomal protein L17	Matr3	Mus musculus (Mouse)	184	RL17	mito, lysate
Q9CPT4	MYDGF_MOUSE	reviewed	Myeloid-derived growth factor (MYDGF)	Cbr3	Mus musculus (Mouse)	166	MYDGF	mito, lysate
Q9CPU0	LGUL_MOUSE	reviewed	Lactoylglutathione lyase (EC 4.4.1.5) (Aldoketomutase) (Glyoxalase I) (Glx I) (Ketone-aldehyde mutase) (Methylglyoxalase) (S-D-lactoylglutathione methylglyoxal lyase)	Acad10	Mus musculus (Mouse)	184	LGUL	mito, lysate
Q9CPU2	NDUB2_MOUSE	reviewed	NADH dehydrogenase [ubiquinone] 1 beta subcomplex subunit 2, mitochondrial (Complex I-AGGG) (CI-AGGG) (NADH-ubiquinone oxidoreductase AGGG subunit)	Ndufs8	Mus musculus (Mouse)	105	NDUB2	mito, lysate
Q9CPU4	MGST3_MOUSE	reviewed	Microsomal glutathione S-transferase 3 (Microsomal GST-3) (EC 2.5.1.18) (Microsomal GST-III)	Agpat2	Mus musculus (Mouse)	153	MGST3	mito, lysate
Q9CPV4	GLOD4_MOUSE	reviewed	Glyoxalase domain-containing protein 4	Pitrm1 Kiaa1104 Ntup1	Mus musculus (Mouse)	298	GLOD4	mito, lysate
Q9CPW4	ARPC5_MOUSE	reviewed	Actin-related protein 2/3 complex subunit 5 (Arp2/3 complex 16 kDa subunit) (p16-ARC)	Abca6	Mus musculus (Mouse)	151	ARPC5	mito, lysate
Q9CPX8	QCR10_MOUSE	reviewed	Cytochrome b-c1 complex subunit 10 (Complex III subunit 10) (Complex III subunit XI) (Ubiquinol-cytochrome c reductase complex 6.4 kDa protein)	Afmid	Mus musculus (Mouse)	56	QCR10	mito, lysate
Q9CPY7	AMPL_MOUSE	reviewed	Cytosol aminopeptidase (EC 3.4.11.1) (Leucine aminopeptidase 3) (LAP-3) (Leucyl aminopeptidase) (Proline aminopeptidase) (EC 3.4.11.5) (Prolyl aminopeptidase)	Naxe Aibp Apoa1bp	Mus musculus (Mouse)	519	AMPL	mito, lysate
Q9CQ54	NDUC2_MOUSE	reviewed	NADH dehydrogenase [ubiquinone] 1 subunit C2 (Complex I-B14.5b) (CI-B14.5b) (NADH-ubiquinone oxidoreductase subunit B14.5b)	Hibch	Mus musculus (Mouse)	120	NDUC2	mito, lysate
Q9CQ60	6PGL_MOUSE	reviewed	6-phosphogluconolactonase (6PGL) (EC 3.1.1.31)	Acat1	Mus musculus (Mouse)	257	6PGL	mito, lysate
Q9CQ62	DECR_MOUSE	reviewed	2,4-dienoyl-CoA reductase, mitochondrial (EC 1.3.1.34) (2,4-dienoyl-CoA reductase [NADPH]) (4-enoyl-CoA reductase [NADPH])	Eif3l Eif3eip Eif3s6ip Paf67	Mus musculus (Mouse)	335	DECR	mito, lysate
Q9CQ69	QCR8_MOUSE	reviewed	Cytochrome b-c1 complex subunit 8 (Complex III subunit 8) (Complex III subunit VIII) (Ubiquinol-cytochrome c reductase complex 9.5 kDa protein) (Ubiquinol-cytochrome c reductase complex ubiquinone-binding protein QP-C)	Tprkb	Mus musculus (Mouse)	82	QCR8	mito, lysate
Q9CQ75	NDUA2_MOUSE	reviewed	NADH dehydrogenase [ubiquinone] 1 alpha subcomplex subunit 2 (Complex I-B8) (CI-B8) (NADH-ubiquinone oxidoreductase B8 subunit)	Aimp2 Jtv1	Mus musculus (Mouse)	99	NDUA2	mito, lysate
Q9CQ88	TSN31_MOUSE	reviewed	Tetraspanin-31 (Tspan-31) (Sarcoma-amplified sequence homolog)	Blmh	Mus musculus (Mouse)	210	TSN31	mito, lysate
Q9CQ91	NDUA3_MOUSE	reviewed	NADH dehydrogenase [ubiquinone] 1 alpha subcomplex subunit 3 (Complex I-B9) (CI-B9) (NADH-ubiquinone oxidoreductase B9 subunit)	Mrpl58 Ict1	Mus musculus (Mouse)	84	NDUA3	mito, lysate
Q9CQ92	FIS1_MOUSE	reviewed	Mitochondrial fission 1 protein (FIS1 homolog) (Tetratricopeptide repeat protein 11) (TPR repeat protein 11)	Gspt1 Erf3a	Mus musculus (Mouse)	152	FIS1	mito, lysate
Q9CQA3	SDHB_MOUSE	reviewed	Succinate dehydrogenase [ubiquinone] iron-sulfur subunit, mitochondrial (EC 1.3.5.1) (Iron-sulfur subunit of complex II) (Ip)	Gale	Mus musculus (Mouse)	282	SDHB	mito, lysate
Q9CQB5	CISD2_MOUSE	reviewed	CDGSH iron-sulfur domain-containing protein 2 (MitoNEET-related 1 protein) (Miner1) (Nervous system overexpressed protein 70)	Hnrnpl Hnrpl	Mus musculus (Mouse)	135	CISD2	mito, lysate
Q9CQC6	BZW1_MOUSE	reviewed	Basic leucine zipper and W2 domain-containing protein 1	Suox	Mus musculus (Mouse)	419	BZW1	mito, lysate
Q9CQC7	NDUB4_MOUSE	reviewed	NADH dehydrogenase [ubiquinone] 1 beta subcomplex subunit 4 (Complex I-B15) (CI-B15) (NADH-ubiquinone oxidoreductase B15 subunit)	Fahd1 MNCb-4134	Mus musculus (Mouse)	129	NDUB4	mito, lysate
Q9CQC9	SAR1B_MOUSE	reviewed	GTP-binding protein SAR1b	Sec14l4	Mus musculus (Mouse)	198	SAR1B	mito, lysate
Q9CQE1	NPS3B_MOUSE	reviewed	Protein NipSnap homolog 3B (NipSnap3B) (NipSnap-related protein) (Protein NipSnap homolog 3A) (NipSnap3A)	Ido2 Indol1	Mus musculus (Mouse)	247	NPS3B	mito, lysate
Q9CQE3	RT17_MOUSE	reviewed	28S ribosomal protein S17, mitochondrial (MRP-S17) (S17mt)	Sgpl1	Mus musculus (Mouse)	120	RT17	mito, lysate
Q9CQE8	RTRAF_MOUSE	reviewed	RNA transcription, translation and transport factor protein	Aldh1l1 Fthfd	Mus musculus (Mouse)	244	RTRAF	mito, lysate
Q9CQF9	PCYOX_MOUSE	reviewed	Prenylcysteine oxidase (EC 1.8.3.5)	Bphl	Mus musculus (Mouse)	505	PCYOX	mito, lysate
Q9CQH3	NDUB5_MOUSE	reviewed	NADH dehydrogenase [ubiquinone] 1 beta subcomplex subunit 5, mitochondrial (Complex I-SGDH) (CI-SGDH) (NADH-ubiquinone oxidoreductase SGDH subunit)	Ero1a Ero1l	Mus musculus (Mouse)	189	NDUB5	mito, lysate
Q9CQI6	COTL1_MOUSE	reviewed	Coactosin-like protein	Cmbl	Mus musculus (Mouse)	142	COTL1	mito, lysate
Q9CQJ8	NDUB9_MOUSE	reviewed	NADH dehydrogenase [ubiquinone] 1 beta subcomplex subunit 9 (Complex I-B22) (CI-B22) (NADH-ubiquinone oxidoreductase B22 subunit)	Uqcr10	Mus musculus (Mouse)	179	NDUB9	mito, lysate
Q9CQM5	TXD17_MOUSE	reviewed	Thioredoxin domain-containing protein 17 (14 kDa thioredoxin-related protein) (TRP14) (Protein 42-9-9) (Thioredoxin-like protein 5)	Ubac2 Phgdhl1	Mus musculus (Mouse)	123	TXD17	mito, lysate
Q9CQN1	TRAP1_MOUSE	reviewed	Heat shock protein 75 kDa, mitochondrial (HSP 75) (TNFR-associated protein 1) (Tumor necrosis factor type 1 receptor-associated protein) (TRAP-1)	Coq6	Mus musculus (Mouse)	706	TRAP1	mito, lysate
Q9CQN6	TM14C_MOUSE	reviewed	Transmembrane protein 14C	Slc35a3	Mus musculus (Mouse)	114	TM14C	mito, lysate
Q9CQQ7	AT5F1_MOUSE	reviewed	ATP synthase F(0) complex subunit B1, mitochondrial (ATP synthase peripheral stalk-membrane subunit b) (ATP synthase subunit b) (ATPase subunit b)	Ero1b Ero1lb	Mus musculus (Mouse)	256	AT5F1	mito, lysate
Q9CQR2	RS21_MOUSE	reviewed	40S ribosomal protein S21	Gfm2 Efg2	Mus musculus (Mouse)	83	RS21	mito, lysate
Q9CQR4	ACO13_MOUSE	reviewed	Acyl-coenzyme A thioesterase 13 (Acyl-CoA thioesterase 13) (EC 3.1.2.-) (Thioesterase superfamily member 2)	Bst2	Mus musculus (Mouse)	140	ACO13	mito, lysate
Q9CQS8	SC61B_MOUSE	reviewed	Protein transport protein Sec61 subunit beta	Abhd6	Mus musculus (Mouse)	96	SC61B	mito, lysate
Q9CQU0	TXD12_MOUSE	reviewed	Thioredoxin domain-containing protein 12 (EC 1.8.4.2) (Endoplasmic reticulum resident protein 19) (ER protein 19) (ERp19) (Thioredoxin-like protein p19)	Ccdc58	Mus musculus (Mouse)	170	TXD12	mito, lysate
Q9CQU3	RER1_MOUSE	reviewed	Protein RER1	Mic13 Qil1	Mus musculus (Mouse)	196	RER1	mito, lysate
Q9CQV8	1433B_MOUSE	reviewed	14-3-3 protein beta/alpha (Protein kinase C inhibitor protein 1) (KCIP-1) [Cleaved into: 14-3-3 protein beta/alpha, N-terminally processed]	Snap47	Mus musculus (Mouse)	246	1433B	mito, lysate
Q9CQX2	CYB5B_MOUSE	reviewed	Cytochrome b5 type B (Cytochrome b5 outer mitochondrial membrane isoform)	Tmx1 Txndc Txndc1	Mus musculus (Mouse)	146	CYB5B	mito, lysate
Q9CQZ5	NDUA6_MOUSE	reviewed	NADH dehydrogenase [ubiquinone] 1 alpha subcomplex subunit 6 (Complex I-B14) (CI-B14) (NADH-ubiquinone oxidoreductase B14 subunit)	Ttc36	Mus musculus (Mouse)	131	NDUA6	mito, lysate
Q9CQZ6	NDUB3_MOUSE	reviewed	NADH dehydrogenase [ubiquinone] 1 beta subcomplex subunit 3 (Complex I-B12) (CI-B12) (NADH-ubiquinone oxidoreductase B12 subunit)	Clptm1 N14	Mus musculus (Mouse)	104	NDUB3	mito, lysate
Q9CR00	PSMD9_MOUSE	reviewed	26S proteasome non-ATPase regulatory subunit 9 (26S proteasome regulatory subunit p27)	Uroc1	Mus musculus (Mouse)	222	PSMD9	mito, lysate
Q9CR09	UFC1_MOUSE	reviewed	Ubiquitin-fold modifier-conjugating enzyme 1 (Ufm1-conjugating enzyme 1)	Tlcd2	Mus musculus (Mouse)	167	UFC1	mito, lysate
Q9CR21	ACPM_MOUSE	reviewed	Acyl carrier protein, mitochondrial (ACP) (CI-SDAP) (NADH-ubiquinone oxidoreductase 9.6 kDa subunit)	Tkfc Dak	Mus musculus (Mouse)	156	ACPM	mito, lysate
Q9CR57	RL14_MOUSE	reviewed	60S ribosomal protein L14	Rbpms2	Mus musculus (Mouse)	217	RL14	mito, lysate
Q9CR61	NDUB7_MOUSE	reviewed	NADH dehydrogenase [ubiquinone] 1 beta subcomplex subunit 7 (Complex I-B18) (CI-B18) (NADH-ubiquinone oxidoreductase B18 subunit)	Scrn2	Mus musculus (Mouse)	137	NDUB7	mito, lysate
Q9CR62	M2OM_MOUSE	reviewed	Mitochondrial 2-oxoglutarate/malate carrier protein (OGCP) (Solute carrier family 25 member 11)	Gys2	Mus musculus (Mouse)	314	M2OM	mito, lysate
Q9CR67	TMM33_MOUSE	reviewed	Transmembrane protein 33 (Protein DB83)	Hpgd Pgdh1	Mus musculus (Mouse)	247	TMM33	mito, lysate
Q9CR68	UCRI_MOUSE	reviewed	Cytochrome b-c1 complex subunit Rieske, mitochondrial (EC 1.10.2.2) (Complex III subunit 5) (Cytochrome b-c1 complex subunit 5) (Rieske iron-sulfur protein) (RISP) (Rieske protein UQCRFS1) (Ubiquinol-cytochrome c reductase iron-sulfur subunit) [Cleaved into: Cytochrome b-c1 complex subunit 9 (Su9) (Subunit 9) (8 kDa subunit 9) (Complex III subunit IX) (Cytochrome b-c1 complex subunit 11) (Ubiquin…	Ces1 Ces1g	Mus musculus (Mouse)	274	UCRI	mito, lysate
Q9CR98	F136A_MOUSE	reviewed	Protein FAM136A	Mavs Ips1 Visa	Mus musculus (Mouse)	138	F136A	mito, lysate
Q9CRB3	HIUH_MOUSE	reviewed	5-hydroxyisourate hydrolase (HIU hydrolase) (HIUHase) (EC 3.5.2.17) (Transthyretin-related protein)	Acaa1b Acaa1	Mus musculus (Mouse)	118	HIUH	mito, lysate
Q9CRB9	MIC19_MOUSE	reviewed	MICOS complex subunit Mic19 (Coiled-coil-helix-coiled-coil-helix domain-containing protein 3)	Ubxn4 Ubxd2 Ubxdc1	Mus musculus (Mouse)	227	MIC19	mito, lysate
Q9CRC0	VKOR1_MOUSE	reviewed	Vitamin K epoxide reductase complex subunit 1 (EC 1.17.4.4) (Vitamin K1 2,3-epoxide reductase subunit 1)	Plbd1	Mus musculus (Mouse)	161	VKOR1	mito, lysate
Q9CRD0	OCAD1_MOUSE	reviewed	OCIA domain-containing protein 1	Pex19 Pxf	Mus musculus (Mouse)	247	OCAD1	mito, lysate
Q9CRD2	EMC2_MOUSE	reviewed	ER membrane protein complex subunit 2 (Tetratricopeptide repeat protein 35) (TPR repeat protein 35)	Fgg	Mus musculus (Mouse)	297	EMC2	mito, lysate
Q9CVB6	ARPC2_MOUSE	reviewed	Actin-related protein 2/3 complex subunit 2 (Arp2/3 complex 34 kDa subunit) (p34-ARC)	Ncln	Mus musculus (Mouse)	300	ARPC2	mito, lysate
Q9CW42	MARC1_MOUSE	reviewed	Mitochondrial amidoxime-reducing component 1 (mARC1) (EC 1.-.-.-) (Molybdenum cofactor sulfurase C-terminal domain-containing protein 1) (MOSC domain-containing protein 1) (Moco sulfurase C-terminal domain-containing protein 1)	Cth	Mus musculus (Mouse)	340	43160	mito, lysate
Q9CWK8	SNX2_MOUSE	reviewed	Sorting nexin-2	Abhd14b Cib	Mus musculus (Mouse)	519	SNX2	mito, lysate
Q9CWS0	DDAH1_MOUSE	reviewed	N(G),N(G)-dimethylarginine dimethylaminohydrolase 1 (DDAH-1) (Dimethylarginine dimethylaminohydrolase 1) (EC 3.5.3.18) (DDAHI) (Dimethylargininase-1)	Rnpep	Mus musculus (Mouse)	285	DDAH1	mito, lysate
Q9CWW6	PIN4_MOUSE	reviewed	Peptidyl-prolyl cis-trans isomerase NIMA-interacting 4 (EC 5.2.1.8) (Parvulin-14) (Par14) (Peptidyl-prolyl cis-trans isomerase Pin4) (PPIase Pin4) (Rotamase Pin4)	Ces1d Ces1 Ces3	Mus musculus (Mouse)	131	PIN4	mito, lysate
Q9CWZ7	SNAG_MOUSE	reviewed	Gamma-soluble NSF attachment protein (SNAP-gamma) (N-ethylmaleimide-sensitive factor attachment protein gamma)	Acsf2	Mus musculus (Mouse)	312	SNAG	mito, lysate
Q9CX86	ROA0_MOUSE	reviewed	Heterogeneous nuclear ribonucleoprotein A0 (hnRNP A0)	Ppcs Coab	Mus musculus (Mouse)	305	ROA0	mito, lysate
Q9CXE7	TMED5_MOUSE	reviewed	Transmembrane emp24 domain-containing protein 5 (p24 family protein gamma-2) (p24gamma2)	Hdlbp	Mus musculus (Mouse)	229	TMED5	mito, lysate
Q9CXF0	KYNU_MOUSE	reviewed	Kynureninase (EC 3.7.1.3) (L-kynurenine hydrolase)	Nit1	Mus musculus (Mouse)	464	KYNU	mito, lysate
Q9CXI5	MANF_MOUSE	reviewed	Mesencephalic astrocyte-derived neurotrophic factor (Arginine-rich protein) (Protein ARMET)	Adpgk	Mus musculus (Mouse)	179	MANF	mito, lysate
Q9CXN7	PBLD2_MOUSE	reviewed	Phenazine biosynthesis-like domain-containing protein 2 (EC 5.1.-.-)	Atp1a1	Mus musculus (Mouse)	288	PBLD2	mito, lysate
Q9CXR1	DHRS7_MOUSE	reviewed	Dehydrogenase/reductase SDR family member 7 (EC 1.1.-.-) (Retinal short-chain dehydrogenase/reductase 4) (retSDR4)	Ccar2	Mus musculus (Mouse)	338	DHRS7	mito, lysate
Q9CXT8	MPPB_MOUSE	reviewed	Mitochondrial-processing peptidase subunit beta (EC 3.4.24.64) (Beta-MPP) (P-52)	Cdipt Pis1	Mus musculus (Mouse)	489	MPPB	mito, lysate
Q9CXW4	RL11_MOUSE	reviewed	60S ribosomal protein L11	Ttc39c	Mus musculus (Mouse)	178	RL11	mito, lysate
Q9CXZ1	NDUS4_MOUSE	reviewed	NADH dehydrogenase [ubiquinone] iron-sulfur protein 4, mitochondrial (Complex I-18 kDa) (CI-18 kDa) (Complex I-AQDQ) (CI-AQDQ) (NADH-ubiquinone oxidoreductase 18 kDa subunit)		Mus musculus (Mouse)	175	NDUS4	mito, lysate
Q9CY27	TECR_MOUSE	reviewed	Very-long-chain enoyl-CoA reductase (EC 1.3.1.93) (Synaptic glycoprotein SC2) (Trans-2,3-enoyl-CoA reductase) (TER)	Chchd4 Mia40	Mus musculus (Mouse)	308	TECR	mito, lysate
Q9CY50	SSRA_MOUSE	reviewed	Translocon-associated protein subunit alpha (TRAP-alpha) (Signal sequence receptor subunit alpha) (SSR-alpha)	Krt79 Kb38	Mus musculus (Mouse)	286	SSRA	mito, lysate
Q9CY58	PAIRB_MOUSE	reviewed	Plasminogen activator inhibitor 1 RNA-binding protein (PAI1 RNA-binding protein 1) (PAI-RBP1) (SERPINE1 mRNA-binding protein 1)	Rpe	Mus musculus (Mouse)	407	PAIRB	mito, lysate
Q9CYA0	CREL2_MOUSE	reviewed	Cysteine-rich with EGF-like domain protein 2	Hnrnpu Hnrpu	Mus musculus (Mouse)	350	CREL2	mito, lysate
Q9CYH2	PXL2A_MOUSE	reviewed	Peroxiredoxin-like 2A (Peroxiredoxin-like 2 activated in M-CSF stimulated monocytes) (Protein PAMM) (Redox-regulatory protein FAM213A)	Slc25a3	Mus musculus (Mouse)	218	PXL2A	mito, lysate
Q9CYH6	RRS1_MOUSE	reviewed	Ribosome biogenesis regulatory protein homolog	Rbm39 Caper Rnpc2	Mus musculus (Mouse)	365	RRS1	mito, lysate
Q9CYN2	SPCS2_MOUSE	reviewed	Signal peptidase complex subunit 2 (EC 3.4.-.-) (Microsomal signal peptidase 25 kDa subunit) (SPase 25 kDa subunit)	Sec63 Sec63l	Mus musculus (Mouse)	226	SPCS2	mito, lysate
Q9CYV5	TM135_MOUSE	reviewed	Transmembrane protein 135 (Peroxisomal membrane protein 52) (PMP52)	Abcc2	Mus musculus (Mouse)	458	TM135	mito, lysate
Q9CYW4	HDHD3_MOUSE	reviewed	Haloacid dehalogenase-like hydrolase domain-containing protein 3	Oasl1 oasl9	Mus musculus (Mouse)	251	HDHD3	mito, lysate
Q9CZ13	QCR1_MOUSE	reviewed	Cytochrome b-c1 complex subunit 1, mitochondrial (Complex III subunit 1) (Core protein I) (Ubiquinol-cytochrome-c reductase complex core protein 1)		Mus musculus (Mouse)	480	QCR1	mito, lysate
Q9CZ42	NNRD_MOUSE	reviewed	ATP-dependent (S)-NAD(P)H-hydrate dehydratase (EC 4.2.1.93) (ATP-dependent NAD(P)HX dehydratase) (Carbohydrate kinase domain-containing protein) (NAD(P)HX dehydratase)	Acot7 Bach	Mus musculus (Mouse)	343	NNRD	mito, lysate
Q9CZB0	C560_MOUSE	reviewed	Succinate dehydrogenase cytochrome b560 subunit, mitochondrial (Integral membrane protein CII-3) (QPs-1) (QPs1)	Isoc1	Mus musculus (Mouse)	169	C560	mito, lysate
Q9CZD3	GARS_MOUSE	reviewed	Glycine--tRNA ligase (EC 3.6.1.17) (EC 6.1.1.14) (Diadenosine tetraphosphate synthetase) (AP-4-A synthetase) (Glycyl-tRNA synthetase) (GlyRS)		Mus musculus (Mouse)	729	GARS	mito, lysate
Q9CZM2	RL15_MOUSE	reviewed	60S ribosomal protein L15	Acsm1 Bucs1 Lae Macs1	Mus musculus (Mouse)	204	RL15	mito, lysate
Q9CZS1	AL1B1_MOUSE	reviewed	Aldehyde dehydrogenase X, mitochondrial (EC 1.2.1.3) (Aldehyde dehydrogenase family 1 member B1)	Ghitm Mics1	Mus musculus (Mouse)	519	AL1B1	mito, lysate
Q9CZU6	CISY_MOUSE	reviewed	Citrate synthase, mitochondrial (EC 2.3.3.1) (Citrate (Si)-synthase)	Ndufs1	Mus musculus (Mouse)	464	CISY	mito, lysate
Q9CZW5	TOM70_MOUSE	reviewed	Mitochondrial import receptor subunit TOM70 (Mitochondrial precursor proteins import receptor) (Translocase of outer membrane 70 kDa subunit) (Translocase of outer mitochondrial membrane protein 70)	Slc27a4 Acsvl4 Fatp4	Mus musculus (Mouse)	611	TOM70	mito, lysate
Q9CZX8	RS19_MOUSE	reviewed	40S ribosomal protein S19	Hnmt Hmt	Mus musculus (Mouse)	145	RS19	mito, lysate
Q9D023	MPC2_MOUSE	reviewed	Mitochondrial pyruvate carrier 2 (Brain protein 44)	Rnh1 Rnh	Mus musculus (Mouse)	127	MPC2	mito, lysate
Q9D024	CCD47_MOUSE	reviewed	Coiled-coil domain-containing protein 47 (Adipocyte-specific protein 4)	Ppa2	Mus musculus (Mouse)	483	CCD47	mito, lysate
Q9D051	ODPB_MOUSE	reviewed	Pyruvate dehydrogenase E1 component subunit beta, mitochondrial (PDHE1-B) (EC 1.2.4.1)	Atp5c1	Mus musculus (Mouse)	359	ODPB	mito, lysate
Q9D0E1	HNRPM_MOUSE	reviewed	Heterogeneous nuclear ribonucleoprotein M (hnRNP M)	Ddx1	Mus musculus (Mouse)	729	HNRPM	mito, lysate
Q9D0F3	LMAN1_MOUSE	reviewed	Protein ERGIC-53 (ER-Golgi intermediate compartment 53 kDa protein) (Lectin mannose-binding 1) (p58)	Mgst1	Mus musculus (Mouse)	517	LMAN1	mito, lysate
Q9D0F9	PGM1_MOUSE	reviewed	Phosphoglucomutase-1 (PGM 1) (EC 5.4.2.2) (Glucose phosphomutase 1) (Phosphoglucomutase-2)	Cbr4	Mus musculus (Mouse)	562	PGM1	mito, lysate
Q9D0I9	SYRC_MOUSE	reviewed	Arginine--tRNA ligase, cytoplasmic (EC 6.1.1.19) (Arginyl-tRNA synthetase) (ArgRS)	Dcaf11 D14Ucla1 Wdr23	Mus musculus (Mouse)	660	SYRC	mito, lysate
Q9D0J8	PTMS_MOUSE	reviewed	Parathymosin	Sh3bgrl3	Mus musculus (Mouse)	101	PTMS	mito, lysate
Q9D0M3	CY1_MOUSE	reviewed	Cytochrome c1, heme protein, mitochondrial (Complex III subunit 4) (Complex III subunit IV) (Cytochrome b-c1 complex subunit 4) (Ubiquinol-cytochrome-c reductase complex cytochrome c1 subunit) (Cytochrome c-1)	Tmem19	Mus musculus (Mouse)	325	CY1	mito, lysate
Q9D0P0	EBPL_MOUSE	reviewed	Emopamil-binding protein-like (Emopamil-binding-related protein)	Golga7 MNCb-1213	Mus musculus (Mouse)	206	EBPL	mito, lysate
Q9D0R2	SYTC_MOUSE	reviewed	Threonine--tRNA ligase, cytoplasmic (EC 6.1.1.3) (Threonyl-tRNA synthetase) (ThrRS)	Cyp2c70 Cyp2c-70 Cyp2c22	Mus musculus (Mouse)	722	SYTC	mito, lysate
Q9D0S9	HINT2_MOUSE	reviewed	Histidine triad nucleotide-binding protein 2, mitochondrial (HINT-2) (EC 3.-.-.-) (HINT-3)	Txndc5 Tlp46	Mus musculus (Mouse)	163	HINT2	mito, lysate
Q9D172	GAL3A_MOUSE	reviewed	Glutamine amidotransferase-like class 1 domain-containing protein 3A, mitochondrial	Ces2c Ces2	Mus musculus (Mouse)	266	GAL3A	mito, lysate
Q9D1A2	CNDP2_MOUSE	reviewed	Cytosolic non-specific dipeptidase (EC 3.4.13.18) (CNDP dipeptidase 2) (Glutamate carboxypeptidase-like protein 1)	Gne Glcne Uae1	Mus musculus (Mouse)	475	CNDP2	mito, lysate
Q9D1D4	TMEDA_MOUSE	reviewed	Transmembrane emp24 domain-containing protein 10 (21 kDa transmembrane-trafficking protein) (Transmembrane protein Tmp21) (p24 family protein delta-1) (p24delta1)	Fubp1 D3Ertd330e	Mus musculus (Mouse)	219	TMEDA	mito, lysate
Q9D1G1	RAB1B_MOUSE	reviewed	Ras-related protein Rab-1B	Eif3h Eif3s3	Mus musculus (Mouse)	201	RAB1B	mito, lysate
Q9D1J3	SARNP_MOUSE	reviewed	SAP domain-containing ribonucleoprotein (Nuclear protein Hcc-1)	Cyp4a12a Cyp4a12	Mus musculus (Mouse)	210	SARNP	mito, lysate
Q9D1L0	CHCH2_MOUSE	reviewed	Coiled-coil-helix-coiled-coil-helix domain-containing protein 2	Hdhd5 Cecr5	Mus musculus (Mouse)	153	CHCH2	mito, lysate
Q9D1L9	LTOR5_MOUSE	reviewed	Ragulator complex protein LAMTOR5 (Late endosomal/lysosomal adaptor and MAPK and MTOR activator 5)	Eva1a Fam176a Tmem166	Mus musculus (Mouse)	91	LTOR5	mito, lysate
Q9D1M7	FKB11_MOUSE	reviewed	Peptidyl-prolyl cis-trans isomerase FKBP11 (PPIase FKBP11) (EC 5.2.1.8) (19 kDa FK506-binding protein) (19 kDa FKBP) (FKBP-19) (FK506-binding protein 11) (FKBP-11) (Rotamase)	Yars	Mus musculus (Mouse)	201	FKB11	mito, lysate
Q9D1Q4	DPM3_MOUSE	reviewed	Dolichol-phosphate mannosyltransferase subunit 3 (Dolichol-phosphate mannose synthase subunit 3) (DPM synthase subunit 3) (Dolichyl-phosphate beta-D-mannosyltransferase subunit 3) (Mannose-P-dolichol synthase subunit 3) (MPD synthase subunit 3)	Rbm47	Mus musculus (Mouse)	92	DPM3	mito, lysate
Q9D1Q6	ERP44_MOUSE	reviewed	Endoplasmic reticulum resident protein 44 (ER protein 44) (ERp44) (Thioredoxin domain-containing protein 4)	Cbs	Mus musculus (Mouse)	406	ERP44	mito, lysate
Q9D1R9	RL34_MOUSE	reviewed	60S ribosomal protein L34	As3mt Cyt19	Mus musculus (Mouse)	117	RL34	mito, lysate
Q9D2G2	ODO2_MOUSE	reviewed	Dihydrolipoyllysine-residue succinyltransferase component of 2-oxoglutarate dehydrogenase complex, mitochondrial (EC 2.3.1.61) (2-oxoglutarate dehydrogenase complex component E2) (OGDC-E2) (Dihydrolipoamide succinyltransferase component of 2-oxoglutarate dehydrogenase complex) (E2K)	Gckr	Mus musculus (Mouse)	454	ODO2	mito, lysate
Q9D2R0	AACS_MOUSE	reviewed	Acetoacetyl-CoA synthetase (EC 6.2.1.16)	Dcxr	Mus musculus (Mouse)	672	AACS	mito, lysate
Q9D312	K1C20_MOUSE	reviewed	Keratin, type I cytoskeletal 20 (Cytokeratin-20) (CK-20) (Keratin-20) (K20)	Cyp2c50	Mus musculus (Mouse)	431	K1C20	mito, lysate
Q9D379	HYEP_MOUSE	reviewed	Epoxide hydrolase 1 (EC 3.3.2.9) (Epoxide hydratase) (Microsomal epoxide hydrolase) (mEH)	Qprt	Mus musculus (Mouse)	455	HYEP	mito, lysate
Q9D3D9	ATPD_MOUSE	reviewed	ATP synthase subunit delta, mitochondrial (ATP synthase F1 subunit delta) (F-ATPase delta subunit)	Yif1a	Mus musculus (Mouse)	168	ATPD	mito, lysate
Q9D517	PLCC_MOUSE	reviewed	1-acyl-sn-glycerol-3-phosphate acyltransferase gamma (EC 2.3.1.51) (1-acylglycerol-3-phosphate O-acyltransferase 3) (1-AGP acyltransferase 3) (1-AGPAT 3) (Lysophosphatidic acid acyltransferase gamma) (LPAAT-gamma)	Vps36	Mus musculus (Mouse)	376	PLCC	mito, lysate
Q9D5T0	ATAD1_MOUSE	reviewed	ATPase family AAA domain-containing protein 1 (EC 3.6.1.3) (Thorase)	Glyat	Mus musculus (Mouse)	361	ATAD1	mito, lysate
Q9D662	SC23B_MOUSE	reviewed	Protein transport protein Sec23B (SEC23-related protein B)	Acy3 Aspa2	Mus musculus (Mouse)	767	SC23B	mito, lysate
Q9D6J5	NDUB8_MOUSE	reviewed	NADH dehydrogenase [ubiquinone] 1 beta subcomplex subunit 8, mitochondrial (Complex I-ASHI) (CI-ASHI) (NADH-ubiquinone oxidoreductase ASHI subunit)	Pnpo	Mus musculus (Mouse)	186	NDUB8	mito, lysate
Q9D6J6	NDUV2_MOUSE	reviewed	NADH dehydrogenase [ubiquinone] flavoprotein 2, mitochondrial (EC 1.6.99.3) (EC 7.1.1.2) (NADH-ubiquinone oxidoreductase 24 kDa subunit)	Osbpl1a Orp1 Orp1a Orp1l	Mus musculus (Mouse)	248	NDUV2	mito, lysate
Q9D6K5	SYJ2B_MOUSE	reviewed	Synaptojanin-2-binding protein (Activin receptor-interacting protein 2) (Activin receptor-interacting protein 4) (Mitochondrial outer membrane protein 25)	Basp1 Nap22	Mus musculus (Mouse)	145	SYJ2B	mito, lysate
Q9D6M3	GHC1_MOUSE	reviewed	Mitochondrial glutamate carrier 1 (GC-1) (Glutamate/H(+) symporter 1) (Solute carrier family 25 member 22)	Aldob Aldo2	Mus musculus (Mouse)	323	GHC1	mito, lysate
Q9D6R2	IDH3A_MOUSE	reviewed	Isocitrate dehydrogenase [NAD] subunit alpha, mitochondrial (EC 1.1.1.41) (Isocitric dehydrogenase subunit alpha) (NAD(+)-specific ICDH subunit alpha)	Wasl	Mus musculus (Mouse)	366	IDH3A	mito, lysate
Q9D6U8	F162A_MOUSE	reviewed	Protein FAM162A (E2-induced gene 5 protein homolog) (Growth and transformation-dependent protein) (HGTD-P)	Asl	Mus musculus (Mouse)	155	F162A	mito, lysate
Q9D6Y7	MSRA_MOUSE	reviewed	Mitochondrial peptide methionine sulfoxide reductase (EC 1.8.4.11) (Peptide-methionine (S)-S-oxide reductase) (Peptide Met(O) reductase) (Protein-methionine-S-oxide reductase) (PMSR)	Mtif2	Mus musculus (Mouse)	233	MSRA	mito, lysate
Q9D6Y9	GLGB_MOUSE	reviewed	1,4-alpha-glucan-branching enzyme (EC 2.4.1.18) (Brancher enzyme) (Glycogen-branching enzyme)	Uap1	Mus musculus (Mouse)	702	GLGB	mito, lysate
Q9D7B6	ACAD8_MOUSE	reviewed	Isobutyryl-CoA dehydrogenase, mitochondrial (EC 1.3.99.-) (Acyl-CoA dehydrogenase family member 8) (ACAD-8)	Rpn1	Mus musculus (Mouse)	413	ACAD8	mito, lysate
Q9D7G0	PRPS1_MOUSE	reviewed	Ribose-phosphate pyrophosphokinase 1 (EC 2.7.6.1) (Phosphoribosyl pyrophosphate synthase I) (PRS-I)	Ptgr1 Ltb4dh	Mus musculus (Mouse)	318	PRPS1	mito, lysate
Q9D7J9	ECHD3_MOUSE	reviewed	Enoyl-CoA hydratase domain-containing protein 3, mitochondrial	Dnajc3 P58ipk	Mus musculus (Mouse)	300	ECHD3	mito, lysate
Q9D7N9	APMAP_MOUSE	reviewed	Adipocyte plasma membrane-associated protein (Protein DD16)	Lpgat1 Fam34a	Mus musculus (Mouse)	415	APMAP	mito, lysate
Q9D7S7	RL22L_MOUSE	reviewed	60S ribosomal protein L22-like 1	Chil4 Chi3l4 Ym2	Mus musculus (Mouse)	122	RL22L	mito, lysate
Q9D819	IPYR_MOUSE	reviewed	Inorganic pyrophosphatase (EC 3.6.1.1) (Pyrophosphate phospho-hydrolase) (PPase)	Ugp2	Mus musculus (Mouse)	289	IPYR	mito, lysate
Q9D826	SOX_MOUSE	reviewed	Peroxisomal sarcosine oxidase (PSO) (EC 1.5.3.1) (EC 1.5.3.7) (L-pipecolate oxidase) (L-pipecolic acid oxidase)	Slc35b2 J207 Papst1	Mus musculus (Mouse)	390	SOX	mito, lysate
Q9D855	QCR7_MOUSE	reviewed	Cytochrome b-c1 complex subunit 7 (Complex III subunit 7) (Complex III subunit VII) (Ubiquinol-cytochrome c reductase complex 14 kDa protein)	Lrp1 A2mr	Mus musculus (Mouse)	111	QCR7	mito, lysate
Q9D880	TIM50_MOUSE	reviewed	Mitochondrial import inner membrane translocase subunit TIM50	Scpep1 Risc	Mus musculus (Mouse)	353	TIM50	mito, lysate
Q9D898	ARP5L_MOUSE	reviewed	Actin-related protein 2/3 complex subunit 5-like protein (Arp2/3 complex 16 kDa subunit 2) (ARC16-2)	Fdps	Mus musculus (Mouse)	153	ARP5L	mito, lysate
Q9D8B3	CHM4B_MOUSE	reviewed	Charged multivesicular body protein 4b (Chromatin-modifying protein 4b) (CHMP4b)	Fads1	Mus musculus (Mouse)	224	CHM4B	mito, lysate
Q9D8C4	IN35_MOUSE	reviewed	Interferon-induced 35 kDa protein homolog (IFP 35) (Ifi-35)	Etfdh	Mus musculus (Mouse)	286	IN35	mito, lysate
Q9D8E6	RL4_MOUSE	reviewed	60S ribosomal protein L4	Acaa1a Acaa1	Mus musculus (Mouse)	419	RL4	mito, lysate
Q9D8N0	EF1G_MOUSE	reviewed	Elongation factor 1-gamma (EF-1-gamma) (eEF-1B gamma)	Coa7 Selrc1	Mus musculus (Mouse)	437	EF1G	mito, lysate
Q9D8T2	GSDMD_MOUSE	reviewed	Gasdermin-D (Gasdermin domain-containing protein 1) [Cleaved into: Gasdermin-D, N-terminal (GSDMD-NT); Gasdermin-D, C-terminal (GSDMD-CT)]	Tmco1	Mus musculus (Mouse)	487	GSDMD	mito, lysate
Q9D8T7	SLIRP_MOUSE	reviewed	SRA stem-loop-interacting RNA-binding protein, mitochondrial	Sf3b3 Kiaa0017	Mus musculus (Mouse)	112	SLIRP	mito, lysate
Q9D8U8	SNX5_MOUSE	reviewed	Sorting nexin-5	Mrpl37	Mus musculus (Mouse)	404	SNX5	mito, lysate
Q9D8V0	HM13_MOUSE	reviewed	Minor histocompatibility antigen H13 (EC 3.4.23.-) (Presenilin-like protein 3) (Signal peptide peptidase)	Tor1aip1	Mus musculus (Mouse)	378	HM13	mito, lysate
Q9D9V3	ECHD1_MOUSE	reviewed	Ethylmalonyl-CoA decarboxylase (EC 4.1.1.94) (Enoyl-CoA hydratase domain-containing protein 1) (Methylmalonyl-CoA decarboxylase) (MMCD) (EC 7.2.4.3)	Gmppa	Mus musculus (Mouse)	322	ECHD1	mito, lysate
Q9DAS9	GBG12_MOUSE	reviewed	Guanine nucleotide-binding protein G(I)/G(S)/G(O) subunit gamma-12	Pdia6 Txndc7	Mus musculus (Mouse)	72	GBG12	mito, lysate
Q9DAU1	CNPY3_MOUSE	reviewed	Protein canopy homolog 3 (Protein associated with Tlr4) (Trinucleotide repeat-containing gene 5 protein)	Krt5 Krt2-5	Mus musculus (Mouse)	276	CNPY3	mito, lysate
Q9DAW9	CNN3_MOUSE	reviewed	Calponin-3 (Calponin, acidic isoform)	Ubxn1 D19Ertd721e Saks1	Mus musculus (Mouse)	330	CNN3	mito, lysate
Q9DB05	SNAA_MOUSE	reviewed	Alpha-soluble NSF attachment protein (SNAP-alpha) (N-ethylmaleimide-sensitive factor attachment protein alpha)	Ggact A2ld1	Mus musculus (Mouse)	295	SNAA	mito, lysate
Q9DB15	RM12_MOUSE	reviewed	39S ribosomal protein L12, mitochondrial (L12mt) (MRP-L12)	Steap4 Tiarp	Mus musculus (Mouse)	201	RM12	mito, lysate
Q9DB20	ATPO_MOUSE	reviewed	ATP synthase subunit O, mitochondrial (ATP synthase peripheral stalk subunit OSCP) (Oligomycin sensitivity conferral protein) (OSCP)	Blvrb	Mus musculus (Mouse)	213	ATPO	mito, lysate
Q9DB27	MCTS1_MOUSE	reviewed	Malignant T-cell-amplified sequence 1 (MCT-1) (Multiple copies T-cell malignancies 1)	Mpi Mpi1 Pmi	Mus musculus (Mouse)	181	MCTS1	mito, lysate
Q9DB77	QCR2_MOUSE	reviewed	Cytochrome b-c1 complex subunit 2, mitochondrial (Complex III subunit 2) (Core protein II) (Ubiquinol-cytochrome-c reductase complex core protein 2)	Atad3 Atad3a Kiaa1273	Mus musculus (Mouse)	453	QCR2	mito, lysate
Q9DBA8	HUTI_MOUSE	reviewed	Probable imidazolonepropionase (EC 3.5.2.7) (Amidohydrolase domain-containing protein 1)	Sfxn2	Mus musculus (Mouse)	426	HUTI	mito, lysate
Q9DBB8	DHDH_MOUSE	reviewed	Trans-1,2-dihydrobenzene-1,2-diol dehydrogenase (EC 1.3.1.20) (D-xylose 1-dehydrogenase) (D-xylose-NADP dehydrogenase) (EC 1.1.1.179) (Dimeric dihydrodiol dehydrogenase)	Taldo1 Tal Taldo	Mus musculus (Mouse)	333	DHDH	mito, lysate
Q9DBD0	ICA_MOUSE	reviewed	Inhibitor of carbonic anhydrase	Sec14l2	Mus musculus (Mouse)	700	ICA	mito, lysate
Q9DBE0	CSAD_MOUSE	reviewed	Cysteine sulfinic acid decarboxylase (EC 4.1.1.29) (Aspartate 1-decarboxylase) (EC 4.1.1.11) (Cysteine-sulfinate decarboxylase) (Sulfinoalanine decarboxylase)	Slc33a1 Acatn	Mus musculus (Mouse)	493	CSAD	mito, lysate
Q9DBG1	CP27A_MOUSE	reviewed	Sterol 26-hydroxylase, mitochondrial (EC 1.14.15.15) (5-beta-cholestane-3-alpha,7-alpha,12-alpha-triol 27-hydroxylase) (Cytochrome P-450C27/25) (Cytochrome P450 27) (Sterol 27-hydroxylase) (Vitamin D(3) 25-hydroxylase)	Mlycd	Mus musculus (Mouse)	533	CP27A	mito, lysate
Q9DBG3	AP2B1_MOUSE	reviewed	AP-2 complex subunit beta (AP105B) (Adaptor protein complex AP-2 subunit beta) (Adaptor-related protein complex 2 subunit beta) (Beta-2-adaptin) (Beta-adaptin) (Clathrin assembly protein complex 2 beta large chain) (Plasma membrane adaptor HA2/AP2 adaptin beta subunit)	Dhrs7b Sdr32c1	Mus musculus (Mouse)	937	AP2B1	mito, lysate
Q9DBG5	PLIN3_MOUSE	reviewed	Perilipin-3 (Cargo selection protein TIP47) (Mannose-6-phosphate receptor-binding protein 1)	Derl1 Der1	Mus musculus (Mouse)	437	PLIN3	mito, lysate
Q9DBG6	RPN2_MOUSE	reviewed	Dolichyl-diphosphooligosaccharide--protein glycosyltransferase subunit 2 (Dolichyl-diphosphooligosaccharide--protein glycosyltransferase 63 kDa subunit) (Ribophorin II) (RPN-II) (Ribophorin-2)	Mpst	Mus musculus (Mouse)	631	RPN2	mito, lysate
Q9DBG7	SRPRA_MOUSE	reviewed	Signal recognition particle receptor subunit alpha (SR-alpha) (Docking protein alpha) (DP-alpha)	Stoml2 Slp2	Mus musculus (Mouse)	636	SRPRA	mito, lysate
Q9DBH5	LMAN2_MOUSE	reviewed	Vesicular integral-membrane protein VIP36 (Lectin mannose-binding 2) (Vesicular integral-membrane protein 36) (VIP36)	Pacsin3	Mus musculus (Mouse)	358	LMAN2	mito, lysate
Q9DBJ1	PGAM1_MOUSE	reviewed	Phosphoglycerate mutase 1 (EC 5.4.2.11) (EC 5.4.2.4) (BPG-dependent PGAM 1) (Phosphoglycerate mutase isozyme B) (PGAM-B)	Mvd	Mus musculus (Mouse)	254	PGAM1	mito, lysate
Q9DBK0	ACO12_MOUSE	reviewed	Acyl-coenzyme A thioesterase 12 (Acyl-CoA thioesterase 12) (EC 3.1.2.1) (Acyl-CoA thioester hydrolase 12) (Cytoplasmic acetyl-CoA hydrolase 1) (CACH-1) (mCACH-1)	Psmd6	Mus musculus (Mouse)	556	ACO12	mito, lysate
Q9DBL1	ACDSB_MOUSE	reviewed	Short/branched chain specific acyl-CoA dehydrogenase, mitochondrial (SBCAD) (EC 1.3.8.5) (2-methyl branched chain acyl-CoA dehydrogenase) (2-MEBCAD) (2-methylbutyryl-coenzyme A dehydrogenase) (2-methylbutyryl-CoA dehydrogenase)	Rap1b	Mus musculus (Mouse)	432	ACDSB	mito, lysate
Q9DBL7	COASY_MOUSE	reviewed	Bifunctional coenzyme A synthase (CoA synthase) [Includes: Phosphopantetheine adenylyltransferase (EC 2.7.7.3) (Dephospho-CoA pyrophosphorylase) (Pantetheine-phosphate adenylyltransferase) (PPAT); Dephospho-CoA kinase (DPCK) (EC 2.7.1.24) (Dephosphocoenzyme A kinase) (DPCOAK)]	Sfxn1 F	Mus musculus (Mouse)	563	COASY	mito, lysate
Q9DBM2	ECHP_MOUSE	reviewed	Peroxisomal bifunctional enzyme (PBE) (PBFE) [Includes: Enoyl-CoA hydratase/3,2-trans-enoyl-CoA isomerase (EC 4.2.1.17) (EC 5.3.3.8); 3-hydroxyacyl-CoA dehydrogenase (EC 1.1.1.35)]	Adi1 Mtcbp1	Mus musculus (Mouse)	718	ECHP	mito, lysate
Q9DBN5	LONP2_MOUSE	reviewed	Lon protease homolog 2, peroxisomal (EC 3.4.21.53) (Lon protease-like protein 2) (Lon protease 2) (Peroxisomal Lon protease)	Acy1	Mus musculus (Mouse)	852	LONP2	mito, lysate
Q9DBP5	KCY_MOUSE	reviewed	UMP-CMP kinase (EC 2.7.4.14) (Deoxycytidylate kinase) (CK) (dCMP kinase) (Nucleoside-diphosphate kinase) (EC 2.7.4.6) (Uridine monophosphate/cytidine monophosphate kinase) (UMP/CMP kinase) (UMP/CMPK)	Gorasp2	Mus musculus (Mouse)	196	KCY	mito, lysate
Q9DBT9	M2GD_MOUSE	reviewed	Dimethylglycine dehydrogenase, mitochondrial (EC 1.5.8.4) (ME2GLYDH)	Eif3m Pcid1	Mus musculus (Mouse)	869	M2GD	mito, lysate
Q9DBW0	CP4V2_MOUSE	reviewed	Cytochrome P450 4V2 (EC 1.14.14.-) (Docosahexaenoic acid omega-hydroxylase CYP4V2) (EC 1.14.14.79)	Hadhb	Mus musculus (Mouse)	525	CP4V2	mito, lysate
Q9DC16	ERGI1_MOUSE	reviewed	Endoplasmic reticulum-Golgi intermediate compartment protein 1 (ER-Golgi intermediate compartment 32 kDa protein) (ERGIC-32)	Trabd	Mus musculus (Mouse)	290	ERGI1	mito, lysate
Q9DC23	DJC10_MOUSE	reviewed	DnaJ homolog subfamily C member 10 (EC 1.8.4.-) (Endoplasmic reticulum DNA J domain-containing protein 5) (ER-resident protein ERdj5) (ERdj5) (Endoplasmic reticulum DnaJ-PDI fusion protein 1) (J domain-containing protein disulfide isomerase-like protein) (J domain-containing PDI-like protein) (JPDI)	Plpp3 Lpp3 Ppap2b	Mus musculus (Mouse)	793	DJC10	mito, lysate
Q9DC50	OCTC_MOUSE	reviewed	Peroxisomal carnitine O-octanoyltransferase (COT) (EC 2.3.1.137)	Actr3 Arp3	Mus musculus (Mouse)	612	OCTC	mito, lysate
Q9DC51	GNAI3_MOUSE	reviewed	Guanine nucleotide-binding protein G(k) subunit alpha (G(i) alpha-3)	Pdxdc1	Mus musculus (Mouse)	354	GNAI3	mito, lysate
Q9DC61	MPPA_MOUSE	reviewed	Mitochondrial-processing peptidase subunit alpha (Alpha-MPP) (P-55)	Ufsp2	Mus musculus (Mouse)	524	MPPA	mito, lysate
Q9DC69	NDUA9_MOUSE	reviewed	NADH dehydrogenase [ubiquinone] 1 alpha subcomplex subunit 9, mitochondrial (Complex I-39kD) (CI-39kD) (NADH-ubiquinone oxidoreductase 39 kDa subunit)	Arfgap2 Zfp289 Znf289	Mus musculus (Mouse)	377	NDUA9	mito, lysate
Q9DC70	NDUS7_MOUSE	reviewed	NADH dehydrogenase [ubiquinone] iron-sulfur protein 7, mitochondrial (EC 1.6.99.3) (EC 7.1.1.2) (Complex I-20kD) (CI-20kD) (NADH-ubiquinone oxidoreductase 20 kDa subunit)	Eps8l2 Eps8r2	Mus musculus (Mouse)	224	NDUS7	mito, lysate
Q9DC71	RT15_MOUSE	reviewed	28S ribosomal protein S15, mitochondrial (MRP-S15) (S15mt)	Nono	Mus musculus (Mouse)	258	RT15	mito, lysate
Q9DCC4	P5CR3_MOUSE	reviewed	Pyrroline-5-carboxylate reductase 3 (P5C reductase 3) (P5CR 3) (EC 1.5.1.2) (Pyrroline-5-carboxylate reductase-like protein)	Pls3	Mus musculus (Mouse)	274	P5CR3	mito, lysate
Q9DCD0	6PGD_MOUSE	reviewed	6-phosphogluconate dehydrogenase, decarboxylating (EC 1.1.1.44)	Hagh Glo2	Mus musculus (Mouse)	483	6PGD	mito, lysate
Q9DCF9	SSRG_MOUSE	reviewed	Translocon-associated protein subunit gamma (TRAP-gamma) (Signal sequence receptor subunit gamma) (SSR-gamma)	Vwa5a Loh11cr2a	Mus musculus (Mouse)	185	SSRG	mito, lysate
Q9DCG6	PBLD1_MOUSE	reviewed	Phenazine biosynthesis-like domain-containing protein 1 (EC 5.1.-.-)	Tmed9 Gp25l2	Mus musculus (Mouse)	288	PBLD1	mito, lysate
[truncated: 187 more rows]
