# Supplementary material for: A new class of protein biomarkers based on subcellular distribution: application to a mouse liver cancer model
Source: Sci Rep. 2019 May 6;9:6913. doi: 10.1038/s41598-019-43091-z (PMC6502816; doi:10.1038/s41598-019-43091-z)
Supplement: Supplementary file 9 — Dataset 8 [file 41598_2019_43091_MOESM9_ESM.xlsx]

## Sheet: Table 8
Table 8: DAVID Functional annotation clustering of the significantly regulated proteins for lysate (73 proteins), mito (76 proteins) and mtFE (27 protein scores) proteome data, validated in two mice cohort of DEN-induced liver cancer. We use Functional Annotation Clustering report, which groups similar annotations together, in order to reduce the data redundancy. Due to the smaller number of regu…
1. Functional Annotation Clustering
Lysate Data
Current Background: Mus musculus
73 DAVID IDs
Options Classification Stringency
Annotation Cluster 1		Enrichment Score: 6.12		Count	P_Value	Benjamini
	GOTERM_BP_DIRECT	translation	RT	16	2.8e-11	9.6e-09
	GOTERM_CC_DIRECT	ribosome	RT	11	1.6e-09	1.2e-07
	GOTERM_MF_DIRECT	structural constituent of ribosome	RT	12	5.5e-09	5.5e-07
	GOTERM_CC_DIRECT	intracellular ribonucleoprotein complex	RT	11	2.5e-07	1.2e-05
	GOTERM_CC_DIRECT	cytosolic large ribosomal subunit	RT	6	2.1e-05	0.00034
	GOTERM_MF_DIRECT	RNA binding	RT	11	0.00083	0.027
	GOTERM_CC_DIRECT	intracellular	RT	10	0.13	0.45
		cytosolic small ribosomal subunit	RT	4	0.00097	0.0082
Annotation Cluster 2		Enrichment Score: 3.9		Count	P_Value	Benjamini
	GOTERM_CC_DIRECT	mitochondrial respiratory chain complex I	RT	5	2.6e-05	0.00038
	GOTERM_BP_DIRECT	oxidation-reduction process	RT	12	5.3e-05	0.009
	GOTERM_CC_DIRECT	respiratory chain	RT	5	6e-05	0.0008
	GOTERM_MF_DIRECT	NADH dehydrogenase (ubiquinone) activity	RT	4	0.00034	0.017
	GOTERM_MF_DIRECT	NADH dehydrogenase activity	RT	3	0.0011	0.032
2. Functional Annotation Clustering
Mito data
Current Background: Mus musculus
76 DAVID IDs
Options Classification Stringency
Annotation Cluster 1		Enrichment Score: 7.89		Count	P_Value	Benjamini
	GOTERM_CC_DIRECT	respiratory chain	RT	9	5e-11	1.5e-09
	GOTERM_CC_DIRECT	mitochondrial inner membrane	RT	15	2e-10	3.8e-09
	GOTERM_CC_DIRECT	mitochondrial respiratory chain complex I	RT	8	4.9e-10	6.4e-09
	GOTERM_BP_DIRECT	oxidation-reduction process	RT	18	7e-10	2.3e-07
	GOTERM_MF_DIRECT	NADH dehydrogenase (ubiquinone) activity	RT	7	4.2e-09	7.6e-07
	GOTERM_BP_DIRECT	transport	RT	22	4e-06	0.00026
	GOTERM_BP_DIRECT	mitochondrial electron transport, NADH to ubiquinone	RT	3	0.00098	0.035
Annotation Cluster 2		Enrichment Score: 6.25		Count	P_Value	Benjamini
	GOTERM_MF_DIRECT	structural constituent of ribosome	RT	12	5.5e-09	5.1e-07
	GOTERM_BP_DIRECT	translation	RT	13	4.7e-08	5.2e-06
	GOTERM_CC_DIRECT	intracellular ribonucleoprotein complex	RT	11	3.7e-07	3.6e-06
	GOTERM_CC_DIRECT	ribosome	RT	8	7.5e-06	6.3e-05
	GOTERM_MF_DIRECT	poly(A) RNA binding	RT	15	8.2e-05	0.0037
3. Functional Annotation Clustering
mtES data
Current Background: Mus musculus
27 DAVID IDs
Options Classification Stringency
Annotation Cluster 1		Enrichment Score: 1.04		Count	P_Value	Benjamini
	GOTERM_BP_DIRECT	oxidation-reduction process	RT	5	0.015	0.97
	GOTERM_MF_DIRECT	oxidoreductase activity	RT	4	0.065	0.81
	GOTERM_MF_DIRECT	metal ion binding	RT	5	0.79	1
Functional Annotation Chart
Current Background: Mus musculus
12 DAVID IDs	Increased mtFE
	Category	Term	RT	Count	%	P-Value	Benjamini
	GOTERM_CC_DIRECT	mitochondrion	RT	6	50	0.0015	0.053
	GOTERM_BP_DIRECT	negative regulation of viral process	RT	2	16.7	0.0024	0.2
	GOTERM_BP_DIRECT	cellular protein complex assembly	RT	2	16.7	0.011	0.4
	GOTERM_BP_DIRECT	innate immune response	RT	3	25	0.024	0.53
	GOTERM_BP_DIRECT	response to hormone	RT	2	16.7	0.029	0.5
	GOTERM_BP_DIRECT	steroid biosynthetic process	RT	2	16.7	0.037	0.51
	GOTERM_BP_DIRECT	cellular response to oxidative stress	RT	2	16.7	0.038	0.45
	GOTERM_MF_DIRECT	chaperone binding	RT	2	16.7	0.046	0.94
	KEGG_PATHWAY	Complement and coagulation cascades	RT	2	16.7	0.058	0.64
	GOTERM_BP_DIRECT	oxidation-reduction process	RT	3	25	0.061	0.57
	GOTERM_CC_DIRECT	blood microparticle	RT	2	16.7	0.072	0.74
Functional Annotation Chart
Current Background: Mus musculus
16 DAVID IDs	Decreased mtFE
	Category	Term	RT	Count	%	P-Value	Benjamini
	GOTERM_CC_DIRECT	cytoplasm	RT	11	68.8	0.0044	0.22
	GOTERM_CC_DIRECT	cytosol	RT	6	37.5	0.0061	0.16
	GOTERM_MF_DIRECT	transferase activity	RT	6	37.5	0.0062	0.39
	BIOCARTA	Free Radical Induced Apoptosis	RT	2	12.5	0.012	0.049
	GOTERM_BP_DIRECT	xenobiotic metabolic process	RT	2	12.5	0.018	0.93
	GOTERM_CC_DIRECT	extracellular exosome	RT	6	37.5	0.032	0.46
	GOTERM_BP_DIRECT	glutathione metabolic process	RT	2	12.5	0.037	0.93
	GOTERM_BP_DIRECT	metabolic process	RT	3	18.8	0.049	0.91
	GOTERM_MF_DIRECT	catalytic activity	RT	3	18.8	0.062	0.92
	GOTERM_MF_DIRECT	nucleotide binding	RT	5	31.2	0.076	0.88
	GOTERM_CC_DIRECT	peroxisome	RT	2	12.5	0.089	0.73
