# Supplementary material for: A new class of protein biomarkers based on subcellular distribution: application to a mouse liver cancer model
Source: Sci Rep. 2019 May 6;9:6913. doi: 10.1038/s41598-019-43091-z (PMC6502816; doi:10.1038/s41598-019-43091-z)
Supplement: Supplementary file 10 — Dataset 9 [file 41598_2019_43091_MOESM10_ESM.xlsx]

## Sheet: Table 9
Table 9: List of 2753 UniProtKB-annotated proteins quantified in the mouse liver of long-term CD-HFD (NASH-induced HCC; validation cohort 2)
UniProtKB entry	Entry name	Status	Protein names	Gene names	Organism	Length	Entry name	Fraction
A0JNU3	LPP60_MOUSE	reviewed	60 kDa lysophospholipase (EC 3.1.1.5) [Includes: L-asparaginase (EC 3.5.1.1) (L-asparagine amidohydrolase); Platelet-activating factor acetylhydrolase (PAF acetylhydrolase) (EC 3.1.1.47)]	Aspg	Mus musculus (Mouse)	564	LPP60	lysate, mito
A2A8Z1	OSBL9_MOUSE	reviewed	Oxysterol-binding protein-related protein 9 (ORP-9) (OSBP-related protein 9)	Osbpl9 Orp9	Mus musculus (Mouse)	736	OSBL9	lysate, mito
A2A935	PRD16_MOUSE	reviewed	PR domain zinc finger protein 16 (PR domain-containing protein 16) (Transcription factor MEL1) (MDS1/EVI1-like gene 1)	Prdm16 Kiaa1675 Mel1	Mus musculus (Mouse)	1275	PRD16	lysate, mito
A2ADY9	DDI2_MOUSE	reviewed	Protein DDI1 homolog 2 (EC 3.4.23.-)	Ddi2	Mus musculus (Mouse)	399	DDI2	lysate, mito
A2AJL3	FGGY_MOUSE	reviewed	FGGY carbohydrate kinase domain-containing protein (EC 2.7.1.-)	Fggy	Mus musculus (Mouse)	552	FGGY	lysate, mito
A2AKK5	ACNT1_MOUSE	reviewed	Acyl-coenzyme A amino acid N-acyltransferase 1 (EC 2.3.1.-)	Acnat1	Mus musculus (Mouse)	416	ACNT1	lysate, mito
A2AS89	SPEB_MOUSE	reviewed	Agmatinase, mitochondrial (EC 3.5.3.11) (Agmatine ureohydrolase) (AUH)	Agmat	Mus musculus (Mouse)	358	SPEB	lysate, mito
A2ATU0	DHTK1_MOUSE	reviewed	Probable 2-oxoglutarate dehydrogenase E1 component DHKTD1, mitochondrial (EC 1.2.4.2) (Dehydrogenase E1 and transketolase domain-containing protein 1)	Dhtkd1 Kiaa1630	Mus musculus (Mouse)	921	DHTK1	lysate, mito
A2BDX3	MOCS3_MOUSE	reviewed	Adenylyltransferase and sulfurtransferase MOCS3 (Molybdenum cofactor synthesis protein 3) [Includes: Molybdopterin-synthase adenylyltransferase (EC 2.7.7.80) (Adenylyltransferase MOCS3) (Sulfur carrier protein MOCS2A adenylyltransferase); Molybdopterin-synthase sulfurtransferase (EC 2.8.1.11) (Sulfur carrier protein MOCS2A sulfurtransferase) (Sulfurtransferase MOCS3)]	Mocs3 Uba4	Mus musculus (Mouse)	460	MOCS3	lysate, mito
A3KMP2	TTC38_MOUSE	reviewed	Tetratricopeptide repeat protein 38 (TPR repeat protein 38)	Ttc38	Mus musculus (Mouse)	465	TTC38	lysate, mito
A6X919	D19L1_MOUSE	reviewed	Probable C-mannosyltransferase DPY19L1 (EC 2.4.1.-) (Dpy-19-like protein 1) (Protein dpy-19 homolog 1)	Dpy19l1	Mus musculus (Mouse)	746	D19L1	lysate, mito
A6X935	ITIH4_MOUSE	reviewed	Inter alpha-trypsin inhibitor, heavy chain 4 (ITI heavy chain H4) (ITI-HC4) (Inter-alpha-inhibitor heavy chain 4)	Itih4	Mus musculus (Mouse)	942	ITIH4	lysate, mito
A8C756	THADA_MOUSE	reviewed	Thyroid adenoma-associated protein homolog	Thada Kiaa1767	Mus musculus (Mouse)	1938	THADA	lysate, mito
B1AR13	CISD3_MOUSE	reviewed	CDGSH iron-sulfur domain-containing protein 3, mitochondrial (Melanoma nuclear protein 13)	Cisd3 Mel-13 Mel13	Mus musculus (Mouse)	137	CISD3	lysate, mito
B2RX12	MRP3_MOUSE	reviewed	Canalicular multispecific organic anion transporter 2 (ATP-binding cassette sub-family C member 3) (Multidrug resistance-associated protein 3)	Abcc3 Cmoat2 Mrp3	Mus musculus (Mouse)	1523	MRP3	lysate, mito
B2RXS4	PLXB2_MOUSE	reviewed	Plexin-B2	Plxnb2	Mus musculus (Mouse)	1842	PLXB2	lysate, mito
B2RY56	RBM25_MOUSE	reviewed	RNA-binding protein 25 (RNA-binding motif protein 25)	Rbm25	Mus musculus (Mouse)	838	RBM25	lysate, mito
B5X0G2	MUP17_MOUSE	reviewed	Major urinary protein 17 (MUP 17)	Mup17 Mup15	Mus musculus (Mouse)	180	MUP17	lysate, mito
B9EJ86	OSBL8_MOUSE	reviewed	Oxysterol-binding protein-related protein 8 (ORP-8) (OSBP-related protein 8)	Osbpl8 Kiaa1451 Orp8	Mus musculus (Mouse)	889	OSBL8	lysate, mito
E9Q3C1	C2CD2_MOUSE	reviewed	C2 domain-containing protein 2	C2cd2 Kiaa4045	Mus musculus (Mouse)	696	C2CD2	lysate, mito
E9Q414	APOB_MOUSE	reviewed	Apolipoprotein B-100 (Apo B-100) [Cleaved into: Apolipoprotein B-48 (Apo B-48)]	Apob	Mus musculus (Mouse)	4505	APOB	lysate, mito
E9Q557	DESP_MOUSE	reviewed	Desmoplakin (DP)	Dsp	Mus musculus (Mouse)	2883	DESP	lysate, mito
E9Q5C9	NOLC1_MOUSE	reviewed	Nucleolar and coiled-body phosphoprotein 1 (140 kDa nucleolar phosphoprotein) (Nopp140)	Nolc1 Kiaa0035	Mus musculus (Mouse)	702	NOLC1	lysate, mito
E9Q7G0	NUMA1_MOUSE	reviewed	Nuclear mitotic apparatus protein 1 (Nuclear mitotic apparatus protein) (NuMA protein)	Numa1	Mus musculus (Mouse)	2094	NUMA1	lysate, mito
F6ZDS4	TPR_MOUSE	reviewed	Nucleoprotein TPR (NPC-associated intranuclear protein) (Translocated promoter region and nuclear basket protein)	Tpr	Mus musculus (Mouse)	2431	TPR	lysate, mito
G3X982	AOXC_MOUSE	reviewed	Aldehyde oxidase 3 (EC 1.2.3.1) (Aldehyde oxidase homolog 1) (Azaheterocycle hydroxylase 3) (EC 1.17.3.-)	Aox3 Aoh1	Mus musculus (Mouse)	1335	AOXC	lysate, mito
A2ASZ8	SCMC2_MOUSE	reviewed	Calcium-binding mitochondrial carrier protein SCaMC-2 (Small calcium-binding mitochondrial carrier protein 2) (Solute carrier family 25 member 25)	Slc25a25 Kiaa1896 Scamc2	Mus musculus (Mouse)	469	SCMC2	mito
B1AUE5	PEX10_MOUSE	reviewed	Peroxisome biogenesis factor 10 (Peroxin-10) (Peroxisomal biogenesis factor 10) (Peroxisome assembly protein 10)	Pex10	Mus musculus (Mouse)	324	PEX10	mito
B1AZA5	TM245_MOUSE	reviewed	Transmembrane protein 245	Tmem245	Mus musculus (Mouse)	876	TM245	mito
B7ZMP1	XPP3_MOUSE	reviewed	Xaa-Pro aminopeptidase 3 (X-Pro aminopeptidase 3) (EC 3.4.11.9) (Aminopeptidase P3) (APP3)	Xpnpep3	Mus musculus (Mouse)	506	XPP3	mito
E9PW74	GIMD1_MOUSE	reviewed	GTPase IMAP family member GIMD1 (GIMAP family P-loop NTPase domain-containing protein 1)	Gimd1 Gm5549	Mus musculus (Mouse)	217	GIMD1	mito
F8VPU2	FARP1_MOUSE	reviewed	FERM, ARHGEF and pleckstrin domain-containing protein 1 (FERM, RhoGEF and pleckstrin domain-containing protein 1)	Farp1	Mus musculus (Mouse)	1048	FARP1	mito
O08638	MYH11_MOUSE	reviewed	Myosin-11 (Myosin heavy chain 11) (Myosin heavy chain, smooth muscle isoform) (SMMHC)	Myh11	Mus musculus (Mouse)	1972	MYH11	mito
O08692	NGP_MOUSE	reviewed	Neutrophilic granule protein (NGP) (Cystatin-like protein) (Myeloid bactenecin protein) (Myeloid secondary granule protein)	Ngp	Mus musculus (Mouse)	167	NGP	mito
O08784	TCOF_MOUSE	reviewed	Treacle protein (Treacher Collins syndrome protein homolog)	Tcof1	Mus musculus (Mouse)	1320	TCOF	mito
O09005	DEGS1_MOUSE	reviewed	Sphingolipid delta(4)-desaturase DES1 (EC 1.14.19.17) (Degenerative spermatocyte homolog 1)	Degs1 Degs Des1 Mdes	Mus musculus (Mouse)	323	DEGS1	mito
O35143	ATIF1_MOUSE	reviewed	ATPase inhibitor, mitochondrial (ATP synthase F1 subunit epsilon) (Inhibitor of F(1)F(o)-ATPase) (IF(1)) (IF1)	ATP5IF1 Atpi Atpif1 If1	Mus musculus (Mouse)	106	ATIF1	mito
O35166	GOSR2_MOUSE	reviewed	Golgi SNAP receptor complex member 2 (27 kDa Golgi SNARE protein) (Membrin)	Gosr2 Gs27	Mus musculus (Mouse)	212	GOSR2	mito
O35387	HAX1_MOUSE	reviewed	HCLS1-associated protein X-1 (HS1-associating protein X-1) (HAX-1) (HS1-binding protein 1) (HSP1BP-1)	Hax1 Hs1bp1	Mus musculus (Mouse)	280	HAX1	mito
O35435	PYRD_MOUSE	reviewed	Dihydroorotate dehydrogenase (quinone), mitochondrial (DHOdehase) (EC 1.3.5.2) (Dihydroorotate oxidase)	Dhodh	Mus musculus (Mouse)	395	PYRD	mito
O35453	HEPS_MOUSE	reviewed	Serine protease hepsin (EC 3.4.21.106) [Cleaved into: Serine protease hepsin non-catalytic chain; Serine protease hepsin catalytic chain]	Hpn	Mus musculus (Mouse)	436	HEPS	mito
O35623	BET1_MOUSE	reviewed	BET1 homolog (mBET1) (Golgi vesicular membrane-trafficking protein p18)	Bet1	Mus musculus (Mouse)	118	BET1	mito
O35704	SPTC1_MOUSE	reviewed	Serine palmitoyltransferase 1 (EC 2.3.1.50) (Long chain base biosynthesis protein 1) (LCB 1) (Serine-palmitoyl-CoA transferase 1) (SPT 1) (SPT1)	Sptlc1 Lcb1	Mus musculus (Mouse)	473	SPTC1	mito
O35855	BCAT2_MOUSE	reviewed	Branched-chain-amino-acid aminotransferase, mitochondrial (BCAT(m)) (EC 2.6.1.42)	Bcat2 Bcatm Eca40	Mus musculus (Mouse)	393	BCAT2	mito
O35943	FRDA_MOUSE	reviewed	Frataxin, mitochondrial (Fxn) (EC 1.16.3.1) [Cleaved into: Frataxin intermediate form; Frataxin mature form]	Fxn Frda	Mus musculus (Mouse)	207	FRDA	mito
O35972	RM23_MOUSE	reviewed	39S ribosomal protein L23, mitochondrial (L23mt) (MRP-L23) (L23 mitochondrial-related protein)	Mrpl23 L23mrp	Mus musculus (Mouse)	146	RM23	mito
O55003	BNIP3_MOUSE	reviewed	BCL2/adenovirus E1B 19 kDa protein-interacting protein 3	Bnip3 Nip3	Mus musculus (Mouse)	187	BNIP3	mito
O55111	DSG2_MOUSE	reviewed	Desmoglein-2	Dsg2	Mus musculus (Mouse)	1122	DSG2	mito
O55239	NNMT_MOUSE	reviewed	Nicotinamide N-methyltransferase (EC 2.1.1.1)	Nnmt	Mus musculus (Mouse)	264	NNMT	mito
O55242	SGMR1_MOUSE	reviewed	Sigma non-opioid intracellular receptor 1 (Sigma 1-type opioid receptor) (Sigma1-receptor) (Sigma1R)	Sigmar1 Oprs1	Mus musculus (Mouse)	223	SGMR1	mito
O70252	HMOX2_MOUSE	reviewed	Heme oxygenase 2 (HO-2) (EC 1.14.14.18)	Hmox2	Mus musculus (Mouse)	315	HMOX2	mito
O70378	EMC8_MOUSE	reviewed	ER membrane protein complex subunit 8 (Neighbor of COX4)	Emc8 Cox4al Cox4nb Noc4	Mus musculus (Mouse)	207	EMC8	mito
O70572	NSMA_MOUSE	reviewed	Sphingomyelin phosphodiesterase 2 (EC 3.1.4.12) (Lyso-platelet-activating factor-phospholipase C) (Lyso-PAF-PLC) (Neutral sphingomyelinase) (N-SMase) (nSMase)	Smpd2	Mus musculus (Mouse)	419	NSMA	mito
O88343	S4A4_MOUSE	reviewed	Electrogenic sodium bicarbonate cotransporter 1 (Sodium bicarbonate cotransporter) (Na(+)/HCO3(-) cotransporter) (Solute carrier family 4 member 4)	Slc4a4 Nbc1 Nbce1	Mus musculus (Mouse)	1079	S4A4	mito
O88824	JTB_MOUSE	reviewed	Protein JTB	Jtb Gm622	Mus musculus (Mouse)	146	JTB	mito
O88829	SIAT9_MOUSE	reviewed	Lactosylceramide alpha-2,3-sialyltransferase (EC 2.4.99.9) (CMP-NeuAc:lactosylceramide alpha-2,3-sialyltransferase) (Ganglioside GM3 synthase) (ST3Gal V) (ST3GalV) (Sialyltransferase 9)	St3gal5 GM3S Siat9	Mus musculus (Mouse)	414	SIAT9	mito
O88856	TPST2_MOUSE	reviewed	Protein-tyrosine sulfotransferase 2 (EC 2.8.2.20) (Tyrosylprotein sulfotransferase 2) (TPST-2)	Tpst2 D5ucla3	Mus musculus (Mouse)	376	TPST2	mito
P00397	COX1_MOUSE	reviewed	Cytochrome c oxidase subunit 1 (EC 1.9.3.1) (Cytochrome c oxidase polypeptide I)	Mtco1 COI mt-Co1	Mus musculus (Mouse)	514	COX1	mito
P00416	COX3_MOUSE	reviewed	Cytochrome c oxidase subunit 3 (Cytochrome c oxidase polypeptide III)	mt-Co3 COIII Mtco3	Mus musculus (Mouse)	261	COX3	mito
P01636	KV5A4_MOUSE	reviewed	Ig kappa chain V-V region MOPC 149		Mus musculus (Mouse)	108	KV5A4	mito
P01638	KV5A6_MOUSE	reviewed	Ig kappa chain V-V region L6 (Fragment)		Mus musculus (Mouse)	115	KV5A6	mito
P03888	NU1M_MOUSE	reviewed	NADH-ubiquinone oxidoreductase chain 1 (EC 7.1.1.2) (NADH dehydrogenase subunit 1)	Mtnd1 mt-Nd1 Nd1	Mus musculus (Mouse)	318	NU1M	mito
P03911	NU4M_MOUSE	reviewed	NADH-ubiquinone oxidoreductase chain 4 (EC 7.1.1.2) (NADH dehydrogenase subunit 4)	Mtnd4 mt-Nd4 Nd4	Mus musculus (Mouse)	459	NU4M	mito
P04441	HG2A_MOUSE	reviewed	H-2 class II histocompatibility antigen gamma chain (Ia antigen-associated invariant chain) (Ii) (MHC class II-associated invariant chain) (CD antigen CD74)	Cd74 Ii	Mus musculus (Mouse)	279	HG2A	mito
P08207	S10AA_MOUSE	reviewed	Protein S100-A10 (Calpactin I light chain) (Calpactin-1 light chain) (Cellular ligand of annexin II) (S100 calcium-binding protein A10) (p10 protein) (p11)	S100a10 Cal1l	Mus musculus (Mouse)	97	S10AA	mito
P09242	PPBT_MOUSE	reviewed	Alkaline phosphatase, tissue-nonspecific isozyme (AP-TNAP) (TNSALP) (EC 3.1.3.1) (Alkaline phosphatase 2) (Alkaline phosphatase liver/bone/kidney isozyme)	Alpl Akp-2 Akp2	Mus musculus (Mouse)	524	PPBT	mito
P09925	SURF1_MOUSE	reviewed	Surfeit locus protein 1	Surf1 Surf-1	Mus musculus (Mouse)	306	SURF1	mito
P0C0A3	CHMP6_MOUSE	reviewed	Charged multivesicular body protein 6 (Chromatin-modifying protein 6)	Chmp6	Mus musculus (Mouse)	200	CHMP6	mito
P11087	CO1A1_MOUSE	reviewed	Collagen alpha-1(I) chain (Alpha-1 type I collagen)	Col1a1 Cola1	Mus musculus (Mouse)	1453	CO1A1	mito
P11609	CD1D1_MOUSE	reviewed	Antigen-presenting glycoprotein CD1d1 (CD antigen CD1d.1)	Cd1d1 Cd1.1	Mus musculus (Mouse)	336	CD1D1	mito
P11688	ITA5_MOUSE	reviewed	Integrin alpha-5 (CD49 antigen-like family member E) (Fibronectin receptor subunit alpha) (Integrin alpha-F) (VLA-5) (CD antigen CD49e) [Cleaved into: Integrin alpha-5 heavy chain; Integrin alpha-5 light chain]	Itga5	Mus musculus (Mouse)	1053	ITA5	mito
P11835	ITB2_MOUSE	reviewed	Integrin beta-2 (Cell surface adhesion glycoproteins LFA-1/CR3/p150,95 subunit beta) (Complement receptor C3 subunit beta) (CD antigen CD18)	Itgb2	Mus musculus (Mouse)	771	ITB2	mito
P11928	OAS1A_MOUSE	reviewed	2'-5'-oligoadenylate synthase 1A ((2-5')oligo(A) synthase 1A) (2-5A synthase 1A) (EC 2.7.7.84) (p42 OAS)	Oas1a Oias1	Mus musculus (Mouse)	367	OAS1A	mito
P12265	BGLR_MOUSE	reviewed	Beta-glucuronidase (EC 3.2.1.31)	Gusb Gus Gus-s	Mus musculus (Mouse)	648	BGLR	mito
P15208	INSR_MOUSE	reviewed	Insulin receptor (IR) (EC 2.7.10.1) (CD antigen CD220) [Cleaved into: Insulin receptor subunit alpha; Insulin receptor subunit beta]	Insr	Mus musculus (Mouse)	1372	INSR	mito
P18581	CTR2_MOUSE	reviewed	Cationic amino acid transporter 2 (CAT-2) (CAT2) (20.5) (Low affinity cationic amino acid transporter 2) (Solute carrier family 7 member 2) (T-cell early activation protein) (TEA)	Slc7a2 Atrc2 Tea	Mus musculus (Mouse)	657	CTR2	mito
P19258	MPV17_MOUSE	reviewed	Protein Mpv17 (Mpv-17)	Mpv17	Mus musculus (Mouse)	176	MPV17	mito
P24721	ASGR2_MOUSE	reviewed	Asialoglycoprotein receptor 2 (ASGP-R 2) (ASGPR 2) (Hepatic lectin 2) (HL-2) (mHL-2)	Asgr2 Asgr-2	Mus musculus (Mouse)	301	ASGR2	mito
P27005	S10A8_MOUSE	reviewed	Protein S100-A8 (Calgranulin-A) (Chemotactic cytokine CP-10) (Leukocyte L1 complex light chain) (Migration inhibitory factor-related protein 8) (MRP-8) (p8) (Pro-inflammatory S100 cytokine) (S100 calcium-binding protein A8)	S100a8 Caga Mrp8	Mus musculus (Mouse)	89	S10A8	mito
P27808	MGAT1_MOUSE	reviewed	Alpha-1,3-mannosyl-glycoprotein 2-beta-N-acetylglucosaminyltransferase (EC 2.4.1.101) (N-glycosyl-oligosaccharide-glycoprotein N-acetylglucosaminyltransferase I) (GNT-I) (GlcNAc-T I)	Mgat1 Gnt1	Mus musculus (Mouse)	447	MGAT1	mito
P31428	DPEP1_MOUSE	reviewed	Dipeptidase 1 (EC 3.4.13.19) (Membrane-bound dipeptidase 1) (MBD-1) (Microsomal dipeptidase) (Renal dipeptidase)	Dpep1 Mbd1 Rdp	Mus musculus (Mouse)	410	DPEP1	mito
P32507	NECT2_MOUSE	reviewed	Nectin-2 (Herpes virus entry mediator B) (Herpesvirus entry mediator B) (HveB) (Murine herpes virus entry protein B) (mHveB) (Nectin cell adhesion molecule 2) (Poliovirus receptor homolog) (Poliovirus receptor-related protein 2) (CD antigen CD112)	Nectin2 Mph Pvr Pvrl2 Pvs	Mus musculus (Mouse)	530	NECT2	mito
P35576	G6PC_MOUSE	reviewed	Glucose-6-phosphatase (G-6-Pase) (G6Pase) (EC 3.1.3.9)	G6pc G6pt	Mus musculus (Mouse)	357	G6PC	mito
P35821	PTN1_MOUSE	reviewed	Tyrosine-protein phosphatase non-receptor type 1 (EC 3.1.3.48) (Protein-tyrosine phosphatase 1B) (PTP-1B) (Protein-tyrosine phosphatase HA2) (PTP-HA2)	Ptpn1	Mus musculus (Mouse)	432	PTN1	mito
P36371	TAP2_MOUSE	reviewed	Antigen peptide transporter 2 (APT2) (ATP-binding cassette sub-family B member 3) (Histocompatibility antigen modifier 2)	Tap2 Abcb3 Ham-2 Ham2	Mus musculus (Mouse)	702	TAP2	mito
P36536	SAR1A_MOUSE	reviewed	GTP-binding protein SAR1a	Sar1a Sara Sara1	Mus musculus (Mouse)	198	SAR1A	mito
P41233	ABCA1_MOUSE	reviewed	ATP-binding cassette sub-family A member 1 (ATP-binding cassette transporter 1) (ABC-1) (ATP-binding cassette 1)	Abca1 Abc1	Mus musculus (Mouse)	2261	ABCA1	mito
P43006	EAA2_MOUSE	reviewed	Excitatory amino acid transporter 2 (GLT-1) (Sodium-dependent glutamate/aspartate transporter 2) (Solute carrier family 1 member 2)	Slc1a2 Eaat2 Glt1	Mus musculus (Mouse)	572	EAA2	mito
P46467	VPS4B_MOUSE	reviewed	Vacuolar protein sorting-associated protein 4B (EC 3.6.4.6) (Suppressor of K(+) transport growth defect 1) (Protein SKD1)	Vps4b Skd1	Mus musculus (Mouse)	444	VPS4B	mito
P47955	RLA1_MOUSE	reviewed	60S acidic ribosomal protein P1	Rplp1	Mus musculus (Mouse)	114	RLA1	mito
P49222	EPB42_MOUSE	reviewed	Erythrocyte membrane protein band 4.2 (Erythrocyte protein 4.2) (P4.2)	Epb42 Epb4.2	Mus musculus (Mouse)	691	EPB42	mito
P49290	PERE_MOUSE	reviewed	Eosinophil peroxidase (EPO) (EC 1.11.1.7) [Cleaved into: Eosinophil peroxidase light chain; Eosinophil peroxidase heavy chain]	Epx Eper	Mus musculus (Mouse)	716	PERE	mito
P50637	TSPO_MOUSE	reviewed	Translocator protein (Mitochondrial benzodiazepine receptor) (PKBS) (Peripheral-type benzodiazepine receptor) (PBR)	Tspo Bzrp Mbr	Mus musculus (Mouse)	169	TSPO	mito
P51175	PPOX_MOUSE	reviewed	Protoporphyrinogen oxidase (PPO) (EC 1.3.3.4)	Ppox	Mus musculus (Mouse)	477	PPOX	mito
P52019	ERG1_MOUSE	reviewed	Squalene monooxygenase (EC 1.14.14.17) (Squalene epoxidase) (SE)	Sqle Erg1	Mus musculus (Mouse)	572	ERG1	mito
P53798	FDFT_MOUSE	reviewed	Squalene synthase (SQS) (SS) (EC 2.5.1.21) (FPP:FPP farnesyltransferase) (Farnesyl-diphosphate farnesyltransferase)	Fdft1 Erg9	Mus musculus (Mouse)	416	FDFT	mito
P53810	PIPNA_MOUSE	reviewed	Phosphatidylinositol transfer protein alpha isoform (PI-TP-alpha) (PtdIns transfer protein alpha) (PtdInsTP alpha)	Pitpna Pitpn	Mus musculus (Mouse)	271	PIPNA	mito
P54751	SIA4A_MOUSE	reviewed	CMP-N-acetylneuraminate-beta-galactosamide-alpha-2,3-sialyltransferase 1 (Alpha 2,3-ST 1) (Beta-galactoside alpha-2,3-sialyltransferase 1) (EC 2.4.99.4) (Gal-NAc6S) (Gal-beta-1,3-GalNAc-alpha-2,3-sialyltransferase) (ST3Gal I) (ST3GalI) (ST3GalA.1) (ST3O) (Sialyltransferase 4A) (SIAT4-A)	St3gal1 Siat4 Siat4a	Mus musculus (Mouse)	337	SIA4A	mito
P55098	PEX2_MOUSE	reviewed	Peroxisome biogenesis factor 2 (Peroxin-2) (Peroxisomal membrane protein 3) (Peroxisome assembly factor 1) (PAF-1)	Pex2 Paf1 Pmp35 Pxmp3	Mus musculus (Mouse)	305	PEX2	mito
P55292	DSC2_MOUSE	reviewed	Desmocollin-2 (Epithelial type 2 desmocollin)	Dsc2 Dsc3	Mus musculus (Mouse)	902	DSC2	mito
P56371	RAB4A_MOUSE	reviewed	Ras-related protein Rab-4A	Rab4a Rab4	Mus musculus (Mouse)	218	RAB4A	mito
P56392	CX7A1_MOUSE	reviewed	Cytochrome c oxidase subunit 7A1, mitochondrial (Cytochrome c oxidase subunit VIIa-heart) (Cytochrome c oxidase subunit VIIa-H) (Cytochrome c oxidase subunit VIIa-muscle) (Cytochrome c oxidase subunit VIIa-M)	Cox7a1 Cox7a Cox7ah	Mus musculus (Mouse)	80	CX7A1	mito
P56393	COX7B_MOUSE	reviewed	Cytochrome c oxidase subunit 7B, mitochondrial (Cytochrome c oxidase polypeptide VIIb)	Cox7b	Mus musculus (Mouse)	80	COX7B	mito
P56528	CD38_MOUSE	reviewed	ADP-ribosyl cyclase/cyclic ADP-ribose hydrolase 1 (EC 3.2.2.6) (2'-phospho-ADP-ribosyl cyclase) (2'-phospho-ADP-ribosyl cyclase/2'-phospho-cyclic-ADP-ribose transferase) (EC 2.4.99.20) (2'-phospho-cyclic-ADP-ribose transferase) (ADP-ribosyl cyclase 1) (ADPRC 1) (Cyclic ADP-ribose hydrolase 1) (cADPr hydrolase 1) (I-19) (NIM-R5 antigen) (CD antigen CD38)	Cd38	Mus musculus (Mouse)	304	CD38	mito
P57746	VATD_MOUSE	reviewed	V-type proton ATPase subunit D (V-ATPase subunit D) (V-ATPase 28 kDa accessory protein) (Vacuolar proton pump subunit D)	Atp6v1d Atp6m Vatd	Mus musculus (Mouse)	247	VATD	mito
P58064	RT06_MOUSE	reviewed	28S ribosomal protein S6, mitochondrial (MRP-S6) (S6mt)	Mrps6 Rpms6	Mus musculus (Mouse)	125	RT06	mito
P58774	TPM2_MOUSE	reviewed	Tropomyosin beta chain (Beta-tropomyosin) (Tropomyosin-2)	Tpm2 Tpm-2	Mus musculus (Mouse)	284	TPM2	mito
P59266	FITM2_MOUSE	reviewed	Fat storage-inducing transmembrane protein 2 (Fat-inducing protein 2)	Fitm2 Fit2	Mus musculus (Mouse)	262	FITM2	mito
P60603	ROMO1_MOUSE	reviewed	Reactive oxygen species modulator 1 (ROS modulator 1) (Protein MGR2 homolog)	Romo1	Mus musculus (Mouse)	79	ROMO1	mito
P62073	TIM10_MOUSE	reviewed	Mitochondrial import inner membrane translocase subunit Tim10	Timm10 Tim10	Mus musculus (Mouse)	90	TIM10	mito
P63213	GBG2_MOUSE	reviewed	Guanine nucleotide-binding protein G(I)/G(S)/G(O) subunit gamma-2 (G gamma-I)	Gng2	Mus musculus (Mouse)	71	GBG2	mito
P63321	RALA_MOUSE	reviewed	Ras-related protein Ral-A	Rala Ral Ral-a	Mus musculus (Mouse)	206	RALA	mito
P70388	RAD50_MOUSE	reviewed	DNA repair protein RAD50 (mRad50) (EC 3.6.-.-)	Rad50	Mus musculus (Mouse)	1312	RAD50	mito
P70452	STX4_MOUSE	reviewed	Syntaxin-4	Stx4 Stx4a	Mus musculus (Mouse)	298	STX4	mito
P70691	UD12_MOUSE	reviewed	UDP-glucuronosyltransferase 1-2 (UDPGT 1-2) (UGT1*2) (UGT1-02) (UGT1.2) (EC 2.4.1.17) (Bilirubin-specific UDPGT) (UDP-glucuronosyltransferase 1A2) (UGT1A2)	Ugt1a2 Ugt1	Mus musculus (Mouse)	533	UD12	mito
P81117	NUCB2_MOUSE	reviewed	Nucleobindin-2 (DNA-binding protein NEFA) (Prepronesfatin) [Cleaved into: Nesfatin-1]	Nucb2 Nefa	Mus musculus (Mouse)	420	NUCB2	mito
P97300	NPTN_MOUSE	reviewed	Neuroplastin (Stromal cell-derived receptor 1) (SDR-1)	Nptn Sdfr1 Sdr1	Mus musculus (Mouse)	397	NPTN	mito
P97390	VPS45_MOUSE	reviewed	Vacuolar protein sorting-associated protein 45 (mVps45)	Vps45 Vps45a	Mus musculus (Mouse)	570	VPS45	mito
P98192	GNPAT_MOUSE	reviewed	Dihydroxyacetone phosphate acyltransferase (DAP-AT) (DHAP-AT) (EC 2.3.1.42) (Acyl-CoA:dihydroxyacetonephosphateacyltransferase) (Glycerone-phosphate O-acyltransferase)	Gnpat Dhapat	Mus musculus (Mouse)	678	GNPAT	mito
P98203	ARVC_MOUSE	reviewed	Armadillo repeat protein deleted in velo-cardio-facial syndrome homolog	Arvcf	Mus musculus (Mouse)	962	ARVC	mito
Q01149	CO1A2_MOUSE	reviewed	Collagen alpha-2(I) chain (Alpha-2 type I collagen)	Col1a2 Cola2	Mus musculus (Mouse)	1372	CO1A2	mito
Q02788	CO6A2_MOUSE	reviewed	Collagen alpha-2(VI) chain	Col6a2	Mus musculus (Mouse)	1034	CO6A2	mito
Q06138	CAB39_MOUSE	reviewed	Calcium-binding protein 39 (MO25alpha) (Protein Mo25)	Cab39 Mo25	Mus musculus (Mouse)	341	CAB39	mito
Q07113	MPRI_MOUSE	reviewed	Cation-independent mannose-6-phosphate receptor (CI Man-6-P receptor) (CI-MPR) (M6PR) (300 kDa mannose 6-phosphate receptor) (MPR 300) (Insulin-like growth factor 2 receptor) (Insulin-like growth factor II receptor) (IGF-II receptor) (M6P/IGF2 receptor) (M6P/IGF2R) (CD antigen CD222)	Igf2r	Mus musculus (Mouse)	2483	MPRI	mito
Q09200	B4GN1_MOUSE	reviewed	Beta-1,4 N-acetylgalactosaminyltransferase 1 (EC 2.4.1.92) ((N-acetylneuraminyl)-galactosylglucosylceramide) (GM2/GD2 synthase) (GalNAc-T)	B4galnt1 Galgt Galgt1 Ggm2	Mus musculus (Mouse)	533	B4GN1	mito
Q1HFZ0	NSUN2_MOUSE	reviewed	tRNA (cytosine(34)-C(5))-methyltransferase (EC 2.1.1.203) (Myc-induced SUN domain-containing protein) (Misu) (NOL1/NOP2/Sun domain family member 2)	Nsun2 D13Wsu123e Misu	Mus musculus (Mouse)	757	NSUN2	mito
Q3B7Z2	OSBP1_MOUSE	reviewed	Oxysterol-binding protein 1	Osbp Kiaa4220	Mus musculus (Mouse)	805	OSBP1	mito
Q3KNM2	MARH5_MOUSE	reviewed	E3 ubiquitin-protein ligase MARCH5 (EC 2.3.2.27) (Membrane-associated RING finger protein 5) (Membrane-associated RING-CH protein V) (MARCH-V) (RING-type E3 ubiquitin transferase MARCH5)	March5	Mus musculus (Mouse)	278	MARH5	mito
Q3TAS6	EMC10_MOUSE	reviewed	ER membrane protein complex subunit 10 (Hematopoietic signal peptide-containing membrane domain-containing protein 1)	Emc10 Hsm1 Inm02	Mus musculus (Mouse)	258	EMC10	mito
Q3TBW2	RM10_MOUSE	reviewed	39S ribosomal protein L10, mitochondrial (L10mt) (MRP-L10)	Mrpl10	Mus musculus (Mouse)	262	RM10	mito
Q3TL44	NLRX1_MOUSE	reviewed	NLR family member X1	Nlrx1	Mus musculus (Mouse)	975	NLRX1	mito
Q3U186	SYRM_MOUSE	reviewed	Probable arginine--tRNA ligase, mitochondrial (EC 6.1.1.19) (Arginyl-tRNA synthetase) (ArgRS)	Rars2 Rarsl	Mus musculus (Mouse)	578	SYRM	mito
Q3U9G9	LBR_MOUSE	reviewed	Lamin-B receptor (Integral nuclear envelope inner membrane protein)	Lbr	Mus musculus (Mouse)	626	LBR	mito
Q3UDW8	HGNAT_MOUSE	reviewed	Heparan-alpha-glucosaminide N-acetyltransferase (EC 2.3.1.78) (Transmembrane protein 76)	Hgsnat D8Ertd354e Tmem76	Mus musculus (Mouse)	656	HGNAT	mito
Q3UGP8	AG10B_MOUSE	reviewed	Putative Dol-P-Glc:Glc(2)Man(9)GlcNAc(2)-PP-Dol alpha-1,2-glucosyltransferase (EC 2.4.1.256) (Alpha-1,2-glucosyltransferase ALG10-A) (Alpha-2-glucosyltransferase ALG10-B) (Asparagine-linked glycosylation protein 10 homolog B)	Alg10b	Mus musculus (Mouse)	474	AG10B	mito
Q3ULF4	SPG7_MOUSE	reviewed	Paraplegin (EC 3.4.24.-) (Spastic paraplegia 7 protein)	Spg7	Mus musculus (Mouse)	781	SPG7	mito
Q3UMR5	MCU_MOUSE	reviewed	Calcium uniporter protein, mitochondrial	Mcu	Mus musculus (Mouse)	350	MCU	mito
Q3UUI3	THEM4_MOUSE	reviewed	Acyl-coenzyme A thioesterase THEM4 (Acyl-CoA thioesterase THEM4) (EC 3.1.2.2) (Carboxyl-terminal modulator protein) (Thioesterase superfamily member 4)	Them4 Ctmp	Mus musculus (Mouse)	230	THEM4	mito
Q3UUQ7	PGAP1_MOUSE	reviewed	GPI inositol-deacylase (EC 3.1.-.-) (Post-GPI attachment to proteins factor 1)	Pgap1	Mus musculus (Mouse)	922	PGAP1	mito
Q3V3R1	C1TM_MOUSE	reviewed	Monofunctional C1-tetrahydrofolate synthase, mitochondrial (EC 6.3.4.3) (Formyltetrahydrofolate synthetase)	Mthfd1l Fthfsdc1	Mus musculus (Mouse)	977	C1TM	mito
Q3V3R4	ITA1_MOUSE	reviewed	Integrin alpha-1 (CD49 antigen-like family member A) (Laminin and collagen receptor) (VLA-1) (CD antigen CD49a)	Itga1	Mus musculus (Mouse)	1179	ITA1	mito
Q4PJX1	ODR4_MOUSE	reviewed	Protein odr-4 homolog (mODR-4)	Odr4	Mus musculus (Mouse)	447	ODR4	mito
Q4VBD2	TAPT1_MOUSE	reviewed	Transmembrane anterior posterior transformation protein 1	Tapt1	Mus musculus (Mouse)	564	TAPT1	mito
Q587J6	LITD1_MOUSE	reviewed	LINE-1 type transposase domain-containing protein 1 (ES cell-associated protein 11)	L1td1 Ecat11	Mus musculus (Mouse)	782	LITD1	mito
Q5F285	TM256_MOUSE	reviewed	Transmembrane protein 256	Tmem256	Mus musculus (Mouse)	113	TM256	mito
Q5F2F2	ABH15_MOUSE	reviewed	Protein ABHD15 (EC 3.1.1.-) (Alpha/beta hydrolase domain-containing protein 15) (Abhydrolase domain-containing protein 15)	Abhd15	Mus musculus (Mouse)	459	ABH15	mito
Q5HZI9	S2551_MOUSE	reviewed	Solute carrier family 25 member 51 (Mitochondrial carrier triple repeat protein 1)	Slc25a51 Mcart1	Mus musculus (Mouse)	298	S2551	mito
Q5M8N4	D39U1_MOUSE	reviewed	Epimerase family protein SDR39U1 (EC 1.1.1.-) (Short-chain dehydrogenase/reductase family 39U member 1)	Sdr39u1	Mus musculus (Mouse)	308	D39U1	mito
Q5RL79	KTAP2_MOUSE	reviewed	Keratinocyte-associated protein 2 (KCP-2) (Dolichyl-diphosphooligosaccharide--protein glycosyltransferase subunit KCP2) (Oligosaccharyl transferase subunit KCP2)	Krtcap2	Mus musculus (Mouse)	136	KTAP2	mito
Q5SUC9	SCO1_MOUSE	reviewed	Protein SCO1 homolog, mitochondrial	Sco1	Mus musculus (Mouse)	284	SCO1	mito
Q5XKN4	JAGN1_MOUSE	reviewed	Protein jagunal homolog 1	Jagn1	Mus musculus (Mouse)	183	JAGN1	mito
Q60870	REEP5_MOUSE	reviewed	Receptor expression-enhancing protein 5 (GP106) (Polyposis locus protein 1 homolog) (Protein TB2 homolog)	Reep5 Dp1	Mus musculus (Mouse)	185	REEP5	mito
Q61070	EI24_MOUSE	reviewed	Etoposide-induced protein 2.4 (p53-induced gene 8 protein)	Ei24 Pig8	Mus musculus (Mouse)	340	EI24	mito
Q61093	CY24B_MOUSE	reviewed	Cytochrome b-245 heavy chain (EC 1.-.-.-) (CGD91-phox) (Cytochrome b(558) subunit beta) (Cytochrome b558 subunit beta) (Heme-binding membrane glycoprotein gp91phox) (Neutrophil cytochrome b 91 kDa polypeptide) (gp91-1) (gp91-phox) (p22 phagocyte B-cytochrome)	Cybb Cgd	Mus musculus (Mouse)	570	CY24B	mito
Q61191	HCFC1_MOUSE	reviewed	Host cell factor 1 (HCF) (HCF-1) (C1 factor) [Cleaved into: HCF N-terminal chain 1; HCF N-terminal chain 2; HCF N-terminal chain 3; HCF N-terminal chain 4; HCF N-terminal chain 5; HCF N-terminal chain 6; HCF C-terminal chain 1; HCF C-terminal chain 2; HCF C-terminal chain 3; HCF C-terminal chain 4; HCF C-terminal chain 5; HCF C-terminal chain 6]	Hcfc1	Mus musculus (Mouse)	2045	HCFC1	mito
Q61301	CTNA2_MOUSE	reviewed	Catenin alpha-2 (Alpha N-catenin)	Ctnna2 Catna2	Mus musculus (Mouse)	953	CTNA2	mito
Q61387	COX7R_MOUSE	reviewed	Cytochrome c oxidase subunit 7A-related protein, mitochondrial (Cytochrome c oxidase subunit VIIa-related protein) (Silica-induced gene 81 protein) (SIG-81) (Supercomplex assembly factor I)	Cox7a2l Cox7rp Scaf1 Silg81	Mus musculus (Mouse)	111	COX7R	mito
Q61420	S35A1_MOUSE	reviewed	CMP-sialic acid transporter (CMP-SA-Tr) (CMP-Sia-Tr) (Solute carrier family 35 member A1)	Slc35a1	Mus musculus (Mouse)	336	S35A1	mito
Q61548	AP180_MOUSE	reviewed	Clathrin coat assembly protein AP180 (91 kDa synaptosomal-associated protein) (Clathrin coat-associated protein AP180) (Phosphoprotein F1-20)	Snap91	Mus musculus (Mouse)	901	AP180	mito
Q61733	RT31_MOUSE	reviewed	28S ribosomal protein S31, mitochondrial (MRP-S31) (S31mt) (Imogen 38)	Mrps31 Imogn38	Mus musculus (Mouse)	384	RT31	mito
Q61879	MYH10_MOUSE	reviewed	Myosin-10 (Cellular myosin heavy chain, type B) (Myosin heavy chain 10) (Myosin heavy chain, non-muscle IIb) (Non-muscle myosin heavy chain B) (NMMHC-B) (Non-muscle myosin heavy chain IIb) (NMMHC II-b) (NMMHC-IIB)	Myh10	Mus musculus (Mouse)	1976	MYH10	mito
Q62095	DDX3Y_MOUSE	reviewed	ATP-dependent RNA helicase DDX3Y (EC 3.6.4.13) (D1Pas1-related sequence 1) (DEAD box protein 3, Y-chromosomal) (DEAD-box RNA helicase DEAD2) (mDEAD2)	Ddx3y D1Pas1-rs1 Dead2	Mus musculus (Mouse)	658	DDX3Y	mito
Q63961	EGLN_MOUSE	reviewed	Endoglin (Cell surface MJ7/18 antigen) (CD antigen CD105)	Eng Edg	Mus musculus (Mouse)	653	EGLN	mito
Q64331	MYO6_MOUSE	reviewed	Unconventional myosin-VI (Unconventional myosin-6)	Myo6 Sv	Mus musculus (Mouse)	1265	MYO6	mito
Q64339	ISG15_MOUSE	reviewed	Ubiquitin-like protein ISG15 (Interferon-induced 15 kDa protein) (Interferon-induced 17 kDa protein) (IP17) (Ubiquitin cross-reactive protein)	Isg15 G1p2 Ucrp	Mus musculus (Mouse)	161	ISG15	mito
Q64373	B2CL1_MOUSE	reviewed	Bcl-2-like protein 1 (Bcl2-L-1) (Apoptosis regulator Bcl-X)	Bcl2l1 Bcl2l Bclx	Mus musculus (Mouse)	233	B2CL1	mito
Q64462	CP4B1_MOUSE	reviewed	Cytochrome P450 4B1 (EC 1.14.14.1) (CYPIVB1)	Cyp4b1	Mus musculus (Mouse)	511	CP4B1	mito
Q64487	PTPRD_MOUSE	reviewed	Receptor-type tyrosine-protein phosphatase delta (Protein-tyrosine phosphatase delta) (R-PTP-delta) (EC 3.1.3.48)	Ptprd	Mus musculus (Mouse)	1912	PTPRD	mito
Q64505	CP7A1_MOUSE	reviewed	Cholesterol 7-alpha-monooxygenase (EC 1.14.14.23) (CYPVII) (Cholesterol 7-alpha-hydroxylase) (Cytochrome P450 7A1)	Cyp7a1 Cyp7	Mus musculus (Mouse)	503	CP7A1	mito
Q64685	SIAT1_MOUSE	reviewed	Beta-galactoside alpha-2,6-sialyltransferase 1 (Alpha 2,6-ST 1) (EC 2.4.99.1) (CMP-N-acetylneuraminate-beta-galactosamide-alpha-2,6-sialyltransferase 1) (ST6Gal I) (ST6GalI) (Sialyltransferase 1)	St6gal1 Siat1	Mus musculus (Mouse)	403	SIAT1	mito
Q69ZX8	ABLM3_MOUSE	reviewed	Actin-binding LIM protein 3 (abLIM-3) (Actin-binding LIM protein family member 3)	Ablim3 Kiaa0843	Mus musculus (Mouse)	682	ABLM3	mito
Q6DYE8	ENPP3_MOUSE	reviewed	Ectonucleotide pyrophosphatase/phosphodiesterase family member 3 (E-NPP 3) (Phosphodiesterase I beta) (PD-Ibeta) (Phosphodiesterase I/nucleotide pyrophosphatase 3) (CD antigen CD203c) [Includes: Alkaline phosphodiesterase I (EC 3.1.4.1); Nucleotide pyrophosphatase (NPPase) (EC 3.6.1.9) (Nucleotide diphosphatase)]	Enpp3	Mus musculus (Mouse)	874	ENPP3	mito
Q6GQS1	SCMC3_MOUSE	reviewed	Calcium-binding mitochondrial carrier protein SCaMC-3 (Small calcium-binding mitochondrial carrier protein 3) (Solute carrier family 25 member 23)	Slc25a23 Scamc3	Mus musculus (Mouse)	467	SCMC3	mito
Q6P6J9	TXD15_MOUSE	reviewed	Thioredoxin domain-containing protein 15	Txndc15	Mus musculus (Mouse)	344	TXD15	mito
Q6PCP5	MFF_MOUSE	reviewed	Mitochondrial fission factor	Mff	Mus musculus (Mouse)	291	MFF	mito
Q6PD26	PIGS_MOUSE	reviewed	GPI transamidase component PIG-S (Phosphatidylinositol-glycan biosynthesis class S protein)	Pigs	Mus musculus (Mouse)	555	PIGS	mito
Q6PDI5	ECM29_MOUSE	reviewed	Proteasome adapter and scaffold protein ECM29 (Proteasome-associated protein ECM29 homolog)	Ecpas Ecm29 Kiaa0368	Mus musculus (Mouse)	1840	ECM29	mito
Q6PHN9	RAB35_MOUSE	reviewed	Ras-related protein Rab-35	Rab35	Mus musculus (Mouse)	201	RAB35	mito
Q6URW6	MYH14_MOUSE	reviewed	Myosin-14 (Myosin heavy chain 14) (Myosin heavy chain, non-muscle IIc) (Non-muscle myosin heavy chain IIc) (NMHC II-C)	Myh14	Mus musculus (Mouse)	2000	MYH14	mito
Q7TSZ8	NACC1_MOUSE	reviewed	Nucleus accumbens-associated protein 1 (NAC-1) (BTB/POZ domain-containing protein 14B)	Nacc1 Btbd14b Nac1	Mus musculus (Mouse)	514	NACC1	mito
Q80U63	MFN2_MOUSE	reviewed	Mitofusin-2 (EC 3.6.5.-) (Hypertension-related protein 1) (Mitochondrial assembly regulatory factor) (HSG protein) (Transmembrane GTPase MFN2)	Mfn2 Kiaa0214 Marf	Mus musculus (Mouse)	757	MFN2	mito
Q80U72	SCRIB_MOUSE	reviewed	Protein scribble homolog (Scribble) (Protein LAP4)	Scrib Kiaa0147 Lap4 Scrib1	Mus musculus (Mouse)	1612	SCRIB	mito
Q80UG1	FADS6_MOUSE	reviewed	Fatty acid desaturase 6 (EC 1.14.19.-)	Fads6	Mus musculus (Mouse)	342	FADS6	mito
Q80V03	ADCK5_MOUSE	reviewed	Uncharacterized aarF domain-containing protein kinase 5 (EC 2.7.11.-)	Adck5	Mus musculus (Mouse)	582	ADCK5	mito
Q80V26	IMPA3_MOUSE	reviewed	Inositol monophosphatase 3 (IMP 3) (IMPase 3) (EC 3.1.3.25) (EC 3.1.3.7) (Golgi 3-prime phosphoadenosine 5-prime phosphate 3-prime phosphatase) (Golgi-resident PAP phosphatase) (gPAPP) (Inositol monophosphatase domain-containing protein 1) (Inositol-1(or 4)-monophosphatase 3) (Myo-inositol monophosphatase A3)	Impad1 Impa3	Mus musculus (Mouse)	356	IMPA3	mito
Q80X71	T106B_MOUSE	reviewed	Transmembrane protein 106B	Tmem106b	Mus musculus (Mouse)	275	T106B	mito
Q80ZM8	CRLS1_MOUSE	reviewed	Cardiolipin synthase (CMP-forming) (CLS) (EC 2.7.8.41)	Crls1	Mus musculus (Mouse)	303	CRLS1	mito
Q811U4	MFN1_MOUSE	reviewed	Mitofusin-1 (EC 3.6.5.-) (Transmembrane GTPase MFN1)	Mfn1	Mus musculus (Mouse)	741	MFN1	mito
Q8BGA9	OXA1L_MOUSE	reviewed	Mitochondrial inner membrane protein OXA1L (Oxidase assembly 1-like protein) (OXA1-like protein)	Oxa1l	Mus musculus (Mouse)	433	OXA1L	mito
Q8BGI5	PEX26_MOUSE	reviewed	Peroxisome assembly protein 26 (Peroxin-26)	Pex26	Mus musculus (Mouse)	305	PEX26	mito
Q8BGS1	E41L5_MOUSE	reviewed	Band 4.1-like protein 5	Epb41l5 Epb4.1l5 Kiaa1548	Mus musculus (Mouse)	731	E41L5	mito
Q8BGX2	TIM29_MOUSE	reviewed	Mitochondrial import inner membrane translocase subunit Tim29 (TIM29)	Timm29	Mus musculus (Mouse)	266	TIM29	mito
Q8BGY7	F210A_MOUSE	reviewed	Protein FAM210A	Fam210a	Mus musculus (Mouse)	273	F210A	mito
Q8BHC4	DCAKD_MOUSE	reviewed	Dephospho-CoA kinase domain-containing protein	Dcakd	Mus musculus (Mouse)	231	DCAKD	mito
Q8BHE8	MAIP1_MOUSE	reviewed	m-AAA protease-interacting protein 1, mitochondrial (Matrix AAA peptidase-interacting protein 1)	Maip1	Mus musculus (Mouse)	291	MAIP1	mito
Q8BHH1	AQP11_MOUSE	reviewed	Aquaporin-11 (AQP-11)	Aqp11	Mus musculus (Mouse)	271	AQP11	mito
Q8BHI7	ELOV5_MOUSE	reviewed	Elongation of very long chain fatty acids protein 5 (EC 2.3.1.199) (3-keto acyl-CoA synthase Elovl5) (ELOVL fatty acid elongase 5) (ELOVL FA elongase 5) (Very long chain 3-ketoacyl-CoA synthase 5) (Very long chain 3-oxoacyl-CoA synthase 5)	Elovl5	Mus musculus (Mouse)	299	ELOV5	mito
Q8BHN0	PPM1L_MOUSE	reviewed	Protein phosphatase 1L (EC 3.1.3.16) (Protein phosphatase 1-like) (Protein phosphatase 2C isoform epsilon) (PP2C-epsilon)	Ppm1l Kiaa4175	Mus musculus (Mouse)	360	PPM1L	mito
Q8BIP0	SYDM_MOUSE	reviewed	Aspartate--tRNA ligase, mitochondrial (EC 6.1.1.12) (Aspartyl-tRNA synthetase) (AspRS)	Dars2	Mus musculus (Mouse)	653	SYDM	mito
Q8BJ03	COX15_MOUSE	reviewed	Cytochrome c oxidase assembly protein COX15 homolog	Cox15	Mus musculus (Mouse)	413	COX15	mito
Q8BJL1	FBX30_MOUSE	reviewed	F-box only protein 30 (Muscle ubiquitin ligase of SCF complex in atrophy-1) (MUSA1)	Fbxo30	Mus musculus (Mouse)	746	FBX30	mito
Q8BJU2	TSN9_MOUSE	reviewed	Tetraspanin-9 (Tspan-9) (Tetraspan NET-5)	Tspan9 Net5	Mus musculus (Mouse)	239	TSN9	mito
Q8BK67	RCC2_MOUSE	reviewed	Protein RCC2	Rcc2 Kiaa1470	Mus musculus (Mouse)	520	RCC2	mito
Q8BKE6	CP20A_MOUSE	reviewed	Cytochrome P450 20A1 (EC 1.14.-.-)	Cyp20a1	Mus musculus (Mouse)	462	CP20A	mito
Q8BKX1	BAIP2_MOUSE	reviewed	Brain-specific angiogenesis inhibitor 1-associated protein 2 (BAI-associated protein 2) (BAI1-associated protein 2) (Insulin receptor substrate protein of 53 kDa) (IRSp53) (Insulin receptor substrate p53) (Insulin receptor tyrosine kinase 53 kDa substrate)	Baiap2	Mus musculus (Mouse)	535	BAIP2	mito
Q8BLN5	ERG7_MOUSE	reviewed	Lanosterol synthase (EC 5.4.99.7) (2,3-epoxysqualene--lanosterol cyclase) (Oxidosqualene--lanosterol cyclase) (OSC)	Lss	Mus musculus (Mouse)	733	ERG7	mito
Q8BMG8	MFTC_MOUSE	reviewed	Mitochondrial folate transporter/carrier (Solute carrier family 25 member 32)	Slc25a32 Mftc	Mus musculus (Mouse)	316	MFTC	mito
Q8BNI4	DERL2_MOUSE	reviewed	Derlin-2 (Degradation in endoplasmic reticulum protein 2) (Der1-like protein 2) (F-LANa)	Derl2 Der2 Flana	Mus musculus (Mouse)	239	DERL2	mito
Q8BPE4	TM177_MOUSE	reviewed	Transmembrane protein 177	Tmem177	Mus musculus (Mouse)	311	TM177	mito
Q8BPS4	GP180_MOUSE	reviewed	Integral membrane protein GPR180	Gpr180 MNCb-3029	Mus musculus (Mouse)	441	GP180	mito
Q8BSF4	PISD_MOUSE	reviewed	Phosphatidylserine decarboxylase proenzyme, mitochondrial (EC 4.1.1.65) [Cleaved into: Phosphatidylserine decarboxylase beta chain; Phosphatidylserine decarboxylase alpha chain]	Pisd	Mus musculus (Mouse)	406	PISD	mito
Q8BUY5	TIDC1_MOUSE	reviewed	Complex I assembly factor TIMMDC1, mitochondrial (Translocase of inner mitochondrial membrane domain-containing protein 1) (TIMM domain containing-protein 1)	Timmdc1	Mus musculus (Mouse)	285	TIDC1	mito
Q8BX10	PGAM5_MOUSE	reviewed	Serine/threonine-protein phosphatase PGAM5, mitochondrial (EC 3.1.3.16) (Phosphoglycerate mutase family member 5)	Pgam5	Mus musculus (Mouse)	288	PGAM5	mito
Q8BXA1	GOLI4_MOUSE	reviewed	Golgi integral membrane protein 4 (Decapacitation factor 10) (Golgi phosphoprotein 4)	Golim4 Df10 Golph4	Mus musculus (Mouse)	655	GOLI4	mito
Q8BXL7	ARFRP_MOUSE	reviewed	ADP-ribosylation factor-related protein 1 (ARF-related protein 1)	Arfrp1	Mus musculus (Mouse)	201	ARFRP	mito
Q8BXV2	BRI3B_MOUSE	reviewed	BRI3-binding protein (I3-binding protein)	Bri3bp	Mus musculus (Mouse)	253	BRI3B	mito
Q8BXZ1	TMX3_MOUSE	reviewed	Protein disulfide-isomerase TMX3 (EC 5.3.4.1) (Thioredoxin domain-containing protein 10) (Thioredoxin-related transmembrane protein 3)	Tmx3 Kiaa1830 Txndc10	Mus musculus (Mouse)	456	TMX3	mito
Q8BYC6	TAOK3_MOUSE	reviewed	Serine/threonine-protein kinase TAO3 (EC 2.7.11.1) (Thousand and one amino acid protein 3)	Taok3	Mus musculus (Mouse)	898	TAOK3	mito
Q8BYL4	SYYM_MOUSE	reviewed	Tyrosine--tRNA ligase, mitochondrial (EC 6.1.1.1) (Tyrosyl-tRNA synthetase) (TyrRS)	Yars2	Mus musculus (Mouse)	472	SYYM	mito
Q8BZ20	PAR12_MOUSE	reviewed	Poly [ADP-ribose] polymerase 12 (PARP-12) (EC 2.4.2.30) (ADP-ribosyltransferase diphtheria toxin-like 12) (ARTD12) (Zinc finger CCCH domain-containing protein 1)	Parp12 Zc3hdc1	Mus musculus (Mouse)	711	PAR12	mito
Q8BZH4	POGZ_MOUSE	reviewed	Pogo transposable element with ZNF domain	Pogz Kiaa0461	Mus musculus (Mouse)	1409	POGZ	mito
Q8C025	CHPT1_MOUSE	reviewed	Cholinephosphotransferase 1 (mCHPT1) (EC 2.7.8.2) (Diabetic nephropathy-associated gene transcript 1) (Diacylglycerol cholinephosphotransferase 1)	Chpt1 Cpt1 Dn4	Mus musculus (Mouse)	398	CHPT1	mito
Q8C0I1	ADAS_MOUSE	reviewed	Alkyldihydroxyacetonephosphate synthase, peroxisomal (Alkyl-DHAP synthase) (EC 2.5.1.26) (Alkylglycerone-phosphate synthase)	Agps	Mus musculus (Mouse)	645	ADAS	mito
Q8C3X2	CC90B_MOUSE	reviewed	Coiled-coil domain-containing protein 90B, mitochondrial	Ccdc90b	Mus musculus (Mouse)	256	CC90B	mito
Q8CBW3	ABI1_MOUSE	reviewed	Abl interactor 1 (Abelson interactor 1) (Abi-1) (Ablphilin-1) (Eps8 SH3 domain-binding protein) (Eps8-binding protein) (Spectrin SH3 domain-binding protein 1) (e3B1)	Abi1 Ssh3bp1	Mus musculus (Mouse)	481	ABI1	mito
Q8CEE7	RDH13_MOUSE	reviewed	Retinol dehydrogenase 13 (EC 1.1.1.-)	Rdh13	Mus musculus (Mouse)	334	RDH13	mito
Q8CFJ7	S2545_MOUSE	reviewed	Solute carrier family 25 member 45	Slc25a45	Mus musculus (Mouse)	288	S2545	mito
Q8CHS2	DJC22_MOUSE	reviewed	DnaJ homolog subfamily C member 22	Dnajc22	Mus musculus (Mouse)	339	DJC22	mito
Q8CI78	RMND1_MOUSE	reviewed	Required for meiotic nuclear division protein 1 homolog	Rmnd1	Mus musculus (Mouse)	450	RMND1	mito
Q8JZN7	MIRO2_MOUSE	reviewed	Mitochondrial Rho GTPase 2 (MIRO-2) (EC 3.6.5.-) (Ras homolog gene family member T2)	Rhot2 Arht2	Mus musculus (Mouse)	620	MIRO2	mito
Q8K1R3	PNPT1_MOUSE	reviewed	Polyribonucleotide nucleotidyltransferase 1, mitochondrial (EC 2.7.7.8) (3'-5' RNA exonuclease OLD35) (PNPase old-35) (Polynucleotide phosphorylase 1) (PNPase 1) (Polynucleotide phosphorylase-like protein)	Pnpt1 Pnpase	Mus musculus (Mouse)	783	PNPT1	mito
Q8K2T1	NMRL1_MOUSE	reviewed	NmrA-like family domain-containing protein 1	Nmral1	Mus musculus (Mouse)	309	NMRL1	mito
Q8K440	ABC8B_MOUSE	reviewed	ATP-binding cassette sub-family A member 8-B	Abca8b Abca8 Kiaa0822	Mus musculus (Mouse)	1620	ABC8B	mito
Q8R1K1	UBAC2_MOUSE	reviewed	Ubiquitin-associated domain-containing protein 2 (UBA domain-containing protein 2) (Phosphoglycerate dehydrogenase-like protein 1)	Ubac2 Phgdhl1	Mus musculus (Mouse)	345	UBAC2	mito
Q8R1S9	S38A4_MOUSE	reviewed	Sodium-coupled neutral amino acid transporter 4 (Amino acid transporter A3) (Na(+)-coupled neutral amino acid transporter 4) (Solute carrier family 38 member 4) (System A amino acid transporter 3)	Slc38a4 Ata3 Nat3 Snat4	Mus musculus (Mouse)	547	S38A4	mito
Q8R404	MIC13_MOUSE	reviewed	MICOS complex subunit MIC13	Mic13 Qil1	Mus musculus (Mouse)	119	MIC13	mito
Q8R570	SNP47_MOUSE	reviewed	Synaptosomal-associated protein 47 (SNAP-47) (Synaptosomal-associated 47 kDa protein)	Snap47	Mus musculus (Mouse)	413	SNP47	mito
Q8R5K4	NOL6_MOUSE	reviewed	Nucleolar protein 6 (Nucleolar RNA-associated protein) (Nrap)	Nol6	Mus musculus (Mouse)	1152	NOL6	mito
Q8VC48	PEX12_MOUSE	reviewed	Peroxisome assembly protein 12 (Peroxin-12)	Pex12	Mus musculus (Mouse)	359	PEX12	mito
Q8VC49	IF27B_MOUSE	reviewed	Interferon alpha-inducible protein 27-like protein 2B (Interferon-stimulated gene 12 protein B2) (ISG12(b2))	Ifi27l2b Isg12(b2)	Mus musculus (Mouse)	283	IF27B	mito
Q8VCH8	UBXN4_MOUSE	reviewed	UBX domain-containing protein 4 (Erasin) (UBX domain-containing protein 2)	Ubxn4 Ubxd2 Ubxdc1	Mus musculus (Mouse)	506	UBXN4	mito
Q8VCL2	SCO2_MOUSE	reviewed	Protein SCO2 homolog, mitochondrial	Sco2	Mus musculus (Mouse)	255	SCO2	mito
Q8VCM5	MUL1_MOUSE	reviewed	Mitochondrial ubiquitin ligase activator of NFKB 1 (EC 2.3.2.27) (E3 ubiquitin-protein ligase MUL1) (Growth inhibition and death E3 ligase) (RING-type E3 ubiquitin transferase NFKB 1)	Mul1 Gide	Mus musculus (Mouse)	352	MUL1	mito
Q8VD00	SGMR2_MOUSE	reviewed	Sigma intracellular receptor 2 (Sigma-2 receptor) (Sigma2 receptor) (Transmembrane protein 97)	Tmem97 S2r	Mus musculus (Mouse)	176	SGMR2	mito
Q8VDL4	ADPGK_MOUSE	reviewed	ADP-dependent glucokinase (ADP-GK) (ADPGK) (EC 2.7.1.147)	Adpgk	Mus musculus (Mouse)	496	ADPGK	mito
Q8VDT9	RM50_MOUSE	reviewed	39S ribosomal protein L50, mitochondrial (L50mt) (MRP-L50)	Mrpl50	Mus musculus (Mouse)	159	RM50	mito
Q8VEA4	MIA40_MOUSE	reviewed	Mitochondrial intermembrane space import and assembly protein 40 (Coiled-coil-helix-coiled-coil-helix domain-containing protein 4)	Chchd4 Mia40	Mus musculus (Mouse)	139	MIA40	mito
Q8VHG0	FMO4_MOUSE	reviewed	Dimethylaniline monooxygenase [N-oxide-forming] 4 (EC 1.14.13.8) (Dimethylaniline oxidase 4) (Hepatic flavin-containing monooxygenase 4) (FMO 4)	Fmo4	Mus musculus (Mouse)	560	FMO4	mito
Q91V04	TRAM1_MOUSE	reviewed	Translocating chain-associated membrane protein 1	Tram1	Mus musculus (Mouse)	374	TRAM1	mito
Q91V08	CLC2D_MOUSE	reviewed	C-type lectin domain family 2 member D (C-type lectin-related protein B) (Clr-b) (Lectin-like transmembrane protein) (Osteoclast inhibitory lectin)	Clec2d Clrb Ocil	Mus musculus (Mouse)	207	CLC2D	mito
Q91V61	SFXN3_MOUSE	reviewed	Sideroflexin-3	Sfxn3	Mus musculus (Mouse)	321	SFXN3	mito
Q91VC4	PLVAP_MOUSE	reviewed	Plasmalemma vesicle-associated protein (MECA-32 antigen) (Plasmalemma vesicle protein 1) (PV-1)	Plvap Pv1	Mus musculus (Mouse)	438	PLVAP	mito
Q91VC9	GHITM_MOUSE	reviewed	Growth hormone-inducible transmembrane protein (Mitochondrial morphology and cristae structure 1) (MICS1)	Ghitm Mics1	Mus musculus (Mouse)	346	GHITM	mito
Q91VN4	MIC25_MOUSE	reviewed	MICOS complex subunit Mic25 (Coiled-coil-helix-coiled-coil-helix domain-containing protein 6)	Chchd6 Mic25	Mus musculus (Mouse)	273	MIC25	mito
Q91VR8	BRK1_MOUSE	reviewed	Protein BRICK1 (BRK1)	Brk1	Mus musculus (Mouse)	75	BRK1	mito
Q91VU0	FAM3C_MOUSE	reviewed	Protein FAM3C (Interleukin-like EMT inducer)	Fam3c D6Wsu176e Ilei	Mus musculus (Mouse)	227	FAM3C	mito
Q91W53	GOGA7_MOUSE	reviewed	Golgin subfamily A member 7	Golga7 MNCb-1213	Mus musculus (Mouse)	137	GOGA7	mito
Q91X78	ERLN1_MOUSE	reviewed	Erlin-1 (Endoplasmic reticulum lipid raft-associated protein 1) (Protein KE04 homolog) (Stomatin-prohibitin-flotillin-HflC/K domain-containing protein 1) (SPFH domain-containing protein 1)	Erlin1 Keo4 Spfh1	Mus musculus (Mouse)	346	ERLN1	mito
Q91YM4	FAKD4_MOUSE	reviewed	FAST kinase domain-containing protein 4 (Protein TBRG4) (Transforming growth factor beta regulator 4)	Tbrg4 Kiaa0948	Mus musculus (Mouse)	630	FAKD4	mito
Q91ZH7	ABHD3_MOUSE	reviewed	Phospholipase ABHD3 (EC 3.1.1.32) (EC 3.1.1.4) (Abhydrolase domain-containing protein 3) (Lung alpha/beta hydrolase 3) (MmLABH3)	Abhd3 Labh3	Mus musculus (Mouse)	411	ABHD3	mito
Q91ZN5	S35B2_MOUSE	reviewed	Adenosine 3'-phospho 5'-phosphosulfate transporter 1 (PAPS transporter 1) (Solute carrier family 35 member B2)	Slc35b2 J207 Papst1	Mus musculus (Mouse)	431	S35B2	mito
Q920A7	AFG31_MOUSE	reviewed	AFG3-like protein 1 (EC 3.4.24.-)	Afg3l1	Mus musculus (Mouse)	789	AFG31	mito
Q920B9	SP16H_MOUSE	reviewed	FACT complex subunit SPT16 (Chromatin-specific transcription elongation factor 140 kDa subunit) (FACT 140 kDa subunit) (FACTp140) (Facilitates chromatin transcription complex subunit SPT16)	Supt16h Fact140 Factp140 Supt16	Mus musculus (Mouse)	1047	SP16H	mito
Q921E6	EED_MOUSE	reviewed	Polycomb protein EED	Eed	Mus musculus (Mouse)	441	EED	mito
Q921S7	RM37_MOUSE	reviewed	39S ribosomal protein L37, mitochondrial (L37mt) (MRP-L37)	Mrpl37	Mus musculus (Mouse)	423	RM37	mito
Q921T2	TOIP1_MOUSE	reviewed	Torsin-1A-interacting protein 1 (Lamina-associated polypeptide 1B) (LAP1B)	Tor1aip1	Mus musculus (Mouse)	595	TOIP1	mito
Q922Q4	P5CR2_MOUSE	reviewed	Pyrroline-5-carboxylate reductase 2 (P5C reductase 2) (P5CR 2) (EC 1.5.1.2)	Pycr2	Mus musculus (Mouse)	320	P5CR2	mito
Q922Q9	CHID1_MOUSE	reviewed	Chitinase domain-containing protein 1	Chid1	Mus musculus (Mouse)	393	CHID1	mito
Q922U1	PRPF3_MOUSE	reviewed	U4/U6 small nuclear ribonucleoprotein Prp3 (Pre-mRNA-splicing factor 3)	Prpf3	Mus musculus (Mouse)	683	PRPF3	mito
Q924D0	RT4I1_MOUSE	reviewed	Reticulon-4-interacting protein 1, mitochondrial (NOGO-interacting mitochondrial protein)	Rtn4ip1 Nimp	Mus musculus (Mouse)	396	RT4I1	mito
Q924L1	LTMD1_MOUSE	reviewed	LETM1 domain-containing protein 1 (Cervical cancer receptor) (MCC-32)	Letmd1 Mccr	Mus musculus (Mouse)	360	LTMD1	mito
Q925F2	ESAM_MOUSE	reviewed	Endothelial cell-selective adhesion molecule	Esam Esam1	Mus musculus (Mouse)	394	ESAM	mito
Q99JY4	TRABD_MOUSE	reviewed	TraB domain-containing protein	Trabd	Mus musculus (Mouse)	376	TRABD	mito
Q99KE1	MAOM_MOUSE	reviewed	NAD-dependent malic enzyme, mitochondrial (NAD-ME) (EC 1.1.1.38) (Malic enzyme 2)	Me2	Mus musculus (Mouse)	589	MAOM	mito
Q99KG5	LSR_MOUSE	reviewed	Lipolysis-stimulated lipoprotein receptor (Lipolysis-stimulated receptor) (Liver-specific bHLH-Zip transcription factor) (Liver-specific gene on mouse chromosome 7 protein)	Lsr Lisch7	Mus musculus (Mouse)	594	LSR	mito
Q99KU0	VMP1_MOUSE	reviewed	Vacuole membrane protein 1 (NF-E2-inducible protein 2) (Protein ni-2) (Transmembrane protein 49)	Vmp1 Tmem49	Mus musculus (Mouse)	406	VMP1	mito
Q99LE6	ABCF2_MOUSE	reviewed	ATP-binding cassette sub-family F member 2	Abcf2	Mus musculus (Mouse)	628	ABCF2	mito
Q99LH2	PTSS1_MOUSE	reviewed	Phosphatidylserine synthase 1 (PSS-1) (PtdSer synthase 1) (EC 2.7.8.29) (Serine-exchange enzyme I)	Ptdss1 Pssa	Mus musculus (Mouse)	473	PTSS1	mito
Q99LI2	CLCC1_MOUSE	reviewed	Chloride channel CLIC-like protein 1	Clcc1	Mus musculus (Mouse)	539	CLCC1	mito
Q99LM2	CK5P3_MOUSE	reviewed	CDK5 regulatory subunit-associated protein 3	Cdk5rap3	Mus musculus (Mouse)	503	CK5P3	mito
Q99LR1	ABD12_MOUSE	reviewed	Monoacylglycerol lipase ABHD12 (EC 3.1.1.23) (2-arachidonoylglycerol hydrolase) (Abhydrolase domain-containing protein 12)	Abhd12	Mus musculus (Mouse)	398	ABD12	mito
Q99MB2	MTFR1_MOUSE	reviewed	Mitochondrial fission regulator 1 (Chondrocyte protein with a poly-proline region)	Mtfr1 Chppr Kiaa0009	Mus musculus (Mouse)	328	MTFR1	mito
Q99ME9	NOG1_MOUSE	reviewed	Nucleolar GTP-binding protein 1 (Chronic renal failure gene protein) (GTP-binding protein NGB)	Gtpbp4 Crfg Nog1	Mus musculus (Mouse)	634	NOG1	mito
Q99N91	RM34_MOUSE	reviewed	39S ribosomal protein L34, mitochondrial (L34mt) (MRP-L34)	Mrpl34	Mus musculus (Mouse)	92	RM34	mito
Q99N94	RM09_MOUSE	reviewed	39S ribosomal protein L9, mitochondrial (L9mt) (MRP-L9)	Mrpl9	Mus musculus (Mouse)	265	RM09	mito
Q9CPR5	RM15_MOUSE	reviewed	39S ribosomal protein L15, mitochondrial (L15mt) (MRP-L15)	Mrpl15	Mus musculus (Mouse)	295	RM15	mito
Q9CQ19	MYL9_MOUSE	reviewed	Myosin regulatory light polypeptide 9 (Myosin regulatory light chain 2, smooth muscle isoform) (Myosin regulatory light chain 9)	Myl9 Myrl2	Mus musculus (Mouse)	172	MYL9	mito
Q9CQ56	USE1_MOUSE	reviewed	Vesicle transport protein USE1 (Protein D12) (USE1-like protein)	Use1 Use1l	Mus musculus (Mouse)	270	USE1	mito
Q9CQ85	TIM22_MOUSE	reviewed	Mitochondrial import inner membrane translocase subunit Tim22	Timm22 Tim22	Mus musculus (Mouse)	194	TIM22	mito
Q9CQ89	CUTA_MOUSE	reviewed	Protein CutA (Brain acetylcholinesterase putative membrane anchor)	Cuta	Mus musculus (Mouse)	177	CUTA	mito
Q9CQD1	RAB5A_MOUSE	reviewed	Ras-related protein Rab-5A	Rab5a nnyRab5a	Mus musculus (Mouse)	215	RAB5A	mito
Q9CQE7	ERGI3_MOUSE	reviewed	Endoplasmic reticulum-Golgi intermediate compartment protein 3 (Serologically defined breast cancer antigen NY-BR-84 homolog)	Ergic3 Erv46 Sdbcag84	Mus musculus (Mouse)	383	ERGI3	mito
Q9CQF0	RM11_MOUSE	reviewed	39S ribosomal protein L11, mitochondrial (L11mt) (MRP-L11)	Mrpl11	Mus musculus (Mouse)	192	RM11	mito
Q9CQL5	RM18_MOUSE	reviewed	39S ribosomal protein L18, mitochondrial (L18mt) (MRP-L18)	Mrpl18	Mus musculus (Mouse)	180	RM18	mito
Q9CQN3	TOM6_MOUSE	reviewed	Mitochondrial import receptor subunit TOM6 homolog (Overexpressed breast tumor protein homolog) (Translocase of outer membrane 6 kDa subunit homolog)	Tomm6 Obtp Tom6	Mus musculus (Mouse)	74	TOM6	mito
Q9CQV1	TIM16_MOUSE	reviewed	Mitochondrial import inner membrane translocase subunit TIM16 (Mitochondria-associated granulocyte macrophage CSF-signaling molecule) (Presequence translocated-associated motor subunit PAM16)	Pam16 Magmas Tim16 Timm16	Mus musculus (Mouse)	125	TIM16	mito
Q9CQW0	EMC6_MOUSE	reviewed	ER membrane protein complex subunit 6 (Transmembrane protein 93)	Emc6 Tmem93	Mus musculus (Mouse)	110	EMC6	mito
Q9CQW9	IFM3_MOUSE	reviewed	Interferon-induced transmembrane protein 3 (Dispanin subfamily A member 2b) (DSPA2b) (Fragilis protein) (Interferon-inducible protein 15) (Mouse ifitm-like protein 1) (Mil-1)	Ifitm3	Mus musculus (Mouse)	137	IFM3	mito
Q9CR20	IR3IP_MOUSE	reviewed	Immediate early response 3-interacting protein 1	Ier3ip1	Mus musculus (Mouse)	82	IR3IP	mito
Q9CR59	G45IP_MOUSE	reviewed	Growth arrest and DNA damage-inducible proteins-interacting protein 1 (39S ribosomal protein L59, mitochondrial) (MRP-L59)	Gadd45gip1 Mrpl59	Mus musculus (Mouse)	222	G45IP	mito
Q9CR76	TM186_MOUSE	reviewed	Transmembrane protein 186	Tmem186	Mus musculus (Mouse)	216	TM186	mito
Q9CSH3	RRP44_MOUSE	reviewed	Exosome complex exonuclease RRP44 (EC 3.1.13.-) (EC 3.1.26.-) (Protein DIS3 homolog) (Ribosomal RNA-processing protein 44)	Dis3 Kiaa1008 Rrp44	Mus musculus (Mouse)	958	RRP44	mito
Q9CWG8	NDUF7_MOUSE	reviewed	Protein arginine methyltransferase NDUFAF7, mitochondrial (EC 2.1.1.320) (NADH dehydrogenase [ubiquinone] complex I, assembly factor 7) (Protein midA homolog)	Ndufaf7	Mus musculus (Mouse)	436	NDUF7	mito
Q9CWX2	CIA30_MOUSE	reviewed	Complex I intermediate-associated protein 30, mitochondrial (NADH dehydrogenase [ubiquinone] 1 alpha subcomplex assembly factor 1)	Ndufaf1 Cia30	Mus musculus (Mouse)	328	CIA30	mito
Q9CX13	CNIH4_MOUSE	reviewed	Protein cornichon homolog 4 (CNIH-4) (Cornichon family AMPA receptor auxiliary protein 4)	Cnih4	Mus musculus (Mouse)	139	CNIH4	mito
Q9CX98	CP2U1_MOUSE	reviewed	Cytochrome P450 2U1 (EC 1.14.14.1)	Cyp2u1	Mus musculus (Mouse)	530	CP2U1	mito
Q9CXD6	MCUR1_MOUSE	reviewed	Mitochondrial calcium uniporter regulator 1 (MCU regulator 1) (Coiled-coil domain-containing protein 90A, mitochondrial)	Mcur1 Ccdc90a	Mus musculus (Mouse)	340	MCUR1	mito
Q9CXJ4	ABCB8_MOUSE	reviewed	ATP-binding cassette sub-family B member 8, mitochondrial	Abcb8	Mus musculus (Mouse)	717	ABCB8	mito
Q9CXY9	GPI8_MOUSE	reviewed	GPI-anchor transamidase (GPI transamidase) (EC 3.-.-.-) (Phosphatidylinositol-glycan biosynthesis class K protein) (PIG-K)	Pigk	Mus musculus (Mouse)	395	GPI8	mito
Q9CYR0	SSBP_MOUSE	reviewed	Single-stranded DNA-binding protein, mitochondrial (Mt-SSB) (MtSSB)	Ssbp1	Mus musculus (Mouse)	152	SSBP	mito
Q9CZP5	BCS1_MOUSE	reviewed	Mitochondrial chaperone BCS1 (BCS1-like protein)	Bcs1l	Mus musculus (Mouse)	418	BCS1	mito
Q9CZR2	NALD2_MOUSE	reviewed	N-acetylated-alpha-linked acidic dipeptidase 2 (EC 3.4.17.21) (Glutamate carboxypeptidase III) (GCPIII) (N-acetylaspartylglutamate peptidase II) (NAAG-peptidase II) (N-acetylated-alpha-linked acidic dipeptidase II) (NAALADase II)	Naalad2	Mus musculus (Mouse)	740	NALD2	mito
Q9CZW4	ACSL3_MOUSE	reviewed	Long-chain-fatty-acid--CoA ligase 3 (EC 6.2.1.3) (Long-chain acyl-CoA synthetase 3) (LACS 3)	Acsl3 Acs3 Facl3	Mus musculus (Mouse)	720	ACSL3	mito
Q9CZX9	EMC4_MOUSE	reviewed	ER membrane protein complex subunit 4 (Transmembrane protein 85)	Emc4 Tmem85	Mus musculus (Mouse)	183	EMC4	mito
Q9D020	5NT3A_MOUSE	reviewed	Cytosolic 5'-nucleotidase 3A (EC 3.1.3.5) (7-methylguanosine phosphate-specific 5'-nucleotidase) (7-methylguanosine nucleotidase) (EC 3.1.3.91) (Cytosolic 5'-nucleotidase 3) (Cytosolic 5'-nucleotidase III) (cN-III) (Lupin) (Pyrimidine 5'-nucleotidase 1) (P5'N-1) (P5N-1) (PN-I)	Nt5c3a Nt5c3	Mus musculus (Mouse)	331	5NT3A	mito
Q9D0A0	DET1_MOUSE	reviewed	DET1 homolog (De-etiolated-1 homolog)	Det1	Mus musculus (Mouse)	550	DET1	mito
Q9D0K2	SCOT1_MOUSE	reviewed	Succinyl-CoA:3-ketoacid coenzyme A transferase 1, mitochondrial (EC 2.8.3.5) (3-oxoacid CoA-transferase 1) (Somatic-type succinyl-CoA:3-oxoacid CoA-transferase) (SCOT-s)	Oxct1 Oxct Scot	Mus musculus (Mouse)	520	SCOT1	mito
Q9D0L4	ADCK1_MOUSE	reviewed	Uncharacterized aarF domain-containing protein kinase 1 (EC 2.7.11.-)	Adck1	Mus musculus (Mouse)	525	ADCK1	mito
Q9D0L7	ARM10_MOUSE	reviewed	Armadillo repeat-containing protein 10	Armc10	Mus musculus (Mouse)	306	ARM10	mito
Q9D0Q7	RM45_MOUSE	reviewed	39S ribosomal protein L45, mitochondrial (L45mt) (MRP-L45)	Mrpl45	Mus musculus (Mouse)	306	RM45	mito
Q9D162	CC167_MOUSE	reviewed	Coiled-coil domain-containing protein 167	Ccdc167	Mus musculus (Mouse)	97	CC167	mito
Q9D1H6	NDUF4_MOUSE	reviewed	NADH dehydrogenase [ubiquinone] 1 alpha subcomplex assembly factor 4 (Hormone-regulated proliferation-associated protein of 20 kDa homolog)	Ndufaf4 Hrpap20	Mus musculus (Mouse)	173	NDUF4	mito
Q9D1R1	T126B_MOUSE	reviewed	Complex I assembly factor TMEM126B, mitochondrial (Transmembrane protein 126B)	Tmem126b	Mus musculus (Mouse)	230	T126B	mito
Q9D273	MMAB_MOUSE	reviewed	Corrinoid adenosyltransferase (EC 2.5.1.17) (Cob(II)alamin adenosyltransferase) (Cob(II)yrinic acid a,c-diamide adenosyltransferase) (Cobinamide/cobalamin adenosyltransferase) (Methylmalonic aciduria type B homolog)	Mmab	Mus musculus (Mouse)	237	MMAB	mito
Q9D2R6	COA3_MOUSE	reviewed	Cytochrome c oxidase assembly factor 3 homolog, mitochondrial (Coiled-coil domain-containing protein 56)	Coa3 Ccdc56	Mus musculus (Mouse)	108	COA3	mito
Q9D3B1	HACD2_MOUSE	reviewed	Very-long-chain (3R)-3-hydroxyacyl-CoA dehydratase 2 (EC 4.2.1.134) (3-hydroxyacyl-CoA dehydratase 2) (HACD2) (Protein-tyrosine phosphatase-like member B)	Hacd2 Ptplb	Mus musculus (Mouse)	254	HACD2	mito
Q9D665	D42E1_MOUSE	reviewed	Short-chain dehydrogenase/reductase family 42E member 1 (EC 1.1.1.-)	Sdr42e1	Mus musculus (Mouse)	394	D42E1	mito
Q9D6F9	TBB4A_MOUSE	reviewed	Tubulin beta-4A chain (Tubulin beta-4 chain)	Tubb4a Tubb4	Mus musculus (Mouse)	444	TBB4A	mito
Q9D6K8	FUND2_MOUSE	reviewed	FUN14 domain-containing protein 2 (Hepatitis C virus core-binding protein 6)	Fundc2 Hcbp6	Mus musculus (Mouse)	151	FUND2	mito
Q9D6U8	F162A_MOUSE	reviewed	Protein FAM162A (E2-induced gene 5 protein homolog) (Growth and transformation-dependent protein) (HGTD-P)	Fam162a E2ig5	Mus musculus (Mouse)	155	F162A	mito
Q9D773	RM02_MOUSE	reviewed	39S ribosomal protein L2, mitochondrial (L2mt) (MRP-L2)	Mrpl2	Mus musculus (Mouse)	306	RM02	mito
Q9D7A8	ARMC1_MOUSE	reviewed	Armadillo repeat-containing protein 1	Armc1	Mus musculus (Mouse)	282	ARMC1	mito
Q9D7E4	CS025_MOUSE	reviewed	UPF0449 protein C19orf25 homolog		Mus musculus (Mouse)	109	CS025	mito
Q9D7J4	COX20_MOUSE	reviewed	Cytochrome c oxidase assembly protein COX20, mitochondrial	Cox20 Fam36a	Mus musculus (Mouse)	117	COX20	mito
Q9D823	RL37_MOUSE	reviewed	60S ribosomal protein L37	Rpl37	Mus musculus (Mouse)	97	RL37	mito
Q9D832	DNJB4_MOUSE	reviewed	DnaJ homolog subfamily B member 4	Dnajb4	Mus musculus (Mouse)	337	DNJB4	mito
Q9D8B6	F210B_MOUSE	reviewed	Protein FAM210B, mitochondrial	Fam210b	Mus musculus (Mouse)	190	F210B	mito
Q9D903	EBP2_MOUSE	reviewed	Probable rRNA-processing protein EBP2	Ebna1bp2 Ebp2	Mus musculus (Mouse)	306	EBP2	mito
Q9D938	TM160_MOUSE	reviewed	Transmembrane protein 160	Tmem160	Mus musculus (Mouse)	188	TM160	mito
Q9DAV9	TM38B_MOUSE	reviewed	Trimeric intracellular cation channel type B (TRIC-B) (TRICB) (Mitsugumin-33B) (Transmembrane protein 38B)	Tmem38b D4Ertd89e Mg33b	Mus musculus (Mouse)	292	TM38B	mito
Q9DBE8	ALG2_MOUSE	reviewed	Alpha-1,3/1,6-mannosyltransferase ALG2 (EC 2.4.1.132) (EC 2.4.1.257) (Asparagine-linked glycosylation protein 2 homolog) (GDP-Man:Man(1)GlcNAc(2)-PP-Dol alpha-1,3-mannosyltransferase) (GDP-Man:Man(1)GlcNAc(2)-PP-dolichol mannosyltransferase) (GDP-Man:Man(2)GlcNAc(2)-PP-Dol alpha-1,6-mannosyltransferase)	Alg2 MNCb-5081	Mus musculus (Mouse)	415	ALG2	mito
Q9DBS1	TMM43_MOUSE	reviewed	Transmembrane protein 43 (Protein LUMA)	Tmem43	Mus musculus (Mouse)	400	TMM43	mito
Q9DBY8	NVL_MOUSE	reviewed	Nuclear valosin-containing protein-like (NVLp) (Nuclear VCP-like protein)	Nvl	Mus musculus (Mouse)	855	NVL	mito
Q9DC23	DJC10_MOUSE	reviewed	DnaJ homolog subfamily C member 10 (EC 1.8.4.-) (Endoplasmic reticulum DNA J domain-containing protein 5) (ER-resident protein ERdj5) (ERdj5) (Endoplasmic reticulum DnaJ-PDI fusion protein 1) (J domain-containing protein disulfide isomerase-like protein) (J domain-containing PDI-like protein) (JPDI)	Dnajc10 Erdj5 Jpdi	Mus musculus (Mouse)	793	DJC10	mito
Q9DC29	ABCB6_MOUSE	reviewed	ATP-binding cassette sub-family B member 6, mitochondrial	Abcb6	Mus musculus (Mouse)	842	ABCB6	mito
Q9DCC8	TOM20_MOUSE	reviewed	Mitochondrial import receptor subunit TOM20 homolog (Mitochondrial 20 kDa outer membrane protein) (Outer mitochondrial membrane receptor Tom20)	Tomm20	Mus musculus (Mouse)	145	TOM20	mito
Q9DCT5	SDF2_MOUSE	reviewed	Stromal cell-derived factor 2 (SDF-2)	Sdf2	Mus musculus (Mouse)	211	SDF2	mito
Q9DCU6	RM04_MOUSE	reviewed	39S ribosomal protein L4, mitochondrial (L4mt) (MRP-L4)	Mrpl4 MNCb-3848	Mus musculus (Mouse)	294	RM04	mito
Q9EP96	SO1A4_MOUSE	reviewed	Solute carrier organic anion transporter family member 1A4 (Sodium-independent organic anion-transporting polypeptide 2) (Solute carrier family 21 member 5)	Slco1a4 Oatp1a4 Oatp2 Slc21a5	Mus musculus (Mouse)	670	SO1A4	mito
Q9EQI8	RM46_MOUSE	reviewed	39S ribosomal protein L46, mitochondrial (L46mt) (MRP-L46)	Mrpl46	Mus musculus (Mouse)	283	RM46	mito
Q9EQP2	EHD4_MOUSE	reviewed	EH domain-containing protein 4 (PAST homolog 2) (mPAST2)	Ehd4 Past2	Mus musculus (Mouse)	541	EHD4	mito
Q9EQQ2	YIPF5_MOUSE	reviewed	Protein YIPF5 (YIP1 family member 5) (YPT-interacting protein 1 A)	Yipf5 Yip1a	Mus musculus (Mouse)	257	YIPF5	mito
Q9ERB0	SNP29_MOUSE	reviewed	Synaptosomal-associated protein 29 (SNAP-29) (Golgi SNARE of 32 kDa) (Gs32) (Soluble 29 kDa NSF attachment protein) (Vesicle-membrane fusion protein SNAP-29)	Snap29	Mus musculus (Mouse)	260	SNP29	mito
Q9ERD7	TBB3_MOUSE	reviewed	Tubulin beta-3 chain	Tubb3	Mus musculus (Mouse)	450	TBB3	mito
Q9ERE7	MESD_MOUSE	reviewed	LRP chaperone MESD (LDLR chaperone MESD) (Mesoderm development candidate 2) (Mesoderm development protein)	Mesd Mesdc2	Mus musculus (Mouse)	224	MESD	mito
Q9ERI6	RDH14_MOUSE	reviewed	Retinol dehydrogenase 14 (EC 1.1.1.-) (Alcohol dehydrogenase PAN2)	Rdh14	Mus musculus (Mouse)	334	RDH14	mito
Q9ESW4	AGK_MOUSE	reviewed	Acylglycerol kinase, mitochondrial (EC 2.7.1.107) (EC 2.7.1.94) (Multiple substrate lipid kinase) (MuLK) (Multi-substrate lipid kinase)	Agk Mulk	Mus musculus (Mouse)	421	AGK	mito
Q9JI99	SGPP1_MOUSE	reviewed	Sphingosine-1-phosphate phosphatase 1 (SPP) (SPPase1) (mSPP1) (EC 3.1.3.-) (Sphingosine-1-phosphatase 1)	Sgpp1 Spp1 Spph1	Mus musculus (Mouse)	430	SGPP1	mito
Q9JIG8	PRAF2_MOUSE	reviewed	PRA1 family protein 2	Praf2 DXImx39e	Mus musculus (Mouse)	178	PRAF2	mito
Q9JIK9	RT34_MOUSE	reviewed	28S ribosomal protein S34, mitochondrial (MRP-S34) (S34mt) (T-complex expressed gene 2 protein)	Mrps34 Tce2	Mus musculus (Mouse)	218	RT34	mito
Q9JIQ3	DBLOH_MOUSE	reviewed	Diablo homolog, mitochondrial (Direct IAP-binding protein with low pI) (Second mitochondria-derived activator of caspase) (Smac)	Diablo Smac	Mus musculus (Mouse)	237	DBLOH	mito
Q9JIY5	HTRA2_MOUSE	reviewed	Serine protease HTRA2, mitochondrial (EC 3.4.21.108) (High temperature requirement protein A2) (HtrA2) (Omi stress-regulated endoprotease) (Serine protease 25) (Serine proteinase OMI)	Htra2 Omi Prss25	Mus musculus (Mouse)	458	HTRA2	mito
Q9JIZ0	CMLO1_MOUSE	reviewed	Probable N-acetyltransferase CML1 (EC 2.3.1.-) (Camello-like protein 1)	Cml1	Mus musculus (Mouse)	222	CMLO1	mito
Q9JJ00	PLS1_MOUSE	reviewed	Phospholipid scramblase 1 (PL scramblase 1) (Ca(2+)-dependent phospholipid scramblase 1) (Transplantability-associated protein 1) (NOR1) (TRA1)	Plscr1 Tra1b Tras1	Mus musculus (Mouse)	328	PLS1	mito
Q9JJ06	C1GLT_MOUSE	reviewed	Glycoprotein-N-acetylgalactosamine 3-beta-galactosyltransferase 1 (EC 2.4.1.122) (Core 1 O-glycan T-synthase) (T-syn) (Core 1 UDP-galactose:N-acetylgalactosamine-alpha-R beta 1,3-galactosyltransferase 1) (Core 1 beta1,3-galactosyltransferase 1) (C1GalT1) (Core 1 beta3-Gal-T1)	C1galt1 Plt1	Mus musculus (Mouse)	363	C1GLT	mito
Q9JKJ9	CP39A_MOUSE	reviewed	24-hydroxycholesterol 7-alpha-hydroxylase (EC 1.14.14.26) (Cytochrome P450 39A1) (mCYP39A1) (Oxysterol 7-alpha-hydroxylase)	Cyp39a1	Mus musculus (Mouse)	470	CP39A	mito
Q9JKN1	ZNT7_MOUSE	reviewed	Zinc transporter 7 (ZnT-7) (Solute carrier family 30 member 7) (Znt-like transporter 2)	Slc30a7 Znt7 Zntl2	Mus musculus (Mouse)	378	ZNT7	mito
Q9JLJ4	ELOV2_MOUSE	reviewed	Elongation of very long chain fatty acids protein 2 (EC 2.3.1.199) (3-keto acyl-CoA synthase Elovl2) (ELOVL fatty acid elongase 2) (ELOVL FA elongase 2) (Very long chain 3-ketoacyl-CoA synthase 2) (Very long chain 3-oxoacyl-CoA synthase 2)	Elovl2 Ssc2	Mus musculus (Mouse)	292	ELOV2	mito
Q9QY81	PO210_MOUSE	reviewed	Nuclear pore membrane glycoprotein 210 (Nuclear pore protein gp210) (Nuclear envelope pore membrane protein POM 210) (POM210) (Nucleoporin Nup210) (Pore membrane protein of 210 kDa)	Nup210 Kiaa0906	Mus musculus (Mouse)	1886	PO210	mito
Q9QZS3	NUMB_MOUSE	reviewed	Protein numb homolog (m-Nb) (m-Numb)	Numb	Mus musculus (Mouse)	653	NUMB	mito
Q9QZS5	SGK2_MOUSE	reviewed	Serine/threonine-protein kinase Sgk2 (EC 2.7.11.1) (Serum/glucocorticoid-regulated kinase 2)	Sgk2	Mus musculus (Mouse)	367	SGK2	mito
Q9R0E1	PLOD3_MOUSE	reviewed	Multifunctional procollagen lysine hydroxylase and glycosyltransferase LH3 [Includes: Procollagen-lysine,2-oxoglutarate 5-dioxygenase 3 (EC 1.14.11.4) (Lysyl hydroxylase 3) (LH3); Procollagen glycosyltransferase (EC 2.4.1.50) (EC 2.4.1.66) (Galactosylhydroxylysine-glucosyltransferase) (Procollagen galactosyltransferase) (Procollagen glucosyltransferase)]	Plod3	Mus musculus (Mouse)	741	PLOD3	mito
Q9R1Q7	PLP2_MOUSE	reviewed	Proteolipid protein 2	Plp2	Mus musculus (Mouse)	152	PLP2	mito
Q9WTK3	GPAA1_MOUSE	reviewed	Glycosylphosphatidylinositol anchor attachment 1 protein (GPI anchor attachment protein 1) (GAA1 protein homolog) (mGAA1)	Gpaa1 Gaa1	Mus musculus (Mouse)	621	GPAA1	mito
Q9WV96	T10B_MOUSE	reviewed	Mitochondrial import inner membrane translocase subunit Tim10 B (Mitochondrial import inner membrane translocase subunit Tim9 B) (TIMM10B) (Tim10b)	Timm10b Fxc1 Tim9b Timm9b	Mus musculus (Mouse)	100	T10B	mito
Q9WVL3	S12A7_MOUSE	reviewed	Solute carrier family 12 member 7 (Electroneutral potassium-chloride cotransporter 4) (K-Cl cotransporter 4)	Slc12a7 Kcc4	Mus musculus (Mouse)	1083	S12A7	mito
Q9WVT6	CAH14_MOUSE	reviewed	Carbonic anhydrase 14 (EC 4.2.1.1) (Carbonate dehydratase XIV) (Carbonic anhydrase XIV) (CA-XIV)	Ca14 Car14 Catm	Mus musculus (Mouse)	337	CAH14	mito
Q9Z0G9	CLD3_MOUSE	reviewed	Claudin-3 (Clostridium perfringens enterotoxin receptor 2) (CPE-R 2) (CPE-receptor 2)	Cldn3 Cpetr2	Mus musculus (Mouse)	219	CLD3	mito
Q9Z0P5	TWF2_MOUSE	reviewed	Twinfilin-2 (A6-related protein) (mA6RP) (Twinfilin-1-like protein)	Twf2 Ptk9l	Mus musculus (Mouse)	349	TWF2	mito
Q9Z2A7	DGAT1_MOUSE	reviewed	Diacylglycerol O-acyltransferase 1 (EC 2.3.1.20) (Acyl-CoA retinol O-fatty-acyltransferase) (ARAT) (Retinol O-fatty-acyltransferase) (EC 2.3.1.76) (Diglyceride acyltransferase)	Dgat1 Dgat	Mus musculus (Mouse)	498	DGAT1	mito
Q9Z2A9	GGT5_MOUSE	reviewed	Glutathione hydrolase 5 proenzyme (EC 3.4.19.13) (Gamma-glutamyl leukotrienase) (GGL) (Gamma-glutamyltransferase 5) (GGT 5) (EC 2.3.2.2) (Gamma-glutamyltransferase-like activity 1) (Gamma-glutamyltranspeptidase 5) (Leukotriene-C4 hydrolase) (EC 3.4.19.14) [Cleaved into: Glutathione hydrolase 5 heavy chain; Glutathione hydrolase 5 light chain]	Ggt5 Ggtla1	Mus musculus (Mouse)	573	GGT5	mito
Q9Z2G6	SE1L1_MOUSE	reviewed	Protein sel-1 homolog 1 (Suppressor of lin-12-like protein 1) (Sel-1L)	Sel1l Sel1h	Mus musculus (Mouse)	790	SE1L1	mito
Q9Z2H5	E41L1_MOUSE	reviewed	Band 4.1-like protein 1 (Neuronal protein 4.1) (4.1N)	Epb41l1 Epb4 Epb4.1l1 Kiaa0338	Mus musculus (Mouse)	879	E41L1	mito
O08529	CAN2_MOUSE	reviewed	Calpain-2 catalytic subunit (EC 3.4.22.53) (80 kDa M-calpain subunit) (CALP80) (Calcium-activated neutral proteinase 2) (CANP 2) (Calpain M-type) (Calpain-2 large subunit) (Millimolar-calpain) (M-calpain)	Capn2	Mus musculus (Mouse)	700	CAN2	lysate, mito
O08547	SC22B_MOUSE	reviewed	Vesicle-trafficking protein SEC22b (ER-Golgi SNARE of 24 kDa) (ERS-24) (ERS24) (SEC22 vesicle-trafficking protein homolog B) (SEC22 vesicle-trafficking protein-like 1) (mSec22b)	Sec22b Sec22l1	Mus musculus (Mouse)	215	SC22B	lysate, mito
O08553	DPYL2_MOUSE	reviewed	Dihydropyrimidinase-related protein 2 (DRP-2) (Unc-33-like phosphoprotein 2) (ULIP-2)	Dpysl2 Crmp2 Ulip2	Mus musculus (Mouse)	572	DPYL2	lysate, mito
O08573	LEG9_MOUSE	reviewed	Galectin-9 (Gal-9)	Lgals9	Mus musculus (Mouse)	353	LEG9	lysate, mito
O08585	CLCA_MOUSE	reviewed	Clathrin light chain A (Lca)	Clta	Mus musculus (Mouse)	235	CLCA	lysate, mito
O08600	NUCG_MOUSE	reviewed	Endonuclease G, mitochondrial (Endo G) (EC 3.1.30.-)	Endog	Mus musculus (Mouse)	294	NUCG	lysate, mito
O08601	MTP_MOUSE	reviewed	Microsomal triglyceride transfer protein large subunit	Mttp Mtp	Mus musculus (Mouse)	894	MTP	lysate, mito
O08677	KNG1_MOUSE	reviewed	Kininogen-1 [Cleaved into: Kininogen-1 heavy chain; Bradykinin; Kininogen-1 light chain]	Kng1 Kng	Mus musculus (Mouse)	661	KNG1	lysate, mito
O08705	NTCP_MOUSE	reviewed	Sodium/bile acid cotransporter (Na(+)/bile acid cotransporter) (Na(+)/taurocholate transport protein) (Sodium/taurocholate cotransporting polypeptide) (Solute carrier family 10 member 1)	Slc10a1 Ntcp	Mus musculus (Mouse)	362	NTCP	lysate, mito
O08709	PRDX6_MOUSE	reviewed	Peroxiredoxin-6 (EC 1.11.1.15) (1-Cys peroxiredoxin) (1-Cys PRX) (Acidic calcium-independent phospholipase A2) (aiPLA2) (EC 3.1.1.4) (Antioxidant protein 2) (Non-selenium glutathione peroxidase) (NSGPx)	Prdx6 Aop2 Ltw4 Prdx5	Mus musculus (Mouse)	224	PRDX6	lysate, mito
O08715	AKAP1_MOUSE	reviewed	A-kinase anchor protein 1, mitochondrial (Dual specificity A-kinase-anchoring protein 1) (D-AKAP-1) (Protein kinase A-anchoring protein 1) (PRKA1) (Spermatid A-kinase anchor protein) (S-AKAP)	Akap1 Akap	Mus musculus (Mouse)	857	AKAP1	lysate, mito
O08738	CASP6_MOUSE	reviewed	Caspase-6 (CASP-6) (EC 3.4.22.59) (Apoptotic protease Mch-2) [Cleaved into: Caspase-6 subunit p18; Caspase-6 subunit p11]	Casp6	Mus musculus (Mouse)	276	CASP6	lysate, mito
O08749	DLDH_MOUSE	reviewed	Dihydrolipoyl dehydrogenase, mitochondrial (EC 1.8.1.4) (Dihydrolipoamide dehydrogenase)	Dld	Mus musculus (Mouse)	509	DLDH	lysate, mito
O08756	HCD2_MOUSE	reviewed	3-hydroxyacyl-CoA dehydrogenase type-2 (EC 1.1.1.35) (17-beta-hydroxysteroid dehydrogenase 10) (17-beta-HSD 10) (EC 1.1.1.51) (3-hydroxy-2-methylbutyryl-CoA dehydrogenase) (EC 1.1.1.178) (3-hydroxyacyl-CoA dehydrogenase type II) (Endoplasmic reticulum-associated amyloid beta-peptide-binding protein) (Mitochondrial ribonuclease P protein 2) (Mitochondrial RNase P protein 2) (Type II HADH)	Hsd17b10 Erab Hadh2	Mus musculus (Mouse)	261	HCD2	lysate, mito
O08788	DCTN1_MOUSE	reviewed	Dynactin subunit 1 (150 kDa dynein-associated polypeptide) (DAP-150) (DP-150) (p150-glued)	Dctn1	Mus musculus (Mouse)	1281	DCTN1	lysate, mito
O08795	GLU2B_MOUSE	reviewed	Glucosidase 2 subunit beta (80K-H protein) (Glucosidase II subunit beta) (Protein kinase C substrate 60.1 kDa protein heavy chain) (PKCSH)	Prkcsh	Mus musculus (Mouse)	521	GLU2B	lysate, mito
O08807	PRDX4_MOUSE	reviewed	Peroxiredoxin-4 (EC 1.11.1.15) (Antioxidant enzyme AOE372) (Peroxiredoxin IV) (Prx-IV) (Thioredoxin peroxidase AO372) (Thioredoxin-dependent peroxide reductase A0372)	Prdx4	Mus musculus (Mouse)	274	PRDX4	lysate, mito
O08914	FAAH1_MOUSE	reviewed	Fatty-acid amide hydrolase 1 (EC 3.5.1.99) (Anandamide amidohydrolase 1) (Oleamide hydrolase 1)	Faah Faah1	Mus musculus (Mouse)	579	FAAH1	lysate, mito
O08917	FLOT1_MOUSE	reviewed	Flotillin-1	Flot1	Mus musculus (Mouse)	428	FLOT1	lysate, mito
O08966	S22A1_MOUSE	reviewed	Solute carrier family 22 member 1 (Organic cation transporter 1) (mOCT1)	Slc22a1 Lx1 Oct1	Mus musculus (Mouse)	556	S22A1	lysate, mito
O08997	ATOX1_MOUSE	reviewed	Copper transport protein ATOX1 (Metal transport protein ATX1)	Atox1	Mus musculus (Mouse)	68	ATOX1	lysate, mito
O09012	PEX5_MOUSE	reviewed	Peroxisomal targeting signal 1 receptor (PTS1 receptor) (PTS1R) (PTS1-BP) (PXR1P) (Peroxin-5) (Peroxisomal C-terminal targeting signal import receptor) (Peroxisome receptor 1)	Pex5 Pxr1	Mus musculus (Mouse)	639	PEX5	lysate, mito
O09044	SNP23_MOUSE	reviewed	Synaptosomal-associated protein 23 (SNAP-23) (Syndet) (Vesicle-membrane fusion protein SNAP-23)	Snap23 Sndt	Mus musculus (Mouse)	210	SNP23	lysate, mito
O09061	PSB1_MOUSE	reviewed	Proteasome subunit beta type-1 (EC 3.4.25.1) (Macropain subunit C5) (Multicatalytic endopeptidase complex subunit C5) (Proteasome component C5) (Proteasome gamma chain)	Psmb1	Mus musculus (Mouse)	240	PSB1	lysate, mito
O09111	NDUBB_MOUSE	reviewed	NADH dehydrogenase [ubiquinone] 1 beta subcomplex subunit 11, mitochondrial (Complex I-ESSS) (CI-ESSS) (NADH-ubiquinone oxidoreductase ESSS subunit) (Neuronal protein 15.6) (Np15.6) (p15.6)	Ndufb11 Np15	Mus musculus (Mouse)	151	NDUBB	lysate, mito
O09117	SYPL1_MOUSE	reviewed	Synaptophysin-like protein 1 (Pantophysin)	Sypl1 Pphn Sypl	Mus musculus (Mouse)	261	SYPL1	lysate, mito
O09131	GSTO1_MOUSE	reviewed	Glutathione S-transferase omega-1 (GSTO-1) (EC 2.5.1.18) (Glutathione S-transferase omega 1-1) (GSTO 1-1) (Glutathione-dependent dehydroascorbate reductase) (EC 1.8.5.1) (Monomethylarsonic acid reductase) (MMA(V) reductase) (EC 1.20.4.2) (S-(Phenacyl)glutathione reductase) (SPG-R) (p28)	Gsto1 Gstx Gtsttl	Mus musculus (Mouse)	240	GSTO1	lysate, mito
O09158	CP3AP_MOUSE	reviewed	Cytochrome P450 3A25 (EC 1.14.14.1) (CYPIIIA25)	Cyp3a25	Mus musculus (Mouse)	503	CP3AP	lysate, mito
O09159	MA2B1_MOUSE	reviewed	Lysosomal alpha-mannosidase (Laman) (EC 3.2.1.24) (Lysosomal acid alpha-mannosidase) (Mannosidase alpha class 2B member 1) (Mannosidase alpha-B)	Man2b1 Laman Man2b Manb	Mus musculus (Mouse)	1013	MA2B1	lysate, mito
O09167	RL21_MOUSE	reviewed	60S ribosomal protein L21	Rpl21	Mus musculus (Mouse)	160	RL21	lysate, mito
O09172	GSH0_MOUSE	reviewed	Glutamate--cysteine ligase regulatory subunit (GCS light chain) (Gamma-ECS regulatory subunit) (Gamma-glutamylcysteine synthetase regulatory subunit) (Glutamate--cysteine ligase modifier subunit)	Gclm Glclr	Mus musculus (Mouse)	274	GSH0	lysate, mito
O09173	HGD_MOUSE	reviewed	Homogentisate 1,2-dioxygenase (EC 1.13.11.5) (Homogentisate oxygenase) (Homogentisic acid oxidase) (Homogentisicase)	Hgd Aku Hgo	Mus musculus (Mouse)	445	HGD	lysate, mito
O09174	AMACR_MOUSE	reviewed	Alpha-methylacyl-CoA racemase (EC 5.1.99.4) (2-methylacyl-CoA racemase)	Amacr Macr1	Mus musculus (Mouse)	381	AMACR	lysate, mito
O35114	SCRB2_MOUSE	reviewed	Lysosome membrane protein 2 (85 kDa lysosomal membrane sialoglycoprotein) (LGP85) (Lysosome membrane protein II) (LIMP II) (Scavenger receptor class B member 2)	Scarb2	Mus musculus (Mouse)	478	SCRB2	lysate, mito
O35129	PHB2_MOUSE	reviewed	Prohibitin-2 (B-cell receptor-associated protein BAP37) (Repressor of estrogen receptor activity)	Phb2 Bap Bcap37 Rea	Mus musculus (Mouse)	299	PHB2	lysate, mito
O35215	DOPD_MOUSE	reviewed	D-dopachrome decarboxylase (EC 4.1.1.84) (D-dopachrome tautomerase)	Ddt	Mus musculus (Mouse)	118	DOPD	lysate, mito
O35226	PSMD4_MOUSE	reviewed	26S proteasome non-ATPase regulatory subunit 4 (26S proteasome regulatory subunit RPN10) (26S proteasome regulatory subunit S5A) (Multiubiquitin chain-binding protein)	Psmd4 Mcb1	Mus musculus (Mouse)	376	PSMD4	lysate, mito
O35286	DHX15_MOUSE	reviewed	Pre-mRNA-splicing factor ATP-dependent RNA helicase DHX15 (EC 3.6.4.13) (DEAH box protein 15)	Dhx15 Ddx15 Deah9	Mus musculus (Mouse)	795	DHX15	lysate, mito
O35309	NMI_MOUSE	reviewed	N-myc-interactor (Nmi) (N-myc and STAT interactor)	Nmi	Mus musculus (Mouse)	314	NMI	lysate, mito
O35344	IMA4_MOUSE	reviewed	Importin subunit alpha-4 (Importin alpha Q2) (Qip2) (Karyopherin subunit alpha-3)	Kpna3 Qip2	Mus musculus (Mouse)	521	IMA4	lysate, mito
O35381	AN32A_MOUSE	reviewed	Acidic leucine-rich nuclear phosphoprotein 32 family member A (Acidic nuclear phosphoprotein pp32) (Leucine-rich acidic nuclear protein) (LANP) (Potent heat-stable protein phosphatase 2A inhibitor I1PP2A)	Anp32a Anp32 Lanp	Mus musculus (Mouse)	247	AN32A	lysate, mito
O35386	PAHX_MOUSE	reviewed	Phytanoyl-CoA dioxygenase, peroxisomal (EC 1.14.11.18) (Lupus nephritis-associated peptide 1) (Phytanic acid oxidase) (Phytanoyl-CoA alpha-hydroxylase) (PhyH)	Phyh Ln1 Lnap1 Pahx	Mus musculus (Mouse)	338	PAHX	lysate, mito
O35405	PLD3_MOUSE	reviewed	Phospholipase D3 (PLD 3) (EC 3.1.4.4) (Choline phosphatase 3) (Phosphatidylcholine-hydrolyzing phospholipase D3) (Schwannoma-associated protein 9) (SAM-9)	Pld3 Sam9	Mus musculus (Mouse)	488	PLD3	lysate, mito
O35423	SPYA_MOUSE	reviewed	Serine--pyruvate aminotransferase, mitochondrial (SPT) (EC 2.6.1.51) (Alanine--glyoxylate aminotransferase) (AGT) (EC 2.6.1.44)	Agxt Agxt1	Mus musculus (Mouse)	414	SPYA	lysate, mito
O35459	ECH1_MOUSE	reviewed	Delta(3,5)-Delta(2,4)-dienoyl-CoA isomerase, mitochondrial (EC 5.3.3.-)	Ech1	Mus musculus (Mouse)	327	ECH1	lysate, mito
O35465	FKBP8_MOUSE	reviewed	Peptidyl-prolyl cis-trans isomerase FKBP8 (PPIase FKBP8) (EC 5.2.1.8) (38 kDa FK506-binding protein) (38 kDa FKBP) (FKBP-38) (mFKBP38) (FK506-binding protein 8) (FKBP-8) (FKBPR38) (Rotamase)	Fkbp8 Fkbp38 Sam11	Mus musculus (Mouse)	402	FKBP8	lysate, mito
O35488	S27A2_MOUSE	reviewed	Very long-chain acyl-CoA synthetase (VLACS) (VLCS) (EC 6.2.1.-) (Fatty acid transport protein 2) (FATP-2) (Fatty-acid-coenzyme A ligase, very long-chain 1) (Long-chain-fatty-acid--CoA ligase) (EC 6.2.1.3) (Solute carrier family 27 member 2) (THCA-CoA ligase) (Very long-chain-fatty-acid-CoA ligase)	Slc27a2 Acsvl1 Facvl1 Fatp2 Vlacs Vlcs	Mus musculus (Mouse)	620	S27A2	lysate, mito
O35490	BHMT1_MOUSE	reviewed	Betaine--homocysteine S-methyltransferase 1 (EC 2.1.1.5)	Bhmt	Mus musculus (Mouse)	407	BHMT1	lysate, mito
O35593	PSDE_MOUSE	reviewed	26S proteasome non-ATPase regulatory subunit 14 (EC 3.4.19.-) (26S proteasome regulatory subunit RPN11) (MAD1)	Psmd14 Pad1	Mus musculus (Mouse)	310	PSDE	lysate, mito
O35604	NPC1_MOUSE	reviewed	NPC intracellular cholesterol transporter 1 (Niemann-Pick C1 protein)	Npc1	Mus musculus (Mouse)	1277	NPC1	lysate, mito
O35609	SCAM3_MOUSE	reviewed	Secretory carrier-associated membrane protein 3 (Secretory carrier membrane protein 3)	Scamp3	Mus musculus (Mouse)	349	SCAM3	lysate, mito
O35643	AP1B1_MOUSE	reviewed	AP-1 complex subunit beta-1 (Adaptor protein complex AP-1 subunit beta-1) (Adaptor-related protein complex 1 subunit beta-1) (Beta-1-adaptin) (Beta-adaptin 1) (Clathrin assembly protein complex 1 beta large chain) (Golgi adaptor HA1/AP1 adaptin beta subunit)	Ap1b1 Adtb1	Mus musculus (Mouse)	943	AP1B1	lysate, mito
O35658	C1QBP_MOUSE	reviewed	Complement component 1 Q subcomponent-binding protein, mitochondrial (GC1q-R protein) (Glycoprotein gC1qBP) (C1qBP)	C1qbp Gc1qbp	Mus musculus (Mouse)	278	C1QBP	lysate, mito
O35660	GSTM6_MOUSE	reviewed	Glutathione S-transferase Mu 6 (EC 2.5.1.18) (GST class-mu 6) (Glutathione-S-transferase class M5)	Gstm6 Gstm5	Mus musculus (Mouse)	218	GSTM6	lysate, mito
O35678	MGLL_MOUSE	reviewed	Monoglyceride lipase (MGL) (EC 3.1.1.23) (Monoacylglycerol lipase) (MAGL)	Mgll	Mus musculus (Mouse)	303	MGLL	lysate, mito
O35682	MYADM_MOUSE	reviewed	Myeloid-associated differentiation marker (Myeloid up-regulated protein)	Myadm Mug	Mus musculus (Mouse)	320	MYADM	lysate, mito
O35683	NDUA1_MOUSE	reviewed	NADH dehydrogenase [ubiquinone] 1 alpha subcomplex subunit 1 (Complex I-MWFE) (CI-MWFE) (NADH-ubiquinone oxidoreductase MWFE subunit)	Ndufa1	Mus musculus (Mouse)	70	NDUA1	lysate, mito
O35685	NUDC_MOUSE	reviewed	Nuclear migration protein nudC (Nuclear distribution protein C homolog) (Silica-induced gene 92 protein) (SIG-92)	Nudc	Mus musculus (Mouse)	332	NUDC	lysate, mito
O35728	CP4AE_MOUSE	reviewed	Cytochrome P450 4A14 (CYPIVA14) (Cytochrome P450-LA-omega 3) (Lauric acid omega-hydroxylase 3) (Long-chain fatty acid omega-monooxygenase) (EC 1.14.14.80)	Cyp4a14	Mus musculus (Mouse)	507	CP4AE	lysate, mito
O35737	HNRH1_MOUSE	reviewed	Heterogeneous nuclear ribonucleoprotein H (hnRNP H) [Cleaved into: Heterogeneous nuclear ribonucleoprotein H, N-terminally processed]	Hnrnph1 Hnrph Hnrph1	Mus musculus (Mouse)	449	HNRH1	lysate, mito
O35744	CHIL3_MOUSE	reviewed	Chitinase-like protein 3 (EC 3.2.1.52) (Beta-N-acetylhexosaminidase Ym1) (Chitinase-3-like protein 3) (ECF-L) (Eosinophil chemotactic cytokine) (Secreted protein Ym1)	Chil3 Chi3l3 Ym1	Mus musculus (Mouse)	398	CHIL3	lysate, mito
O35857	TIM44_MOUSE	reviewed	Mitochondrial import inner membrane translocase subunit TIM44	Timm44 Mimt44 Tim44	Mus musculus (Mouse)	452	TIM44	lysate, mito
O35887	CALU_MOUSE	reviewed	Calumenin (Crocalbin)	Calu	Mus musculus (Mouse)	315	CALU	lysate, mito
O35945	AL1A7_MOUSE	reviewed	Aldehyde dehydrogenase, cytosolic 1 (EC 1.2.1.3) (ALDH class 1) (ALDH-E1) (ALHDII) (Aldehyde dehydrogenase family 1 member A7) (Aldehyde dehydrogenase phenobarbital-inducible)	Aldh1a7 Aldh-pb	Mus musculus (Mouse)	501	AL1A7	lysate, mito
O35969	GAMT_MOUSE	reviewed	Guanidinoacetate N-methyltransferase (EC 2.1.1.2)	Gamt	Mus musculus (Mouse)	236	GAMT	lysate, mito
O54734	OST48_MOUSE	reviewed	Dolichyl-diphosphooligosaccharide--protein glycosyltransferase 48 kDa subunit (DDOST 48 kDa subunit) (Oligosaccharyl transferase 48 kDa subunit)	Ddost	Mus musculus (Mouse)	441	OST48	lysate, mito
O54749	CP2J5_MOUSE	reviewed	Cytochrome P450 2J5 (EC 1.14.14.1) (Arachidonic acid epoxygenase) (CYPIIJ5)	Cyp2j5	Mus musculus (Mouse)	501	CP2J5	lysate, mito
O54754	AOXA_MOUSE	reviewed	Aldehyde oxidase 1 (EC 1.2.3.1) (Azaheterocycle hydroxylase 1) (EC 1.17.3.-) (Retinal oxidase)	Aox1 Ao Ro	Mus musculus (Mouse)	1333	AOXA	lysate, mito
O54774	AP3D1_MOUSE	reviewed	AP-3 complex subunit delta-1 (AP-3 complex subunit delta) (Adaptor-related protein complex 3 subunit delta-1) (Delta-adaptin) (mBLVR1)	Ap3d1 Ap3d	Mus musculus (Mouse)	1199	AP3D1	lysate, mito
O54962	BAF_MOUSE	reviewed	Barrier-to-autointegration factor (Breakpoint cluster region protein 1) (LAP2-binding protein 1) [Cleaved into: Barrier-to-autointegration factor, N-terminally processed]	Banf1 Baf Bcrp1 L2bp1	Mus musculus (Mouse)	89	BAF	lysate, mito
O54984	ASNA_MOUSE	reviewed	ATPase Asna1 (EC 3.6.-.-) (Arsenical pump-driving ATPase) (Arsenite-stimulated ATPase)	Asna1 Arsa	Mus musculus (Mouse)	348	ASNA	lysate, mito
O55022	PGRC1_MOUSE	reviewed	Membrane-associated progesterone receptor component 1 (mPR)	Pgrmc1 Pgrmc	Mus musculus (Mouse)	195	PGRC1	lysate, mito
O55023	IMPA1_MOUSE	reviewed	Inositol monophosphatase 1 (IMP 1) (IMPase 1) (EC 3.1.3.25) (D-galactose 1-phosphate phosphatase) (EC 3.1.3.94) (Inositol-1(or 4)-monophosphatase 1) (Lithium-sensitive myo-inositol monophosphatase A1)	Impa1	Mus musculus (Mouse)	277	IMPA1	lysate, mito
O55029	COPB2_MOUSE	reviewed	Coatomer subunit beta' (Beta'-coat protein) (Beta'-COP) (p102)	Copb2	Mus musculus (Mouse)	905	COPB2	lysate, mito
O55060	TPMT_MOUSE	reviewed	Thiopurine S-methyltransferase (EC 2.1.1.67) (Thiopurine methyltransferase)	Tpmt	Mus musculus (Mouse)	240	TPMT	lysate, mito
O55125	NIPS1_MOUSE	reviewed	Protein NipSnap homolog 1 (NipSnap1)	Nipsnap1	Mus musculus (Mouse)	284	NIPS1	lysate, mito
O55131	SEPT7_MOUSE	reviewed	Septin-7 (CDC10 protein homolog)	Sept7 Cdc10	Mus musculus (Mouse)	436	43350	lysate, mito
O55135	IF6_MOUSE	reviewed	Eukaryotic translation initiation factor 6 (eIF-6) (B4 integrin interactor) (CAB) (p27(BBP))	Eif6 Itgb4bp	Mus musculus (Mouse)	245	IF6	lysate, mito
O55137	ACOT1_MOUSE	reviewed	Acyl-coenzyme A thioesterase 1 (Acyl-CoA thioesterase 1) (EC 3.1.2.2) (CTE-I) (Inducible cytosolic acyl-coenzyme A thioester hydrolase) (Long chain acyl-CoA thioester hydrolase) (Long chain acyl-CoA hydrolase)	Acot1 Cte1	Mus musculus (Mouse)	419	ACOT1	lysate, mito
O55142	RL35A_MOUSE	reviewed	60S ribosomal protein L35a	Rpl35a	Mus musculus (Mouse)	110	RL35A	lysate, mito
O55143	AT2A2_MOUSE	reviewed	Sarcoplasmic/endoplasmic reticulum calcium ATPase 2 (SERCA2) (SR Ca(2+)-ATPase 2) (EC 3.6.3.8) (Calcium pump 2) (Calcium-transporting ATPase sarcoplasmic reticulum type, slow twitch skeletal muscle isoform) (Endoplasmic reticulum class 1/2 Ca(2+) ATPase)	Atp2a2	Mus musculus (Mouse)	1044	AT2A2	lysate, mito
O55222	ILK_MOUSE	reviewed	Integrin-linked protein kinase (EC 2.7.11.1)	Ilk	Mus musculus (Mouse)	452	ILK	lysate, mito
O55234	PSB5_MOUSE	reviewed	Proteasome subunit beta type-5 (EC 3.4.25.1) (Macropain epsilon chain) (Multicatalytic endopeptidase complex epsilon chain) (Proteasome chain 6) (Proteasome epsilon chain) (Proteasome subunit X)	Psmb5	Mus musculus (Mouse)	264	PSB5	lysate, mito
O70133	DHX9_MOUSE	reviewed	ATP-dependent RNA helicase A (EC 3.6.4.13) (DEAH box protein 9) (mHEL-5) (Nuclear DNA helicase II) (NDH II) (RNA helicase A) (RHA)	Dhx9 Ddx9	Mus musculus (Mouse)	1380	DHX9	lysate, mito
O70152	DPM1_MOUSE	reviewed	Dolichol-phosphate mannosyltransferase subunit 1 (EC 2.4.1.83) (Dolichol-phosphate mannose synthase subunit 1) (DPM synthase subunit 1) (Dolichyl-phosphate beta-D-mannosyltransferase subunit 1) (Mannose-P-dolichol synthase subunit 1) (MPD synthase)	Dpm1	Mus musculus (Mouse)	260	DPM1	lysate, mito
O70251	EF1B_MOUSE	reviewed	Elongation factor 1-beta (EF-1-beta)	Eef1b Eef1b2	Mus musculus (Mouse)	225	EF1B	lysate, mito
O70303	CIDEB_MOUSE	reviewed	Cell death activator CIDE-B (Cell death-inducing DFFA-like effector B)	Cideb	Mus musculus (Mouse)	219	CIDEB	lysate, mito
O70310	NMT1_MOUSE	reviewed	Glycylpeptide N-tetradecanoyltransferase 1 (EC 2.3.1.97) (Myristoyl-CoA:protein N-myristoyltransferase 1) (NMT 1) (Type I N-myristoyltransferase) (Peptide N-myristoyltransferase 1)	Nmt1	Mus musculus (Mouse)	496	NMT1	lysate, mito
O70318	E41L2_MOUSE	reviewed	Band 4.1-like protein 2 (Generally expressed protein 4.1) (4.1G)	Epb41l2 Epb4.1l2	Mus musculus (Mouse)	988	E41L2	lysate, mito
O70325	GPX4_MOUSE	reviewed	Phospholipid hydroperoxide glutathione peroxidase (PHGPx) (EC 1.11.1.12) (Glutathione peroxidase 4) (GPx-4) (GSHPx-4)	Gpx4	Mus musculus (Mouse)	197	GPX4	lysate, mito
O70362	PHLD_MOUSE	reviewed	Phosphatidylinositol-glycan-specific phospholipase D (PI-G PLD) (EC 3.1.4.50) (Glycoprotein phospholipase D) (Glycosyl-phosphatidylinositol-specific phospholipase D) (GPI-PLD) (GPI-specific phospholipase D)	Gpld1	Mus musculus (Mouse)	837	PHLD	lysate, mito
O70370	CATS_MOUSE	reviewed	Cathepsin S (EC 3.4.22.27)	Ctss Cats	Mus musculus (Mouse)	340	CATS	lysate, mito
O70400	PDLI1_MOUSE	reviewed	PDZ and LIM domain protein 1 (C-terminal LIM domain protein 1) (Elfin) (LIM domain protein CLP-36)	Pdlim1 Clim1	Mus musculus (Mouse)	327	PDLI1	lysate, mito
O70404	VAMP8_MOUSE	reviewed	Vesicle-associated membrane protein 8 (VAMP-8) (Endobrevin) (Edb)	Vamp8	Mus musculus (Mouse)	101	VAMP8	lysate, mito
O70435	PSA3_MOUSE	reviewed	Proteasome subunit alpha type-3 (EC 3.4.25.1) (Macropain subunit C8) (Multicatalytic endopeptidase complex subunit C8) (Proteasome component C8) (Proteasome subunit K)	Psma3	Mus musculus (Mouse)	255	PSA3	lysate, mito
O70439	STX7_MOUSE	reviewed	Syntaxin-7	Stx7 Syn7	Mus musculus (Mouse)	261	STX7	lysate, mito
O70475	UGDH_MOUSE	reviewed	UDP-glucose 6-dehydrogenase (UDP-Glc dehydrogenase) (UDP-GlcDH) (UDPGDH) (EC 1.1.1.22)	Ugdh	Mus musculus (Mouse)	493	UGDH	lysate, mito
O70492	SNX3_MOUSE	reviewed	Sorting nexin-3 (SDP3 protein)	Snx3	Mus musculus (Mouse)	162	SNX3	lysate, mito
O70503	DHB12_MOUSE	reviewed	Very-long-chain 3-oxoacyl-CoA reductase (EC 1.1.1.330) (17-beta-hydroxysteroid dehydrogenase 12) (17-beta-HSD 12) (3-ketoacyl-CoA reductase) (KAR) (Estradiol 17-beta-dehydrogenase 12) (EC 1.1.1.62) (KIK-I)	Hsd17b12 Kik1	Mus musculus (Mouse)	312	DHB12	lysate, mito
O70570	PIGR_MOUSE	reviewed	Polymeric immunoglobulin receptor (PIgR) (Poly-Ig receptor) [Cleaved into: Secretory component]	Pigr	Mus musculus (Mouse)	771	PIGR	lysate, mito
O70579	PM34_MOUSE	reviewed	Peroxisomal membrane protein PMP34 (34 kDa peroxisomal membrane protein) (Solute carrier family 25 member 17)	Slc25a17 Pmp34 Pmp35	Mus musculus (Mouse)	307	PM34	lysate, mito
O88342	WDR1_MOUSE	reviewed	WD repeat-containing protein 1 (Actin-interacting protein 1) (AIP1)	Wdr1	Mus musculus (Mouse)	606	WDR1	lysate, mito
O88428	PAPS2_MOUSE	reviewed	Bifunctional 3'-phosphoadenosine 5'-phosphosulfate synthase 2 (PAPS synthase 2) (PAPSS 2) (Sulfurylase kinase 2) (SK 2) (SK2) [Includes: Sulfate adenylyltransferase (EC 2.7.7.4) (ATP-sulfurylase) (Sulfate adenylate transferase) (SAT); Adenylyl-sulfate kinase (EC 2.7.1.25) (3'-phosphoadenosine-5'-phosphosulfate synthase) (APS kinase) (Adenosine-5'-phosphosulfate 3'-phosphotransferase) (Adenylylsul…	Papss2 Atpsk2	Mus musculus (Mouse)	621	PAPS2	lysate, mito
O88441	MTX2_MOUSE	reviewed	Metaxin-2 (Mitochondrial outer membrane import complex protein 2)	Mtx2 MNCb-0780	Mus musculus (Mouse)	263	MTX2	lysate, mito
O88451	RDH7_MOUSE	reviewed	Retinol dehydrogenase 7 (EC 1.1.1.105) (Cis-retinol/3alpha-hydroxysterol short-chain dehydrogenase isozyme 2) (Cis-retinol/androgen dehydrogenase type 2) (CRAD-2)	Rdh7 Crad2	Mus musculus (Mouse)	316	RDH7	lysate, mito
O88455	DHCR7_MOUSE	reviewed	7-dehydrocholesterol reductase (7-DHC reductase) (EC 1.3.1.21) (Sterol Delta(7)-reductase)	Dhcr7	Mus musculus (Mouse)	471	DHCR7	lysate, mito
O88456	CPNS1_MOUSE	reviewed	Calpain small subunit 1 (CSS1) (Calcium-activated neutral proteinase small subunit) (CANP small subunit) (Calcium-dependent protease small subunit) (CDPS) (Calcium-dependent protease small subunit 1) (Calpain regulatory subunit)	Capns1 Capn4	Mus musculus (Mouse)	269	CPNS1	lysate, mito
O88487	DC1I2_MOUSE	reviewed	Cytoplasmic dynein 1 intermediate chain 2 (Cytoplasmic dynein intermediate chain 2) (Dynein intermediate chain 2, cytosolic) (DH IC-2)	Dync1i2 Dnci2 Dncic2	Mus musculus (Mouse)	612	DC1I2	lysate, mito
O88492	PLIN4_MOUSE	reviewed	Perilipin-4 (Adipocyte protein S3-12)	Plin4 Kiaa1881	Mus musculus (Mouse)	1403	PLIN4	lysate, mito
O88531	PPT1_MOUSE	reviewed	Palmitoyl-protein thioesterase 1 (PPT-1) (EC 3.1.2.22) (Palmitoyl-protein hydrolase 1)	Ppt1 Cln1 Ppt	Mus musculus (Mouse)	306	PPT1	lysate, mito
O88533	DDC_MOUSE	reviewed	Aromatic-L-amino-acid decarboxylase (AADC) (EC 4.1.1.28) (DOPA decarboxylase) (DDC)	Ddc	Mus musculus (Mouse)	480	DDC	lysate, mito
O88543	CSN3_MOUSE	reviewed	COP9 signalosome complex subunit 3 (SGN3) (Signalosome subunit 3) (JAB1-containing signalosome subunit 3)	Cops3 Csn3	Mus musculus (Mouse)	423	CSN3	lysate, mito
O88544	CSN4_MOUSE	reviewed	COP9 signalosome complex subunit 4 (SGN4) (Signalosome subunit 4) (JAB1-containing signalosome subunit 4)	Cops4 Csn4	Mus musculus (Mouse)	406	CSN4	lysate, mito
O88569	ROA2_MOUSE	reviewed	Heterogeneous nuclear ribonucleoproteins A2/B1 (hnRNP A2/B1)	Hnrnpa2b1 Hnrpa2b1	Mus musculus (Mouse)	353	ROA2	lysate, mito
O88587	COMT_MOUSE	reviewed	Catechol O-methyltransferase (EC 2.1.1.6)	Comt Comt1	Mus musculus (Mouse)	265	COMT	lysate, mito
O88668	CREG1_MOUSE	reviewed	Protein CREG1 (Cellular repressor of E1A-stimulated genes 1)	Creg1 Creg	Mus musculus (Mouse)	220	CREG1	lysate, mito
O88685	PRS6A_MOUSE	reviewed	26S proteasome regulatory subunit 6A (26S proteasome AAA-ATPase subunit RPT5) (Proteasome 26S subunit ATPase 3) (Tat-binding protein 1) (TBP-1)	Psmc3 Tbp1	Mus musculus (Mouse)	442	PRS6A	lysate, mito
O88696	CLPP_MOUSE	reviewed	ATP-dependent Clp protease proteolytic subunit, mitochondrial (EC 3.4.21.92) (Endopeptidase Clp)	Clpp	Mus musculus (Mouse)	272	CLPP	lysate, mito
O88736	DHB7_MOUSE	reviewed	3-keto-steroid reductase (EC 1.1.1.270) (17-beta-hydroxysteroid dehydrogenase 7) (17-beta-HSD 7) (Estradiol 17-beta-dehydrogenase 7) (EC 1.1.1.62)	Hsd17b7	Mus musculus (Mouse)	334	DHB7	lysate, mito
O88792	JAM1_MOUSE	reviewed	Junctional adhesion molecule A (JAM-A) (Junctional adhesion molecule 1) (JAM-1) (CD antigen CD321)	F11r Jam1 Jcam Jcam1	Mus musculus (Mouse)	300	JAM1	lysate, mito
O88822	SC5D_MOUSE	reviewed	Lathosterol oxidase (EC 1.14.19.20) (C-5 sterol desaturase) (Delta(7)-sterol 5-desaturase) (Delta(7)-sterol C5(6)-desaturase) (Lathosterol 5-desaturase) (Sterol-C5-desaturase)	Sc5d Sc5dl	Mus musculus (Mouse)	299	SC5D	lysate, mito
O88833	CP4AA_MOUSE	reviewed	Cytochrome P450 4A10 (CYPIVA10) (Cytochrome P450-LA-omega 1) (Cytochrome P452) (Lauric acid omega-hydroxylase) (Long-chain fatty acid omega-monooxygenase) (EC 1.14.14.80)	Cyp4a10 Cyp4a-10	Mus musculus (Mouse)	509	CP4AA	lysate, mito
O88844	IDHC_MOUSE	reviewed	Isocitrate dehydrogenase [NADP] cytoplasmic (IDH) (EC 1.1.1.42) (Cytosolic NADP-isocitrate dehydrogenase) (IDP) (NADP(+)-specific ICDH) (Oxalosuccinate decarboxylase)	Idh1	Mus musculus (Mouse)	414	IDHC	lysate, mito
O88851	RBBP9_MOUSE	reviewed	Putative hydrolase RBBP9 (EC 3.-.-.-) (B5T-overexpressed gene protein) (Protein BOG) (Retinoblastoma-binding protein 9) (RBBP-9)	Rbbp9 Bog	Mus musculus (Mouse)	186	RBBP9	lysate, mito
O88908	SOAT2_MOUSE	reviewed	Sterol O-acyltransferase 2 (EC 2.3.1.26) (Acyl-coenzyme A:cholesterol acyltransferase 2) (ACAT-2) (Cholesterol acyltransferase 2)	Soat2 Acact-2 Acat2	Mus musculus (Mouse)	525	SOAT2	lysate, mito
O88947	FA10_MOUSE	reviewed	Coagulation factor X (EC 3.4.21.6) (Stuart factor) [Cleaved into: Factor X light chain; Factor X heavy chain; Activated factor Xa heavy chain]	F10	Mus musculus (Mouse)	481	FA10	lysate, mito
O88952	LIN7C_MOUSE	reviewed	Protein lin-7 homolog C (Lin-7C) (mLin7C) (Mammalian lin-seven protein 3) (MALS-3) (Vertebrate lin-7 homolog 3) (Veli-3)	Lin7c Mals3 Veli3	Mus musculus (Mouse)	197	LIN7C	lysate, mito
O88958	GNPI1_MOUSE	reviewed	Glucosamine-6-phosphate isomerase 1 (EC 3.5.99.6) (Glucosamine-6-phosphate deaminase 1) (GNPDA 1) (GlcN6P deaminase 1) (Oscillin)	Gnpda1 Gnpi	Mus musculus (Mouse)	289	GNPI1	lysate, mito
O88962	CP8B1_MOUSE	reviewed	7-alpha-hydroxycholest-4-en-3-one 12-alpha-hydroxylase (EC 1.14.18.8) (7-alpha-hydroxy-4-cholesten-3-one 12-alpha-hydroxylase) (CYPVIIIB1) (Cytochrome P450 8B1) (Sterol 12-alpha-hydroxylase)	Cyp8b1 Cyp12	Mus musculus (Mouse)	500	CP8B1	lysate, mito
O88967	YMEL1_MOUSE	reviewed	ATP-dependent zinc metalloprotease YME1L1 (EC 3.4.24.-) (ATP-dependent metalloprotease FtsH1) (YME1-like protein 1)	Yme1l1	Mus musculus (Mouse)	715	YMEL1	lysate, mito
O88986	KBL_MOUSE	reviewed	2-amino-3-ketobutyrate coenzyme A ligase, mitochondrial (AKB ligase) (EC 2.3.1.29) (Aminoacetone synthase) (Glycine acetyltransferase)	Gcat Kbl	Mus musculus (Mouse)	416	KBL	lysate, mito
O89017	LGMN_MOUSE	reviewed	Legumain (EC 3.4.22.34) (Asparaginyl endopeptidase) (Protease, cysteine 1)	Lgmn Prsc1	Mus musculus (Mouse)	435	LGMN	lysate, mito
O89023	TPP1_MOUSE	reviewed	Tripeptidyl-peptidase 1 (TPP-1) (EC 3.4.14.9) (Lysosomal pepstatin-insensitive protease) (LPIC) (Tripeptidyl aminopeptidase) (Tripeptidyl-peptidase I) (TPP-I)	Tpp1 Cln2	Mus musculus (Mouse)	562	TPP1	lysate, mito
O89053	COR1A_MOUSE	reviewed	Coronin-1A (Coronin-like protein A) (Clipin-A) (Coronin-like protein p57) (Tryptophan aspartate-containing coat protein) (TACO)	Coro1a Coro1	Mus musculus (Mouse)	461	COR1A	lysate, mito
O89079	COPE_MOUSE	reviewed	Coatomer subunit epsilon (Epsilon-coat protein) (Epsilon-COP)	Cope Cope1	Mus musculus (Mouse)	308	COPE	lysate, mito
O89086	RBM3_MOUSE	reviewed	RNA-binding protein 3 (RNA-binding motif protein 3)	Rbm3	Mus musculus (Mouse)	153	RBM3	lysate, mito
O89112	LANC1_MOUSE	reviewed	LanC-like protein 1 (40 kDa erythrocyte membrane protein) (p40)	Lancl1 Gpr69a	Mus musculus (Mouse)	399	LANC1	lysate, mito
P00158	CYB_MOUSE	reviewed	Cytochrome b (Complex III subunit 3) (Complex III subunit III) (Cytochrome b-c1 complex subunit 3) (Ubiquinol-cytochrome-c reductase complex cytochrome b subunit)	Mt-Cyb Cob Cytb mt-Cytb Mtcyb	Mus musculus (Mouse)	381	CYB	lysate, mito
P00186	CP1A2_MOUSE	reviewed	Cytochrome P450 1A2 (EC 1.14.14.1) (CYPIA2) (Cholesterol 25-hydroxylase) (Cytochrome P450-P2) (Cytochrome P450-P3)	Cyp1a2 Cyp1a-2	Mus musculus (Mouse)	513	CP1A2	lysate, mito
P00329	ADH1_MOUSE	reviewed	Alcohol dehydrogenase 1 (EC 1.1.1.1) (ADH-A2) (Alcohol dehydrogenase A subunit)	Adh1 Adh-1	Mus musculus (Mouse)	375	ADH1	lysate, mito
P00375	DYR_MOUSE	reviewed	Dihydrofolate reductase (EC 1.5.1.3)	Dhfr	Mus musculus (Mouse)	187	DYR	lysate, mito
P00405	COX2_MOUSE	reviewed	Cytochrome c oxidase subunit 2 (Cytochrome c oxidase polypeptide II)	Mtco2 COII COX2 mt-Co2	Mus musculus (Mouse)	227	COX2	lysate, mito
P00493	HPRT_MOUSE	reviewed	Hypoxanthine-guanine phosphoribosyltransferase (HGPRT) (HGPRTase) (EC 2.4.2.8) (HPRT B)	Hprt1 Hprt	Mus musculus (Mouse)	218	HPRT	lysate, mito
P00920	CAH2_MOUSE	reviewed	Carbonic anhydrase 2 (EC 4.2.1.1) (Carbonate dehydratase II) (Carbonic anhydrase II) (CA-II)	Ca2 Car2	Mus musculus (Mouse)	260	CAH2	lysate, mito
P01027	CO3_MOUSE	reviewed	Complement C3 (HSE-MSF) [Cleaved into: Complement C3 beta chain; C3-beta-c (C3bc); Complement C3 alpha chain; C3a anaphylatoxin; Acylation stimulating protein (ASP) (C3adesArg); Complement C3b alpha' chain; Complement C3c alpha' chain fragment 1; Complement C3dg fragment; Complement C3g fragment; Complement C3d fragment; Complement C3f fragment; Complement C3c alpha' chain fragment 2]	C3	Mus musculus (Mouse)	1663	CO3	lysate, mito
P01029	CO4B_MOUSE	reviewed	Complement C4-B [Cleaved into: Complement C4 beta chain; Complement C4 alpha chain; C4a anaphylatoxin; Complement C4 gamma chain]	C4b C4	Mus musculus (Mouse)	1738	CO4B	lysate, mito
P01592	IGJ_MOUSE	reviewed	Immunoglobulin J chain	Jchain Igj	Mus musculus (Mouse)	159	IGJ	lysate, mito
P01631	KV2A7_MOUSE	reviewed	Ig kappa chain V-II region 26-10		Mus musculus (Mouse)	113	KV2A7	lysate, mito
P01633	KV5A1_MOUSE	reviewed	Ig kappa chain V19-17 (Ig kappa chain V-V region MPC11)	Igk-V19-17	Mus musculus (Mouse)	149	KV5A1	lysate, mito
P01680	KV4A1_MOUSE	reviewed	Ig kappa chain V-IV region S107B		Mus musculus (Mouse)	129	KV4A1	lysate, mito
P01783	HVM16_MOUSE	reviewed	Deleted.		Mus musculus (Mouse)		HVM16	lysate, mito
P01837	IGKC_MOUSE	reviewed	Immunoglobulin kappa constant (Ig kappa chain C region MOPC 21)	Igkc	Mus musculus (Mouse)	107	IGKC	lysate, mito
P01843	LAC1_MOUSE	reviewed	Ig lambda-1 chain C region		Mus musculus (Mouse)	105	LAC1	lysate, mito
P01864	GCAB_MOUSE	reviewed	Ig gamma-2A chain C region secreted form (B allele)		Mus musculus (Mouse)	335	GCAB	lysate, mito
P01867	IGG2B_MOUSE	reviewed	Ig gamma-2B chain C region	Igh-3	Mus musculus (Mouse)	404	IGG2B	lysate, mito
P01872	IGHM_MOUSE	reviewed	Immunoglobulin heavy constant mu [Cleaved into: Mu' chain (55 kDa mu' chain)]	Ighm Igh-6	Mus musculus (Mouse)	454	IGHM	lysate, mito
P01878	IGHA_MOUSE	reviewed	Ig alpha chain C region		Mus musculus (Mouse)	344	IGHA	lysate, mito
P01887	B2MG_MOUSE	reviewed	Beta-2-microglobulin	B2m	Mus musculus (Mouse)	119	B2MG	lysate, mito
P01898	HA10_MOUSE	reviewed	H-2 class I histocompatibility antigen, Q10 alpha chain	H2-Q10	Mus musculus (Mouse)	325	HA10	lysate, mito
P01899	HA11_MOUSE	reviewed	H-2 class I histocompatibility antigen, D-B alpha chain (H-2D(B))	H2-D1	Mus musculus (Mouse)	362	HA11	lysate, mito
P01901	HA1B_MOUSE	reviewed	H-2 class I histocompatibility antigen, K-B alpha chain (H-2K(B))	H2-K1 H2-K	Mus musculus (Mouse)	369	HA1B	lysate, mito
P01942	HBA_MOUSE	reviewed	Hemoglobin subunit alpha (Alpha-globin) (Hemoglobin alpha chain)	Hba Hba-a1	Mus musculus (Mouse)	142	HBA	lysate, mito
P02088	HBB1_MOUSE	reviewed	Hemoglobin subunit beta-1 (Beta-1-globin) (Hemoglobin beta-1 chain) (Hemoglobin beta-major chain)	Hbb-b1	Mus musculus (Mouse)	147	HBB1	lysate, mito
P02535	K1C10_MOUSE	reviewed	Keratin, type I cytoskeletal 10 (56 kDa cytokeratin) (Cytokeratin-10) (CK-10) (Keratin, type I cytoskeletal 59 kDa) (Keratin-10) (K10)	Krt10 Krt1-10	Mus musculus (Mouse)	570	K1C10	lysate, mito
P02798	MT2_MOUSE	reviewed	Metallothionein-2 (MT-2) (Metallothionein-II) (MT-II)	Mt2	Mus musculus (Mouse)	61	MT2	lysate, mito
P02802	MT1_MOUSE	reviewed	Metallothionein-1 (MT-1) (Metallothionein-I) (MT-I)	Mt1	Mus musculus (Mouse)	61	MT1	lysate, mito
P03899	NU3M_MOUSE	reviewed	NADH-ubiquinone oxidoreductase chain 3 (EC 7.1.1.2) (NADH dehydrogenase subunit 3)	Mtnd3 mt-Nd3 Nd3	Mus musculus (Mouse)	115	NU3M	lysate, mito
P03930	ATP8_MOUSE	reviewed	ATP synthase protein 8 (A6L) (F-ATPase subunit 8)	Mtatp8 Atp8 mt-Atp8	Mus musculus (Mouse)	67	ATP8	lysate, mito
P03987	IGHG3_MOUSE	reviewed	Ig gamma-3 chain C region		Mus musculus (Mouse)	398	IGHG3	lysate, mito
P04104	K2C1_MOUSE	reviewed	Keratin, type II cytoskeletal 1 (67 kDa cytokeratin) (Cytokeratin-1) (CK-1) (Keratin-1) (K1) (Type-II keratin Kb1)	Krt1 Krt2-1	Mus musculus (Mouse)	637	K2C1	lysate, mito
P04117	FABP4_MOUSE	reviewed	Fatty acid-binding protein, adipocyte (3T3-L1 lipid-binding protein) (Adipocyte lipid-binding protein) (ALBP) (Adipocyte-type fatty acid-binding protein) (A-FABP) (AFABP) (Fatty acid-binding protein 4) (Myelin P2 protein homolog) (P15) (P2 adipocyte protein) (Protein 422)	Fabp4 Ap2	Mus musculus (Mouse)	132	FABP4	lysate, mito
P04186	CFAB_MOUSE	reviewed	Complement factor B (EC 3.4.21.47) (C3/C5 convertase) [Cleaved into: Complement factor B Ba fragment; Complement factor B Bb fragment]	Cfb Bf H2-Bf	Mus musculus (Mouse)	761	CFAB	lysate, mito
P04919	B3AT_MOUSE	reviewed	Band 3 anion transport protein (Anion exchange protein 1) (AE 1) (Anion exchanger 1) (MEB3) (Solute carrier family 4 member 1) (CD antigen CD233)	Slc4a1 Ae1	Mus musculus (Mouse)	929	B3AT	lysate, mito
P04939	MUP3_MOUSE	reviewed	Major urinary protein 3 (MUP 3) (Non-group 1/group 2 MUP15)	Mup3	Mus musculus (Mouse)	184	MUP3	lysate, mito
P04945	KV6AB_MOUSE	reviewed	Ig kappa chain V-VI region NQ2-6.1		Mus musculus (Mouse)	108	KV6AB	lysate, mito
P05064	ALDOA_MOUSE	reviewed	Fructose-bisphosphate aldolase A (EC 4.1.2.13) (Aldolase 1) (Muscle-type aldolase)	Aldoa Aldo1	Mus musculus (Mouse)	364	ALDOA	lysate, mito
P05201	AATC_MOUSE	reviewed	Aspartate aminotransferase, cytoplasmic (cAspAT) (EC 2.6.1.1) (EC 2.6.1.3) (Cysteine aminotransferase, cytoplasmic) (Cysteine transaminase, cytoplasmic) (cCAT) (Glutamate oxaloacetate transaminase 1) (Transaminase A)	Got1	Mus musculus (Mouse)	413	AATC	lysate, mito
P05202	AATM_MOUSE	reviewed	Aspartate aminotransferase, mitochondrial (mAspAT) (EC 2.6.1.1) (EC 2.6.1.7) (Fatty acid-binding protein) (FABP-1) (Glutamate oxaloacetate transaminase 2) (Kynurenine aminotransferase 4) (Kynurenine aminotransferase IV) (Kynurenine--oxoglutarate transaminase 4) (Kynurenine--oxoglutarate transaminase IV) (Plasma membrane-associated fatty acid-binding protein) (FABPpm) (Transaminase A)	Got2 Got-2	Mus musculus (Mouse)	430	AATM	lysate, mito
P05784	K1C18_MOUSE	reviewed	Keratin, type I cytoskeletal 18 (Cytokeratin endo B) (Keratin D) (Cytokeratin-18) (CK-18) (Keratin-18) (K18)	Krt18 Kerd Krt1-18	Mus musculus (Mouse)	423	K1C18	lysate, mito
P06151	LDHA_MOUSE	reviewed	L-lactate dehydrogenase A chain (LDH-A) (EC 1.1.1.27) (LDH muscle subunit) (LDH-M)	Ldha Ldh-1 Ldh1	Mus musculus (Mouse)	332	LDHA	lysate, mito
P06330	HVM51_MOUSE	reviewed	Ig heavy chain V region AC38 205.12		Mus musculus (Mouse)	118	HVM51	lysate, mito
P06684	CO5_MOUSE	reviewed	Complement C5 (Hemolytic complement) [Cleaved into: Complement C5 beta chain; Complement C5 alpha chain; C5a anaphylatoxin; Complement C5 alpha' chain]	C5 Hc	Mus musculus (Mouse)	1680	CO5	lysate, mito
P06728	APOA4_MOUSE	reviewed	Apolipoprotein A-IV (Apo-AIV) (ApoA-IV) (Apolipoprotein A4)	Apoa4	Mus musculus (Mouse)	395	APOA4	lysate, mito
P06745	G6PI_MOUSE	reviewed	Glucose-6-phosphate isomerase (GPI) (EC 5.3.1.9) (Autocrine motility factor) (AMF) (Neuroleukin) (NLK) (Phosphoglucose isomerase) (PGI) (Phosphohexose isomerase) (PHI)	Gpi Gpi1	Mus musculus (Mouse)	558	G6PI	lysate, mito
P06797	CATL1_MOUSE	reviewed	Cathepsin L1 (EC 3.4.22.15) (Cathepsin L) (Major excreted protein) (MEP) (p39 cysteine proteinase) [Cleaved into: Cathepsin L1 heavy chain; Cathepsin L1 light chain]	Ctsl Ctsl1	Mus musculus (Mouse)	334	CATL1	lysate, mito
P06800	PTPRC_MOUSE	reviewed	Receptor-type tyrosine-protein phosphatase C (EC 3.1.3.48) (Leukocyte common antigen) (L-CA) (Lymphocyte antigen 5) (Ly-5) (T200) (CD antigen CD45)	Ptprc Ly-5	Mus musculus (Mouse)	1293	PTPRC	lysate, mito
P06801	MAOX_MOUSE	reviewed	NADP-dependent malic enzyme (NADP-ME) (EC 1.1.1.40) (Malic enzyme 1)	Me1 Mod-1 Mod1	Mus musculus (Mouse)	572	MAOX	lysate, mito
P06802	ENPP1_MOUSE	reviewed	Ectonucleotide pyrophosphatase/phosphodiesterase family member 1 (E-NPP 1) (Lymphocyte antigen 41) (Ly-41) (Phosphodiesterase I/nucleotide pyrophosphatase 1) (Plasma-cell membrane glycoprotein PC-1) [Includes: Alkaline phosphodiesterase I (EC 3.1.4.1); Nucleotide pyrophosphatase (NPPase) (EC 3.6.1.9) (Nucleotide diphosphatase)]	Enpp1 Npps Pc1 Pdnp1	Mus musculus (Mouse)	906	ENPP1	lysate, mito
P06909	CFAH_MOUSE	reviewed	Complement factor H (Protein beta-1-H)	Cfh Hf1	Mus musculus (Mouse)	1234	CFAH	lysate, mito
P07309	TTHY_MOUSE	reviewed	Transthyretin (Prealbumin)	Ttr	Mus musculus (Mouse)	147	TTHY	lysate, mito
P07356	ANXA2_MOUSE	reviewed	Annexin A2 (Annexin II) (Annexin-2) (Calpactin I heavy chain) (Calpactin-1 heavy chain) (Chromobindin-8) (Lipocortin II) (Placental anticoagulant protein IV) (PAP-IV) (Protein I) (p36)	Anxa2 Anx2 Cal1h	Mus musculus (Mouse)	339	ANXA2	lysate, mito
P07724	ALBU_MOUSE	reviewed	Serum albumin	Alb Alb-1 Alb1	Mus musculus (Mouse)	608	ALBU	lysate, mito
P07759	SPA3K_MOUSE	reviewed	Serine protease inhibitor A3K (Serpin A3K) (Contrapsin) (SPI-2)	Serpina3k Mcm2 Spi2	Mus musculus (Mouse)	418	SPA3K	lysate, mito
P07901	HS90A_MOUSE	reviewed	Heat shock protein HSP 90-alpha (Heat shock 86 kDa) (HSP 86) (HSP86) (Tumor-specific transplantation 86 kDa antigen) (TSTA)	Hsp90aa1 Hsp86 Hsp86-1 Hspca	Mus musculus (Mouse)	733	HS90A	lysate, mito
P08003	PDIA4_MOUSE	reviewed	Protein disulfide-isomerase A4 (EC 5.3.4.1) (Endoplasmic reticulum resident protein 72) (ER protein 72) (ERp-72) (ERp72)	Pdia4 Cai Erp72	Mus musculus (Mouse)	638	PDIA4	lysate, mito
P08030	APT_MOUSE	reviewed	Adenine phosphoribosyltransferase (APRT) (EC 2.4.2.7)	Aprt	Mus musculus (Mouse)	180	APT	lysate, mito
P08032	SPTA1_MOUSE	reviewed	Spectrin alpha chain, erythrocytic 1 (Erythroid alpha-spectrin)	Spta1 Spna1 Spta	Mus musculus (Mouse)	2415	SPTA1	lysate, mito
P08101	FCGR2_MOUSE	reviewed	Low affinity immunoglobulin gamma Fc region receptor II (Fc gamma receptor IIB) (Fc-gamma RII) (Fc-gamma-RIIB) (FcRII) (IgG Fc receptor II beta) (Lymphocyte antigen 17) (Ly-17) (CD antigen CD32)	Fcgr2 Fcgr2b Ly-17	Mus musculus (Mouse)	330	FCGR2	lysate, mito
P08113	ENPL_MOUSE	reviewed	Endoplasmin (94 kDa glucose-regulated protein) (GRP-94) (Endoplasmic reticulum resident protein 99) (ERp99) (Heat shock protein 90 kDa beta member 1) (Polymorphic tumor rejection antigen 1) (Tumor rejection antigen gp96)	Hsp90b1 Grp94 Tra-1 Tra1	Mus musculus (Mouse)	802	ENPL	lysate, mito
P08226	APOE_MOUSE	reviewed	Apolipoprotein E (Apo-E)	Apoe	Mus musculus (Mouse)	311	APOE	lysate, mito
P08228	SODC_MOUSE	reviewed	Superoxide dismutase [Cu-Zn] (EC 1.15.1.1)	Sod1	Mus musculus (Mouse)	154	SODC	lysate, mito
P08249	MDHM_MOUSE	reviewed	Malate dehydrogenase, mitochondrial (EC 1.1.1.37)	Mdh2 Mor1	Mus musculus (Mouse)	338	MDHM	lysate, mito
P08607	C4BPA_MOUSE	reviewed	C4b-binding protein (C4bp)	C4bpa C4bp	Mus musculus (Mouse)	469	C4BPA	lysate, mito
P08752	GNAI2_MOUSE	reviewed	Guanine nucleotide-binding protein G(i) subunit alpha-2 (Adenylate cyclase-inhibiting G alpha protein)	Gnai2 Gnai-2	Mus musculus (Mouse)	355	GNAI2	lysate, mito
P08905	LYZ2_MOUSE	reviewed	Lysozyme C-2 (EC 3.2.1.17) (1,4-beta-N-acetylmuramidase C) (Lysozyme C type M)	Lyz2 Lyz Lyzs	Mus musculus (Mouse)	148	LYZ2	lysate, mito
P09055	ITB1_MOUSE	reviewed	Integrin beta-1 (Fibronectin receptor subunit beta) (VLA-4 subunit beta) (CD antigen CD29)	Itgb1	Mus musculus (Mouse)	798	ITB1	lysate, mito
P09103	PDIA1_MOUSE	reviewed	Protein disulfide-isomerase (PDI) (EC 5.3.4.1) (Cellular thyroid hormone-binding protein) (Endoplasmic reticulum resident protein 59) (ER protein 59) (ERp59) (Prolyl 4-hydroxylase subunit beta) (p55)	P4hb Pdia1	Mus musculus (Mouse)	509	PDIA1	lysate, mito
P09405	NUCL_MOUSE	reviewed	Nucleolin (Protein C23)	Ncl Nuc	Mus musculus (Mouse)	707	NUCL	lysate, mito
P09411	PGK1_MOUSE	reviewed	Phosphoglycerate kinase 1 (EC 2.7.2.3)	Pgk1 Pgk-1	Mus musculus (Mouse)	417	PGK1	lysate, mito
P09671	SODM_MOUSE	reviewed	Superoxide dismutase [Mn], mitochondrial (EC 1.15.1.1)	Sod2 Sod-2	Mus musculus (Mouse)	222	SODM	lysate, mito
P09803	CADH1_MOUSE	reviewed	Cadherin-1 (ARC-1) (Epithelial cadherin) (E-cadherin) (Uvomorulin) (CD antigen CD324) [Cleaved into: E-Cad/CTF1; E-Cad/CTF2; E-Cad/CTF3]	Cdh1	Mus musculus (Mouse)	884	CADH1	lysate, mito
P09813	APOA2_MOUSE	reviewed	Apolipoprotein A-II (Apo-AII) (ApoA-II) (Apolipoprotein A2) [Cleaved into: Proapolipoprotein A-II (ProapoA-II)]	Apoa2	Mus musculus (Mouse)	102	APOA2	lysate, mito
P0DN34	NDUB1_MOUSE	reviewed	NADH dehydrogenase [ubiquinone] 1 beta subcomplex subunit 1 (Complex I-MNLL) (CI-MNLL) (NADH-ubiquinone oxidoreductase MNLL subunit)	Ndufb1	Mus musculus (Mouse)	57	NDUB1	lysate, mito
P10107	ANXA1_MOUSE	reviewed	Annexin A1 (Annexin I) (Annexin-1) (Calpactin II) (Calpactin-2) (Chromobindin-9) (Lipocortin I) (Phospholipase A2 inhibitory protein) (p35)	Anxa1 Anx1 Lpc-1 Lpc1	Mus musculus (Mouse)	346	ANXA1	lysate, mito
P10126	EF1A1_MOUSE	reviewed	Elongation factor 1-alpha 1 (EF-1-alpha-1) (Elongation factor Tu) (EF-Tu) (Eukaryotic elongation factor 1 A-1) (eEF1A-1)	Eef1a1 Eef1a	Mus musculus (Mouse)	462	EF1A1	lysate, mito
P10518	HEM2_MOUSE	reviewed	Delta-aminolevulinic acid dehydratase (ALADH) (EC 4.2.1.24) (Porphobilinogen synthase)	Alad Lv	Mus musculus (Mouse)	330	HEM2	lysate, mito
P10605	CATB_MOUSE	reviewed	Cathepsin B (EC 3.4.22.1) (Cathepsin B1) [Cleaved into: Cathepsin B light chain; Cathepsin B heavy chain]	Ctsb	Mus musculus (Mouse)	339	CATB	lysate, mito
P10630	IF4A2_MOUSE	reviewed	Eukaryotic initiation factor 4A-II (eIF-4A-II) (eIF4A-II) (EC 3.6.4.13) (ATP-dependent RNA helicase eIF4A-2)	Eif4a2 Ddx2b	Mus musculus (Mouse)	407	IF4A2	lysate, mito
P10637	TAU_MOUSE	reviewed	Microtubule-associated protein tau (Neurofibrillary tangle protein) (Paired helical filament-tau) (PHF-tau)	Mapt Mtapt Tau	Mus musculus (Mouse)	733	TAU	lysate, mito
P10639	THIO_MOUSE	reviewed	Thioredoxin (Trx) (ATL-derived factor) (ADF)	Txn Txn1	Mus musculus (Mouse)	105	THIO	lysate, mito
P10649	GSTM1_MOUSE	reviewed	Glutathione S-transferase Mu 1 (EC 2.5.1.18) (GST 1-1) (GST class-mu 1) (Glutathione S-transferase GT8.7) (pmGT10)	Gstm1	Mus musculus (Mouse)	218	GSTM1	lysate, mito
P10711	TCEA1_MOUSE	reviewed	Transcription elongation factor A protein 1 (Transcription elongation factor S-II protein 1) (Transcription elongation factor TFIIS.o)	Tcea1 Tceat	Mus musculus (Mouse)	301	TCEA1	lysate, mito
P10833	RRAS_MOUSE	reviewed	Ras-related protein R-Ras (p23)	Rras	Mus musculus (Mouse)	218	RRAS	lysate, mito
P10852	4F2_MOUSE	reviewed	4F2 cell-surface antigen heavy chain (4F2hc) (Solute carrier family 3 member 2) (CD antigen CD98)	Slc3a2 Mdu1	Mus musculus (Mouse)	526	4F2	lysate, mito
P10922	H10_MOUSE	reviewed	Histone H1.0 (Histone H1') (Histone H1(0)) (MyD196) [Cleaved into: Histone H1.0, N-terminally processed]	H1f0 H1fv	Mus musculus (Mouse)	194	H10	lysate, mito
P11031	TCP4_MOUSE	reviewed	Activated RNA polymerase II transcriptional coactivator p15 (Positive cofactor 4) (PC4) (SUB1 homolog) (Single-stranded DNA-binding protein p9) (p14)	Sub1 Pc4 Rpo2tc1	Mus musculus (Mouse)	127	TCP4	lysate, mito
P11103	PARP1_MOUSE	reviewed	Poly [ADP-ribose] polymerase 1 (PARP-1) (EC 2.4.2.30) (ADP-ribosyltransferase diphtheria toxin-like 1) (ARTD1) (NAD(+) ADP-ribosyltransferase 1) (ADPRT 1) (Poly[ADP-ribose] synthase 1) (msPARP)	Parp1 Adprp Adprt Adprt1	Mus musculus (Mouse)	1013	PARP1	lysate, mito
P11276	FINC_MOUSE	reviewed	Fibronectin (FN) [Cleaved into: Anastellin]	Fn1	Mus musculus (Mouse)	2477	FINC	lysate, mito
P11352	GPX1_MOUSE	reviewed	Glutathione peroxidase 1 (GPx-1) (GSHPx-1) (EC 1.11.1.9) (Cellular glutathione peroxidase) (Selenium-dependent glutathione peroxidase 1)	Gpx1	Mus musculus (Mouse)	201	GPX1	lysate, mito
P11438	LAMP1_MOUSE	reviewed	Lysosome-associated membrane glycoprotein 1 (LAMP-1) (Lysosome-associated membrane protein 1) (120 kDa lysosomal membrane glycoprotein) (CD107 antigen-like family member A) (LGP-120) (Lysosomal membrane glycoprotein A) (LGP-A) (P2B) (CD antigen CD107a)	Lamp1 Lamp-1	Mus musculus (Mouse)	406	LAMP1	lysate, mito
P11499	HS90B_MOUSE	reviewed	Heat shock protein HSP 90-beta (Heat shock 84 kDa) (HSP 84) (HSP84) (Tumor-specific transplantation 84 kDa antigen) (TSTA)	Hsp90ab1 Hsp84 Hsp84-1 Hspcb	Mus musculus (Mouse)	724	HS90B	lysate, mito
P11531	DMD_MOUSE	reviewed	Dystrophin	Dmd	Mus musculus (Mouse)	3678	DMD	lysate, mito
P11589	MUP2_MOUSE	reviewed	Major urinary protein 2 (MUP 2)	Mup2	Mus musculus (Mouse)	180	MUP2	lysate, mito
P11679	K2C8_MOUSE	reviewed	Keratin, type II cytoskeletal 8 (Cytokeratin endo A) (Cytokeratin-8) (CK-8) (Keratin-8) (K8) (Type-II keratin Kb8)	Krt8 Krt2-8	Mus musculus (Mouse)	490	K2C8	lysate, mito
P11714	CP2D9_MOUSE	reviewed	Cytochrome P450 2D9 (EC 1.14.14.1) (CYPIID9) (Cytochrome P450-16-alpha) (Cytochrome P450CA) (Testosterone 16-alpha hydroxylase)	Cyp2d9 Cyp2d-9	Mus musculus (Mouse)	504	CP2D9	lysate, mito
P11725	OTC_MOUSE	reviewed	Ornithine carbamoyltransferase, mitochondrial (EC 2.1.3.3) (Ornithine transcarbamylase) (OTCase)	Otc	Mus musculus (Mouse)	354	OTC	lysate, mito
P11862	GAS2_MOUSE	reviewed	Growth arrest-specific protein 2 (GAS-2)	Gas2 Gas-2	Mus musculus (Mouse)	314	GAS2	lysate, mito
P11930	NUD19_MOUSE	reviewed	Nucleoside diphosphate-linked moiety X motif 19 (Nudix motif 19) (EC 3.6.1.-) (Androgen-regulated protein RP2) (Testosterone-regulated RP2 protein) (RP2p)	Nudt19 D7Rp2e	Mus musculus (Mouse)	357	NUD19	lysate, mito
P11983	TCPA_MOUSE	reviewed	T-complex protein 1 subunit alpha (TCP-1-alpha) (CCT-alpha) (Tailless complex polypeptide 1A) (TCP-1-A) (Tailless complex polypeptide 1B) (TCP-1-B)	Tcp1 Cct1 Ccta	Mus musculus (Mouse)	556	TCPA	lysate, mito
P12382	PFKAL_MOUSE	reviewed	ATP-dependent 6-phosphofructokinase, liver type (ATP-PFK) (PFK-L) (EC 2.7.1.11) (6-phosphofructokinase type B) (Phosphofructo-1-kinase isozyme B) (PFK-B) (Phosphohexokinase)	Pfkl Pfk-l Pfkb	Mus musculus (Mouse)	780	PFKAL	lysate, mito
P12710	FABPL_MOUSE	reviewed	Fatty acid-binding protein, liver (14 kDa selenium-binding protein) (Fatty acid-binding protein 1) (Liver-type fatty acid-binding protein) (L-FABP)	Fabp1 Fabpl	Mus musculus (Mouse)	127	FABPL	lysate, mito
P12787	COX5A_MOUSE	reviewed	Cytochrome c oxidase subunit 5A, mitochondrial (Cytochrome c oxidase polypeptide Va)	Cox5a	Mus musculus (Mouse)	146	COX5A	lysate, mito
P12790	CP2B9_MOUSE	reviewed	Cytochrome P450 2B9 (EC 1.14.14.1) (CYPIIB9) (Cytochrome P450 clone PF26) (Cytochrome P450-16-alpha) (Testosterone 16-alpha hydroxylase)	Cyp2b9 Cyp2b-9 Rip	Mus musculus (Mouse)	491	CP2B9	lysate, mito
P12791	CP2BA_MOUSE	reviewed	Cytochrome P450 2B10 (EC 1.14.14.1) (CYPIIB10) (CYPIIB20) (Cytochrome P450 2B20) (Cytochrome P450 clone PF3/46) (Cytochrome P450-16-alpha) (P24) (Testosterone 16-alpha hydroxylase)	Cyp2b10 Cyp2b-10 Cyp2b20	Mus musculus (Mouse)	500	CP2BA	lysate, mito
P12815	PDCD6_MOUSE	reviewed	Programmed cell death protein 6 (ALG-257) (Apoptosis-linked gene 2 protein) (ALG-2) (PMP41)	Pdcd6 Alg2	Mus musculus (Mouse)	191	PDCD6	lysate, mito
P12970	RL7A_MOUSE	reviewed	60S ribosomal protein L7a (Surfeit locus protein 3)	Rpl7a Surf-3 Surf3	Mus musculus (Mouse)	266	RL7A	lysate, mito
P13020	GELS_MOUSE	reviewed	Gelsolin (Actin-depolymerizing factor) (ADF) (Brevin)	Gsn Gsb	Mus musculus (Mouse)	780	GELS	lysate, mito
P13439	UMPS_MOUSE	reviewed	Uridine 5'-monophosphate synthase (UMP synthase) [Includes: Orotate phosphoribosyltransferase (OPRTase) (EC 2.4.2.10); Orotidine 5'-phosphate decarboxylase (EC 4.1.1.23) (OMPdecase)]	Umps	Mus musculus (Mouse)	481	UMPS	lysate, mito
P13516	ACOD1_MOUSE	reviewed	Acyl-CoA desaturase 1 (EC 1.14.19.1) (Delta(9)-desaturase 1) (Delta-9 desaturase 1) (Fatty acid desaturase 1) (Stearoyl-CoA desaturase 1)	Scd1	Mus musculus (Mouse)	355	ACOD1	lysate, mito
P13597	ICAM1_MOUSE	reviewed	Intercellular adhesion molecule 1 (ICAM-1) (MALA-2) (MyD10) (CD antigen CD54)	Icam1 Icam-1	Mus musculus (Mouse)	537	ICAM1	lysate, mito
P13634	CAH1_MOUSE	reviewed	Carbonic anhydrase 1 (EC 4.2.1.1) (Carbonate dehydratase I) (Carbonic anhydrase I) (CA-I)	Ca1 Car1	Mus musculus (Mouse)	261	CAH1	lysate, mito
P13707	GPDA_MOUSE	reviewed	Glycerol-3-phosphate dehydrogenase [NAD(+)], cytoplasmic (GPD-C) (GPDH-C) (EC 1.1.1.8)	Gpd1 Gdc-1 Gdc1 Kiaa4010	Mus musculus (Mouse)	349	GPDA	lysate, mito
P14069	S10A6_MOUSE	reviewed	Protein S100-A6 (5B10) (Calcyclin) (Prolactin receptor-associated protein) (S100 calcium-binding protein A6)	S100a6 Cacy	Mus musculus (Mouse)	89	S10A6	lysate, mito
P14094	AT1B1_MOUSE	reviewed	Sodium/potassium-transporting ATPase subunit beta-1 (Sodium/potassium-dependent ATPase subunit beta-1)	Atp1b1 Atp4b	Mus musculus (Mouse)	304	AT1B1	lysate, mito
P14106	C1QB_MOUSE	reviewed	Complement C1q subcomponent subunit B	C1qb	Mus musculus (Mouse)	253	C1QB	lysate, mito
P14115	RL27A_MOUSE	reviewed	60S ribosomal protein L27a (L29)	Rpl27a	Mus musculus (Mouse)	148	RL27A	lysate, mito
P14131	RS16_MOUSE	reviewed	40S ribosomal protein S16	Rps16	Mus musculus (Mouse)	146	RS16	lysate, mito
P14148	RL7_MOUSE	reviewed	60S ribosomal protein L7	Rpl7	Mus musculus (Mouse)	270	RL7	lysate, mito
P14152	MDHC_MOUSE	reviewed	Malate dehydrogenase, cytoplasmic (EC 1.1.1.37) (Cytosolic malate dehydrogenase)	Mdh1 Mor2	Mus musculus (Mouse)	334	MDHC	lysate, mito
P14206	RSSA_MOUSE	reviewed	40S ribosomal protein SA (37 kDa laminin receptor precursor) (37LRP) (37 kDa oncofetal antigen) (37/67 kDa laminin receptor) (LRP/LR) (67 kDa laminin receptor) (67LR) (Laminin receptor 1) (LamR) (Laminin-binding protein precursor p40) (LBP/p40) (OFA/iLRP)	Rpsa Lamr1 P40-8	Mus musculus (Mouse)	295	RSSA	lysate, mito
P14211	CALR_MOUSE	reviewed	Calreticulin (CRP55) (Calregulin) (Endoplasmic reticulum resident protein 60) (ERp60) (HACBP)	Calr	Mus musculus (Mouse)	416	CALR	lysate, mito
P14246	GTR2_MOUSE	reviewed	Solute carrier family 2, facilitated glucose transporter member 2 (Glucose transporter type 2, liver) (GLUT-2)	Slc2a2 Glut-2 Glut2	Mus musculus (Mouse)	523	GTR2	lysate, mito
P14576	SRP54_MOUSE	reviewed	Signal recognition particle 54 kDa protein (SRP54)	Srp54	Mus musculus (Mouse)	504	SRP54	lysate, mito
P14602	HSPB1_MOUSE	reviewed	Heat shock protein beta-1 (HspB1) (Growth-related 25 kDa protein) (Heat shock 25 kDa protein) (HSP 25) (Heat shock 27 kDa protein) (HSP 27) (p25)	Hspb1 Hsp25 Hsp27	Mus musculus (Mouse)	209	HSPB1	lysate, mito
P14685	PSMD3_MOUSE	reviewed	26S proteasome non-ATPase regulatory subunit 3 (26S proteasome regulatory subunit RPN3) (26S proteasome regulatory subunit S3) (Proteasome subunit p58) (Transplantation antigen P91A) (Tum-P91A antigen)	Psmd3 P91a Tstap91a	Mus musculus (Mouse)	530	PSMD3	lysate, mito
P14733	LMNB1_MOUSE	reviewed	Lamin-B1	Lmnb1	Mus musculus (Mouse)	588	LMNB1	lysate, mito
P14824	ANXA6_MOUSE	reviewed	Annexin A6 (67 kDa calelectrin) (Annexin VI) (Annexin-6) (Calphobindin-II) (CPB-II) (Chromobindin-20) (Lipocortin VI) (Protein III) (p68) (p70)	Anxa6 Anx6	Mus musculus (Mouse)	673	ANXA6	lysate, mito
P14869	RLA0_MOUSE	reviewed	60S acidic ribosomal protein P0 (60S ribosomal protein L10E)	Rplp0 Arbp	Mus musculus (Mouse)	317	RLA0	lysate, mito
P14901	HMOX1_MOUSE	reviewed	Heme oxygenase 1 (HO-1) (EC 1.14.14.18) (P32 protein)	Hmox1	Mus musculus (Mouse)	289	HMOX1	lysate, mito
P15105	GLNA_MOUSE	reviewed	Glutamine synthetase (GS) (EC 6.3.1.2) (Glutamate--ammonia ligase) (Palmitoyltransferase GLUL) (EC 2.3.1.225)	Glul Glns	Mus musculus (Mouse)	373	GLNA	lysate, mito
P15116	CADH2_MOUSE	reviewed	Cadherin-2 (Neural cadherin) (N-cadherin) (CD antigen CD325)	Cdh2	Mus musculus (Mouse)	906	CADH2	lysate, mito
P15379	CD44_MOUSE	reviewed	CD44 antigen (Extracellular matrix receptor III) (ECMR-III) (GP90 lymphocyte homing/adhesion receptor) (HUTCH-I) (Hermes antigen) (Hyaluronate receptor) (Lymphocyte antigen 24) (Ly-24) (Phagocytic glycoprotein 1) (PGP-1) (Phagocytic glycoprotein I) (PGP-I) (CD antigen CD44)	Cd44 Ly-24	Mus musculus (Mouse)	778	CD44	lysate, mito
P15392	CP2A4_MOUSE	reviewed	Cytochrome P450 2A4 (EC 1.14.14.1) (CYPIIA4) (Cytochrome P450-15-alpha) (Cytochrome P450-IIA3.1) (Testosterone 15-alpha-hydroxylase)	Cyp2a4 Cyp2a-4	Mus musculus (Mouse)	494	CP2A4	lysate, mito
P15508	SPTB1_MOUSE	reviewed	Spectrin beta chain, erythrocytic (Beta-I spectrin)	Sptb Spnb-1 Spnb1 Sptb1	Mus musculus (Mouse)	2128	SPTB1	lysate, mito
P15532	NDKA_MOUSE	reviewed	Nucleoside diphosphate kinase A (NDK A) (NDP kinase A) (EC 2.7.4.6) (Metastasis inhibition factor NM23) (NDPK-A) (Tumor metastatic process-associated protein) (nm23-M1)	Nme1 Nm23	Mus musculus (Mouse)	152	NDKA	lysate, mito
P15626	GSTM2_MOUSE	reviewed	Glutathione S-transferase Mu 2 (EC 2.5.1.18) (GST 5-5) (GST class-mu 2) (Glutathione S-transferase pmGT2)	Gstm2	Mus musculus (Mouse)	218	GSTM2	lysate, mito
P15864	H12_MOUSE	reviewed	Histone H1.2 (H1 VAR.1) (H1c)	Hist1h1c H1f2	Mus musculus (Mouse)	212	H12	lysate, mito
P16015	CAH3_MOUSE	reviewed	Carbonic anhydrase 3 (EC 4.2.1.1) (Carbonate dehydratase III) (Carbonic anhydrase III) (CA-III)	Ca3 Car3	Mus musculus (Mouse)	260	CAH3	lysate, mito
P16045	LEG1_MOUSE	reviewed	Galectin-1 (Gal-1) (14 kDa lectin) (Beta-galactoside-binding lectin L-14-I) (Galaptin) (Lactose-binding lectin 1) (Lectin galactoside-binding soluble 1) (S-Lac lectin 1)	Lgals1 Gbp	Mus musculus (Mouse)	135	LEG1	lysate, mito
P16110	LEG3_MOUSE	reviewed	Galectin-3 (Gal-3) (35 kDa lectin) (Carbohydrate-binding protein 35) (CBP 35) (Galactose-specific lectin 3) (IgE-binding protein) (L-34 galactoside-binding lectin) (Laminin-binding protein) (Lectin L-29) (Mac-2 antigen)	Lgals3	Mus musculus (Mouse)	264	LEG3	lysate, mito
P16125	LDHB_MOUSE	reviewed	L-lactate dehydrogenase B chain (LDH-B) (EC 1.1.1.27) (LDH heart subunit) (LDH-H)	Ldhb Ldh-2 Ldh2	Mus musculus (Mouse)	334	LDHB	lysate, mito
P16254	SRP14_MOUSE	reviewed	Signal recognition particle 14 kDa protein (SRP14)	Srp14	Mus musculus (Mouse)	110	SRP14	lysate, mito
P16331	PH4H_MOUSE	reviewed	Phenylalanine-4-hydroxylase (PAH) (EC 1.14.16.1) (Phe-4-monooxygenase)	Pah	Mus musculus (Mouse)	453	PH4H	lysate, mito
P16332	MUTA_MOUSE	reviewed	Methylmalonyl-CoA mutase, mitochondrial (MCM) (EC 5.4.99.2) (Methylmalonyl-CoA isomerase)	Mut	Mus musculus (Mouse)	748	MUTA	lysate, mito
P16406	AMPE_MOUSE	reviewed	Glutamyl aminopeptidase (EAP) (EC 3.4.11.7) (Aminopeptidase A) (AP-A) (BP-1/6C3 antigen) (CD antigen CD249)	Enpep	Mus musculus (Mouse)	945	AMPE	lysate, mito
P16460	ASSY_MOUSE	reviewed	Argininosuccinate synthase (EC 6.3.4.5) (Citrulline--aspartate ligase)	Ass1 Ass	Mus musculus (Mouse)	412	ASSY	lysate, mito
P16546	SPTN1_MOUSE	reviewed	Spectrin alpha chain, non-erythrocytic 1 (Alpha-II spectrin) (Fodrin alpha chain)	Sptan1 Spna2 Spta2	Mus musculus (Mouse)	2472	SPTN1	lysate, mito
P16675	PPGB_MOUSE	reviewed	Lysosomal protective protein (EC 3.4.16.5) (Carboxypeptidase C) (Carboxypeptidase L) (Cathepsin A) (Protective protein cathepsin A) (PPCA) (Protective protein for beta-galactosidase) [Cleaved into: Lysosomal protective protein 32 kDa chain; Lysosomal protective protein 20 kDa chain]	Ctsa Ppgb	Mus musculus (Mouse)	474	PPGB	lysate, mito
P16858	G3P_MOUSE	reviewed	Glyceraldehyde-3-phosphate dehydrogenase (GAPDH) (EC 1.2.1.12) (Peptidyl-cysteine S-nitrosylase GAPDH) (EC 2.6.99.-)	Gapdh Gapd	Mus musculus (Mouse)	333	G3P	lysate, mito
P17047	LAMP2_MOUSE	reviewed	Lysosome-associated membrane glycoprotein 2 (LAMP-2) (Lysosome-associated membrane protein 2) (CD107 antigen-like family member B) (Lysosomal membrane glycoprotein type B) (LGP-B) (CD antigen CD107b)	Lamp2 Lamp-2	Mus musculus (Mouse)	415	LAMP2	lysate, mito
P17182	ENOA_MOUSE	reviewed	Alpha-enolase (EC 4.2.1.11) (2-phospho-D-glycerate hydro-lyase) (Enolase 1) (Non-neural enolase) (NNE)	Eno1 Eno-1	Mus musculus (Mouse)	434	ENOA	lysate, mito
P17225	PTBP1_MOUSE	reviewed	Polypyrimidine tract-binding protein 1 (PTB) (Heterogeneous nuclear ribonucleoprotein I) (hnRNP I)	Ptbp1 Ptb	Mus musculus (Mouse)	527	PTBP1	lysate, mito
P17426	AP2A1_MOUSE	reviewed	AP-2 complex subunit alpha-1 (100 kDa coated vesicle protein A) (Adaptor protein complex AP-2 subunit alpha-1) (Adaptor-related protein complex 2 subunit alpha-1) (Alpha-adaptin A) (Alpha1-adaptin) (Clathrin assembly protein complex 2 alpha-A large chain) (Plasma membrane adaptor HA2/AP2 adaptin alpha A subunit)	Ap2a1 Adtaa Clapa1	Mus musculus (Mouse)	977	AP2A1	lysate, mito
P17427	AP2A2_MOUSE	reviewed	AP-2 complex subunit alpha-2 (100 kDa coated vesicle protein C) (Adaptor protein complex AP-2 subunit alpha-2) (Adaptor-related protein complex 2 subunit alpha-2) (Alpha-adaptin C) (Alpha2-adaptin) (Clathrin assembly protein complex 2 alpha-C large chain) (Plasma membrane adaptor HA2/AP2 adaptin alpha C subunit)	Ap2a2 Adtab	Mus musculus (Mouse)	938	AP2A2	lysate, mito
P17439	GLCM_MOUSE	reviewed	Glucosylceramidase (EC 3.2.1.45) (Acid beta-glucosidase) (Beta-glucocerebrosidase) (D-glucosyl-N-acylsphingosine glucohydrolase)	Gba	Mus musculus (Mouse)	515	GLCM	lysate, mito
P17563	SBP1_MOUSE	reviewed	Methanethiol oxidase (MTO) (EC 1.8.3.4) (56 kDa selenium-binding protein) (SBP56) (SP56) (Selenium-binding protein 1)	Selenbp1 Lpsb	Mus musculus (Mouse)	472	SBP1	lysate, mito
P17665	COX7C_MOUSE	reviewed	Cytochrome c oxidase subunit 7C, mitochondrial (Cytochrome c oxidase polypeptide VIIc)	Cox7c Cox7c1	Mus musculus (Mouse)	63	COX7C	lysate, mito
P17717	UDB17_MOUSE	reviewed	UDP-glucuronosyltransferase 2B17 (EC 2.4.1.17) (M-1) (UDP-glucuronosyltransferase 2B5) (UDPGT 2B5)	Ugt2b17 Ugt2b5	Mus musculus (Mouse)	530	UDB17	lysate, mito
P17742	PPIA_MOUSE	reviewed	Peptidyl-prolyl cis-trans isomerase A (PPIase A) (EC 5.2.1.8) (Cyclophilin A) (Cyclosporin A-binding protein) (Rotamase A) (SP18) [Cleaved into: Peptidyl-prolyl cis-trans isomerase A, N-terminally processed]	Ppia	Mus musculus (Mouse)	164	PPIA	lysate, mito
P17751	TPIS_MOUSE	reviewed	Triosephosphate isomerase (TIM) (EC 5.3.1.1) (Triose-phosphate isomerase)	Tpi1 Tpi	Mus musculus (Mouse)	299	TPIS	lysate, mito
P18242	CATD_MOUSE	reviewed	Cathepsin D (EC 3.4.23.5)	Ctsd	Mus musculus (Mouse)	410	CATD	lysate, mito
P18572	BASI_MOUSE	reviewed	Basigin (Basic immunoglobulin superfamily) (HT7 antigen) (Membrane glycoprotein gp42) (CD antigen CD147)	Bsg	Mus musculus (Mouse)	389	BASI	lysate, mito
P18760	COF1_MOUSE	reviewed	Cofilin-1 (Cofilin, non-muscle isoform)	Cfl1	Mus musculus (Mouse)	166	COF1	lysate, mito
P19001	K1C19_MOUSE	reviewed	Keratin, type I cytoskeletal 19 (Cytokeratin-19) (CK-19) (Keratin-19) (K19)	Krt19 Krt1-19	Mus musculus (Mouse)	403	K1C19	lysate, mito
P19096	FAS_MOUSE	reviewed	Fatty acid synthase (EC 2.3.1.85) [Includes: [Acyl-carrier-protein] S-acetyltransferase (EC 2.3.1.38); [Acyl-carrier-protein] S-malonyltransferase (EC 2.3.1.39); 3-oxoacyl-[acyl-carrier-protein] synthase (EC 2.3.1.41); 3-oxoacyl-[acyl-carrier-protein] reductase (EC 1.1.1.100); 3-hydroxyacyl-[acyl-carrier-protein] dehydratase (EC 4.2.1.59); Enoyl-[acyl-carrier-protein] reductase (EC 1.3.1.39); Ole…	Fasn	Mus musculus (Mouse)	2504	FAS	lysate, mito
P19157	GSTP1_MOUSE	reviewed	Glutathione S-transferase P 1 (Gst P1) (EC 2.5.1.18) (GST YF-YF) (GST class-pi) (GST-piB) (Preadipocyte growth factor)	Gstp1 Gstpib	Mus musculus (Mouse)	210	GSTP1	lysate, mito
P19221	THRB_MOUSE	reviewed	Prothrombin (EC 3.4.21.5) (Coagulation factor II) [Cleaved into: Activation peptide fragment 1; Activation peptide fragment 2; Thrombin light chain; Thrombin heavy chain]	F2 Cf2	Mus musculus (Mouse)	618	THRB	lysate, mito
P19253	RL13A_MOUSE	reviewed	60S ribosomal protein L13a (Transplantation antigen P198) (Tum-P198 antigen)	Rpl13a P198 Tstap198-7	Mus musculus (Mouse)	203	RL13A	lysate, mito
P19324	SERPH_MOUSE	reviewed	Serpin H1 (47 kDa heat shock protein) (Collagen-binding protein) (Colligin) (Serine protease inhibitor J6)	Serpinh1 Cbp1 Hsp47	Mus musculus (Mouse)	417	SERPH	lysate, mito
P19536	COX5B_MOUSE	reviewed	Cytochrome c oxidase subunit 5B, mitochondrial (Cytochrome c oxidase polypeptide Vb)	Cox5b	Mus musculus (Mouse)	128	COX5B	lysate, mito
P19639	GSTM3_MOUSE	reviewed	Glutathione S-transferase Mu 3 (EC 2.5.1.18) (GST class-mu 3) (Glutathione S-transferase GT9.3)	Gstm3	Mus musculus (Mouse)	218	GSTM3	lysate, mito
P19783	COX41_MOUSE	reviewed	Cytochrome c oxidase subunit 4 isoform 1, mitochondrial (Cytochrome c oxidase polypeptide IV) (Cytochrome c oxidase subunit IV isoform 1) (COX IV-1)	Cox4i1 Cox4 Cox4a	Mus musculus (Mouse)	169	COX41	lysate, mito
P19973	LSP1_MOUSE	reviewed	Lymphocyte-specific protein 1 (52 kDa phosphoprotein) (pp52) (Lymphocyte-specific antigen WP34) (S37 protein)	Lsp1 Pp52 S37 Wp34	Mus musculus (Mouse)	330	LSP1	lysate, mito
P20029	BIP_MOUSE	reviewed	Endoplasmic reticulum chaperone BiP (EC 3.6.4.10) (78 kDa glucose-regulated protein) (GRP-78) (Binding-immunoglobulin protein) (BiP) (Heat shock protein 70 family protein 5) (HSP70 family protein 5) (Heat shock protein family A member 5) (Immunoglobulin heavy chain-binding protein)	Hspa5 Grp78	Mus musculus (Mouse)	655	BIP	lysate, mito
P20060	HEXB_MOUSE	reviewed	Beta-hexosaminidase subunit beta (EC 3.2.1.52) (Beta-N-acetylhexosaminidase subunit beta) (Hexosaminidase subunit B) (N-acetyl-beta-glucosaminidase subunit beta)	Hexb	Mus musculus (Mouse)	536	HEXB	lysate, mito
P20065	TYB4_MOUSE	reviewed	Thymosin beta-4 (T beta 4) [Cleaved into: Hematopoietic system regulatory peptide (Seraspenide)]	Tmsb4x Ptmb4 Tmsb4	Mus musculus (Mouse)	50	TYB4	lysate, mito
P20108	PRDX3_MOUSE	reviewed	Thioredoxin-dependent peroxide reductase, mitochondrial (EC 1.11.1.15) (Antioxidant protein 1) (AOP-1) (PRX III) (Perioredoxin-3) (Protein MER5)	Prdx3 Aop1 Mer5	Mus musculus (Mouse)	257	PRDX3	lysate, mito
P20152	VIME_MOUSE	reviewed	Vimentin	Vim	Mus musculus (Mouse)	466	VIME	lysate, mito
P20852	CP2A5_MOUSE	reviewed	Cytochrome P450 2A5 (EC 1.14.14.1) (CYPIIA5) (Coumarin 7-hydroxylase) (Cytochrome P450-15-COH) (Cytochrome P450-IIA3.2)	Cyp2a5 Cyp2a-5	Mus musculus (Mouse)	494	CP2A5	lysate, mito
P20918	PLMN_MOUSE	reviewed	Plasminogen (EC 3.4.21.7) [Cleaved into: Plasmin heavy chain A; Activation peptide; Angiostatin; Plasmin heavy chain A, short form; Plasmin light chain B]	Plg	Mus musculus (Mouse)	812	PLMN	lysate, mito
P21107	TPM3_MOUSE	reviewed	Tropomyosin alpha-3 chain (Gamma-tropomyosin) (Tropomyosin-3)	Tpm3 Tpm-5 Tpm5	Mus musculus (Mouse)	285	TPM3	lysate, mito
P21278	GNA11_MOUSE	reviewed	Guanine nucleotide-binding protein subunit alpha-11 (G alpha-11) (G-protein subunit alpha-11)	Gna11 Gna-11	Mus musculus (Mouse)	359	GNA11	lysate, mito
P21279	GNAQ_MOUSE	reviewed	Guanine nucleotide-binding protein G(q) subunit alpha (Guanine nucleotide-binding protein alpha-q)	Gnaq	Mus musculus (Mouse)	359	GNAQ	lysate, mito
P21440	MDR3_MOUSE	reviewed	Phosphatidylcholine translocator ABCB4 (ATP-binding cassette sub-family B member 4) (Multidrug resistance protein 2) (Multidrug resistance protein 3) (EC 7.6.2.2) (P-glycoprotein 2) (P-glycoprotein 3)	Abcb4 Mdr2 Pgy-2 Pgy2	Mus musculus (Mouse)	1276	MDR3	lysate, mito
P21614	VTDB_MOUSE	reviewed	Vitamin D-binding protein (DBP) (VDB) (Gc-globulin) (Group-specific component)	Gc	Mus musculus (Mouse)	476	VTDB	lysate, mito
P21619	LMNB2_MOUSE	reviewed	Lamin-B2	Lmnb2	Mus musculus (Mouse)	596	LMNB2	lysate, mito
P21958	TAP1_MOUSE	reviewed	Antigen peptide transporter 1 (APT1) (ATP-binding cassette sub-family B member 2) (Histocompatibility antigen modifier 1) (Peptide transporter TAP1)	Tap1 Abcb2 Ham-1 Ham1	Mus musculus (Mouse)	724	TAP1	lysate, mito
P21981	TGM2_MOUSE	reviewed	Protein-glutamine gamma-glutamyltransferase 2 (EC 2.3.2.13) (Tissue transglutaminase) (Transglutaminase C) (TG(C)) (TGC) (TGase C) (Transglutaminase-2) (TGase-2)	Tgm2	Mus musculus (Mouse)	686	TGM2	lysate, mito
P22315	HEMH_MOUSE	reviewed	Ferrochelatase, mitochondrial (EC 4.99.1.1) (Heme synthase) (Protoheme ferro-lyase)	Fech	Mus musculus (Mouse)	420	HEMH	lysate, mito
P22437	PGH1_MOUSE	reviewed	Prostaglandin G/H synthase 1 (EC 1.14.99.1) (Cyclooxygenase-1) (COX-1) (Prostaglandin H2 synthase 1) (PGH synthase 1) (PGHS-1) (PHS 1) (Prostaglandin-endoperoxide synthase 1)	Ptgs1 Cox-1 Cox1	Mus musculus (Mouse)	602	PGH1	lysate, mito
P22599	A1AT2_MOUSE	reviewed	Alpha-1-antitrypsin 1-2 (AAT) (Alpha-1 protease inhibitor 2) (Alpha-1-antiproteinase) (Serine protease inhibitor 1-2) (Serine protease inhibitor A1b) (Serpin A1b)	Serpina1b Aat2 Dom2 Spi1-2	Mus musculus (Mouse)	413	A1AT2	lysate, mito
P22892	AP1G1_MOUSE	reviewed	AP-1 complex subunit gamma-1 (Adaptor protein complex AP-1 subunit gamma-1) (Adaptor-related protein complex 1 subunit gamma-1) (Clathrin assembly protein complex 1 gamma-1 large chain) (Gamma-adaptin) (Gamma1-adaptin) (Golgi adaptor HA1/AP1 adaptin subunit gamma-1)	Ap1g1 Adtg Clapg1	Mus musculus (Mouse)	822	AP1G1	lysate, mito
P23116	EIF3A_MOUSE	reviewed	Eukaryotic translation initiation factor 3 subunit A (eIF3a) (Centrosomin) (Eukaryotic translation initiation factor 3 subunit 10) (eIF-3-theta) (eIF3 p167) (eIF3 p180) (eIF3 p185) (p162)	Eif3a Csma Eif3 Eif3s10	Mus musculus (Mouse)	1344	EIF3A	lysate, mito
P23492	PNPH_MOUSE	reviewed	Purine nucleoside phosphorylase (PNP) (EC 2.4.2.1) (Inosine phosphorylase) (Inosine-guanosine phosphorylase)	Pnp Np Pnp1	Mus musculus (Mouse)	289	PNPH	lysate, mito
P23589	CAH5A_MOUSE	reviewed	Carbonic anhydrase 5A, mitochondrial (EC 4.2.1.1) (Carbonate dehydratase VA) (CA Y) (Carbonic anhydrase VA) (CA-VA)	Ca5a Ca5 Car5 Car5a	Mus musculus (Mouse)	299	CAH5A	lysate, mito
P23591	FCL_MOUSE	reviewed	GDP-L-fucose synthase (EC 1.1.1.271) (GDP-4-keto-6-deoxy-D-mannose-3,5-epimerase-4-reductase) (Protein FX) (Red cell NADP(H)-binding protein) (Transplantation antigen P35B) (Tum-P35B antigen)	Tsta3 P35b Tstap35b	Mus musculus (Mouse)	321	FCL	lysate, mito
P23953	EST1C_MOUSE	reviewed	Carboxylesterase 1C (EC 3.1.1.1) (Liver carboxylesterase N) (Lung surfactant convertase) (PES-N)	Ces1c Es1	Mus musculus (Mouse)	554	EST1C	lysate, mito
P24270	CATA_MOUSE	reviewed	Catalase (EC 1.11.1.6)	Cat Cas-1 Cas1	Mus musculus (Mouse)	527	CATA	lysate, mito
P24369	PPIB_MOUSE	reviewed	Peptidyl-prolyl cis-trans isomerase B (PPIase B) (EC 5.2.1.8) (CYP-S1) (Cyclophilin B) (Rotamase B) (S-cyclophilin) (SCYLP)	Ppib	Mus musculus (Mouse)	216	PPIB	lysate, mito
P24456	CP2DA_MOUSE	reviewed	Cytochrome P450 2D10 (EC 1.14.14.1) (CYPIID10) (Cytochrome P450-16-alpha) (Cytochrome P450CB) (Testosterone 16-alpha hydroxylase)	Cyp2d10 Cyp2d-10	Mus musculus (Mouse)	504	CP2DA	lysate, mito
P24457	CP2DB_MOUSE	reviewed	Cytochrome P450 2D11 (EC 1.14.14.1) (CYPIID11) (Cytochrome P450-16-alpha) (Cytochrome P450CC) (Testosterone 16-alpha hydroxylase)	Cyp2d11 Cyp2d-11	Mus musculus (Mouse)	504	CP2DB	lysate, mito
P24472	GSTA4_MOUSE	reviewed	Glutathione S-transferase A4 (EC 2.5.1.18) (GST A4-4) (GSTA4-4) (GST class-alpha member 4) (Glutathione S-transferase 5.7) (GST 5.7)	Gsta4 Gsta	Mus musculus (Mouse)	222	GSTA4	lysate, mito
P24527	LKHA4_MOUSE	reviewed	Leukotriene A-4 hydrolase (LTA-4 hydrolase) (EC 3.3.2.6) (Leukotriene A(4) hydrolase)	Lta4h	Mus musculus (Mouse)	611	LKHA4	lysate, mito
P24549	AL1A1_MOUSE	reviewed	Retinal dehydrogenase 1 (RALDH 1) (RalDH1) (EC 1.2.1.-) (EC 1.2.1.36) (ALDH-E1) (ALHDII) (Aldehyde dehydrogenase family 1 member A1) (Aldehyde dehydrogenase, cytosolic)	Aldh1a1 Ahd-2 Ahd2 Aldh1	Mus musculus (Mouse)	501	AL1A1	lysate, mito
P24668	MPRD_MOUSE	reviewed	Cation-dependent mannose-6-phosphate receptor (CD Man-6-P receptor) (CD-MPR) (46 kDa mannose 6-phosphate receptor) (MPR 46)	M6pr 46mpr	Mus musculus (Mouse)	278	MPRD	lysate, mito
P25444	RS2_MOUSE	reviewed	40S ribosomal protein S2 (40S ribosomal protein S4) (Protein LLRep3)	Rps2 Llrep3 Rps4	Mus musculus (Mouse)	293	RS2	lysate, mito
P25688	URIC_MOUSE	reviewed	Uricase (EC 1.7.3.3) (Urate oxidase)	Uox	Mus musculus (Mouse)	303	URIC	lysate, mito
P25911	LYN_MOUSE	reviewed	Tyrosine-protein kinase Lyn (EC 2.7.10.2) (V-yes-1 Yamaguchi sarcoma viral related oncogene homolog) (p53Lyn) (p56Lyn)	Lyn	Mus musculus (Mouse)	512	LYN	lysate, mito
P26039	TLN1_MOUSE	reviewed	Talin-1	Tln1 Tln	Mus musculus (Mouse)	2541	TLN1	lysate, mito
P26041	MOES_MOUSE	reviewed	Moesin (Membrane-organizing extension spike protein)	Msn	Mus musculus (Mouse)	577	MOES	lysate, mito
P26043	RADI_MOUSE	reviewed	Radixin (ESP10)	Rdx	Mus musculus (Mouse)	583	RADI	lysate, mito
P26150	3BHS3_MOUSE	reviewed	3 beta-hydroxysteroid dehydrogenase/Delta 5-->4-isomerase type 3 (3 beta-hydroxysteroid dehydrogenase/Delta 5-->4-isomerase type III) (3-beta-HSD III) [Includes: 3-beta-hydroxy-Delta(5)-steroid dehydrogenase (EC 1.1.1.145) (3-beta-hydroxy-5-ene steroid dehydrogenase) (Progesterone reductase); Steroid Delta-isomerase (EC 5.3.3.1) (Delta-5-3-ketosteroid isomerase)]	Hsd3b3	Mus musculus (Mouse)	373	3BHS3	lysate, mito
P26231	CTNA1_MOUSE	reviewed	Catenin alpha-1 (102 kDa cadherin-associated protein) (Alpha E-catenin) (CAP102)	Ctnna1 Catna1	Mus musculus (Mouse)	906	CTNA1	lysate, mito
P26350	PTMA_MOUSE	reviewed	Prothymosin alpha [Cleaved into: Prothymosin alpha, N-terminally processed; Thymosin alpha]	Ptma	Mus musculus (Mouse)	111	PTMA	lysate, mito
P26369	U2AF2_MOUSE	reviewed	Splicing factor U2AF 65 kDa subunit (U2 auxiliary factor 65 kDa subunit) (U2 snRNP auxiliary factor large subunit)	U2af2 U2af65	Mus musculus (Mouse)	475	U2AF2	lysate, mito
P26443	DHE3_MOUSE	reviewed	Glutamate dehydrogenase 1, mitochondrial (GDH 1) (EC 1.4.1.3)	Glud1 Glud	Mus musculus (Mouse)	558	DHE3	lysate, mito
P26516	PSMD7_MOUSE	reviewed	26S proteasome non-ATPase regulatory subunit 7 (26S proteasome regulatory subunit RPN8) (26S proteasome regulatory subunit S12) (Mov34 protein) (Proteasome subunit p40)	Psmd7 Mov-34 Mov34	Mus musculus (Mouse)	321	PSMD7	lysate, mito
P26638	SYSC_MOUSE	reviewed	Serine--tRNA ligase, cytoplasmic (EC 6.1.1.11) (Seryl-tRNA synthetase) (SerRS) (Seryl-tRNA(Ser/Sec) synthetase)	Sars Sars1 Sers	Mus musculus (Mouse)	512	SYSC	lysate, mito
P26645	MARCS_MOUSE	reviewed	Myristoylated alanine-rich C-kinase substrate (MARCKS)	Marcks Macs	Mus musculus (Mouse)	309	MARCS	lysate, mito
P26883	FKB1A_MOUSE	reviewed	Peptidyl-prolyl cis-trans isomerase FKBP1A (PPIase FKBP1A) (EC 5.2.1.8) (12 kDa FK506-binding protein) (12 kDa FKBP) (FKBP-12) (Calstabin-1) (FK506-binding protein 1A) (FKBP-1A) (Immunophilin FKBP12) (Rotamase)	Fkbp1a Fkbp1	Mus musculus (Mouse)	108	FKB1A	lysate, mito
P27046	MA2A1_MOUSE	reviewed	Alpha-mannosidase 2 (EC 3.2.1.114) (Golgi alpha-mannosidase II) (AMan II) (Man II) (Mannosidase alpha class 2A member 1) (Mannosyl-oligosaccharide 1,3-1,6-alpha-mannosidase)	Man2a1 Mana2	Mus musculus (Mouse)	1150	MA2A1	lysate, mito
P27546	MAP4_MOUSE	reviewed	Microtubule-associated protein 4 (MAP-4)	Map4 Mtap4	Mus musculus (Mouse)	1125	MAP4	lysate, mito
P27601	GNA13_MOUSE	reviewed	Guanine nucleotide-binding protein subunit alpha-13 (G alpha-13) (G-protein subunit alpha-13)	Gna13 Gna-13	Mus musculus (Mouse)	377	GNA13	lysate, mito
P27612	PLAP_MOUSE	reviewed	Phospholipase A-2-activating protein (PLA2P) (PLAP)	Plaa Plap	Mus musculus (Mouse)	794	PLAP	lysate, mito
P27659	RL3_MOUSE	reviewed	60S ribosomal protein L3 (J1 protein)	Rpl3	Mus musculus (Mouse)	403	RL3	lysate, mito
P27773	PDIA3_MOUSE	reviewed	Protein disulfide-isomerase A3 (EC 5.3.4.1) (58 kDa glucose-regulated protein) (58 kDa microsomal protein) (p58) (Disulfide isomerase ER-60) (Endoplasmic reticulum resident protein 57) (ER protein 57) (ERp57) (Endoplasmic reticulum resident protein 60) (ER protein 60) (ERp60)	Pdia3 Erp Erp60 Grp58	Mus musculus (Mouse)	505	PDIA3	lysate, mito
P27786	CP17A_MOUSE	reviewed	Steroid 17-alpha-hydroxylase/17,20 lyase (EC 1.14.14.19) (EC 1.14.14.32) (17-alpha-hydroxyprogesterone aldolase) (CYPXVII) (Cytochrome P450 17A1) (Cytochrome P450-C17) (Cytochrome P450c17)	Cyp17a1 Cyp17	Mus musculus (Mouse)	507	CP17A	lysate, mito
P28063	PSB8_MOUSE	reviewed	Proteasome subunit beta type-8 (EC 3.4.25.1) (Low molecular mass protein 7) (Macropain subunit C13) (Multicatalytic endopeptidase complex subunit C13) (Proteasome component C13) (Proteasome subunit beta-5i)	Psmb8 Lmp7 Mc13	Mus musculus (Mouse)	276	PSB8	lysate, mito
P28230	CXB1_MOUSE	reviewed	Gap junction beta-1 protein (Connexin-32) (Cx32)	Gjb1 Cxn-32	Mus musculus (Mouse)	283	CXB1	lysate, mito
P28271	ACOC_MOUSE	reviewed	Cytoplasmic aconitate hydratase (Aconitase) (EC 4.2.1.3) (Citrate hydro-lyase) (Iron regulatory protein 1) (IRP1) (Iron-responsive element-binding protein 1) (IRE-BP 1)	Aco1 Ireb1 Irebp	Mus musculus (Mouse)	889	ACOC	lysate, mito
P28352	APEX1_MOUSE	reviewed	DNA-(apurinic or apyrimidinic site) lyase (EC 3.1.-.-) (EC 4.2.99.18) (APEX nuclease) (APEN) (Apurinic-apyrimidinic endonuclease 1) (AP endonuclease 1) (REF-1) (Redox factor-1) [Cleaved into: DNA-(apurinic or apyrimidinic site) lyase, mitochondrial]	Apex1 Ape Apex Ref1	Mus musculus (Mouse)	317	APEX1	lysate, mito
P28474	ADHX_MOUSE	reviewed	Alcohol dehydrogenase class-3 (EC 1.1.1.1) (Alcohol dehydrogenase 2) (Alcohol dehydrogenase 5) (Alcohol dehydrogenase B2) (ADH-B2) (Alcohol dehydrogenase class-III) (Glutathione-dependent formaldehyde dehydrogenase) (FALDH) (FDH) (GSH-FDH) (EC 1.1.1.-) (S-(hydroxymethyl)glutathione dehydrogenase) (EC 1.1.1.284)	Adh5 Adh-2 Adh2	Mus musculus (Mouse)	374	ADHX	lysate, mito
P28650	PURA1_MOUSE	reviewed	Adenylosuccinate synthetase isozyme 1 (AMPSase 1) (AdSS 1) (EC 6.3.4.4) (Adenylosuccinate synthetase, basic isozyme) (Adenylosuccinate synthetase, muscle isozyme) (M-type adenylosuccinate synthetase) (IMP--aspartate ligase 1)	Adssl1 Adss1	Mus musculus (Mouse)	457	PURA1	lysate, mito
P28653	PGS1_MOUSE	reviewed	Biglycan (Bone/cartilage proteoglycan I) (PG-S1)	Bgn	Mus musculus (Mouse)	369	PGS1	lysate, mito
P28654	PGS2_MOUSE	reviewed	Decorin (Bone proteoglycan II) (PG-S2) (PG40)	Dcn	Mus musculus (Mouse)	354	PGS2	lysate, mito
P28656	NP1L1_MOUSE	reviewed	Nucleosome assembly protein 1-like 1 (Brain protein DN38) (NAP-1-related protein)	Nap1l1 Nrp	Mus musculus (Mouse)	391	NP1L1	lysate, mito
P28665	MUG1_MOUSE	reviewed	Murinoglobulin-1 (MuG1)	Mug1 Mug-1	Mus musculus (Mouse)	1476	MUG1	lysate, mito
P28666	MUG2_MOUSE	reviewed	Murinoglobulin-2 (MuG2)	Mug2 Mug-2	Mus musculus (Mouse)	1451	MUG2	lysate, mito
P28667	MRP_MOUSE	reviewed	MARCKS-related protein (Brain protein F52) (MARCKS-like protein 1) (Macrophage myristoylated alanine-rich C kinase substrate) (Mac-MARCKS) (MacMARCKS)	Marcksl1 Mlp Mrp	Mus musculus (Mouse)	200	MRP	lysate, mito
P28798	GRN_MOUSE	reviewed	Granulins (PC cell-derived growth factor) (PCDGF) (Proepithelin) (PEPI) [Cleaved into: Acrogranin (Progranulin); Granulin-1; Granulin-2; Granulin-3; Granulin-4; Granulin-5; Granulin-6; Granulin-7]	Grn	Mus musculus (Mouse)	589	GRN	lysate, mito
P28843	DPP4_MOUSE	reviewed	Dipeptidyl peptidase 4 (EC 3.4.14.5) (Dipeptidyl peptidase IV) (DPP IV) (T-cell activation antigen CD26) (Thymocyte-activating molecule) (THAM) (CD antigen CD26) [Cleaved into: Dipeptidyl peptidase 4 membrane form (Dipeptidyl peptidase IV membrane form); Dipeptidyl peptidase 4 soluble form (Dipeptidyl peptidase IV soluble form)]	Dpp4 Cd26	Mus musculus (Mouse)	760	DPP4	lysate, mito
P29341	PABP1_MOUSE	reviewed	Polyadenylate-binding protein 1 (PABP-1) (Poly(A)-binding protein 1)	Pabpc1 Pabp1	Mus musculus (Mouse)	636	PABP1	lysate, mito
P29351	PTN6_MOUSE	reviewed	Tyrosine-protein phosphatase non-receptor type 6 (EC 3.1.3.48) (70Z-SHP) (Hematopoietic cell protein-tyrosine phosphatase) (PTPTY-42) (Protein-tyrosine phosphatase 1C) (PTP-1C) (SH-PTP1) (SHP-1)	Ptpn6 Hcp Hcph Ptp1C	Mus musculus (Mouse)	595	PTN6	lysate, mito
P29391	FRIL1_MOUSE	reviewed	Ferritin light chain 1 (Ferritin L subunit 1)	Ftl1 Ftl Ftl-1	Mus musculus (Mouse)	183	FRIL1	lysate, mito
P29416	HEXA_MOUSE	reviewed	Beta-hexosaminidase subunit alpha (EC 3.2.1.52) (Beta-N-acetylhexosaminidase subunit alpha) (Hexosaminidase subunit A) (N-acetyl-beta-glucosaminidase subunit alpha)	Hexa	Mus musculus (Mouse)	528	HEXA	lysate, mito
P29699	FETUA_MOUSE	reviewed	Alpha-2-HS-glycoprotein (Countertrypin) (Fetuin-A)	Ahsg Fetua	Mus musculus (Mouse)	345	FETUA	lysate, mito
P29758	OAT_MOUSE	reviewed	Ornithine aminotransferase, mitochondrial (EC 2.6.1.13) (Ornithine--oxo-acid aminotransferase)	Oat	Mus musculus (Mouse)	439	OAT	lysate, mito
P29788	VTNC_MOUSE	reviewed	Vitronectin (VN) (S-protein) (Serum-spreading factor)	Vtn	Mus musculus (Mouse)	478	VTNC	lysate, mito
P30115	GSTA3_MOUSE	reviewed	Glutathione S-transferase A3 (EC 2.5.1.18) (GST class-alpha member 3) (Glutathione S-transferase Ya3) (Glutathione S-transferase Yc)	Gsta3 Gstyc	Mus musculus (Mouse)	221	GSTA3	lysate, mito
P30412	PPIC_MOUSE	reviewed	Peptidyl-prolyl cis-trans isomerase C (PPIase C) (EC 5.2.1.8) (Cyclophilin C) (Rotamase C)	Ppic Cypc	Mus musculus (Mouse)	212	PPIC	lysate, mito
P30416	FKBP4_MOUSE	reviewed	Peptidyl-prolyl cis-trans isomerase FKBP4 (PPIase FKBP4) (EC 5.2.1.8) (52 kDa FK506-binding protein) (52 kDa FKBP) (FKBP-52) (59 kDa immunophilin) (p59) (FK506-binding protein 4) (FKBP-4) (FKBP59) (HSP-binding immunophilin) (HBI) (Immunophilin FKBP52) (Rotamase) [Cleaved into: Peptidyl-prolyl cis-trans isomerase FKBP4, N-terminally processed]	Fkbp4 Fkpb52	Mus musculus (Mouse)	458	FKBP4	lysate, mito
P30681	HMGB2_MOUSE	reviewed	High mobility group protein B2 (High mobility group protein 2) (HMG-2)	Hmgb2 Hmg2	Mus musculus (Mouse)	210	HMGB2	lysate, mito
P30999	CTND1_MOUSE	reviewed	Catenin delta-1 (Cadherin-associated Src substrate) (CAS) (p120 catenin) (p120(ctn)) (p120(cas))	Ctnnd1 Catns Kiaa0384	Mus musculus (Mouse)	938	CTND1	lysate, mito
P31001	DESM_MOUSE	reviewed	Desmin	Des	Mus musculus (Mouse)	469	DESM	lysate, mito
P31230	AIMP1_MOUSE	reviewed	Aminoacyl tRNA synthase complex-interacting multifunctional protein 1 (Multisynthase complex auxiliary component p43) [Cleaved into: Endothelial monocyte-activating polypeptide 2 (EMAP-2) (Endothelial monocyte-activating polypeptide II) (EMAP-II) (Small inducible cytokine subfamily E member 1)]	Aimp1 Emap2 Scye1	Mus musculus (Mouse)	310	AIMP1	lysate, mito
P31649	S6A13_MOUSE	reviewed	Sodium- and chloride-dependent GABA transporter 2 (GAT-2) (Sodium- and chloride-dependent GABA transporter 3) (GAT-3) (Solute carrier family 6 member 13)	Slc6a13 Gabt2 Gabt3 Gat-3 Gat2 Gat3	Mus musculus (Mouse)	602	S6A13	lysate, mito
P31651	S6A12_MOUSE	reviewed	Sodium- and chloride-dependent betaine transporter (Na(+)/Cl(-) betaine/GABA transporter) (Sodium- and chloride-dependent GABA transporter 2) (GAT-2) (Solute carrier family 6 member 12)	Slc6a12 Gabt2 Gat-2 Gat2	Mus musculus (Mouse)	614	S6A12	lysate, mito
P31725	S10A9_MOUSE	reviewed	Protein S100-A9 (Calgranulin-B) (Leukocyte L1 complex heavy chain) (Migration inhibitory factor-related protein 14) (MRP-14) (p14) (S100 calcium-binding protein A9)	S100a9 Cagb Mrp14	Mus musculus (Mouse)	113	S10A9	lysate, mito
P31786	ACBP_MOUSE	reviewed	Acyl-CoA-binding protein (ACBP) (Diazepam-binding inhibitor) (DBI) (Endozepine) (EP)	Dbi	Mus musculus (Mouse)	87	ACBP	lysate, mito
P31809	CEAM1_MOUSE	reviewed	Carcinoembryonic antigen-related cell adhesion molecule 1 (Biliary glycoprotein 1) (BGP-1) (Biliary glycoprotein D) (MHVR1) (Murine hepatitis virus receptor) (MHV-R) (CD antigen CD66a)	Ceacam1 Bgp Bgp1	Mus musculus (Mouse)	521	CEAM1	lysate, mito
P31996	CD68_MOUSE	reviewed	Macrosialin (CD antigen CD68)	Cd68	Mus musculus (Mouse)	326	CD68	lysate, mito
P32020	NLTP_MOUSE	reviewed	Non-specific lipid-transfer protein (NSL-TP) (EC 2.3.1.176) (Propanoyl-CoA C-acyltransferase) (SCP-chi) (SCPX) (Sterol carrier protein 2) (SCP-2) (Sterol carrier protein X) (SCP-X)	Scp2 Scp-2	Mus musculus (Mouse)	547	NLTP	lysate, mito
P32067	LA_MOUSE	reviewed	Lupus La protein homolog (La autoantigen homolog) (La ribonucleoprotein)	Ssb Ss-b	Mus musculus (Mouse)	415	LA	lysate, mito
P32233	DRG1_MOUSE	reviewed	Developmentally-regulated GTP-binding protein 1 (DRG-1) (Neural precursor cell expressed developmentally down-regulated protein 3) (NEDD-3)	Drg1 Drg Nedd-3 Nedd3	Mus musculus (Mouse)	367	DRG1	lysate, mito
P32261	ANT3_MOUSE	reviewed	Antithrombin-III (ATIII) (Serpin C1)	Serpinc1 At3	Mus musculus (Mouse)	465	ANT3	lysate, mito
P32921	SYWC_MOUSE	reviewed	Tryptophan--tRNA ligase, cytoplasmic (EC 6.1.1.2) (Tryptophanyl-tRNA synthetase) (TrpRS) [Cleaved into: T1-TrpRS; T2-TrpRS]	Wars Wrs	Mus musculus (Mouse)	481	SYWC	lysate, mito
P33267	CP2F2_MOUSE	reviewed	Cytochrome P450 2F2 (EC 1.14.14.-) (CYPIIF2) (Cytochrome P450-NAH-2) (Naphthalene dehydrogenase) (Naphthalene hydroxylase)	Cyp2f2 Cyp2f-2	Mus musculus (Mouse)	491	CP2F2	lysate, mito
P33622	APOC3_MOUSE	reviewed	Apolipoprotein C-III (Apo-CIII) (ApoC-III) (Apolipoprotein C3)	Apoc3	Mus musculus (Mouse)	99	APOC3	lysate, mito
P34022	RANG_MOUSE	reviewed	Ran-specific GTPase-activating protein (HpaII tiny fragments locus 9a protein) (Ran-binding protein 1) (RANBP1)	Ranbp1 Htf9-a Htf9a	Mus musculus (Mouse)	203	RANG	lysate, mito
P34884	MIF_MOUSE	reviewed	Macrophage migration inhibitory factor (MIF) (EC 5.3.2.1) (Delayed early response protein 6) (DER6) (Glycosylation-inhibiting factor) (GIF) (L-dopachrome isomerase) (L-dopachrome tautomerase) (EC 5.3.3.12) (Phenylpyruvate tautomerase)	Mif	Mus musculus (Mouse)	115	MIF	lysate, mito
P34914	HYES_MOUSE	reviewed	Bifunctional epoxide hydrolase 2 [Includes: Cytosolic epoxide hydrolase 2 (CEH) (EC 3.3.2.10) (Epoxide hydratase) (Soluble epoxide hydrolase) (SEH); Lipid-phosphate phosphatase (EC 3.1.3.76)]	Ephx2 Eph2	Mus musculus (Mouse)	554	HYES	lysate, mito
P34927	ASGR1_MOUSE	reviewed	Asialoglycoprotein receptor 1 (ASGP-R 1) (ASGPR 1) (Hepatic lectin 1) (HL-1) (mHL-1)	Asgr1 Asgr-1	Mus musculus (Mouse)	284	ASGR1	lysate, mito
P34928	APOC1_MOUSE	reviewed	Apolipoprotein C-I (Apo-CI) (ApoC-I) (Apolipoprotein C1) [Cleaved into: Truncated apolipoprotein C-I]	Apoc1	Mus musculus (Mouse)	88	APOC1	lysate, mito
P35278	RAB5C_MOUSE	reviewed	Ras-related protein Rab-5C	Rab5c	Mus musculus (Mouse)	216	RAB5C	lysate, mito
P35279	RAB6A_MOUSE	reviewed	Ras-related protein Rab-6A (Rab-6)	Rab6a Rab6 MNCb-1660	Mus musculus (Mouse)	208	RAB6A	lysate, mito
P35293	RAB18_MOUSE	reviewed	Ras-related protein Rab-18	Rab18	Mus musculus (Mouse)	206	RAB18	lysate, mito
P35459	LY6D_MOUSE	reviewed	Lymphocyte antigen 6D (Ly-6D) (Thymocyte B-cell antigen) (ThB)	Ly6d Ly61 Thb	Mus musculus (Mouse)	127	LY6D	lysate, mito
P35486	ODPA_MOUSE	reviewed	Pyruvate dehydrogenase E1 component subunit alpha, somatic form, mitochondrial (EC 1.2.4.1) (PDHE1-A type I)	Pdha1 Pdha-1	Mus musculus (Mouse)	390	ODPA	lysate, mito
P35492	HUTH_MOUSE	reviewed	Histidine ammonia-lyase (Histidase) (EC 4.3.1.3)	Hal Hsd Huth	Mus musculus (Mouse)	657	HUTH	lysate, mito
P35505	FAAA_MOUSE	reviewed	Fumarylacetoacetase (FAA) (EC 3.7.1.2) (Beta-diketonase) (Fumarylacetoacetate hydrolase)	Fah	Mus musculus (Mouse)	419	FAAA	lysate, mito
P35550	FBRL_MOUSE	reviewed	rRNA 2'-O-methyltransferase fibrillarin (EC 2.1.1.-) (Histone-glutamine methyltransferase) (Nucleolar protein 1)	Fbl	Mus musculus (Mouse)	327	FBRL	lysate, mito
P35564	CALX_MOUSE	reviewed	Calnexin	Canx	Mus musculus (Mouse)	591	CALX	lysate, mito
P35700	PRDX1_MOUSE	reviewed	Peroxiredoxin-1 (EC 1.11.1.15) (Macrophage 23 kDa stress protein) (Osteoblast-specific factor 3) (OSF-3) (Thioredoxin peroxidase 2) (Thioredoxin-dependent peroxide reductase 2)	Prdx1 Msp23 Paga Tdpx2	Mus musculus (Mouse)	199	PRDX1	lysate, mito
P35762	CD81_MOUSE	reviewed	CD81 antigen (26 kDa cell surface protein TAPA-1) (Target of the antiproliferative antibody 1) (CD antigen CD81)	Cd81 Tapa1	Mus musculus (Mouse)	236	CD81	lysate, mito
P35951	LDLR_MOUSE	reviewed	Low-density lipoprotein receptor (LDL receptor)	Ldlr	Mus musculus (Mouse)	862	LDLR	lysate, mito
P35979	RL12_MOUSE	reviewed	60S ribosomal protein L12	Rpl12	Mus musculus (Mouse)	165	RL12	lysate, mito
P35980	RL18_MOUSE	reviewed	60S ribosomal protein L18	Rpl18	Mus musculus (Mouse)	188	RL18	lysate, mito
P36552	HEM6_MOUSE	reviewed	Oxygen-dependent coproporphyrinogen-III oxidase, mitochondrial (COX) (Coprogen oxidase) (Coproporphyrinogenase) (EC 1.3.3.3)	Cpox Cpo	Mus musculus (Mouse)	443	HEM6	lysate, mito
P37040	NCPR_MOUSE	reviewed	NADPH--cytochrome P450 reductase (CPR) (P450R) (EC 1.6.2.4)	Por	Mus musculus (Mouse)	678	NCPR	lysate, mito
P38060	HMGCL_MOUSE	reviewed	Hydroxymethylglutaryl-CoA lyase, mitochondrial (HL) (HMG-CoA lyase) (EC 4.1.3.4) (3-hydroxy-3-methylglutarate-CoA lyase)	Hmgcl	Mus musculus (Mouse)	325	HMGCL	lysate, mito
P38647	GRP75_MOUSE	reviewed	Stress-70 protein, mitochondrial (75 kDa glucose-regulated protein) (GRP-75) (Heat shock 70 kDa protein 9) (Mortalin) (Peptide-binding protein 74) (PBP74) (p66 MOT)	Hspa9 Grp75 Hsp74 Hspa9a	Mus musculus (Mouse)	679	GRP75	lysate, mito
P39039	MBL1_MOUSE	reviewed	Mannose-binding protein A (MBP-A) (Mannan-binding protein) (Ra-reactive factor polysaccharide-binding component p28B) (RaRF p28B)	Mbl1	Mus musculus (Mouse)	239	MBL1	lysate, mito
P39054	DYN2_MOUSE	reviewed	Dynamin-2 (EC 3.6.5.5) (Dynamin UDNM)	Dnm2 Dyn2	Mus musculus (Mouse)	870	DYN2	lysate, mito
P39061	COIA1_MOUSE	reviewed	Collagen alpha-1(XVIII) chain [Cleaved into: Endostatin; Non-collagenous domain 1 (NC1)]	Col18a1	Mus musculus (Mouse)	1774	COIA1	lysate, mito
P39447	ZO1_MOUSE	reviewed	Tight junction protein ZO-1 (Tight junction protein 1) (Zona occludens protein 1) (Zonula occludens protein 1)	Tjp1 Zo1	Mus musculus (Mouse)	1745	ZO1	lysate, mito
P40124	CAP1_MOUSE	reviewed	Adenylyl cyclase-associated protein 1 (CAP 1)	Cap1 Cap	Mus musculus (Mouse)	474	CAP1	lysate, mito
P40142	TKT_MOUSE	reviewed	Transketolase (TK) (EC 2.2.1.1) (P68)	Tkt	Mus musculus (Mouse)	623	TKT	lysate, mito
P40237	CD82_MOUSE	reviewed	CD82 antigen (C33 antigen) (IA4) (Inducible membrane protein R2) (Metastasis suppressor Kangai-1 homolog) (CD antigen CD82)	Cd82 Kai1	Mus musculus (Mouse)	266	CD82	lysate, mito
P40336	VP26A_MOUSE	reviewed	Vacuolar protein sorting-associated protein 26A (H<beta>58 protein) (H beta 58) (Vesicle protein sorting 26A) (mVPS26)	Vps26a Vps26	Mus musculus (Mouse)	327	VP26A	lysate, mito
P40630	TFAM_MOUSE	reviewed	Transcription factor A, mitochondrial (mtTFA) (Testis-specific high mobility group protein) (TS-HMG)	Tfam Hmgts	Mus musculus (Mouse)	243	TFAM	lysate, mito
P40936	INMT_MOUSE	reviewed	Indolethylamine N-methyltransferase (Indolamine N-methyltransferase) (EC 2.1.1.49) (EC 2.1.1.96) (Aromatic alkylamine N-methyltransferase) (Amine N-methyltransferase) (Arylamine N-methyltransferase) (Thioether S-methyltransferase) (TEMT)	Inmt Temt	Mus musculus (Mouse)	264	INMT	lysate, mito
P41105	RL28_MOUSE	reviewed	60S ribosomal protein L28	Rpl28	Mus musculus (Mouse)	137	RL28	lysate, mito
P41216	ACSL1_MOUSE	reviewed	Long-chain-fatty-acid--CoA ligase 1 (EC 6.2.1.3) (Long-chain acyl-CoA synthetase 1) (LACS 1)	Acsl1 Acsl2 Facl2	Mus musculus (Mouse)	699	ACSL1	lysate, mito
P41241	CSK_MOUSE	reviewed	Tyrosine-protein kinase CSK (EC 2.7.10.2) (C-Src kinase) (Protein-tyrosine kinase MPK-2) (p50CSK)	Csk	Mus musculus (Mouse)	450	CSK	lysate, mito
P41317	MBL2_MOUSE	reviewed	Mannose-binding protein C (MBP-C) (Mannan-binding protein) (RA-reactive factor P28A subunit) (RARF/P28A)	Mbl2	Mus musculus (Mouse)	244	MBL2	lysate, mito
P42125	ECI1_MOUSE	reviewed	Enoyl-CoA delta isomerase 1, mitochondrial (EC 5.3.3.8) (3,2-trans-enoyl-CoA isomerase) (Delta(3),Delta(2)-enoyl-CoA isomerase) (D3,D2-enoyl-CoA isomerase) (Dodecenoyl-CoA isomerase)	Eci1 Dci	Mus musculus (Mouse)	289	ECI1	lysate, mito
P42208	SEPT2_MOUSE	reviewed	Septin-2 (Neural precursor cell expressed developmentally down-regulated protein 5) (NEDD-5)	Sept2 Nedd-5 Nedd5	Mus musculus (Mouse)	361	43345	lysate, mito
P42225	STAT1_MOUSE	reviewed	Signal transducer and activator of transcription 1	Stat1	Mus musculus (Mouse)	749	STAT1	lysate, mito
P42227	STAT3_MOUSE	reviewed	Signal transducer and activator of transcription 3 (Acute-phase response factor)	Stat3 Aprf	Mus musculus (Mouse)	770	STAT3	lysate, mito
P42669	PURA_MOUSE	reviewed	Transcriptional activator protein Pur-alpha (Purine-rich single-stranded DNA-binding protein alpha)	Pura	Mus musculus (Mouse)	321	PURA	lysate, mito
P42925	PXMP2_MOUSE	reviewed	Peroxisomal membrane protein 2 (22 kDa peroxisomal membrane protein)	Pxmp2 Pmp22	Mus musculus (Mouse)	194	PXMP2	lysate, mito
P42932	TCPQ_MOUSE	reviewed	T-complex protein 1 subunit theta (TCP-1-theta) (CCT-theta)	Cct8 Cctq	Mus musculus (Mouse)	548	TCPQ	lysate, mito
P43024	CX6A1_MOUSE	reviewed	Cytochrome c oxidase subunit 6A1, mitochondrial (Cytochrome c oxidase polypeptide VIa-liver)	Cox6a1 Cox6al	Mus musculus (Mouse)	111	CX6A1	lysate, mito
P43274	H14_MOUSE	reviewed	Histone H1.4 (H1 VAR.2) (H1e)	Hist1h1e H1f4	Mus musculus (Mouse)	219	H14	lysate, mito
P43275	H11_MOUSE	reviewed	Histone H1.1 (H1 VAR.3) (Histone H1a) (H1a)	Hist1h1a H1a H1f1	Mus musculus (Mouse)	213	H11	lysate, mito
P43276	H15_MOUSE	reviewed	Histone H1.5 (H1 VAR.5) (H1b)	Hist1h1b H1f5	Mus musculus (Mouse)	223	H15	lysate, mito
P43277	H13_MOUSE	reviewed	Histone H1.3 (H1 VAR.4) (H1d)	Hist1h1d H1f3	Mus musculus (Mouse)	221	H13	lysate, mito
P43883	PLIN2_MOUSE	reviewed	Perilipin-2 (Adipophilin) (Adipose differentiation-related protein) (ADRP)	Plin2 Adfp Adrp	Mus musculus (Mouse)	425	PLIN2	lysate, mito
P45376	ALDR_MOUSE	reviewed	Aldose reductase (AR) (EC 1.1.1.21) (Aldehyde reductase)	Akr1b1 Akr1b3 Aldor1 Aldr1	Mus musculus (Mouse)	316	ALDR	lysate, mito
P45591	COF2_MOUSE	reviewed	Cofilin-2 (Cofilin, muscle isoform)	Cfl2	Mus musculus (Mouse)	166	COF2	lysate, mito
P45700	MA1A1_MOUSE	reviewed	Mannosyl-oligosaccharide 1,2-alpha-mannosidase IA (EC 3.2.1.113) (Man(9)-alpha-mannosidase) (Man9-mannosidase) (Mannosidase alpha class 1A member 1) (Processing alpha-1,2-mannosidase IA) (Alpha-1,2-mannosidase IA)	Man1a1 Man1a	Mus musculus (Mouse)	655	MA1A1	lysate, mito
P45878	FKBP2_MOUSE	reviewed	Peptidyl-prolyl cis-trans isomerase FKBP2 (PPIase FKBP2) (EC 5.2.1.8) (13 kDa FK506-binding protein) (13 kDa FKBP) (FKBP-13) (FK506-binding protein 2) (FKBP-2) (Immunophilin FKBP13) (Rotamase)	Fkbp2 Fkbp13	Mus musculus (Mouse)	140	FKBP2	lysate, mito
P45952	ACADM_MOUSE	reviewed	Medium-chain specific acyl-CoA dehydrogenase, mitochondrial (MCAD) (EC 1.3.8.7)	Acadm	Mus musculus (Mouse)	421	ACADM	lysate, mito
P46412	GPX3_MOUSE	reviewed	Glutathione peroxidase 3 (GPx-3) (GSHPx-3) (EC 1.11.1.9) (Plasma glutathione peroxidase) (GPx-P) (GSHPx-P)	Gpx3	Mus musculus (Mouse)	226	GPX3	lysate, mito
P46460	NSF_MOUSE	reviewed	Vesicle-fusing ATPase (EC 3.6.4.6) (N-ethylmaleimide-sensitive fusion protein) (NEM-sensitive fusion protein) (Suppressor of K(+) transport growth defect 2) (Protein SKD2) (Vesicular-fusion protein NSF)	Nsf Skd2	Mus musculus (Mouse)	744	NSF	lysate, mito
P46471	PRS7_MOUSE	reviewed	26S proteasome regulatory subunit 7 (26S proteasome AAA-ATPase subunit RPT1) (Proteasome 26S subunit ATPase 2) (Protein MSS1)	Psmc2 Mss1	Mus musculus (Mouse)	433	PRS7	lysate, mito
P46638	RB11B_MOUSE	reviewed	Ras-related protein Rab-11B	Rab11b	Mus musculus (Mouse)	218	RB11B	lysate, mito
P46656	ADX_MOUSE	reviewed	Adrenodoxin, mitochondrial (Adrenal ferredoxin) (Ferredoxin-1)	Fdx1	Mus musculus (Mouse)	188	ADX	lysate, mito
P46664	PURA2_MOUSE	reviewed	Adenylosuccinate synthetase isozyme 2 (AMPSase 2) (AdSS 2) (EC 6.3.4.4) (Adenylosuccinate synthetase, acidic isozyme) (Adenylosuccinate synthetase, liver isozyme) (L-type adenylosuccinate synthetase) (IMP--aspartate ligase 2)	Adss Adss2	Mus musculus (Mouse)	456	PURA2	lysate, mito
P46735	MYO1B_MOUSE	reviewed	Unconventional myosin-Ib (MIH-L) (Myosin I alpha) (MMI-alpha) (MMIa)	Myo1b	Mus musculus (Mouse)	1107	MYO1B	lysate, mito
P46978	STT3A_MOUSE	reviewed	Dolichyl-diphosphooligosaccharide--protein glycosyltransferase subunit STT3A (Oligosaccharyl transferase subunit STT3A) (STT3-A) (EC 2.4.99.18) (B5) (Integral membrane protein 1)	Stt3a Itm1	Mus musculus (Mouse)	705	STT3A	lysate, mito
P47199	QOR_MOUSE	reviewed	Quinone oxidoreductase (EC 1.6.5.5) (NADPH:quinone reductase) (Zeta-crystallin)	Cryz	Mus musculus (Mouse)	331	QOR	lysate, mito
P47738	ALDH2_MOUSE	reviewed	Aldehyde dehydrogenase, mitochondrial (EC 1.2.1.3) (AHD-M1) (ALDH class 2) (ALDH-E2) (ALDHI)	Aldh2 Ahd-1 Ahd1	Mus musculus (Mouse)	519	ALDH2	lysate, mito
P47740	AL3A2_MOUSE	reviewed	Fatty aldehyde dehydrogenase (EC 1.2.1.3) (Aldehyde dehydrogenase 3) (Aldehyde dehydrogenase family 3 member A2)	Aldh3a2 Ahd-3 Ahd3 Aldh3 Aldh4	Mus musculus (Mouse)	484	AL3A2	lysate, mito
P47753	CAZA1_MOUSE	reviewed	F-actin-capping protein subunit alpha-1 (CapZ alpha-1)	Capza1 Cappa1	Mus musculus (Mouse)	286	CAZA1	lysate, mito
P47754	CAZA2_MOUSE	reviewed	F-actin-capping protein subunit alpha-2 (CapZ alpha-2)	Capza2 Cappa2	Mus musculus (Mouse)	286	CAZA2	lysate, mito
P47757	CAPZB_MOUSE	reviewed	F-actin-capping protein subunit beta (CapZ beta)	Capzb Cappb1	Mus musculus (Mouse)	277	CAPZB	lysate, mito
P47758	SRPRB_MOUSE	reviewed	Signal recognition particle receptor subunit beta (SR-beta)	Srprb	Mus musculus (Mouse)	269	SRPRB	lysate, mito
P47791	GSHR_MOUSE	reviewed	Glutathione reductase, mitochondrial (GR) (GRase) (EC 1.8.1.7)	Gsr Gr1	Mus musculus (Mouse)	500	GSHR	lysate, mito
P47802	MTX1_MOUSE	reviewed	Metaxin-1 (Mitochondrial outer membrane import complex protein 1)	Mtx1 Mtx Mtxn	Mus musculus (Mouse)	317	MTX1	lysate, mito
P47877	IBP2_MOUSE	reviewed	Insulin-like growth factor-binding protein 2 (IBP-2) (IGF-binding protein 2) (IGFBP-2) (mIGFBP-2)	Igfbp2 Igfbp-2	Mus musculus (Mouse)	305	IBP2	lysate, mito
P47911	RL6_MOUSE	reviewed	60S ribosomal protein L6 (TAX-responsive enhancer element-binding protein 107) (TAXREB107)	Rpl6	Mus musculus (Mouse)	296	RL6	lysate, mito
P47915	RL29_MOUSE	reviewed	60S ribosomal protein L29	Rpl29 Rpl43	Mus musculus (Mouse)	160	RL29	lysate, mito
P47934	CACP_MOUSE	reviewed	Carnitine O-acetyltransferase (Carnitine acetylase) (EC 2.3.1.7) (Carnitine acetyltransferase) (CAT) (CrAT)	Crat	Mus musculus (Mouse)	626	CACP	lysate, mito
P47962	RL5_MOUSE	reviewed	60S ribosomal protein L5	Rpl5	Mus musculus (Mouse)	297	RL5	lysate, mito
P47963	RL13_MOUSE	reviewed	60S ribosomal protein L13 (A52)	Rpl13	Mus musculus (Mouse)	211	RL13	lysate, mito
P47964	RL36_MOUSE	reviewed	60S ribosomal protein L36	Rpl36	Mus musculus (Mouse)	105	RL36	lysate, mito
P48036	ANXA5_MOUSE	reviewed	Annexin A5 (Anchorin CII) (Annexin V) (Annexin-5) (Calphobindin I) (CBP-I) (Endonexin II) (Lipocortin V) (Placental anticoagulant protein 4) (PP4) (Placental anticoagulant protein I) (PAP-I) (Thromboplastin inhibitor) (Vascular anticoagulant-alpha) (VAC-alpha)	Anxa5 Anx5	Mus musculus (Mouse)	319	ANXA5	lysate, mito
P48193	41_MOUSE	reviewed	Protein 4.1 (P4.1) (4.1R) (Band 4.1)	Epb41 Epb4.1 Kiaa4056	Mus musculus (Mouse)	858	41	lysate, mito
P48410	ABCD1_MOUSE	reviewed	ATP-binding cassette sub-family D member 1 (Adrenoleukodystrophy protein) (ALDP)	Abcd1 Ald Aldgh	Mus musculus (Mouse)	736	ABCD1	lysate, mito
P48428	TBCA_MOUSE	reviewed	Tubulin-specific chaperone A (TCP1-chaperonin cofactor A) (Tubulin-folding cofactor A) (CFA)	Tbca	Mus musculus (Mouse)	108	TBCA	lysate, mito
P48678	LMNA_MOUSE	reviewed	Prelamin-A/C [Cleaved into: Lamin-A/C]	Lmna Lmn1	Mus musculus (Mouse)	665	LMNA	lysate, mito
P48722	HS74L_MOUSE	reviewed	Heat shock 70 kDa protein 4L (Heat shock 70-related protein APG-1) (Osmotic stress protein 94)	Hspa4l Apg1 Hsp4l Osp94	Mus musculus (Mouse)	838	HS74L	lysate, mito
P48758	CBR1_MOUSE	reviewed	Carbonyl reductase [NADPH] 1 (EC 1.1.1.184) (15-hydroxyprostaglandin dehydrogenase [NADP(+)]) (EC 1.1.1.197) (NADPH-dependent carbonyl reductase 1) (Prostaglandin 9-ketoreductase) (Prostaglandin-E(2) 9-reductase) (EC 1.1.1.189)	Cbr1 Cbr	Mus musculus (Mouse)	277	CBR1	lysate, mito
P48771	CX7A2_MOUSE	reviewed	Cytochrome c oxidase subunit 7A2, mitochondrial (Cytochrome c oxidase subunit VIIa-liver/heart) (Cytochrome c oxidase subunit VIIa-L)	Cox7a2 Cox7a3 Cox7al	Mus musculus (Mouse)	83	CX7A2	lysate, mito
P48774	GSTM5_MOUSE	reviewed	Glutathione S-transferase Mu 5 (EC 2.5.1.18) (Fibrous sheath component 2) (Fsc2) (GST class-mu 5)	Gstm5 Fsc2 Gstm3	Mus musculus (Mouse)	224	GSTM5	lysate, mito
P48776	T23O_MOUSE	reviewed	Tryptophan 2,3-dioxygenase (TDO) (EC 1.13.11.11) (Tryptamin 2,3-dioxygenase) (Tryptophan oxygenase) (TO) (TRPO) (Tryptophan pyrrolase) (Tryptophanase)	Tdo2 Tdo	Mus musculus (Mouse)	406	T23O	lysate, mito
P48962	ADT1_MOUSE	reviewed	ADP/ATP translocase 1 (ADP,ATP carrier protein 1) (ADP,ATP carrier protein, heart/skeletal muscle isoform T1) (Adenine nucleotide translocator 1) (ANT 1) (Solute carrier family 25 member 4) (mANC1)	Slc25a4 Anc1 Ant1	Mus musculus (Mouse)	298	ADT1	lysate, mito
P49312	ROA1_MOUSE	reviewed	Heterogeneous nuclear ribonucleoprotein A1 (hnRNP A1) (HDP-1) (Helix-destabilizing protein) (Single-strand-binding protein) (Topoisomerase-inhibitor suppressed) (hnRNP core protein A1) [Cleaved into: Heterogeneous nuclear ribonucleoprotein A1, N-terminally processed]	Hnrnpa1 Fli-2 Hnrpa1 Tis	Mus musculus (Mouse)	320	ROA1	lysate, mito
P49429	HPPD_MOUSE	reviewed	4-hydroxyphenylpyruvate dioxygenase (EC 1.13.11.27) (4-hydroxyphenylpyruvic acid oxidase) (4HPPD) (HPD) (HPPDase) (F Alloantigen) (F protein)	Hpd	Mus musculus (Mouse)	393	HPPD	lysate, mito
P49442	INPP_MOUSE	reviewed	Inositol polyphosphate 1-phosphatase (IPP) (IPPase) (EC 3.1.3.57)	Inpp1	Mus musculus (Mouse)	396	INPP	lysate, mito
P49443	PPM1A_MOUSE	reviewed	Protein phosphatase 1A (EC 3.1.3.16) (Protein phosphatase 2C isoform alpha) (PP2C-alpha) (Protein phosphatase IA)	Ppm1a Pppm1a	Mus musculus (Mouse)	382	PPM1A	lysate, mito
P49586	PCY1A_MOUSE	reviewed	Choline-phosphate cytidylyltransferase A (EC 2.7.7.15) (CCT-alpha) (CTP:phosphocholine cytidylyltransferase A) (CCT A) (CT A) (Phosphorylcholine transferase A)	Pcyt1a Ctpct Pcyt1	Mus musculus (Mouse)	367	PCY1A	lysate, mito
P49722	PSA2_MOUSE	reviewed	Proteasome subunit alpha type-2 (EC 3.4.25.1) (Macropain subunit C3) (Multicatalytic endopeptidase complex subunit C3) (Proteasome component C3)	Psma2 Lmpc3	Mus musculus (Mouse)	234	PSA2	lysate, mito
P49935	CATH_MOUSE	reviewed	Pro-cathepsin H (Cathepsin B3) (Cathepsin BA) [Cleaved into: Cathepsin H mini chain; Cathepsin H (EC 3.4.22.16); Cathepsin H heavy chain; Cathepsin H light chain]	Ctsh	Mus musculus (Mouse)	333	CATH	lysate, mito
P50136	ODBA_MOUSE	reviewed	2-oxoisovalerate dehydrogenase subunit alpha, mitochondrial (EC 1.2.4.4) (Branched-chain alpha-keto acid dehydrogenase E1 component alpha chain) (BCKDE1A) (BCKDH E1-alpha)	Bckdha	Mus musculus (Mouse)	442	ODBA	lysate, mito
P50171	DHB8_MOUSE	reviewed	Estradiol 17-beta-dehydrogenase 8 (EC 1.1.1.62) (17-beta-hydroxysteroid dehydrogenase 8) (17-beta-HSD 8) (3-ketoacyl-[acyl-carrier-protein] reductase alpha subunit) (KAR alpha subunit) (3-oxoacyl-[acyl-carrier-protein] reductase) (EC 1.1.1.-) (Protein Ke6) (Ke-6) (Testosterone 17-beta-dehydrogenase 8) (EC 1.1.1.239)	Hsd17b8 H2-Ke6 Hke6	Mus musculus (Mouse)	259	DHB8	lysate, mito
P50172	DHI1_MOUSE	reviewed	Corticosteroid 11-beta-dehydrogenase isozyme 1 (EC 1.1.1.146) (11-beta-hydroxysteroid dehydrogenase 1) (11-DH) (11-beta-HSD1) (11beta-HSD1A)	Hsd11b1 Hsd11	Mus musculus (Mouse)	292	DHI1	lysate, mito
P50247	SAHH_MOUSE	reviewed	Adenosylhomocysteinase (AdoHcyase) (EC 3.3.1.1) (CUBP) (Liver copper-binding protein) (S-adenosyl-L-homocysteine hydrolase)	Ahcy	Mus musculus (Mouse)	432	SAHH	lysate, mito
P50285	FMO1_MOUSE	reviewed	Dimethylaniline monooxygenase [N-oxide-forming] 1 (EC 1.14.13.8) (Dimethylaniline oxidase 1) (Hepatic flavin-containing monooxygenase 1) (FMO 1)	Fmo1 Fmo-1	Mus musculus (Mouse)	532	FMO1	lysate, mito
P50295	ARY2_MOUSE	reviewed	Arylamine N-acetyltransferase 2 (EC 2.3.1.5) (Arylamide acetylase 2) (N-acetyltransferase type 2) (NAT-2)	Nat2 Aac2	Mus musculus (Mouse)	290	ARY2	lysate, mito
P50396	GDIA_MOUSE	reviewed	Rab GDP dissociation inhibitor alpha (Rab GDI alpha) (Guanosine diphosphate dissociation inhibitor 1) (GDI-1)	Gdi1 Rabgdia	Mus musculus (Mouse)	447	GDIA	lysate, mito
P50427	STS_MOUSE	reviewed	Steryl-sulfatase (EC 3.1.6.2) (Arylsulfatase C) (ASC) (Steroid sulfatase) (Steryl-sulfate sulfohydrolase)	Sts	Mus musculus (Mouse)	624	STS	lysate, mito
P50429	ARSB_MOUSE	reviewed	Arylsulfatase B (ASB) (EC 3.1.6.12) (N-acetylgalactosamine-4-sulfatase) (G4S)	Arsb As1 As1-s	Mus musculus (Mouse)	534	ARSB	lysate, mito
P50431	GLYC_MOUSE	reviewed	Serine hydroxymethyltransferase, cytosolic (SHMT) (EC 2.1.2.1) (Glycine hydroxymethyltransferase) (Serine methylase)	Shmt1 Shmt	Mus musculus (Mouse)	478	GLYC	lysate, mito
P50516	VATA_MOUSE	reviewed	V-type proton ATPase catalytic subunit A (V-ATPase subunit A) (EC 7.1.2.2) (V-ATPase 69 kDa subunit) (Vacuolar proton pump subunit alpha)	Atp6v1a Atp6a1 Atp6a2 Atp6v1a1	Mus musculus (Mouse)	617	VATA	lysate, mito
P50518	VATE1_MOUSE	reviewed	V-type proton ATPase subunit E 1 (V-ATPase subunit E 1) (V-ATPase 31 kDa subunit) (p31) (Vacuolar proton pump subunit E 1)	Atp6v1e1 Atp6e Atp6e2	Mus musculus (Mouse)	226	VATE1	lysate, mito
P50543	S10AB_MOUSE	reviewed	Protein S100-A11 (Calgizzarin) (Endothelial monocyte-activating polypeptide) (EMAP) (Protein S100-C) (S100 calcium-binding protein A11)	S100a11 S100c	Mus musculus (Mouse)	98	S10AB	lysate, mito
P50544	ACADV_MOUSE	reviewed	Very long-chain specific acyl-CoA dehydrogenase, mitochondrial (EC 1.3.8.9) (MVLCAD) (VLCAD)	Acadvl Vlcad	Mus musculus (Mouse)	656	ACADV	lysate, mito
P50580	PA2G4_MOUSE	reviewed	Proliferation-associated protein 2G4 (IRES-specific cellular trans-acting factor 45 kDa) (ITAF45) (Mpp1) (Proliferation-associated protein 1) (Protein p38-2G4)	Pa2g4 Ebp1 Plfap	Mus musculus (Mouse)	394	PA2G4	lysate, mito
P51150	RAB7A_MOUSE	reviewed	Ras-related protein Rab-7a	Rab7a Rab7	Mus musculus (Mouse)	207	RAB7A	lysate, mito
P51174	ACADL_MOUSE	reviewed	Long-chain specific acyl-CoA dehydrogenase, mitochondrial (LCAD) (EC 1.3.8.8)	Acadl	Mus musculus (Mouse)	430	ACADL	lysate, mito
P51410	RL9_MOUSE	reviewed	60S ribosomal protein L9	Rpl9	Mus musculus (Mouse)	192	RL9	lysate, mito
P51658	DHB2_MOUSE	reviewed	Estradiol 17-beta-dehydrogenase 2 (EC 1.1.1.62) (17-beta-hydroxysteroid dehydrogenase type 2) (17-beta-HSD 2) (Testosterone 17-beta-dehydrogenase) (EC 1.1.1.239)	Hsd17b2 Edh17b2	Mus musculus (Mouse)	381	DHB2	lysate, mito
P51660	DHB4_MOUSE	reviewed	Peroxisomal multifunctional enzyme type 2 (MFE-2) (17-beta-hydroxysteroid dehydrogenase 4) (17-beta-HSD 4) (D-bifunctional protein) (DBP) (Multifunctional protein 2) (MPF-2) [Cleaved into: (3R)-hydroxyacyl-CoA dehydrogenase (EC 1.1.1.n12); Enoyl-CoA hydratase 2 (EC 4.2.1.107) (EC 4.2.1.119) (3-alpha,7-alpha,12-alpha-trihydroxy-5-beta-cholest-24-enoyl-CoA hydratase)]	Hsd17b4 Edh17b4	Mus musculus (Mouse)	735	DHB4	lysate, mito
P51855	GSHB_MOUSE	reviewed	Glutathione synthetase (GSH synthetase) (GSH-S) (EC 6.3.2.3) (Glutathione synthase)	Gss	Mus musculus (Mouse)	474	GSHB	lysate, mito
P51859	HDGF_MOUSE	reviewed	Hepatoma-derived growth factor (HDGF)	Hdgf Tdrm1	Mus musculus (Mouse)	237	HDGF	lysate, mito
P51863	VA0D1_MOUSE	reviewed	V-type proton ATPase subunit d 1 (V-ATPase subunit d 1) (P39) (Physophilin) (V-ATPase 40 kDa accessory protein) (V-ATPase AC39 subunit) (Vacuolar proton pump subunit d 1)	Atp6v0d1 Atp6d	Mus musculus (Mouse)	351	VA0D1	lysate, mito
P51881	ADT2_MOUSE	reviewed	ADP/ATP translocase 2 (ADP,ATP carrier protein 2) (Adenine nucleotide translocator 2) (ANT 2) (Solute carrier family 25 member 5) [Cleaved into: ADP/ATP translocase 2, N-terminally processed]	Slc25a5 Ant2	Mus musculus (Mouse)	298	ADT2	lysate, mito
P51885	LUM_MOUSE	reviewed	Lumican (Keratan sulfate proteoglycan lumican) (KSPG lumican)	Lum Lcn Ldc	Mus musculus (Mouse)	338	LUM	lysate, mito
P52196	THTR_MOUSE	reviewed	Thiosulfate sulfurtransferase (EC 2.8.1.1) (Rhodanese)	Tst	Mus musculus (Mouse)	297	THTR	lysate, mito
P52430	PON1_MOUSE	reviewed	Serum paraoxonase/arylesterase 1 (PON 1) (EC 3.1.1.2) (EC 3.1.1.81) (EC 3.1.8.1) (Aromatic esterase 1) (A-esterase 1) (Serum aryldialkylphosphatase 1)	Pon1 Pon	Mus musculus (Mouse)	355	PON1	lysate, mito
P52479	UBP10_MOUSE	reviewed	Ubiquitin carboxyl-terminal hydrolase 10 (EC 3.4.19.12) (Deubiquitinating enzyme 10) (Ubiquitin thioesterase 10) (Ubiquitin-specific-processing protease 10)	Usp10 Kiaa0190 Ode-1 Uchrp	Mus musculus (Mouse)	792	UBP10	lysate, mito
P52480	KPYM_MOUSE	reviewed	Pyruvate kinase PKM (EC 2.7.1.40) (Pyruvate kinase muscle isozyme)	Pkm Pk3 Pkm2 Pykm	Mus musculus (Mouse)	531	KPYM	lysate, mito
P52503	NDUS6_MOUSE	reviewed	NADH dehydrogenase [ubiquinone] iron-sulfur protein 6, mitochondrial (Complex I-13kD-A) (CI-13kD-A) (NADH-ubiquinone oxidoreductase 13 kDa-A subunit)	Ndufs6 Ip13	Mus musculus (Mouse)	116	NDUS6	lysate, mito
P52760	RIDA_MOUSE	reviewed	2-iminobutanoate/2-iminopropanoate deaminase (EC 3.5.99.10) (Heat-responsive protein 12) (Reactive intermediate imine deaminase A homolog) (Translation inhibitor L-PSP ribonuclease) (EC 3.1.-.-)	Rida Hrp12	Mus musculus (Mouse)	135	RIDA	lysate, mito
P52792	HXK4_MOUSE	reviewed	Glucokinase (EC 2.7.1.2) (Hexokinase type IV) (HK IV) (Hexokinase-4) (HK4) (Hexokinase-D)	Gck Gk	Mus musculus (Mouse)	465	HXK4	lysate, mito
P52825	CPT2_MOUSE	reviewed	Carnitine O-palmitoyltransferase 2, mitochondrial (EC 2.3.1.21) (Carnitine palmitoyltransferase II) (CPT II)	Cpt2 Cpt-2	Mus musculus (Mouse)	658	CPT2	lysate, mito
P52840	ST1A1_MOUSE	reviewed	Sulfotransferase 1A1 (ST1A1) (EC 2.8.2.1) (Aryl sulfotransferase) (Phenol sulfotransferase) (Phenol/aryl sulfotransferase) (mSTp1) (ST1A4) (Sulfokinase)	Sult1a1 St1a1 Stp Stp1	Mus musculus (Mouse)	291	ST1A1	lysate, mito
P53026	RL10A_MOUSE	reviewed	60S ribosomal protein L10a (CSA-19) (Neural precursor cell expressed developmentally down-regulated protein 6) (NEDD-6)	Rpl10a Nedd-6 Nedd6	Mus musculus (Mouse)	217	RL10A	lysate, mito
P53395	ODB2_MOUSE	reviewed	Lipoamide acyltransferase component of branched-chain alpha-keto acid dehydrogenase complex, mitochondrial (EC 2.3.1.168) (Branched-chain alpha-keto acid dehydrogenase complex component E2) (BCKAD-E2) (BCKADE2) (Dihydrolipoamide acetyltransferase component of branched-chain alpha-keto acid dehydrogenase complex) (Dihydrolipoamide branched chain transacylase) (Dihydrolipoyllysine-residue (2-methyl…	Dbt	Mus musculus (Mouse)	482	ODB2	lysate, mito
P53657	KPYR_MOUSE	reviewed	Pyruvate kinase PKLR (EC 2.7.1.40) (L-PK) (Pyruvate kinase isozymes L/R)	Pklr	Mus musculus (Mouse)	574	KPYR	lysate, mito
P53808	PPCT_MOUSE	reviewed	Phosphatidylcholine transfer protein (PC-TP) (START domain-containing protein 2) (StARD2) (StAR-related lipid transfer protein 2)	Pctp Stard2	Mus musculus (Mouse)	214	PPCT	lysate, mito
P53811	PIPNB_MOUSE	reviewed	Phosphatidylinositol transfer protein beta isoform (PI-TP-beta) (PtdIns transfer protein beta) (PtdInsTP beta)	Pitpnb	Mus musculus (Mouse)	271	PIPNB	lysate, mito
P53986	MOT1_MOUSE	reviewed	Monocarboxylate transporter 1 (MCT 1) (Solute carrier family 16 member 1)	Slc16a1 Mct1	Mus musculus (Mouse)	493	MOT1	lysate, mito
P53994	RAB2A_MOUSE	reviewed	Ras-related protein Rab-2A	Rab2a Rab2	Mus musculus (Mouse)	212	RAB2A	lysate, mito
P53996	CNBP_MOUSE	reviewed	Cellular nucleic acid-binding protein (CNBP) (Zinc finger protein 9)	Cnbp Cnbp1 Znf9	Mus musculus (Mouse)	178	CNBP	lysate, mito
P54071	IDHP_MOUSE	reviewed	Isocitrate dehydrogenase [NADP], mitochondrial (IDH) (EC 1.1.1.42) (ICD-M) (IDP) (NADP(+)-specific ICDH) (Oxalosuccinate decarboxylase)	Idh2	Mus musculus (Mouse)	452	IDHP	lysate, mito
P54116	STOM_MOUSE	reviewed	Erythrocyte band 7 integral membrane protein (Protein 7.2b) (Stomatin)	Stom Epb7.2 Epb72	Mus musculus (Mouse)	284	STOM	lysate, mito
P54728	RD23B_MOUSE	reviewed	UV excision repair protein RAD23 homolog B (HR23B) (mHR23B) (XP-C repair-complementing complex 58 kDa protein) (p58)	Rad23b Mhr23b	Mus musculus (Mouse)	416	RD23B	lysate, mito
P54775	PRS6B_MOUSE	reviewed	26S proteasome regulatory subunit 6B (26S proteasome AAA-ATPase subunit RPT3) (CIP21) (MB67-interacting protein) (MIP224) (Proteasome 26S subunit ATPase 4) (Tat-binding protein 7) (TBP-7)	Psmc4 Tbp7	Mus musculus (Mouse)	418	PRS6B	lysate, mito
P54822	PUR8_MOUSE	reviewed	Adenylosuccinate lyase (ASL) (EC 4.3.2.2) (Adenylosuccinase) (ASase)	Adsl Adl	Mus musculus (Mouse)	484	PUR8	lysate, mito
P54823	DDX6_MOUSE	reviewed	Probable ATP-dependent RNA helicase DDX6 (EC 3.6.4.13) (ATP-dependent RNA helicase p54) (DEAD box protein 6) (Oncogene RCK homolog)	Ddx6 Hlr2 Rck	Mus musculus (Mouse)	483	DDX6	lysate, mito
P54869	HMCS2_MOUSE	reviewed	Hydroxymethylglutaryl-CoA synthase, mitochondrial (HMG-CoA synthase) (EC 2.3.3.10) (3-hydroxy-3-methylglutaryl coenzyme A synthase)	Hmgcs2	Mus musculus (Mouse)	508	HMCS2	lysate, mito
P55050	FABPI_MOUSE	reviewed	Fatty acid-binding protein, intestinal (Fatty acid-binding protein 2) (Intestinal-type fatty acid-binding protein) (I-FABP)	Fabp2 Fabpi	Mus musculus (Mouse)	132	FABPI	lysate, mito
P55096	ABCD3_MOUSE	reviewed	ATP-binding cassette sub-family D member 3 (68 kDa peroxisomal membrane protein) (PMP68) (70 kDa peroxisomal membrane protein) (PMP70)	Abcd3 Pmp70 Pxmp1	Mus musculus (Mouse)	659	ABCD3	lysate, mito
P55258	RAB8A_MOUSE	reviewed	Ras-related protein Rab-8A (Oncogene c-mel)	Rab8a Mel Rab8	Mus musculus (Mouse)	207	RAB8A	lysate, mito
P55264	ADK_MOUSE	reviewed	Adenosine kinase (AK) (EC 2.7.1.20) (Adenosine 5'-phosphotransferase)	Adk	Mus musculus (Mouse)	361	ADK	lysate, mito
P55302	AMRP_MOUSE	reviewed	Alpha-2-macroglobulin receptor-associated protein (Alpha-2-MRAP) (Heparin-binding protein 44) (HBP-44) (Low density lipoprotein receptor-related protein-associated protein 1) (RAP)	Lrpap1	Mus musculus (Mouse)	360	AMRP	lysate, mito
P56135	ATPK_MOUSE	reviewed	ATP synthase subunit f, mitochondrial (ATP synthase membrane subunit f)	Atp5mf Atp5j2	Mus musculus (Mouse)	88	ATPK	lysate, mito
P56213	ALR_MOUSE	reviewed	FAD-linked sulfhydryl oxidase ALR (EC 1.8.3.2) (Augmenter of liver regeneration)	Gfer Alr MNCb-0663	Mus musculus (Mouse)	198	ALR	lysate, mito
P56379	68MP_MOUSE	reviewed	6.8 kDa mitochondrial proteolipid	Mp68	Mus musculus (Mouse)	58	68MP	lysate, mito
P56382	ATP5E_MOUSE	reviewed	ATP synthase subunit epsilon, mitochondrial (ATPase subunit epsilon) (ATP synthase F1 subunit epsilon)	Atp5f1e Atp5e	Mus musculus (Mouse)	52	ATP5E	lysate, mito
P56391	CX6B1_MOUSE	reviewed	Cytochrome c oxidase subunit 6B1 (Cytochrome c oxidase subunit VIb isoform 1) (COX VIb-1)	Cox6b1 Cox6b	Mus musculus (Mouse)	86	CX6B1	lysate, mito
P56394	COX17_MOUSE	reviewed	Cytochrome c oxidase copper chaperone	Cox17 Cox17a	Mus musculus (Mouse)	63	COX17	lysate, mito
P56395	CYB5_MOUSE	reviewed	Cytochrome b5	Cyb5a Cyb5	Mus musculus (Mouse)	134	CYB5	lysate, mito
P56399	UBP5_MOUSE	reviewed	Ubiquitin carboxyl-terminal hydrolase 5 (EC 3.4.19.12) (Deubiquitinating enzyme 5) (Isopeptidase T) (Ubiquitin thioesterase 5) (Ubiquitin-specific-processing protease 5)	Usp5 Isot	Mus musculus (Mouse)	858	UBP5	lysate, mito
P56480	ATPB_MOUSE	reviewed	ATP synthase subunit beta, mitochondrial (EC 7.1.2.2) (ATP synthase F1 subunit beta)	Atp5f1b Atp5b	Mus musculus (Mouse)	529	ATPB	lysate, mito
P56593	CP2AC_MOUSE	reviewed	Cytochrome P450 2A12 (EC 1.14.14.1) (CYPIIA12) (Steroid hormones 7-alpha-hydroxylase) (Testosterone 7-alpha-hydroxylase)	Cyp2a12	Mus musculus (Mouse)	492	CP2AC	lysate, mito
P56654	CP237_MOUSE	reviewed	Cytochrome P450 2C37 (EC 1.14.14.1) (CYPIIC37)	Cyp2c37	Mus musculus (Mouse)	490	CP237	lysate, mito
P56657	CP240_MOUSE	reviewed	Cytochrome P450 2C40 (EC 1.14.14.1) (CYPIIC40)	Cyp2c40	Mus musculus (Mouse)	491	CP240	lysate, mito
P56959	FUS_MOUSE	reviewed	RNA-binding protein FUS (Protein pigpen)	Fus	Mus musculus (Mouse)	518	FUS	lysate, mito
P57716	NICA_MOUSE	reviewed	Nicastrin	Ncstn	Mus musculus (Mouse)	708	NICA	lysate, mito
P57759	ERP29_MOUSE	reviewed	Endoplasmic reticulum resident protein 29 (ERp29)	Erp29	Mus musculus (Mouse)	262	ERP29	lysate, mito
P57776	EF1D_MOUSE	reviewed	Elongation factor 1-delta (EF-1-delta)	Eef1d	Mus musculus (Mouse)	281	EF1D	lysate, mito
P57780	ACTN4_MOUSE	reviewed	Alpha-actinin-4 (Non-muscle alpha-actinin 4)	Actn4	Mus musculus (Mouse)	912	ACTN4	lysate, mito
P58021	TM9S2_MOUSE	reviewed	Transmembrane 9 superfamily member 2	Tm9sf2	Mus musculus (Mouse)	662	TM9S2	lysate, mito
P58044	IDI1_MOUSE	reviewed	Isopentenyl-diphosphate Delta-isomerase 1 (EC 5.3.3.2) (Isopentenyl pyrophosphate isomerase 1) (IPP isomerase 1) (IPPI1)	Idi1	Mus musculus (Mouse)	227	IDI1	lysate, mito
P58059	RT21_MOUSE	reviewed	28S ribosomal protein S21, mitochondrial (MRP-S21) (S21mt)	Mrps21 Rpms21	Mus musculus (Mouse)	87	RT21	lysate, mito
P58137	ACOT8_MOUSE	reviewed	Acyl-coenzyme A thioesterase 8 (Acyl-CoA thioesterase 8) (EC 3.1.2.27) (Choloyl-coenzyme A thioesterase) (Peroxisomal acyl-CoA thioesterase 2) (PTE-2) (Peroxisomal acyl-coenzyme A thioester hydrolase 1) (PTE-1) (Peroxisomal long-chain acyl-CoA thioesterase 1)	Acot8 Pte1 Pte2	Mus musculus (Mouse)	320	ACOT8	lysate, mito
P58252	EF2_MOUSE	reviewed	Elongation factor 2 (EF-2)	Eef2	Mus musculus (Mouse)	858	EF2	lysate, mito
P58281	OPA1_MOUSE	reviewed	Dynamin-like 120 kDa protein, mitochondrial (EC 3.6.5.5) (Large GTP-binding protein) (LargeG) (Optic atrophy protein 1 homolog) [Cleaved into: Dynamin-like 120 kDa protein, form S1]	Opa1	Mus musculus (Mouse)	960	OPA1	lysate, mito
P58389	PTPA_MOUSE	reviewed	Serine/threonine-protein phosphatase 2A activator (EC 5.2.1.8) (PP2A, subunit B', PR53 isoform) (Phosphotyrosyl phosphatase activator) (PTPA) (Serine/threonine-protein phosphatase 2A regulatory subunit 4) (Serine/threonine-protein phosphatase 2A regulatory subunit B')	Ptpa Ppp2r4	Mus musculus (Mouse)	323	PTPA	lysate, mito
P58710	GGLO_MOUSE	reviewed	L-gulonolactone oxidase (LGO) (EC 1.1.3.8) (L-gulono-gamma-lactone oxidase) (GLO)	Gulo	Mus musculus (Mouse)	440	GGLO	lysate, mito
P58735	S26A1_MOUSE	reviewed	Sulfate anion transporter 1 (SAT-1) (Solute carrier family 26 member 1)	Slc26a1 Sat1	Mus musculus (Mouse)	704	S26A1	lysate, mito
P58771	TPM1_MOUSE	reviewed	Tropomyosin alpha-1 chain (Alpha-tropomyosin) (Tropomyosin-1)	Tpm1 Tpm-1 Tpma	Mus musculus (Mouse)	284	TPM1	lysate, mito
P59017	B2L13_MOUSE	reviewed	Bcl-2-like protein 13 (Bcl2-L-13) (Bcl-rambo) (Protein Mil1)	Bcl2l13 Mil1	Mus musculus (Mouse)	434	B2L13	lysate, mito
P59242	CING_MOUSE	reviewed	Cingulin	Cgn Kiaa1319	Mus musculus (Mouse)	1191	CING	lysate, mito
P59325	IF5_MOUSE	reviewed	Eukaryotic translation initiation factor 5 (eIF-5)	Eif5	Mus musculus (Mouse)	429	IF5	lysate, mito
P59999	ARPC4_MOUSE	reviewed	Actin-related protein 2/3 complex subunit 4 (Arp2/3 complex 20 kDa subunit) (p20-ARC)	Arpc4 Arc20	Mus musculus (Mouse)	168	ARPC4	lysate, mito
P60060	SC61G_MOUSE	reviewed	Protein transport protein Sec61 subunit gamma	Sec61g	Mus musculus (Mouse)	68	SC61G	lysate, mito
P60122	RUVB1_MOUSE	reviewed	RuvB-like 1 (EC 3.6.4.12) (49 kDa TATA box-binding protein-interacting protein) (49 kDa TBP-interacting protein) (DNA helicase p50) (Pontin 52) (TIP49a)	Ruvbl1 Tip49 Tip49a	Mus musculus (Mouse)	456	RUVB1	lysate, mito
P60229	EIF3E_MOUSE	reviewed	Eukaryotic translation initiation factor 3 subunit E (eIF3e) (Eukaryotic translation initiation factor 3 subunit 6) (MMTV integration site 6) (Mammary tumor-associated protein INT-6) (Viral integration site protein INT-6) (eIF-3 p48)	Eif3e Eif3s6 Int6	Mus musculus (Mouse)	445	EIF3E	lysate, mito
P60335	PCBP1_MOUSE	reviewed	Poly(rC)-binding protein 1 (Alpha-CP1) (Heterogeneous nuclear ribonucleoprotein E1) (hnRNP E1)	Pcbp1	Mus musculus (Mouse)	356	PCBP1	lysate, mito
P60670	NPL4_MOUSE	reviewed	Nuclear protein localization protein 4 homolog (Protein NPL4)	Nploc4 Kiaa1499 Npl4	Mus musculus (Mouse)	608	NPL4	lysate, mito
P60766	CDC42_MOUSE	reviewed	Cell division control protein 42 homolog (G25K GTP-binding protein)	Cdc42	Mus musculus (Mouse)	191	CDC42	lysate, mito
P60843	IF4A1_MOUSE	reviewed	Eukaryotic initiation factor 4A-I (eIF-4A-I) (eIF4A-I) (EC 3.6.4.13) (ATP-dependent RNA helicase eIF4A-1)	Eif4a1 Ddx2a Eif4a	Mus musculus (Mouse)	406	IF4A1	lysate, mito
P60867	RS20_MOUSE	reviewed	40S ribosomal protein S20	Rps20	Mus musculus (Mouse)	119	RS20	lysate, mito
P61021	RAB5B_MOUSE	reviewed	Ras-related protein Rab-5B	Rab5b	Mus musculus (Mouse)	215	RAB5B	lysate, mito
P61022	CHP1_MOUSE	reviewed	Calcineurin B homologous protein 1 (Calcineurin B-like protein) (Calcium-binding protein CHP) (Calcium-binding protein p22) (EF-hand calcium-binding domain-containing protein p22) (Sid 470) (p24)	Chp1 Chp Sid470	Mus musculus (Mouse)	195	CHP1	lysate, mito
P61027	RAB10_MOUSE	reviewed	Ras-related protein Rab-10	Rab10	Mus musculus (Mouse)	200	RAB10	lysate, mito
P61087	UBE2K_MOUSE	reviewed	Ubiquitin-conjugating enzyme E2 K (EC 2.3.2.23) (E2 ubiquitin-conjugating enzyme K) (Huntingtin-interacting protein 2) (HIP-2) (Ubiquitin carrier protein) (Ubiquitin-conjugating enzyme E2-25 kDa) (Ubiquitin-conjugating enzyme E2(25K)) (Ubiquitin-conjugating enzyme E2-25K) (Ubiquitin-protein ligase)	Ube2k Hip2	Mus musculus (Mouse)	200	UBE2K	lysate, mito
P61089	UBE2N_MOUSE	reviewed	Ubiquitin-conjugating enzyme E2 N (EC 2.3.2.23) (Bendless-like ubiquitin-conjugating enzyme) (E2 ubiquitin-conjugating enzyme N) (Ubc13) (Ubiquitin carrier protein N) (Ubiquitin-protein ligase N)	Ube2n Blu	Mus musculus (Mouse)	152	UBE2N	lysate, mito
P61161	ARP2_MOUSE	reviewed	Actin-related protein 2 (Actin-like protein 2)	Actr2 Arp2	Mus musculus (Mouse)	394	ARP2	lysate, mito
P61211	ARL1_MOUSE	reviewed	ADP-ribosylation factor-like protein 1	Arl1	Mus musculus (Mouse)	181	ARL1	lysate, mito
P61222	ABCE1_MOUSE	reviewed	ATP-binding cassette sub-family E member 1 (RNase L inhibitor) (Ribonuclease 4 inhibitor) (RNS4I)	Abce1 Rli	Mus musculus (Mouse)	599	ABCE1	lysate, mito
P61255	RL26_MOUSE	reviewed	60S ribosomal protein L26 (Silica-induced gene 20 protein) (SIG-20)	Rpl26	Mus musculus (Mouse)	145	RL26	lysate, mito
P61358	RL27_MOUSE	reviewed	60S ribosomal protein L27	Rpl27	Mus musculus (Mouse)	136	RL27	lysate, mito
P61458	PHS_MOUSE	reviewed	Pterin-4-alpha-carbinolamine dehydratase (PHS) (EC 4.2.1.96) (4-alpha-hydroxy-tetrahydropterin dehydratase) (Dimerization cofactor of hepatocyte nuclear factor 1-alpha) (DCoH) (Dimerization cofactor of HNF1) (Phenylalanine hydroxylase-stimulating protein) (Pterin carbinolamine dehydratase) (PCD)	Pcbd1 Dcoh Pcbd	Mus musculus (Mouse)	104	PHS	lysate, mito
P61514	RL37A_MOUSE	reviewed	60S ribosomal protein L37a	Rpl37a	Mus musculus (Mouse)	92	RL37A	lysate, mito
P61620	S61A1_MOUSE	reviewed	Protein transport protein Sec61 subunit alpha isoform 1 (Sec61 alpha-1)	Sec61a1 Sec61a	Mus musculus (Mouse)	476	S61A1	lysate, mito
P61750	ARF4_MOUSE	reviewed	ADP-ribosylation factor 4	Arf4	Mus musculus (Mouse)	180	ARF4	lysate, mito
P61804	DAD1_MOUSE	reviewed	Dolichyl-diphosphooligosaccharide--protein glycosyltransferase subunit DAD1 (Oligosaccharyl transferase subunit DAD1) (Defender against cell death 1) (DAD-1)	Dad1	Mus musculus (Mouse)	113	DAD1	lysate, mito
P61922	GABT_MOUSE	reviewed	4-aminobutyrate aminotransferase, mitochondrial (EC 2.6.1.19) ((S)-3-amino-2-methylpropionate transaminase) (EC 2.6.1.22) (GABA aminotransferase) (GABA-AT) (Gamma-amino-N-butyrate transaminase) (GABA transaminase) (GABA-T) (L-AIBAT)	Abat Gabat	Mus musculus (Mouse)	500	GABT	lysate, mito
P61924	COPZ1_MOUSE	reviewed	Coatomer subunit zeta-1 (Zeta-1-coat protein) (Zeta-1 COP)	Copz1 Copz	Mus musculus (Mouse)	177	COPZ1	lysate, mito
P61961	UFM1_MOUSE	reviewed	Ubiquitin-fold modifier 1	Ufm1	Mus musculus (Mouse)	85	UFM1	lysate, mito
P61971	NTF2_MOUSE	reviewed	Nuclear transport factor 2 (NTF-2)	Nutf2 Ntf2	Mus musculus (Mouse)	127	NTF2	lysate, mito
P61979	HNRPK_MOUSE	reviewed	Heterogeneous nuclear ribonucleoprotein K (hnRNP K)	Hnrnpk Hnrpk	Mus musculus (Mouse)	463	HNRPK	lysate, mito
P61982	1433G_MOUSE	reviewed	14-3-3 protein gamma [Cleaved into: 14-3-3 protein gamma, N-terminally processed]	Ywhag	Mus musculus (Mouse)	247	1433G	lysate, mito
P62071	RRAS2_MOUSE	reviewed	Ras-related protein R-Ras2	Rras2	Mus musculus (Mouse)	204	RRAS2	lysate, mito
P62075	TIM13_MOUSE	reviewed	Mitochondrial import inner membrane translocase subunit Tim13	Timm13 Tim13a Timm13a	Mus musculus (Mouse)	95	TIM13	lysate, mito
P62077	TIM8B_MOUSE	reviewed	Mitochondrial import inner membrane translocase subunit Tim8 B (Deafness dystonia protein 2 homolog)	Timm8b Ddp2 Tim8b	Mus musculus (Mouse)	83	TIM8B	lysate, mito
P62082	RS7_MOUSE	reviewed	40S ribosomal protein S7	Rps7	Mus musculus (Mouse)	194	RS7	lysate, mito
P62137	PP1A_MOUSE	reviewed	Serine/threonine-protein phosphatase PP1-alpha catalytic subunit (PP-1A) (EC 3.1.3.16)	Ppp1ca Ppp1a	Mus musculus (Mouse)	330	PP1A	lysate, mito
P62192	PRS4_MOUSE	reviewed	26S proteasome regulatory subunit 4 (P26s4) (26S proteasome AAA-ATPase subunit RPT2) (Proteasome 26S subunit ATPase 1)	Psmc1	Mus musculus (Mouse)	440	PRS4	lysate, mito
P62196	PRS8_MOUSE	reviewed	26S proteasome regulatory subunit 8 (26S proteasome AAA-ATPase subunit RPT6) (Proteasome 26S subunit ATPase 5) (Proteasome subunit p45) (p45/SUG) (mSUG1)	Psmc5 Sug1	Mus musculus (Mouse)	406	PRS8	lysate, mito
P62242	RS8_MOUSE	reviewed	40S ribosomal protein S8	Rps8	Mus musculus (Mouse)	208	RS8	lysate, mito
P62245	RS15A_MOUSE	reviewed	40S ribosomal protein S15a	Rps15a	Mus musculus (Mouse)	130	RS15A	lysate, mito
P62259	1433E_MOUSE	reviewed	14-3-3 protein epsilon (14-3-3E)	Ywhae	Mus musculus (Mouse)	255	1433E	lysate, mito
P62264	RS14_MOUSE	reviewed	40S ribosomal protein S14	Rps14	Mus musculus (Mouse)	151	RS14	lysate, mito
P62267	RS23_MOUSE	reviewed	40S ribosomal protein S23	Rps23	Mus musculus (Mouse)	143	RS23	lysate, mito
P62270	RS18_MOUSE	reviewed	40S ribosomal protein S18 (Ke-3) (Ke3)	Rps18	Mus musculus (Mouse)	152	RS18	lysate, mito
P62274	RS29_MOUSE	reviewed	40S ribosomal protein S29	Rps29	Mus musculus (Mouse)	56	RS29	lysate, mito
P62281	RS11_MOUSE	reviewed	40S ribosomal protein S11	Rps11	Mus musculus (Mouse)	158	RS11	lysate, mito
P62301	RS13_MOUSE	reviewed	40S ribosomal protein S13	Rps13	Mus musculus (Mouse)	151	RS13	lysate, mito
P62305	RUXE_MOUSE	reviewed	Small nuclear ribonucleoprotein E (snRNP-E) (Sm protein E) (Sm-E) (SmE)	Snrpe	Mus musculus (Mouse)	92	RUXE	lysate, mito
P62307	RUXF_MOUSE	reviewed	Small nuclear ribonucleoprotein F (snRNP-F) (Sm protein F) (Sm-F) (SmF)	Snrpf	Mus musculus (Mouse)	86	RUXF	lysate, mito
P62311	LSM3_MOUSE	reviewed	U6 snRNA-associated Sm-like protein LSm3	Lsm3	Mus musculus (Mouse)	102	LSM3	lysate, mito
P62317	SMD2_MOUSE	reviewed	Small nuclear ribonucleoprotein Sm D2 (Sm-D2) (snRNP core protein D2)	Snrpd2	Mus musculus (Mouse)	118	SMD2	lysate, mito
P62320	SMD3_MOUSE	reviewed	Small nuclear ribonucleoprotein Sm D3 (Sm-D3) (snRNP core protein D3)	Snrpd3	Mus musculus (Mouse)	126	SMD3	lysate, mito
P62331	ARF6_MOUSE	reviewed	ADP-ribosylation factor 6	Arf6	Mus musculus (Mouse)	175	ARF6	lysate, mito
P62334	PRS10_MOUSE	reviewed	26S proteasome regulatory subunit 10B (26S proteasome AAA-ATPase subunit RPT4) (Proteasome 26S subunit ATPase 6) (Proteasome subunit p42)	Psmc6 Sug2	Mus musculus (Mouse)	389	PRS10	lysate, mito
P62342	SELT_MOUSE	reviewed	Thioredoxin reductase-like selenoprotein T (SelT) (EC 1.8.1.9)	Selenot Selt	Mus musculus (Mouse)	195	SELT	lysate, mito
P62631	EF1A2_MOUSE	reviewed	Elongation factor 1-alpha 2 (EF-1-alpha-2) (Eukaryotic elongation factor 1 A-2) (eEF1A-2) (Statin-S1)	Eef1a2 Eef1al Stn	Mus musculus (Mouse)	463	EF1A2	lysate, mito
P62702	RS4X_MOUSE	reviewed	40S ribosomal protein S4, X isoform	Rps4x Rps4	Mus musculus (Mouse)	263	RS4X	lysate, mito
P62717	RL18A_MOUSE	reviewed	60S ribosomal protein L18a	Rpl18a	Mus musculus (Mouse)	176	RL18A	lysate, mito
P62748	HPCL1_MOUSE	reviewed	Hippocalcin-like protein 1 (Neural visinin-like protein 3) (NVL-3) (NVP-3) (Visinin-like protein 3) (VILIP-3)	Hpcal1	Mus musculus (Mouse)	193	HPCL1	lysate, mito
P62751	RL23A_MOUSE	reviewed	60S ribosomal protein L23a	Rpl23a	Mus musculus (Mouse)	156	RL23A	lysate, mito
P62754	RS6_MOUSE	reviewed	40S ribosomal protein S6 (Phosphoprotein NP33)	Rps6	Mus musculus (Mouse)	249	RS6	lysate, mito
P62774	MTPN_MOUSE	reviewed	Myotrophin (Granule cell differentiation protein) (Protein V-1)	Mtpn Gcdp	Mus musculus (Mouse)	118	MTPN	lysate, mito
P62806	H4_MOUSE	reviewed	Histone H4	Hist1h4a; Hist1h4b H4-53; Hist1h4c H4-12; Hist1h4d; Hist1h4f; Hist1h4h; Hist1h4i; Hist1h4j; Hist1h4k; Hist1h4m; Hist2h4a Hist2h4; Hist4h4	Mus musculus (Mouse)	103	H4	lysate, mito
P62814	VATB2_MOUSE	reviewed	V-type proton ATPase subunit B, brain isoform (V-ATPase subunit B 2) (Endomembrane proton pump 58 kDa subunit) (Vacuolar proton pump subunit B 2)	Atp6v1b2 Atp6b2 Vat2	Mus musculus (Mouse)	511	VATB2	lysate, mito
P62821	RAB1A_MOUSE	reviewed	Ras-related protein Rab-1A (YPT1-related protein)	Rab1A Rab1	Mus musculus (Mouse)	205	RAB1A	lysate, mito
P62827	RAN_MOUSE	reviewed	GTP-binding nuclear protein Ran (GTPase Ran) (Ras-like protein TC4) (Ras-related nuclear protein)	Ran Rasl2-8	Mus musculus (Mouse)	216	RAN	lysate, mito
P62830	RL23_MOUSE	reviewed	60S ribosomal protein L23	Rpl23	Mus musculus (Mouse)	140	RL23	lysate, mito
P62835	RAP1A_MOUSE	reviewed	Ras-related protein Rap-1A (Ras-related protein Krev-1)	Rap1a Krev-1	Mus musculus (Mouse)	184	RAP1A	lysate, mito
P62843	RS15_MOUSE	reviewed	40S ribosomal protein S15 (RIG protein)	Rps15 Rig	Mus musculus (Mouse)	145	RS15	lysate, mito
P62849	RS24_MOUSE	reviewed	40S ribosomal protein S24	Rps24	Mus musculus (Mouse)	133	RS24	lysate, mito
P62852	RS25_MOUSE	reviewed	40S ribosomal protein S25	Rps25	Mus musculus (Mouse)	125	RS25	lysate, mito
P62855	RS26_MOUSE	reviewed	40S ribosomal protein S26	Rps26	Mus musculus (Mouse)	115	RS26	lysate, mito
P62858	RS28_MOUSE	reviewed	40S ribosomal protein S28	Rps28	Mus musculus (Mouse)	69	RS28	lysate, mito
P62862	RS30_MOUSE	reviewed	40S ribosomal protein S30	Fau	Mus musculus (Mouse)	59	RS30	lysate, mito
P62869	ELOB_MOUSE	reviewed	Elongin-B (EloB) (Elongin 18 kDa subunit) (RNA polymerase II transcription factor SIII subunit B) (SIII p18) (Transcription elongation factor B polypeptide 2)	Elob Tceb2	Mus musculus (Mouse)	118	ELOB	lysate, mito
P62874	GBB1_MOUSE	reviewed	Guanine nucleotide-binding protein G(I)/G(S)/G(T) subunit beta-1 (Transducin beta chain 1)	Gnb1	Mus musculus (Mouse)	340	GBB1	lysate, mito
P62878	RBX1_MOUSE	reviewed	E3 ubiquitin-protein ligase RBX1 (EC 2.3.2.27) (EC 2.3.2.32) (E3 ubiquitin-protein transferase RBX1) (RING finger protein 75) (RING-box protein 1) (Rbx1) [Cleaved into: E3 ubiquitin-protein ligase RBX1, N-terminally processed]	Rbx1	Mus musculus (Mouse)	108	RBX1	lysate, mito
P62880	GBB2_MOUSE	reviewed	Guanine nucleotide-binding protein G(I)/G(S)/G(T) subunit beta-2 (G protein subunit beta-2) (Transducin beta chain 2)	Gnb2	Mus musculus (Mouse)	340	GBB2	lysate, mito
P62889	RL30_MOUSE	reviewed	60S ribosomal protein L30	Rpl30	Mus musculus (Mouse)	115	RL30	lysate, mito
P62892	RL39_MOUSE	reviewed	60S ribosomal protein L39	Rpl39	Mus musculus (Mouse)	51	RL39	lysate, mito
P62897	CYC_MOUSE	reviewed	Cytochrome c, somatic	Cycs	Mus musculus (Mouse)	105	CYC	lysate, mito
P62900	RL31_MOUSE	reviewed	60S ribosomal protein L31	Rpl31	Mus musculus (Mouse)	125	RL31	lysate, mito
P62908	RS3_MOUSE	reviewed	40S ribosomal protein S3 (EC 4.2.99.18)	Rps3	Mus musculus (Mouse)	243	RS3	lysate, mito
P62911	RL32_MOUSE	reviewed	60S ribosomal protein L32	Rpl32	Mus musculus (Mouse)	135	RL32	lysate, mito
P62918	RL8_MOUSE	reviewed	60S ribosomal protein L8	Rpl8	Mus musculus (Mouse)	257	RL8	lysate, mito
P62960	YBOX1_MOUSE	reviewed	Nuclease-sensitive element-binding protein 1 (CCAAT-binding transcription factor I subunit A) (CBF-A) (DNA-binding protein B) (DBPB) (Enhancer factor I subunit A) (EFI-A) (Y-box transcription factor) (Y-box-binding protein 1) (YB-1)	Ybx1 Msy-1 Msy1 Nsep1 Yb1	Mus musculus (Mouse)	322	YBOX1	lysate, mito
P62962	PROF1_MOUSE	reviewed	Profilin-1 (Profilin I)	Pfn1	Mus musculus (Mouse)	140	PROF1	lysate, mito
P62983	RS27A_MOUSE	reviewed	Ubiquitin-40S ribosomal protein S27a (Ubiquitin carboxyl extension protein 80) [Cleaved into: Ubiquitin; 40S ribosomal protein S27a]	Rps27a Uba80 Ubcep1	Mus musculus (Mouse)	156	RS27A	lysate, mito
P62996	TRA2B_MOUSE	reviewed	Transformer-2 protein homolog beta (TRA-2 beta) (TRA2-beta) (Silica-induced gene 41 protein) (SIG-41) (Splicing factor, arginine/serine-rich 10) (Transformer-2 protein homolog B)	Tra2b Sfrs10 Silg41	Mus musculus (Mouse)	288	TRA2B	lysate, mito
P63001	RAC1_MOUSE	reviewed	Ras-related C3 botulinum toxin substrate 1 (p21-Rac1)	Rac1	Mus musculus (Mouse)	192	RAC1	lysate, mito
P63005	LIS1_MOUSE	reviewed	Platelet-activating factor acetylhydrolase IB subunit alpha (Lissencephaly-1 protein) (LIS-1) (PAF acetylhydrolase 45 kDa subunit) (PAF-AH 45 kDa subunit) (PAF-AH alpha) (PAFAH alpha)	Pafah1b1 Lis-1 Lis1 Pafaha	Mus musculus (Mouse)	410	LIS1	lysate, mito
P63017	HSP7C_MOUSE	reviewed	Heat shock cognate 71 kDa protein (Heat shock 70 kDa protein 8)	Hspa8 Hsc70 Hsc73	Mus musculus (Mouse)	646	HSP7C	lysate, mito
P63028	TCTP_MOUSE	reviewed	Translationally-controlled tumor protein (TCTP) (21 kDa polypeptide) (p21) (p23)	Tpt1 Trt	Mus musculus (Mouse)	172	TCTP	lysate, mito
P63030	MPC1_MOUSE	reviewed	Mitochondrial pyruvate carrier 1 (Brain protein 44-like protein)	Mpc1 Brp44l	Mus musculus (Mouse)	109	MPC1	lysate, mito
P63037	DNJA1_MOUSE	reviewed	DnaJ homolog subfamily A member 1 (DnaJ protein homolog 2) (Heat shock 40 kDa protein 4) (Heat shock protein J2) (HSJ-2)	Dnaja1 Dnaj2 Hsj2 Hspf4	Mus musculus (Mouse)	397	DNJA1	lysate, mito
P63038	CH60_MOUSE	reviewed	60 kDa heat shock protein, mitochondrial (EC 3.6.4.9) (60 kDa chaperonin) (Chaperonin 60) (CPN60) (HSP-65) (Heat shock protein 60) (HSP-60) (Hsp60) (Mitochondrial matrix protein P1)	Hspd1 Hsp60	Mus musculus (Mouse)	573	CH60	lysate, mito
P63073	IF4E_MOUSE	reviewed	Eukaryotic translation initiation factor 4E (eIF-4E) (eIF4E) (mRNA cap-binding protein) (eIF-4F 25 kDa subunit)	Eif4e	Mus musculus (Mouse)	217	IF4E	lysate, mito
P63101	1433Z_MOUSE	reviewed	14-3-3 protein zeta/delta (Protein kinase C inhibitor protein 1) (KCIP-1) (SEZ-2)	Ywhaz	Mus musculus (Mouse)	245	1433Z	lysate, mito
P63158	HMGB1_MOUSE	reviewed	High mobility group protein B1 (High mobility group protein 1) (HMG-1)	Hmgb1 Hmg-1 Hmg1	Mus musculus (Mouse)	215	HMGB1	lysate, mito
P63242	IF5A1_MOUSE	reviewed	Eukaryotic translation initiation factor 5A-1 (eIF-5A-1) (eIF-5A1) (Eukaryotic initiation factor 5A isoform 1) (eIF-5A) (eIF-4D)	Eif5a	Mus musculus (Mouse)	154	IF5A1	lysate, mito
P63276	RS17_MOUSE	reviewed	40S ribosomal protein S17	Rps17	Mus musculus (Mouse)	135	RS17	lysate, mito
P63280	UBC9_MOUSE	reviewed	SUMO-conjugating enzyme UBC9 (EC 2.3.2.-) (RING-type E3 SUMO transferase UBC9) (SUMO-protein ligase) (Ubiquitin carrier protein 9) (mUBC9) (Ubiquitin carrier protein I) (Ubiquitin-conjugating enzyme E2 I) (Ubiquitin-protein ligase I)	Ube2i Ubc9 Ubce2i Ubce9	Mus musculus (Mouse)	158	UBC9	lysate, mito
P63323	RS12_MOUSE	reviewed	40S ribosomal protein S12	Rps12	Mus musculus (Mouse)	132	RS12	lysate, mito
P63325	RS10_MOUSE	reviewed	40S ribosomal protein S10	Rps10	Mus musculus (Mouse)	165	RS10	lysate, mito
P63330	PP2AA_MOUSE	reviewed	Serine/threonine-protein phosphatase 2A catalytic subunit alpha isoform (PP2A-alpha) (EC 3.1.3.16)	Ppp2ca	Mus musculus (Mouse)	309	PP2AA	lysate, mito
P67778	PHB_MOUSE	reviewed	Prohibitin (B-cell receptor-associated protein 32) (BAP 32)	Phb	Mus musculus (Mouse)	272	PHB	lysate, mito
P67871	CSK2B_MOUSE	reviewed	Casein kinase II subunit beta (CK II beta) (Phosvitin)	Csnk2b Ck2n	Mus musculus (Mouse)	215	CSK2B	lysate, mito
P67984	RL22_MOUSE	reviewed	60S ribosomal protein L22 (Heparin-binding protein HBp15)	Rpl22	Mus musculus (Mouse)	128	RL22	lysate, mito
P68037	UB2L3_MOUSE	reviewed	Ubiquitin-conjugating enzyme E2 L3 (EC 2.3.2.23) (E2 ubiquitin-conjugating enzyme L3) (UbcM4) (Ubiquitin carrier protein L3) (Ubiquitin-protein ligase L3)	Ube2l3 Ubce7	Mus musculus (Mouse)	154	UB2L3	lysate, mito
P68040	RACK1_MOUSE	reviewed	Receptor of activated protein C kinase 1 (12-3) (Guanine nucleotide-binding protein subunit beta-2-like 1) (Receptor for activated C kinase) (Receptor of activated protein kinase C 1) (p205) [Cleaved into: Receptor of activated protein C kinase 1, N-terminally processed (Guanine nucleotide-binding protein subunit beta-2-like 1, N-terminally processed)]	Rack1 Gnb2-rs1 Gnb2l1	Mus musculus (Mouse)	317	RACK1	lysate, mito
P68254	1433T_MOUSE	reviewed	14-3-3 protein theta (14-3-3 protein tau)	Ywhaq	Mus musculus (Mouse)	245	1433T	lysate, mito
P68368	TBA4A_MOUSE	reviewed	Tubulin alpha-4A chain (Alpha-tubulin 4) (Alpha-tubulin isotype M-alpha-4) (Tubulin alpha-4 chain)	Tuba4a Tuba4	Mus musculus (Mouse)	448	TBA4A	lysate, mito
P68372	TBB4B_MOUSE	reviewed	Tubulin beta-4B chain (Tubulin beta-2C chain)	Tubb4b Tubb2c	Mus musculus (Mouse)	445	TBB4B	lysate, mito
P68373	TBA1C_MOUSE	reviewed	Tubulin alpha-1C chain (Alpha-tubulin 6) (Alpha-tubulin isotype M-alpha-6) (Tubulin alpha-6 chain) [Cleaved into: Detyrosinated tubulin alpha-1C chain]	Tuba1c Tuba6	Mus musculus (Mouse)	449	TBA1C	lysate, mito
P68433	H31_MOUSE	reviewed	Histone H3.1	Hist1h3a H3a; Hist1h3g H3.1-221 H3g; Hist1h3h H3.1-291 H3h; Hist1h3i H3.1-I H3i	Mus musculus (Mouse)	136	H31	lysate, mito
P68510	1433F_MOUSE	reviewed	14-3-3 protein eta	Ywhah	Mus musculus (Mouse)	246	1433F	lysate, mito
P70122	SBDS_MOUSE	reviewed	Ribosome maturation protein SBDS (Protein 22A3) (Shwachman-Bodian-Diamond syndrome protein homolog)	Sbds	Mus musculus (Mouse)	250	SBDS	lysate, mito
P70168	IMB1_MOUSE	reviewed	Importin subunit beta-1 (Karyopherin subunit beta-1) (Nuclear factor p97) (Pore targeting complex 97 kDa subunit) (PTAC97) (SCG)	Kpnb1 Impnb	Mus musculus (Mouse)	876	IMB1	lysate, mito
P70194	CLC4F_MOUSE	reviewed	C-type lectin domain family 4 member F (C-type lectin superfamily member 13) (C-type lectin 13) (Kupffer cell receptor)	Clec4f Clecsf13 Kclr	Mus musculus (Mouse)	548	CLC4F	lysate, mito
P70195	PSB7_MOUSE	reviewed	Proteasome subunit beta type-7 (EC 3.4.25.1) (Macropain chain Z) (Multicatalytic endopeptidase complex chain Z) (Proteasome subunit Z)	Psmb7 Mmc14	Mus musculus (Mouse)	277	PSB7	lysate, mito
P70245	EBP_MOUSE	reviewed	3-beta-hydroxysteroid-Delta(8),Delta(7)-isomerase (EC 5.3.3.5) (Cholestenol Delta-isomerase) (Delta(8)-Delta(7) sterol isomerase) (D8-D7 sterol isomerase) (Emopamil-binding protein)	Ebp Msi	Mus musculus (Mouse)	230	EBP	lysate, mito
P70266	F261_MOUSE	reviewed	6-phosphofructo-2-kinase/fructose-2,6-bisphosphatase 1 (6PF-2-K/Fru-2,6-P2ase 1) (PFK/FBPase 1) (6PF-2-K/Fru-2,6-P2ase liver isozyme) [Includes: 6-phosphofructo-2-kinase (EC 2.7.1.105); Fructose-2,6-bisphosphatase (EC 3.1.3.46)]	Pfkfb1	Mus musculus (Mouse)	471	F261	lysate, mito
P70290	EM55_MOUSE	reviewed	55 kDa erythrocyte membrane protein (p55) (Membrane protein, palmitoylated 1)	Mpp1	Mus musculus (Mouse)	466	EM55	lysate, mito
P70295	AUP1_MOUSE	reviewed	Ancient ubiquitous protein 1	Aup1	Mus musculus (Mouse)	410	AUP1	lysate, mito
P70296	PEBP1_MOUSE	reviewed	Phosphatidylethanolamine-binding protein 1 (PEBP-1) (HCNPpp) [Cleaved into: Hippocampal cholinergic neurostimulating peptide (HCNP)]	Pebp1 Pbp Pebp	Mus musculus (Mouse)	187	PEBP1	lysate, mito
P70302	STIM1_MOUSE	reviewed	Stromal interaction molecule 1	Stim1 Sim	Mus musculus (Mouse)	685	STIM1	lysate, mito
P70349	HINT1_MOUSE	reviewed	Histidine triad nucleotide-binding protein 1 (EC 3.-.-.-) (Adenosine 5'-monophosphoramidase) (Protein kinase C inhibitor 1) (Protein kinase C-interacting protein 1) (PKCI-1)	Hint1 Hint Pkci Pkci1 Prkcnh1	Mus musculus (Mouse)	126	HINT1	lysate, mito
P70362	UFD1_MOUSE	reviewed	Ubiquitin recognition factor in ER-associated degradation protein 1 (Ubiquitin fusion degradation protein 1 homolog) (UB fusion protein 1)	Ufd1 Ufd1l	Mus musculus (Mouse)	307	UFD1	lysate, mito
P70372	ELAV1_MOUSE	reviewed	ELAV-like protein 1 (Elav-like generic protein) (Hu-antigen R) (HuR) (MelG)	Elavl1 Elra Hua	Mus musculus (Mouse)	326	ELAV1	lysate, mito
P70404	IDHG1_MOUSE	reviewed	Isocitrate dehydrogenase [NAD] subunit gamma 1, mitochondrial (Isocitric dehydrogenase subunit gamma) (NAD(+)-specific ICDH subunit gamma)	Idh3g	Mus musculus (Mouse)	393	IDHG1	lysate, mito
P70441	NHRF1_MOUSE	reviewed	Na(+)/H(+) exchange regulatory cofactor NHE-RF1 (NHERF-1) (Ezrin-radixin-moesin-binding phosphoprotein 50) (EBP50) (Regulatory cofactor of Na(+)/H(+) exchanger) (Sodium-hydrogen exchanger regulatory factor 1) (Solute carrier family 9 isoform A3 regulatory factor 1)	Slc9a3r1 Nherf Nherf1	Mus musculus (Mouse)	355	NHRF1	lysate, mito
P70677	CASP3_MOUSE	reviewed	Caspase-3 (CASP-3) (EC 3.4.22.56) (Apopain) (Cysteine protease CPP32) (CPP-32) (LICE) (Protein Yama) (SREBP cleavage activity 1) (SCA-1) [Cleaved into: Caspase-3 subunit p17; Caspase-3 subunit p12]	Casp3 Cpp32	Mus musculus (Mouse)	277	CASP3	lysate, mito
P70694	DHB5_MOUSE	reviewed	Estradiol 17 beta-dehydrogenase 5 (EC 1.1.1.-) (17-beta-HSD 5)	Akr1c6 Hsd17b5	Mus musculus (Mouse)	323	DHB5	lysate, mito
P70697	DCUP_MOUSE	reviewed	Uroporphyrinogen decarboxylase (UPD) (URO-D) (EC 4.1.1.37)	Urod	Mus musculus (Mouse)	367	DCUP	lysate, mito
P70699	LYAG_MOUSE	reviewed	Lysosomal alpha-glucosidase (EC 3.2.1.20) (Acid maltase)	Gaa	Mus musculus (Mouse)	953	LYAG	lysate, mito
P80313	TCPH_MOUSE	reviewed	T-complex protein 1 subunit eta (TCP-1-eta) (CCT-eta)	Cct7 Ccth	Mus musculus (Mouse)	544	TCPH	lysate, mito
P80314	TCPB_MOUSE	reviewed	T-complex protein 1 subunit beta (TCP-1-beta) (CCT-beta)	Cct2 Cctb	Mus musculus (Mouse)	535	TCPB	lysate, mito
P80315	TCPD_MOUSE	reviewed	T-complex protein 1 subunit delta (TCP-1-delta) (A45) (CCT-delta)	Cct4 Cctd	Mus musculus (Mouse)	539	TCPD	lysate, mito
P80316	TCPE_MOUSE	reviewed	T-complex protein 1 subunit epsilon (TCP-1-epsilon) (CCT-epsilon)	Cct5 Ccte Kiaa0098	Mus musculus (Mouse)	541	TCPE	lysate, mito
P80317	TCPZ_MOUSE	reviewed	T-complex protein 1 subunit zeta (TCP-1-zeta) (CCT-zeta-1)	Cct6a Cct6 Cctz Cctz1	Mus musculus (Mouse)	531	TCPZ	lysate, mito
P80318	TCPG_MOUSE	reviewed	T-complex protein 1 subunit gamma (TCP-1-gamma) (CCT-gamma) (Matricin) (mTRiC-P5)	Cct3 Cctg	Mus musculus (Mouse)	545	TCPG	lysate, mito
P82198	BGH3_MOUSE	reviewed	Transforming growth factor-beta-induced protein ig-h3 (Beta ig-h3)	Tgfbi	Mus musculus (Mouse)	683	BGH3	lysate, mito
P83882	RL36A_MOUSE	reviewed	60S ribosomal protein L36a (60S ribosomal protein L44)	Rpl36a Rpl44	Mus musculus (Mouse)	106	RL36A	lysate, mito
P83940	ELOC_MOUSE	reviewed	Elongin-C (EloC) (Elongin 15 kDa subunit) (RNA polymerase II transcription factor SIII subunit C) (SIII p15) (Stromal membrane-associated protein SMAP1B homolog) (Transcription elongation factor B polypeptide 1)	Eloc Tceb1	Mus musculus (Mouse)	112	ELOC	lysate, mito
P84084	ARF5_MOUSE	reviewed	ADP-ribosylation factor 5	Arf5	Mus musculus (Mouse)	180	ARF5	lysate, mito
P84091	AP2M1_MOUSE	reviewed	AP-2 complex subunit mu (AP-2 mu chain) (Adaptor protein complex AP-2 subunit mu) (Adaptor-related protein complex 2 subunit mu) (Clathrin assembly protein complex 2 mu medium chain) (Clathrin coat assembly protein AP50) (Clathrin coat-associated protein AP50) (Mu2-adaptin) (Plasma membrane adaptor AP-2 50 kDa protein)	Ap2m1 Clapm1	Mus musculus (Mouse)	435	AP2M1	lysate, mito
P84096	RHOG_MOUSE	reviewed	Rho-related GTP-binding protein RhoG (Sid 10750)	Rhog Arhg Sid10750	Mus musculus (Mouse)	191	RHOG	lysate, mito
P84099	RL19_MOUSE	reviewed	60S ribosomal protein L19	Rpl19	Mus musculus (Mouse)	196	RL19	lysate, mito
P84104	SRSF3_MOUSE	reviewed	Serine/arginine-rich splicing factor 3 (Pre-mRNA-splicing factor SRP20) (Protein X16) (Splicing factor, arginine/serine-rich 3)	Srsf3 Sfrs3 Srp20 X16	Mus musculus (Mouse)	164	SRSF3	lysate, mito
P84228	H32_MOUSE	reviewed	Histone H3.2	Hist1h3b H3-53 H3.2 H3b; Hist1h3c H3-143; Hist1h3d H3-B; Hist1h3e H3-F; Hist1h3f H3.2-221 H3f; Hist2h3b H3.2-616; Hist2h3c1 H3.2-615 Hist2h3ca1; Hist2h3c2 H3.2-614 Hist2h3ca2	Mus musculus (Mouse)	136	H32	lysate, mito
P85094	ISC2A_MOUSE	reviewed	Isochorismatase domain-containing protein 2A	Isoc2a Isoc2	Mus musculus (Mouse)	206	ISC2A	lysate, mito
P97290	IC1_MOUSE	reviewed	Plasma protease C1 inhibitor (C1 Inh) (C1Inh) (C1 esterase inhibitor) (C1-inhibiting factor) (Serpin G1)	Serping1 C1nh	Mus musculus (Mouse)	504	IC1	lysate, mito
P97315	CSRP1_MOUSE	reviewed	Cysteine and glycine-rich protein 1 (Cysteine-rich protein 1) (CRP) (CRP1)	Csrp1 Crp1 Csrp	Mus musculus (Mouse)	193	CSRP1	lysate, mito
P97328	KHK_MOUSE	reviewed	Ketohexokinase (EC 2.7.1.3) (Hepatic fructokinase)	Khk	Mus musculus (Mouse)	298	KHK	lysate, mito
P97351	RS3A_MOUSE	reviewed	40S ribosomal protein S3a (Protein TU-11)	Rps3a Rps3a1	Mus musculus (Mouse)	264	RS3A	lysate, mito
P97352	S10AD_MOUSE	reviewed	Protein S100-A13 (S100 calcium-binding protein A13)	S100a13	Mus musculus (Mouse)	98	S10AD	lysate, mito
P97364	SPS2_MOUSE	reviewed	Selenide, water dikinase 2 (EC 2.7.9.3) (Selenium donor protein 2) (Selenophosphate synthase 2)	Sephs2 Sps2	Mus musculus (Mouse)	452	SPS2	lysate, mito
P97370	AT1B3_MOUSE	reviewed	Sodium/potassium-transporting ATPase subunit beta-3 (Sodium/potassium-dependent ATPase subunit beta-3) (ATPB-3) (CD antigen CD298)	Atp1b3	Mus musculus (Mouse)	278	AT1B3	lysate, mito
P97371	PSME1_MOUSE	reviewed	Proteasome activator complex subunit 1 (11S regulator complex subunit alpha) (REG-alpha) (Activator of multicatalytic protease subunit 1) (Proteasome activator 28 subunit alpha) (PA28a) (PA28alpha)	Psme1	Mus musculus (Mouse)	249	PSME1	lysate, mito
P97372	PSME2_MOUSE	reviewed	Proteasome activator complex subunit 2 (11S regulator complex subunit beta) (REG-beta) (Activator of multicatalytic protease subunit 2) (Proteasome activator 28 subunit beta) (PA28b) (PA28beta)	Psme2 Pa28b1	Mus musculus (Mouse)	239	PSME2	lysate, mito
P97384	ANX11_MOUSE	reviewed	Annexin A11 (Annexin XI) (Annexin-11) (Calcyclin-associated annexin 50) (CAP-50)	Anxa11 Anx11	Mus musculus (Mouse)	503	ANX11	lysate, mito
P97429	ANXA4_MOUSE	reviewed	Annexin A4 (Annexin IV) (Annexin-4)	Anxa4 Anx4	Mus musculus (Mouse)	319	ANXA4	lysate, mito
P97447	FHL1_MOUSE	reviewed	Four and a half LIM domains protein 1 (FHL-1) (KyoT) (RBP-associated molecule 14-1) (RAM14-1) (Skeletal muscle LIM-protein 1) (SLIM) (SLIM-1)	Fhl1	Mus musculus (Mouse)	280	FHL1	lysate, mito
P97449	AMPN_MOUSE	reviewed	Aminopeptidase N (AP-N) (mAPN) (EC 3.4.11.2) (Alanyl aminopeptidase) (Aminopeptidase M) (AP-M) (Membrane protein p161) (Microsomal aminopeptidase) (CD antigen CD13)	Anpep Lap-1 Lap1	Mus musculus (Mouse)	966	AMPN	lysate, mito
P97450	ATP5J_MOUSE	reviewed	ATP synthase-coupling factor 6, mitochondrial (ATPase subunit F6) (ATP synthase peripheral stalk subunit F6)	Atp5pf Atp5j	Mus musculus (Mouse)	108	ATP5J	lysate, mito
P97461	RS5_MOUSE	reviewed	40S ribosomal protein S5 [Cleaved into: 40S ribosomal protein S5, N-terminally processed]	Rps5	Mus musculus (Mouse)	204	RS5	lysate, mito
P97478	COQ7_MOUSE	reviewed	5-demethoxyubiquinone hydroxylase, mitochondrial (DMQ hydroxylase) (EC 1.14.13.-) (Timing protein clk-1 homolog) (Ubiquinone biosynthesis monooxygenase COQ7)	Coq7	Mus musculus (Mouse)	217	COQ7	lysate, mito
P97493	THIOM_MOUSE	reviewed	Thioredoxin, mitochondrial (MTRX) (Mt-Trx) (Thioredoxin-2)	Txn2	Mus musculus (Mouse)	166	THIOM	lysate, mito
P97494	GSH1_MOUSE	reviewed	Glutamate--cysteine ligase catalytic subunit (EC 6.3.2.2) (GCS heavy chain) (Gamma-ECS) (Gamma-glutamylcysteine synthetase)	Gclc Glclc	Mus musculus (Mouse)	637	GSH1	lysate, mito
P97501	FMO3_MOUSE	reviewed	Dimethylaniline monooxygenase [N-oxide-forming] 3 (EC 1.14.13.8) (Dimethylaniline oxidase 3) (Hepatic flavin-containing monooxygenase 3) (FMO 3) (Trimethylamine monooxygenase) (EC 1.14.13.148)	Fmo3	Mus musculus (Mouse)	534	FMO3	lysate, mito
P97742	CPT1A_MOUSE	reviewed	Carnitine O-palmitoyltransferase 1, liver isoform (CPT1-L) (EC 2.3.1.21) (Carnitine O-palmitoyltransferase I, liver isoform) (CPT I) (CPTI-L) (Carnitine palmitoyltransferase 1A)	Cpt1a Cpt-1 Cpt1	Mus musculus (Mouse)	773	CPT1A	lysate, mito
P97792	CXAR_MOUSE	reviewed	Coxsackievirus and adenovirus receptor homolog (CAR) (mCAR)	Cxadr Car	Mus musculus (Mouse)	365	CXAR	lysate, mito
P97807	FUMH_MOUSE	reviewed	Fumarate hydratase, mitochondrial (Fumarase) (EC 4.2.1.2) (EF-3)	Fh Fh1	Mus musculus (Mouse)	507	FUMH	lysate, mito
P97821	CATC_MOUSE	reviewed	Dipeptidyl peptidase 1 (EC 3.4.14.1) (Cathepsin C) (Cathepsin J) (Dipeptidyl peptidase I) (DPP-I) (DPPI) (Dipeptidyl transferase) [Cleaved into: Dipeptidyl peptidase 1 exclusion domain chain (Dipeptidyl peptidase I exclusion domain chain); Dipeptidyl peptidase 1 heavy chain (Dipeptidyl peptidase I heavy chain); Dipeptidyl peptidase 1 light chain (Dipeptidyl peptidase I light chain)]	Ctsc	Mus musculus (Mouse)	462	CATC	lysate, mito
P97823	LYPA1_MOUSE	reviewed	Acyl-protein thioesterase 1 (APT-1) (EC 3.1.2.-) (Lysophospholipase 1) (Lysophospholipase I) (LPL-I) (LysoPLA I)	Lypla1 Apt1 Pla1a	Mus musculus (Mouse)	230	LYPA1	lysate, mito
P97855	G3BP1_MOUSE	reviewed	Ras GTPase-activating protein-binding protein 1 (G3BP-1) (EC 3.6.4.12) (EC 3.6.4.13) (ATP-dependent DNA helicase VIII) (GAP SH3 domain-binding protein 1) (HDH-VIII)	G3bp1 G3bp	Mus musculus (Mouse)	465	G3BP1	lysate, mito
P97865	PEX7_MOUSE	reviewed	Peroxisomal targeting signal 2 receptor (PTS2 receptor) (Peroxin-7)	Pex7	Mus musculus (Mouse)	318	PEX7	lysate, mito
P97872	FMO5_MOUSE	reviewed	Dimethylaniline monooxygenase [N-oxide-forming] 5 (EC 1.14.13.8) (Dimethylaniline oxidase 5) (Hepatic flavin-containing monooxygenase 5) (FMO 5)	Fmo5	Mus musculus (Mouse)	533	FMO5	lysate, mito
P99024	TBB5_MOUSE	reviewed	Tubulin beta-5 chain	Tubb5	Mus musculus (Mouse)	444	TBB5	lysate, mito
P99025	GFRP_MOUSE	reviewed	GTP cyclohydrolase 1 feedback regulatory protein (GFRP) (GTP cyclohydrolase I feedback regulatory protein) (p35)	Gchfr Gfrp	Mus musculus (Mouse)	84	GFRP	lysate, mito
P99026	PSB4_MOUSE	reviewed	Proteasome subunit beta type-4 (EC 3.4.25.1) (Low molecular mass protein 3) (Macropain beta chain) (Multicatalytic endopeptidase complex beta chain) (Proteasome beta chain) (Proteasome chain 3)	Psmb4 Lmp3	Mus musculus (Mouse)	264	PSB4	lysate, mito
P99027	RLA2_MOUSE	reviewed	60S acidic ribosomal protein P2	Rplp2	Mus musculus (Mouse)	115	RLA2	lysate, mito
P99028	QCR6_MOUSE	reviewed	Cytochrome b-c1 complex subunit 6, mitochondrial (Complex III subunit 6) (Complex III subunit VIII) (Cytochrome c1 non-heme 11 kDa protein) (Mitochondrial hinge protein) (Ubiquinol-cytochrome c reductase complex 11 kDa protein)	Uqcrh	Mus musculus (Mouse)	89	QCR6	lysate, mito
P99029	PRDX5_MOUSE	reviewed	Peroxiredoxin-5, mitochondrial (EC 1.11.1.15) (Antioxidant enzyme B166) (AOEB166) (Liver tissue 2D-page spot 2D-0014IV) (PLP) (Peroxiredoxin V) (Prx-V) (Peroxisomal antioxidant enzyme) (Thioredoxin peroxidase PMP20)	Prdx5 Prdx6	Mus musculus (Mouse)	210	PRDX5	lysate, mito
Q00519	XDH_MOUSE	reviewed	Xanthine dehydrogenase/oxidase [Includes: Xanthine dehydrogenase (XD) (EC 1.17.1.4); Xanthine oxidase (XO) (EC 1.17.3.2) (Xanthine oxidoreductase) (XOR)]	Xdh	Mus musculus (Mouse)	1335	XDH	lysate, mito
Q00612	G6PD1_MOUSE	reviewed	Glucose-6-phosphate 1-dehydrogenase X (G6PD) (EC 1.1.1.49)	G6pdx G6pd G6pd-1	Mus musculus (Mouse)	515	G6PD1	lysate, mito
Q00623	APOA1_MOUSE	reviewed	Apolipoprotein A-I (Apo-AI) (ApoA-I) (Apolipoprotein A1) [Cleaved into: Proapolipoprotein A-I (ProapoA-I); Truncated apolipoprotein A-I]	Apoa1	Mus musculus (Mouse)	264	APOA1	lysate, mito
Q00724	RET4_MOUSE	reviewed	Retinol-binding protein 4 (Plasma retinol-binding protein) (PRBP) (RBP)	Rbp4	Mus musculus (Mouse)	201	RET4	lysate, mito
Q00897	A1AT4_MOUSE	reviewed	Alpha-1-antitrypsin 1-4 (Alpha-1 protease inhibitor 4) (Serine protease inhibitor 1-4) (Serine protease inhibitor A1d) (Serpin A1d)	Serpina1d Dom4 Spi1-4	Mus musculus (Mouse)	413	A1AT4	lysate, mito
Q00898	A1AT5_MOUSE	reviewed	Alpha-1-antitrypsin 1-5 (Alpha-1 protease inhibitor 5) (Serine protease inhibitor 1-5) (Serine protease inhibitor A1e) (Serpin A1e)	Serpina1e Dom5 Spi1-5	Mus musculus (Mouse)	413	A1AT5	lysate, mito
Q00915	RET1_MOUSE	reviewed	Retinol-binding protein 1 (Cellular retinol-binding protein) (CRBP) (Cellular retinol-binding protein I) (CRBP-I) (mCRBPI)	Rbp1 Crbpi Rbp-1	Mus musculus (Mouse)	135	RET1	lysate, mito
Q00PI9	HNRL2_MOUSE	reviewed	Heterogeneous nuclear ribonucleoprotein U-like protein 2 (MLF1-associated nuclear protein)	Hnrnpul2 Hnrpul2 Manp	Mus musculus (Mouse)	745	HNRL2	lysate, mito
Q01279	EGFR_MOUSE	reviewed	Epidermal growth factor receptor (EC 2.7.10.1)	Egfr	Mus musculus (Mouse)	1210	EGFR	lysate, mito
Q01339	APOH_MOUSE	reviewed	Beta-2-glycoprotein 1 (APC inhibitor) (Activated protein C-binding protein) (Apolipoprotein H) (Apo-H) (Beta-2-glycoprotein I) (B2GPI) (Beta(2)GPI)	Apoh B2gp1	Mus musculus (Mouse)	345	APOH	lysate, mito
Q01405	SC23A_MOUSE	reviewed	Protein transport protein Sec23A (SEC23-related protein A)	Sec23a Sec23 Sec23r	Mus musculus (Mouse)	765	SC23A	lysate, mito
Q01768	NDKB_MOUSE	reviewed	Nucleoside diphosphate kinase B (NDK B) (NDP kinase B) (EC 2.7.4.6) (Histidine protein kinase NDKB) (EC 2.7.13.3) (P18) (nm23-M2)	Nme2	Mus musculus (Mouse)	152	NDKB	lysate, mito
Q01853	TERA_MOUSE	reviewed	Transitional endoplasmic reticulum ATPase (TER ATPase) (EC 3.6.4.6) (15S Mg(2+)-ATPase p97 subunit) (Valosin-containing protein) (VCP)	Vcp	Mus musculus (Mouse)	806	TERA	lysate, mito
Q02013	AQP1_MOUSE	reviewed	Aquaporin-1 (AQP-1) (Aquaporin-CHIP) (Delayed early response protein 2) (DER2) (Water channel protein for red blood cells and kidney proximal tubule)	Aqp1	Mus musculus (Mouse)	269	AQP1	lysate, mito
Q02053	UBA1_MOUSE	reviewed	Ubiquitin-like modifier-activating enzyme 1 (EC 6.2.1.45) (Ubiquitin-activating enzyme E1) (Ubiquitin-activating enzyme E1 X) (Ubiquitin-like modifier-activating enzyme 1 X)	Uba1 Sbx Ube1 Ube1ax Ube1x	Mus musculus (Mouse)	1058	UBA1	lysate, mito
Q02248	CTNB1_MOUSE	reviewed	Catenin beta-1 (Beta-catenin)	Ctnnb1 Catnb	Mus musculus (Mouse)	781	CTNB1	lysate, mito
Q02257	PLAK_MOUSE	reviewed	Junction plakoglobin (Desmoplakin III) (Desmoplakin-3)	Jup	Mus musculus (Mouse)	745	PLAK	lysate, mito
Q02357	ANK1_MOUSE	reviewed	Ankyrin-1 (ANK-1) (Erythrocyte ankyrin)	Ank1 Ank-1	Mus musculus (Mouse)	1862	ANK1	lysate, mito
Q02819	NUCB1_MOUSE	reviewed	Nucleobindin-1 (CALNUC)	Nucb1 Nuc Nucb	Mus musculus (Mouse)	459	NUCB1	lysate, mito
Q03249	GALT_MOUSE	reviewed	Galactose-1-phosphate uridylyltransferase (Gal-1-P uridylyltransferase) (EC 2.7.7.12) (UDP-glucose--hexose-1-phosphate uridylyltransferase)	Galt	Mus musculus (Mouse)	379	GALT	lysate, mito
Q03265	ATPA_MOUSE	reviewed	ATP synthase subunit alpha, mitochondrial (ATP synthase F1 subunit alpha)	Atp5f1a Atp5a1	Mus musculus (Mouse)	553	ATPA	lysate, mito
Q03311	CHLE_MOUSE	reviewed	Cholinesterase (EC 3.1.1.8) (Acylcholine acylhydrolase) (Butyrylcholine esterase) (Choline esterase II) (Pseudocholinesterase)	Bche	Mus musculus (Mouse)	603	CHLE	lysate, mito
Q04447	KCRB_MOUSE	reviewed	Creatine kinase B-type (EC 2.7.3.2) (B-CK) (Creatine kinase B chain) (Creatine phosphokinase B-type) (CPK-B)	Ckb Ckbb	Mus musculus (Mouse)	381	KCRB	lysate, mito
Q04750	TOP1_MOUSE	reviewed	DNA topoisomerase 1 (EC 5.99.1.2) (DNA topoisomerase I)	Top1 Top-1	Mus musculus (Mouse)	767	TOP1	lysate, mito
Q05117	PPA5_MOUSE	reviewed	Tartrate-resistant acid phosphatase type 5 (TR-AP) (EC 3.1.3.2) (Tartrate-resistant acid ATPase) (TrATPase) (Type 5 acid phosphatase)	Acp5 T5ap Trap	Mus musculus (Mouse)	327	PPA5	lysate, mito
Q05144	RAC2_MOUSE	reviewed	Ras-related C3 botulinum toxin substrate 2 (Protein EN-7) (p21-Rac2)	Rac2	Mus musculus (Mouse)	192	RAC2	lysate, mito
Q05421	CP2E1_MOUSE	reviewed	Cytochrome P450 2E1 (EC 1.14.13.-) (4-nitrophenol 2-hydroxylase) (EC 1.14.13.n7) (CYPIIE1) (Cytochrome P450-ALC) (Cytochrome P450-J)	Cyp2e1 Cyp2e Cyp2e-1	Mus musculus (Mouse)	493	CP2E1	lysate, mito
Q05793	PGBM_MOUSE	reviewed	Basement membrane-specific heparan sulfate proteoglycan core protein (HSPG) [Cleaved into: Endorepellin; LG3 peptide]	Hspg2	Mus musculus (Mouse)	3707	PGBM	lysate, mito
Q05816	FABP5_MOUSE	reviewed	Fatty acid-binding protein 5 (Epidermal-type fatty acid-binding protein) (E-FABP) (Fatty acid-binding protein, epidermal) (Keratinocyte lipid-binding protein) (Psoriasis-associated fatty acid-binding protein homolog) (PA-FABP)	Fabp5 Fabpe Klbp Mal1	Mus musculus (Mouse)	135	FABP5	lysate, mito
Q05915	GCH1_MOUSE	reviewed	GTP cyclohydrolase 1 (EC 3.5.4.16) (GTP cyclohydrolase I) (GTP-CH-I)	Gch1 Gch	Mus musculus (Mouse)	241	GCH1	lysate, mito
Q05920	PYC_MOUSE	reviewed	Pyruvate carboxylase, mitochondrial (EC 6.4.1.1) (Pyruvic carboxylase) (PCB)	Pc Pcx	Mus musculus (Mouse)	1178	PYC	lysate, mito
Q05D44	IF2P_MOUSE	reviewed	Eukaryotic translation initiation factor 5B (eIF-5B) (EC 3.6.5.3) (Translation initiation factor IF-2)	Eif5b If2	Mus musculus (Mouse)	1216	IF2P	lysate, mito
Q06185	ATP5I_MOUSE	reviewed	ATP synthase subunit e, mitochondrial (ATPase subunit e) (ATP synthase membrane subunit e)	Atp5me Atp5i Atp5k Lfm-1 Lfm1	Mus musculus (Mouse)	71	ATP5I	lysate, mito
Q06770	CBG_MOUSE	reviewed	Corticosteroid-binding globulin (CBG) (Serpin A6) (Transcortin)	Serpina6 Cbg	Mus musculus (Mouse)	397	CBG	lysate, mito
Q06890	CLUS_MOUSE	reviewed	Clusterin (Apolipoprotein J) (Apo-J) (Clustrin) (Sulfated glycoprotein 2) (SGP-2) [Cleaved into: Clusterin beta chain; Clusterin alpha chain]	Clu Apoj Msgp-2	Mus musculus (Mouse)	448	CLUS	lysate, mito
Q07076	ANXA7_MOUSE	reviewed	Annexin A7 (Annexin VII) (Annexin-7) (Synexin)	Anxa7 Anx7	Mus musculus (Mouse)	463	ANXA7	lysate, mito
Q07417	ACADS_MOUSE	reviewed	Short-chain specific acyl-CoA dehydrogenase, mitochondrial (SCAD) (EC 1.3.8.1) (Butyryl-CoA dehydrogenase)	Acads	Mus musculus (Mouse)	412	ACADS	lysate, mito
Q07456	AMBP_MOUSE	reviewed	Protein AMBP [Cleaved into: Alpha-1-microglobulin; Inter-alpha-trypsin inhibitor light chain (ITI-LC) (Bikunin) (HI-30); Trypstatin]	Ambp Itil	Mus musculus (Mouse)	349	AMBP	lysate, mito
Q07797	LG3BP_MOUSE	reviewed	Galectin-3-binding protein (Cyp-C-associated protein) (CyCAP) (Lectin galactoside-binding soluble 3-binding protein) (Protein MAMA)	Lgals3bp Cycap Mama	Mus musculus (Mouse)	577	LG3BP	lysate, mito
Q07813	BAX_MOUSE	reviewed	Apoptosis regulator BAX	Bax	Mus musculus (Mouse)	192	BAX	lysate, mito
Q08857	CD36_MOUSE	reviewed	Platelet glycoprotein 4 (Glycoprotein IIIb) (GPIIIB) (PAS IV) (PAS-4) (Platelet glycoprotein IV) (GPIV) (CD antigen CD36)	Cd36	Mus musculus (Mouse)	472	CD36	lysate, mito
Q0VAX3	FS2P1_MOUSE	reviewed	Fatty acid desaturase 2-like protein FADS2P1	Fads2p1	Mus musculus (Mouse)	487	FS2P1	lysate, mito
Q11011	PSA_MOUSE	reviewed	Puromycin-sensitive aminopeptidase (PSA) (EC 3.4.11.14) (Cytosol alanyl aminopeptidase) (AAP-S)	Npepps Psa	Mus musculus (Mouse)	920	PSA	lysate, mito
Q11136	PEPD_MOUSE	reviewed	Xaa-Pro dipeptidase (X-Pro dipeptidase) (EC 3.4.13.9) (Imidodipeptidase) (Peptidase 4) (Peptidase D) (Proline dipeptidase) (Prolidase)	Pepd Pep4	Mus musculus (Mouse)	493	PEPD	lysate, mito
Q14C51	PTCD3_MOUSE	reviewed	Pentatricopeptide repeat domain-containing protein 3, mitochondrial (28S ribosomal protein S39, mitochondrial) (MRP-S39)	Ptcd3 Mrps39	Mus musculus (Mouse)	685	PTCD3	lysate, mito
Q14CH1	MOCOS_MOUSE	reviewed	Molybdenum cofactor sulfurase (MCS) (MOS) (MoCo sulfurase) (EC 2.8.1.9) (Molybdenum cofactor sulfurtransferase)	Mocos	Mus musculus (Mouse)	862	MOCOS	lysate, mito
Q14DH7	ACSS3_MOUSE	reviewed	Acyl-CoA synthetase short-chain family member 3, mitochondrial (EC 6.2.1.1)	Acss3	Mus musculus (Mouse)	682	ACSS3	lysate, mito
Q283N4	URAD_MOUSE	reviewed	2-oxo-4-hydroxy-4-carboxy-5-ureidoimidazoline decarboxylase (OHCU decarboxylase) (EC 4.1.1.97) (Parahox neighbor) (Ureidoimidazoline (2-oxo-4-hydroxy-4-carboxy-5-) decarboxylase)	Urad Prhoxnb	Mus musculus (Mouse)	178	URAD	lysate, mito
Q2TPA8	HSDL2_MOUSE	reviewed	Hydroxysteroid dehydrogenase-like protein 2 (EC 1.-.-.-)	Hsdl2	Mus musculus (Mouse)	490	HSDL2	lysate, mito
Q31125	S39A7_MOUSE	reviewed	Zinc transporter SLC39A7 (Histidine-rich membrane protein Ke4) (Solute carrier family 39 member 7) (Zrt-, Irt-like protein 7) (ZIP7)	Slc39a7 H2-Ke4 Hke4	Mus musculus (Mouse)	476	S39A7	lysate, mito
Q3TC72	FAHD2_MOUSE	reviewed	Fumarylacetoacetate hydrolase domain-containing protein 2A (EC 3.-.-.-)	Fahd2 Fahd2a	Mus musculus (Mouse)	313	FAHD2	lysate, mito
Q3TCN2	PLBL2_MOUSE	reviewed	Putative phospholipase B-like 2 (EC 3.1.1.-) (66.3 kDa protein) (76 kDa protein) (p76) (LAMA-like protein 2) (Lamina ancestor homolog 2) (Phospholipase B domain-containing protein 2) [Cleaved into: Putative phospholipase B-like 2 28 kDa form; Putative phospholipase B-like 2 40 kDa form; Putative phospholipase B-like 2 15 kDa form]	Plbd2	Mus musculus (Mouse)	594	PLBL2	lysate, mito
Q3TDN2	FAF2_MOUSE	reviewed	FAS-associated factor 2 (UBX domain-containing protein 8)	Faf2 Kiaa0887 Ubxd8	Mus musculus (Mouse)	445	FAF2	lysate, mito
Q3TDQ1	STT3B_MOUSE	reviewed	Dolichyl-diphosphooligosaccharide--protein glycosyltransferase subunit STT3B (Oligosaccharyl transferase subunit STT3B) (STT3-B) (EC 2.4.99.18) (B6dom1 antigen) (Source of immunodominant MHC-associated peptides)	Stt3b Simp	Mus musculus (Mouse)	823	STT3B	lysate, mito
Q3TEA8	HP1B3_MOUSE	reviewed	Heterochromatin protein 1-binding protein 3	Hp1bp3	Mus musculus (Mouse)	554	HP1B3	lysate, mito
Q3THE2	ML12B_MOUSE	reviewed	Myosin regulatory light chain 12B (Myosin regulatory light chain 2-B, smooth muscle isoform) (Myosin regulatory light chain 20 kDa) (MLC20) (Myosin regulatory light chain MRLC2)	Myl12b Mrlc2 Mylc2b	Mus musculus (Mouse)	172	ML12B	lysate, mito
Q3THK7	GUAA_MOUSE	reviewed	GMP synthase [glutamine-hydrolyzing] (EC 6.3.5.2) (GMP synthetase) (Glutamine amidotransferase)	Gmps	Mus musculus (Mouse)	693	GUAA	lysate, mito
Q3THS6	METK2_MOUSE	reviewed	S-adenosylmethionine synthase isoform type-2 (AdoMet synthase 2) (EC 2.5.1.6) (Methionine adenosyltransferase 2) (MAT 2)	Mat2a	Mus musculus (Mouse)	395	METK2	lysate, mito
Q3TIV5	ZC3HF_MOUSE	reviewed	Zinc finger CCCH domain-containing protein 15 (DRG family-regulatory protein 1) (Epo-immediate response gene protein FM22)	Zc3h15 Dfrp1	Mus musculus (Mouse)	426	ZC3HF	lysate, mito
Q3TJZ6	FA98A_MOUSE	reviewed	Protein FAM98A	Fam98a	Mus musculus (Mouse)	515	FA98A	lysate, mito
Q3TLP5	ECHD2_MOUSE	reviewed	Enoyl-CoA hydratase domain-containing protein 2, mitochondrial	Echdc2 D4Ertd765e	Mus musculus (Mouse)	296	ECHD2	lysate, mito
Q3TNA1	XYLB_MOUSE	reviewed	Xylulose kinase (Xylulokinase) (EC 2.7.1.17)	Xylb	Mus musculus (Mouse)	551	XYLB	lysate, mito
Q3TTY5	K22E_MOUSE	reviewed	Keratin, type II cytoskeletal 2 epidermal (Cytokeratin-2e) (CK-2e) (Epithelial keratin-2e) (Keratin-2 epidermis) (Keratin-2e) (K2e) (Type-II keratin Kb2)	Krt2 K2e Krt2-17 Krt2a	Mus musculus (Mouse)	707	K22E	lysate, mito
Q3TW96	UAP1L_MOUSE	reviewed	UDP-N-acetylhexosamine pyrophosphorylase-like protein 1 (EC 2.7.7.-)	Uap1l1	Mus musculus (Mouse)	507	UAP1L	lysate, mito
Q3TWW8	SRSF6_MOUSE	reviewed	Serine/arginine-rich splicing factor 6 (Pre-mRNA-splicing factor SRP55) (Splicing factor, arginine/serine-rich 6)	Srsf6 Sfrs6 Srp55	Mus musculus (Mouse)	339	SRSF6	lysate, mito
Q3TXS7	PSMD1_MOUSE	reviewed	26S proteasome non-ATPase regulatory subunit 1 (26S proteasome regulatory subunit RPN2) (26S proteasome regulatory subunit S1)	Psmd1	Mus musculus (Mouse)	953	PSMD1	lysate, mito
Q3TZZ7	ESYT2_MOUSE	reviewed	Extended synaptotagmin-2 (E-Syt2)	Esyt2 D12Ertd551e Fam62b	Mus musculus (Mouse)	845	ESYT2	lysate, mito
Q3U0V1	FUBP2_MOUSE	reviewed	Far upstream element-binding protein 2 (FUSE-binding protein 2) (KH type-splicing regulatory protein) (KSRP)	Khsrp Fubp2	Mus musculus (Mouse)	748	FUBP2	lysate, mito
Q3U1J4	DDB1_MOUSE	reviewed	DNA damage-binding protein 1 (DDB p127 subunit) (Damage-specific DNA-binding protein 1) (UV-damaged DNA-binding factor)	Ddb1	Mus musculus (Mouse)	1140	DDB1	lysate, mito
Q3U2P1	SC24A_MOUSE	reviewed	Protein transport protein Sec24A (SEC24-related protein A)	Sec24a	Mus musculus (Mouse)	1090	SC24A	lysate, mito
Q3U3R4	LMF1_MOUSE	reviewed	Lipase maturation factor 1 (Transmembrane protein 112)	Lmf1 Tmem112	Mus musculus (Mouse)	574	LMF1	lysate, mito
Q3U5Q7	CMPK2_MOUSE	reviewed	UMP-CMP kinase 2, mitochondrial (EC 2.7.4.14) (Nucleoside-diphosphate kinase) (EC 2.7.4.6) (Thymidylate kinase LPS-inducible member) (TYKi)	Cmpk2 Tyki	Mus musculus (Mouse)	447	CMPK2	lysate, mito
Q3U7R1	ESYT1_MOUSE	reviewed	Extended synaptotagmin-1 (E-Syt1) (Membrane-bound C2 domain-containing protein)	Esyt1 Fam62a Mbc2	Mus musculus (Mouse)	1092	ESYT1	lysate, mito
Q3UBX0	TM109_MOUSE	reviewed	Transmembrane protein 109 (Mitsugumin-23) (Mg23)	Tmem109	Mus musculus (Mouse)	243	TM109	lysate, mito
Q3UDR8	YIPF3_MOUSE	reviewed	Protein YIPF3 (Killer lineage protein 1) (YIP1 family member 3) [Cleaved into: Protein YIPF3, N-terminally processed]	Yipf3 D17Wsu94e Klip1	Mus musculus (Mouse)	347	YIPF3	lysate, mito
Q3UEG6	AGT2_MOUSE	reviewed	Alanine--glyoxylate aminotransferase 2, mitochondrial (AGT 2) (EC 2.6.1.44) ((R)-3-amino-2-methylpropionate--pyruvate transaminase) (EC 2.6.1.40) (Beta-ALAAT II) (Beta-alanine-pyruvate aminotransferase) (D-AIBAT)	Agxt2	Mus musculus (Mouse)	513	AGT2	lysate, mito
Q3UFF7	LYPL1_MOUSE	reviewed	Lysophospholipase-like protein 1 (EC 3.1.2.-)	Lyplal1	Mus musculus (Mouse)	239	LYPL1	lysate, mito
Q3UHX2	HAP28_MOUSE	reviewed	28 kDa heat- and acid-stable phosphoprotein (PDGF-associated protein) (PAP) (PDGFA-associated protein 1) (PAP1)	Pdap1	Mus musculus (Mouse)	181	HAP28	lysate, mito
Q3UIR3	DTX3L_MOUSE	reviewed	E3 ubiquitin-protein ligase DTX3L (EC 2.3.2.27) (Protein deltex-3-like) (RING-type E3 ubiquitin transferase DTX3L)	Dtx3l Bbap	Mus musculus (Mouse)	748	DTX3L	lysate, mito
Q3UIU2	NDUB6_MOUSE	reviewed	NADH dehydrogenase [ubiquinone] 1 beta subcomplex subunit 6 (Complex I-B17) (CI-B17) (NADH-ubiquinone oxidoreductase B17 subunit)	Ndufb6 Gm137	Mus musculus (Mouse)	128	NDUB6	lysate, mito
Q3UJU9	RMD3_MOUSE	reviewed	Regulator of microtubule dynamics protein 3 (RMD-3) (mRMD-3) (Protein FAM82A2) (Protein FAM82C)	Rmdn3 Fam82a2 Fam82c	Mus musculus (Mouse)	470	RMD3	lysate, mito
Q3UKJ7	SMU1_MOUSE	reviewed	WD40 repeat-containing protein SMU1 (Smu-1 suppressor of mec-8 and unc-52 protein homolog) [Cleaved into: WD40 repeat-containing protein SMU1, N-terminally processed]	Smu1	Mus musculus (Mouse)	513	SMU1	lysate, mito
Q3ULD5	MCCB_MOUSE	reviewed	Methylcrotonoyl-CoA carboxylase beta chain, mitochondrial (MCCase subunit beta) (EC 6.4.1.4) (3-methylcrotonyl-CoA carboxylase 2) (3-methylcrotonyl-CoA carboxylase non-biotin-containing subunit) (3-methylcrotonyl-CoA:carbon dioxide ligase subunit beta)	Mccc2	Mus musculus (Mouse)	563	MCCB	lysate, mito
Q3ULJ0	GPD1L_MOUSE	reviewed	Glycerol-3-phosphate dehydrogenase 1-like protein (EC 1.1.1.8)	Gpd1l Kiaa0089	Mus musculus (Mouse)	351	GPD1L	lysate, mito
Q3UMF0	COBL1_MOUSE	reviewed	Cordon-bleu protein-like 1 (Cobl-related protein 1)	Cobll1 Coblr1 Kiaa0977	Mus musculus (Mouse)	1273	COBL1	lysate, mito
Q3UN02	LCLT1_MOUSE	reviewed	Lysocardiolipin acyltransferase 1 (EC 2.3.1.-) (EC 2.3.1.51) (Acyl-CoA:lysocardiolipin acyltransferase 1)	Lclat1 Alcat1 Gm91 Lycat	Mus musculus (Mouse)	376	LCLT1	lysate, mito
Q3UNX5	ACSM3_MOUSE	reviewed	Acyl-coenzyme A synthetase ACSM3, mitochondrial (EC 6.2.1.2) (Acyl-CoA synthetase medium-chain family member 3) (Butyrate--CoA ligase 3) (Butyryl-coenzyme A synthetase 3) (Middle-chain acyl-CoA synthetase 3) (Protein SA homolog)	Acsm3 Sa Sah	Mus musculus (Mouse)	580	ACSM3	lysate, mito
Q3UNZ8	QORL2_MOUSE	reviewed	Quinone oxidoreductase-like protein 2 (EC 1.-.-.-) (Zeta-crystallin homolog 2)	Cryzl2	Mus musculus (Mouse)	350	QORL2	lysate, mito
Q3UP75	UD3A1_MOUSE	reviewed	UDP-glucuronosyltransferase 3A1 (UDPGT 3A1) (EC 2.4.1.17)	Ugt3a1	Mus musculus (Mouse)	523	UD3A1	lysate, mito
Q3UPF5	ZCCHV_MOUSE	reviewed	Zinc finger CCCH-type antiviral protein 1 (ADP-ribosyltransferase diphtheria toxin-like 13) (ARTD13)	Zc3hav1	Mus musculus (Mouse)	946	ZCCHV	lysate, mito
Q3UPL0	SC31A_MOUSE	reviewed	Protein transport protein Sec31A (SEC31-like protein 1) (SEC31-related protein A)	Sec31a Sec31l1	Mus musculus (Mouse)	1230	SC31A	lysate, mito
Q3UQ44	IQGA2_MOUSE	reviewed	Ras GTPase-activating-like protein IQGAP2	Iqgap2	Mus musculus (Mouse)	1575	IQGA2	lysate, mito
Q3URD3	SLMAP_MOUSE	reviewed	Sarcolemmal membrane-associated protein (Sarcolemmal-associated protein)	Slmap Kiaa1601 Slap	Mus musculus (Mouse)	845	SLMAP	lysate, mito
Q3URE1	ACSF3_MOUSE	reviewed	Acyl-CoA synthetase family member 3, mitochondrial (EC 6.2.1.-)	Acsf3	Mus musculus (Mouse)	583	ACSF3	lysate, mito
Q3URS9	CCD51_MOUSE	reviewed	Coiled-coil domain-containing protein 51	Ccdc51	Mus musculus (Mouse)	406	CCD51	lysate, mito
Q3UTJ2	SRBS2_MOUSE	reviewed	Sorbin and SH3 domain-containing protein 2 (Arg-binding protein 2) (ArgBP2) (Arg/Abl-interacting protein 2)	Sorbs2 Argbp2 Kiaa0777	Mus musculus (Mouse)	1180	SRBS2	lysate, mito
Q3UV17	K22O_MOUSE	reviewed	Keratin, type II cytoskeletal 2 oral (Keratin-76) (K76) (Type-II keratin Kb9)	Krt76	Mus musculus (Mouse)	594	K22O	lysate, mito
Q3UVK0	ERMP1_MOUSE	reviewed	Endoplasmic reticulum metallopeptidase 1 (EC 3.4.-.-) (Felix-ina)	Ermp1 D19Wsu12e Fxna Kiaa1815	Mus musculus (Mouse)	898	ERMP1	lysate, mito
Q3UZZ6	ST1D1_MOUSE	reviewed	Sulfotransferase 1 family member D1 (ST1D1) (EC 2.8.2.-) (Amine N-sulfotransferase) (SULT-N) (Dopamine sulfotransferase Sult1d1) (Tyrosine-ester sulfotransferase)	Sult1d1 St1d1	Mus musculus (Mouse)	295	ST1D1	lysate, mito
Q4KML4	ABRAL_MOUSE	reviewed	Costars family protein ABRACL (ABRA C-terminal-like protein)	Abracl	Mus musculus (Mouse)	81	ABRAL	lysate, mito
Q4KWH5	PLCH1_MOUSE	reviewed	1-phosphatidylinositol 4,5-bisphosphate phosphodiesterase eta-1 (EC 3.1.4.11) (Phosphoinositide phospholipase C-eta-1) (Phospholipase C-eta-1) (PLC-eta-1) (Phospholipase C-like protein 3) (PLC-L3)	Plch1 Kiaa1069 Plcl3	Mus musculus (Mouse)	1682	PLCH1	lysate, mito
Q4LDG0	S27A5_MOUSE	reviewed	Bile acyl-CoA synthetase (BACS) (EC 6.2.1.7) (Bile acid-CoA ligase) (BA-CoA ligase) (BAL) (Cholate--CoA ligase) (Fatty acid transport protein 5) (FATP-5) (Solute carrier family 27 member 5) (Very long-chain acyl-CoA synthetase-related protein) (VLACS-related) (VLACSR)	Slc27a5 Acsb Acsvl6 Fatp5 Vlacsr	Mus musculus (Mouse)	689	S27A5	lysate, mito
Q4VAA2	CDV3_MOUSE	reviewed	Protein CDV3 (Carnitine deficiency-associated protein 3) (Tyrosine-phosphorylated protein 36) (TPP36)	Cdv3	Mus musculus (Mouse)	281	CDV3	lysate, mito
Q501J6	DDX17_MOUSE	reviewed	Probable ATP-dependent RNA helicase DDX17 (EC 3.6.4.13) (DEAD box protein 17)	Ddx17	Mus musculus (Mouse)	650	DDX17	lysate, mito
Q505D7	OPA3_MOUSE	reviewed	Optic atrophy 3 protein homolog	Opa3	Mus musculus (Mouse)	179	OPA3	lysate, mito
Q505F5	LRC47_MOUSE	reviewed	Leucine-rich repeat-containing protein 47	Lrrc47 Kiaa1185	Mus musculus (Mouse)	581	LRC47	lysate, mito
Q569Z6	TR150_MOUSE	reviewed	Thyroid hormone receptor-associated protein 3 (Thyroid hormone receptor-associated protein complex 150 kDa component) (Trap150)	Thrap3 Trap150	Mus musculus (Mouse)	951	TR150	lysate, mito
Q570Y9	DPTOR_MOUSE	reviewed	DEP domain-containing mTOR-interacting protein (DEP domain-containing protein 6)	Deptor Depdc6 Kiaa4200	Mus musculus (Mouse)	409	DPTOR	lysate, mito
Q571E4	GALNS_MOUSE	reviewed	N-acetylgalactosamine-6-sulfatase (EC 3.1.6.4) (Chondroitinsulfatase) (Chondroitinase) (Galactose-6-sulfate sulfatase) (N-acetylgalactosamine-6-sulfate sulfatase) (GalNAc6S sulfatase)	Galns	Mus musculus (Mouse)	520	GALNS	lysate, mito
Q571F8	GLSL_MOUSE	reviewed	Glutaminase liver isoform, mitochondrial (GLS) (EC 3.5.1.2) (L-glutaminase) (L-glutamine amidohydrolase)	Gls2 Kiaa4146	Mus musculus (Mouse)	602	GLSL	lysate, mito
Q571I9	A16A1_MOUSE	reviewed	Aldehyde dehydrogenase family 16 member A1	Aldh16a1	Mus musculus (Mouse)	802	A16A1	lysate, mito
Q59J78	NDUF2_MOUSE	reviewed	NADH dehydrogenase [ubiquinone] 1 alpha subcomplex assembly factor 2 (Mimitin) (Myc-induced mitochondrial protein) (MMTN) (NDUFA12-like protein)	Ndufaf2 Ndufa12l	Mus musculus (Mouse)	168	NDUF2	lysate, mito
Q5BL07	PEX1_MOUSE	reviewed	Peroxisome biogenesis factor 1 (Peroxin-1)	Pex1	Mus musculus (Mouse)	1284	PEX1	lysate, mito
Q5FW57	GLYAL_MOUSE	reviewed	Glycine N-acyltransferase-like protein (EC 2.3.1.13) (Acyl-CoA:glycine N-acyltransferase-like) (AAc-like)	Gm4952	Mus musculus (Mouse)	296	GLYAL	lysate, mito
Q5FW60	MUP20_MOUSE	reviewed	Major urinary protein 20 (Darcin) (Major urinary protein 24)	Mup20 Mup24	Mus musculus (Mouse)	181	MUP20	lysate, mito
Q5RKZ7	MOCS1_MOUSE	reviewed	Molybdenum cofactor biosynthesis protein 1 [Includes: GTP 3',8-cyclase (EC 4.1.99.22) (Molybdenum cofactor biosynthesis protein A); Cyclic pyranopterin monophosphate synthase (EC 4.6.1.17) (Molybdenum cofactor biosynthesis protein C)]	Mocs1	Mus musculus (Mouse)	636	MOCS1	lysate, mito
Q5SUR0	PUR4_MOUSE	reviewed	Phosphoribosylformylglycinamidine synthase (FGAM synthase) (FGAMS) (EC 6.3.5.3) (Formylglycinamide ribonucleotide amidotransferase) (FGAR amidotransferase) (FGAR-AT) (Formylglycinamide ribotide amidotransferase)	Pfas Kiaa0361	Mus musculus (Mouse)	1337	PUR4	lysate, mito
Q5SW19	CLU_MOUSE	reviewed	Clustered mitochondria protein homolog	Cluh Kiaa0664	Mus musculus (Mouse)	1315	CLU	lysate, mito
Q5SWU9	ACACA_MOUSE	reviewed	Acetyl-CoA carboxylase 1 (ACC1) (EC 6.4.1.2) (ACC-alpha) (Acetyl-CoA carboxylase 265) [Includes: Biotin carboxylase (EC 6.3.4.14)]	Acaca Acac Gm738	Mus musculus (Mouse)	2345	ACACA	lysate, mito
Q5U458	DJC11_MOUSE	reviewed	DnaJ homolog subfamily C member 11	Dnajc11	Mus musculus (Mouse)	559	DJC11	lysate, mito
Q5U5V2	HYKK_MOUSE	reviewed	Hydroxylysine kinase (5-hydroxy-L-lysine kinase) (EC 2.7.1.81) (Aminoglycoside phosphotransferase domain-containing protein 1)	Hykk Agphd1	Mus musculus (Mouse)	376	HYKK	lysate, mito
Q5XG73	ACBD5_MOUSE	reviewed	Acyl-CoA-binding domain-containing protein 5	Acbd5	Mus musculus (Mouse)	508	ACBD5	lysate, mito
Q5XJY5	COPD_MOUSE	reviewed	Coatomer subunit delta (Archain) (Delta-coat protein) (Delta-COP)	Arcn1 Copd	Mus musculus (Mouse)	511	COPD	lysate, mito
Q5YD48	A1CF_MOUSE	reviewed	APOBEC1 complementation factor (APOBEC1-stimulating protein)	A1cf Acf Asp	Mus musculus (Mouse)	595	A1CF	lysate, mito
Q60590	A1AG1_MOUSE	reviewed	Alpha-1-acid glycoprotein 1 (AGP 1) (Orosomucoid-1) (OMD 1)	Orm1 Agp1 Orm-1	Mus musculus (Mouse)	207	A1AG1	lysate, mito
Q60597	ODO1_MOUSE	reviewed	2-oxoglutarate dehydrogenase, mitochondrial (EC 1.2.4.2) (2-oxoglutarate dehydrogenase complex component E1) (OGDC-E1) (Alpha-ketoglutarate dehydrogenase)	Ogdh Kiaa4192	Mus musculus (Mouse)	1023	ODO1	lysate, mito
Q60598	SRC8_MOUSE	reviewed	Src substrate cortactin	Cttn Ems1	Mus musculus (Mouse)	546	SRC8	lysate, mito
Q60605	MYL6_MOUSE	reviewed	Myosin light polypeptide 6 (17 kDa myosin light chain) (LC17) (Myosin light chain 3) (MLC-3) (Myosin light chain alkali 3) (Myosin light chain A3) (Smooth muscle and nonmuscle myosin light chain alkali 6)	Myl6 Myln	Mus musculus (Mouse)	151	MYL6	lysate, mito
Q60634	FLOT2_MOUSE	reviewed	Flotillin-2 (Epidermal surface antigen) (ESA) (Membrane component chromosome 17 surface marker 1 homolog)	Flot2 Esa1 M17s1	Mus musculus (Mouse)	428	FLOT2	lysate, mito
Q60649	CLPB_MOUSE	reviewed	Caseinolytic peptidase B protein homolog (EC 3.6.1.3) (Suppressor of potassium transport defect 3)	Clpb Skd3	Mus musculus (Mouse)	677	CLPB	lysate, mito
Q60668	HNRPD_MOUSE	reviewed	Heterogeneous nuclear ribonucleoprotein D0 (hnRNP D0) (AU-rich element RNA-binding protein 1)	Hnrnpd Auf1 Hnrpd	Mus musculus (Mouse)	355	HNRPD	lysate, mito
Q60676	PPP5_MOUSE	reviewed	Serine/threonine-protein phosphatase 5 (PP5) (EC 3.1.3.16) (Protein phosphatase T) (PPT)	Ppp5c	Mus musculus (Mouse)	499	PPP5	lysate, mito
Q60692	PSB6_MOUSE	reviewed	Proteasome subunit beta type-6 (EC 3.4.25.1) (Low molecular mass protein 19) (Macropain delta chain) (Multicatalytic endopeptidase complex delta chain) (Proteasome delta chain) (Proteasome subunit Y)	Psmb6 Lmp19	Mus musculus (Mouse)	238	PSB6	lysate, mito
Q60710	SAMH1_MOUSE	reviewed	Deoxynucleoside triphosphate triphosphohydrolase SAMHD1 (dNTPase) (EC 3.1.5.-) (Interferon-gamma-inducible protein Mg11) (SAM domain and HD domain-containing protein 1) (mSAMHD1)	Samhd1 Mg11	Mus musculus (Mouse)	658	SAMH1	lysate, mito
Q60737	CSK21_MOUSE	reviewed	Casein kinase II subunit alpha (CK II alpha) (EC 2.7.11.1)	Csnk2a1 Ckiia	Mus musculus (Mouse)	391	CSK21	lysate, mito
Q60749	KHDR1_MOUSE	reviewed	KH domain-containing, RNA-binding, signal transduction-associated protein 1 (GAP-associated tyrosine phosphoprotein p62) (Src-associated in mitosis 68 kDa protein) (Sam68) (p21 Ras GTPase-activating protein-associated p62) (p68)	Khdrbs1	Mus musculus (Mouse)	443	KHDR1	lysate, mito
Q60759	GCDH_MOUSE	reviewed	Glutaryl-CoA dehydrogenase, mitochondrial (GCD) (EC 1.3.8.6)	Gcdh	Mus musculus (Mouse)	438	GCDH	lysate, mito
Q60766	IRGM1_MOUSE	reviewed	Immunity-related GTPase family M protein 1 (EC 3.6.5.-) (Interferon-inducible GTPase 3) (Interferon-inducible protein 1) (LPS-stimulated RAW 264.7 macrophage protein 47) (LRG-47)	Irgm1 Ifi1 Iigp3 Irgm	Mus musculus (Mouse)	409	IRGM1	lysate, mito
Q60770	STXB3_MOUSE	reviewed	Syntaxin-binding protein 3 (MUNC-18-3) (Mammalian homolog of Unc-18c) (Munc-18c) (Protein unc-18 homolog 3) (Unc18-3) (Protein unc-18 homolog C) (Unc-18C)	Stxbp3 Stxbp3a Unc18c	Mus musculus (Mouse)	592	STXB3	lysate, mito
Q60854	SPB6_MOUSE	reviewed	Serpin B6 (Placental thrombin inhibitor) (Proteinase inhibitor 6) (PI-6)	Serpinb6 Serpinb6a Spi3	Mus musculus (Mouse)	378	SPB6	lysate, mito
Q60864	STIP1_MOUSE	reviewed	Stress-induced-phosphoprotein 1 (STI1) (mSTI1) (Hsc70/Hsp90-organizing protein) (Hop)	Stip1	Mus musculus (Mouse)	543	STIP1	lysate, mito
Q60865	CAPR1_MOUSE	reviewed	Caprin-1 (Cytoplasmic activation- and proliferation-associated protein 1) (GPI-anchored membrane protein 1) (GPI-anchored protein p137) (GPI-p137) (p137GPI) (Membrane component chromosome 11 surface marker 1) (RNA granule protein 105)	Caprin1 Gpiap Gpiap1 Gpip137 M11s1 Rng105 G5E5	Mus musculus (Mouse)	707	CAPR1	lysate, mito
Q60866	PTER_MOUSE	reviewed	Phosphotriesterase-related protein (EC 3.1.-.-) (Parathion hydrolase-related protein)	Pter	Mus musculus (Mouse)	349	PTER	lysate, mito
Q60930	VDAC2_MOUSE	reviewed	Voltage-dependent anion-selective channel protein 2 (VDAC-2) (mVDAC2) (Outer mitochondrial membrane protein porin 2) (Voltage-dependent anion-selective channel protein 6) (VDAC-6) (mVDAC6)	Vdac2 Vdac6	Mus musculus (Mouse)	295	VDAC2	lysate, mito
Q60931	VDAC3_MOUSE	reviewed	Voltage-dependent anion-selective channel protein 3 (VDAC-3) (mVDAC3) (Outer mitochondrial membrane protein porin 3)	Vdac3	Mus musculus (Mouse)	283	VDAC3	lysate, mito
Q60932	VDAC1_MOUSE	reviewed	Voltage-dependent anion-selective channel protein 1 (VDAC-1) (mVDAC1) (Outer mitochondrial membrane protein porin 1) (Plasmalemmal porin) (Voltage-dependent anion-selective channel protein 5) (VDAC-5) (mVDAC5)	Vdac1 Vdac5	Mus musculus (Mouse)	296	VDAC1	lysate, mito
Q60936	COQ8A_MOUSE	reviewed	Atypical kinase COQ8A, mitochondrial (EC 2.7.-.-) (Chaperone activity of bc1 complex-like) (Chaperone-ABC1-like) (Coenzyme Q protein 8A) (aarF domain-containing protein kinase 3)	Coq8a Adck3 Cabc1	Mus musculus (Mouse)	645	COQ8A	lysate, mito
Q60991	CP7B1_MOUSE	reviewed	25-hydroxycholesterol 7-alpha-hydroxylase (EC 1.14.14.29) (Cytochrome P450 7B1) (Hippocampal transcript 1 protein) (HCT-1) (Oxysterol 7-alpha-hydroxylase)	Cyp7b1	Mus musculus (Mouse)	507	CP7B1	lysate, mito
Q61009	SCRB1_MOUSE	reviewed	Scavenger receptor class B member 1 (SRB1) (SR-BI)	Scarb1 Srb1	Mus musculus (Mouse)	509	SCRB1	lysate, mito
Q61029	LAP2B_MOUSE	reviewed	Lamina-associated polypeptide 2, isoforms beta/delta/epsilon/gamma (Thymopoietin isoforms beta/delta/epsilon/gamma) (TP beta/delta/epsilon/gamma)	Tmpo Lap2	Mus musculus (Mouse)	452	LAP2B	lysate, mito
Q61035	SYHC_MOUSE	reviewed	Histidine--tRNA ligase, cytoplasmic (EC 6.1.1.21) (Histidyl-tRNA synthetase) (HisRS)	Hars	Mus musculus (Mouse)	509	SYHC	lysate, mito
Q61102	ABCB7_MOUSE	reviewed	ATP-binding cassette sub-family B member 7, mitochondrial (ATP-binding cassette transporter 7) (ABC transporter 7 protein)	Abcb7 Abc7	Mus musculus (Mouse)	752	ABCB7	lysate, mito
Q61129	CFAI_MOUSE	reviewed	Complement factor I (EC 3.4.21.45) (C3B/C4B inactivator) [Cleaved into: Complement factor I heavy chain; Complement factor I light chain]	Cfi If	Mus musculus (Mouse)	603	CFAI	lysate, mito
Q61133	GSTT2_MOUSE	reviewed	Glutathione S-transferase theta-2 (EC 2.5.1.18) (GST class-theta-2)	Gstt2	Mus musculus (Mouse)	244	GSTT2	lysate, mito
Q61147	CERU_MOUSE	reviewed	Ceruloplasmin (EC 1.16.3.1) (Ferroxidase)	Cp	Mus musculus (Mouse)	1061	CERU	lysate, mito
Q61171	PRDX2_MOUSE	reviewed	Peroxiredoxin-2 (EC 1.11.1.15) (Thiol-specific antioxidant protein) (TSA) (Thioredoxin peroxidase 1) (Thioredoxin-dependent peroxide reductase 1)	Prdx2 Tdpx1 Tpx	Mus musculus (Mouse)	198	PRDX2	lysate, mito
Q61176	ARGI1_MOUSE	reviewed	Arginase-1 (EC 3.5.3.1) (Liver-type arginase) (Type I arginase)	Arg1	Mus musculus (Mouse)	323	ARGI1	lysate, mito
Q61206	PA1B2_MOUSE	reviewed	Platelet-activating factor acetylhydrolase IB subunit beta (EC 3.1.1.47) (PAF acetylhydrolase 30 kDa subunit) (PAF-AH 30 kDa subunit) (PAF-AH subunit beta) (PAFAH subunit beta)	Pafah1b2 Pafahb	Mus musculus (Mouse)	229	PA1B2	lysate, mito
Q61207	SAP_MOUSE	reviewed	Prosaposin (Sulfated glycoprotein 1) (SGP-1) [Cleaved into: Saposin-A; Saposin-B-Val; Saposin-B; Saposin-C; Saposin-D]	Psap Sgp1	Mus musculus (Mouse)	557	SAP	lysate, mito
Q61233	PLSL_MOUSE	reviewed	Plastin-2 (65 kDa macrophage protein) (L-plastin) (Lymphocyte cytosolic protein 1) (LCP-1) (pp65)	Lcp1 Pls2	Mus musculus (Mouse)	627	PLSL	lysate, mito
Q61235	SNTB2_MOUSE	reviewed	Beta-2-syntrophin (59 kDa dystrophin-associated protein A1 basic component 2) (Syntrophin-3) (SNT3) (Syntrophin-like) (SNTL)	Sntb2 Snt2b2	Mus musculus (Mouse)	520	SNTB2	lysate, mito
Q61268	APOC4_MOUSE	reviewed	Apolipoprotein C-IV (Apo-CIV) (ApoC-IV) (Apolipoprotein C2-linked) (ACL) (Apolipoprotein C4)	Apoc4 Acl	Mus musculus (Mouse)	124	APOC4	lysate, mito
Q61285	ABCD2_MOUSE	reviewed	ATP-binding cassette sub-family D member 2 (Adrenoleukodystrophy-related protein)	Abcd2 Aldr	Mus musculus (Mouse)	741	ABCD2	lysate, mito
Q61316	HSP74_MOUSE	reviewed	Heat shock 70 kDa protein 4 (Heat shock 70-related protein APG-2)	Hspa4 Apg2 Hsp110	Mus musculus (Mouse)	841	HSP74	lysate, mito
Q61335	BAP31_MOUSE	reviewed	B-cell receptor-associated protein 31 (BCR-associated protein 31) (Bap31) (p28)	Bcap31 Bap31	Mus musculus (Mouse)	245	BAP31	lysate, mito
Q61391	NEP_MOUSE	reviewed	Neprilysin (EC 3.4.24.11) (Atriopeptidase) (Enkephalinase) (Neutral endopeptidase 24.11) (NEP) (Neutral endopeptidase) (Skin fibroblast elastase) (SFE) (CD antigen CD10)	Mme	Mus musculus (Mouse)	750	NEP	lysate, mito
Q61419	CMAH_MOUSE	reviewed	Cytidine monophosphate-N-acetylneuraminic acid hydroxylase (CMP-N-acetylneuraminic acid hydroxylase) (EC 1.14.18.2) (CMP-N-acetylneuraminate monooxygenase) (CMP-Neu5Ac hydroxylase) (CMP-NeuAc hydroxylase)	Cmah	Mus musculus (Mouse)	577	CMAH	lysate, mito
Q61425	HCDH_MOUSE	reviewed	Hydroxyacyl-coenzyme A dehydrogenase, mitochondrial (HCDH) (EC 1.1.1.35) (Medium and short-chain L-3-hydroxyacyl-coenzyme A dehydrogenase) (Short-chain 3-hydroxyacyl-CoA dehydrogenase)	Hadh Hadhsc Mschad Schad	Mus musculus (Mouse)	314	HCDH	lysate, mito
Q61490	CD166_MOUSE	reviewed	CD166 antigen (Activated leukocyte cell adhesion molecule) (BEN) (Protein DM-GRASP) (CD antigen CD166)	Alcam	Mus musculus (Mouse)	583	CD166	lysate, mito
Q61510	TRI25_MOUSE	reviewed	E3 ubiquitin/ISG15 ligase TRIM25 (EC 6.3.2.n3) (Estrogen-responsive finger protein) (RING-type E3 ubiquitin transferase) (EC 2.3.2.27) (RING-type E3 ubiquitin transferase TRIM25) (Tripartite motif-containing protein 25) (Ubiquitin/ISG15-conjugating enzyme TRIM25) (Zinc finger protein 147)	Trim25 Efp Zfp147 Znf147	Mus musculus (Mouse)	634	TRI25	lysate, mito
Q61543	GSLG1_MOUSE	reviewed	Golgi apparatus protein 1 (E-selectin ligand 1) (ESL-1) (Selel) (Golgi sialoglycoprotein MG-160)	Glg1 Esl1 Mg160 Selel	Mus musculus (Mouse)	1175	GSLG1	lysate, mito
Q61545	EWS_MOUSE	reviewed	RNA-binding protein EWS	Ewsr1 Ews Ewsh	Mus musculus (Mouse)	655	EWS	lysate, mito
Q61553	FSCN1_MOUSE	reviewed	Fascin (Singed-like protein)	Fscn1 Fan1 Snl	Mus musculus (Mouse)	493	FSCN1	lysate, mito
Q61559	FCGRN_MOUSE	reviewed	IgG receptor FcRn large subunit p51 (FcRn) (IgG Fc fragment receptor transporter alpha chain) (Neonatal Fc receptor)	Fcgrt Fcrn	Mus musculus (Mouse)	365	FCGRN	lysate, mito
Q61578	ADRO_MOUSE	reviewed	NADPH:adrenodoxin oxidoreductase, mitochondrial (AR) (Adrenodoxin reductase) (EC 1.18.1.6) (Ferredoxin--NADP(+) reductase) (Ferredoxin reductase)	Fdxr	Mus musculus (Mouse)	494	ADRO	lysate, mito
Q61586	GPAT1_MOUSE	reviewed	Glycerol-3-phosphate acyltransferase 1, mitochondrial (GPAT-1) (EC 2.3.1.15) (P90)	Gpam Gpat1	Mus musculus (Mouse)	827	GPAT1	lysate, mito
Q61598	GDIB_MOUSE	reviewed	Rab GDP dissociation inhibitor beta (Rab GDI beta) (GDI-3) (Guanosine diphosphate dissociation inhibitor 2) (GDI-2)	Gdi2 Gdi3	Mus musculus (Mouse)	445	GDIB	lysate, mito
Q61646	HPT_MOUSE	reviewed	Haptoglobin [Cleaved into: Haptoglobin alpha chain; Haptoglobin beta chain]	Hp	Mus musculus (Mouse)	347	HPT	lysate, mito
Q61656	DDX5_MOUSE	reviewed	Probable ATP-dependent RNA helicase DDX5 (EC 3.6.4.13) (DEAD box RNA helicase DEAD1) (mDEAD1) (DEAD box protein 5) (RNA helicase p68)	Ddx5 Tnz2	Mus musculus (Mouse)	614	DDX5	lysate, mito
Q61694	3BHS5_MOUSE	reviewed	NADPH-dependent 3-keto-steroid reductase Hsd3b5 (3 beta-hydroxysteroid dehydrogenase type 5) (3 beta-hydroxysteroid dehydrogenase type V) (3 beta-HSD V) (EC 1.1.1.270) (Dihydrotestosterone 3-ketoreductase) (EC 1.1.1.210)	Hsd3b5	Mus musculus (Mouse)	373	3BHS5	lysate, mito
Q61699	HS105_MOUSE	reviewed	Heat shock protein 105 kDa (42 degrees C-HSP) (Heat shock 110 kDa protein) (Heat shock-related 100 kDa protein E7I) (HSP-E7I)	Hsph1 Hsp105 Hsp110 Kiaa0201	Mus musculus (Mouse)	858	HS105	lysate, mito
Q61702	ITIH1_MOUSE	reviewed	Inter-alpha-trypsin inhibitor heavy chain H1 (ITI heavy chain H1) (ITI-HC1) (Inter-alpha-inhibitor heavy chain 1)	Itih1	Mus musculus (Mouse)	907	ITIH1	lysate, mito
Q61703	ITIH2_MOUSE	reviewed	Inter-alpha-trypsin inhibitor heavy chain H2 (ITI heavy chain H2) (ITI-HC2) (Inter-alpha-inhibitor heavy chain 2)	Itih2	Mus musculus (Mouse)	946	ITIH2	lysate, mito
Q61735	CD47_MOUSE	reviewed	Leukocyte surface antigen CD47 (Integrin-associated protein) (IAP) (CD antigen CD47)	Cd47	Mus musculus (Mouse)	303	CD47	lysate, mito
Q61768	KINH_MOUSE	reviewed	Kinesin-1 heavy chain (Conventional kinesin heavy chain) (Ubiquitous kinesin heavy chain) (UKHC)	Kif5b Khcs Kns1	Mus musculus (Mouse)	963	KINH	lysate, mito
Q61792	LASP1_MOUSE	reviewed	LIM and SH3 domain protein 1 (LASP-1) (Metastatic lymph node gene 50 protein) (MLN 50)	Lasp1 Mln50	Mus musculus (Mouse)	263	LASP1	lysate, mito
Q61830	MRC1_MOUSE	reviewed	Macrophage mannose receptor 1 (MMR) (CD antigen CD206)	Mrc1	Mus musculus (Mouse)	1456	MRC1	lysate, mito
Q61838	PZP_MOUSE	reviewed	Pregnancy zone protein (Alpha-2-macroglobulin) (Alpha-2-M) [Cleaved into: Alpha-2-macroglobulin 165 kDa subunit; Alpha-2-macroglobulin 35 kDa subunit]	Pzp A2m	Mus musculus (Mouse)	1495	PZP	lysate, mito
Q61878	PRG2_MOUSE	reviewed	Bone marrow proteoglycan (BMPG) (Proteoglycan 2) [Cleaved into: Eosinophil granule major basic protein (EMBP) (MBP)]	Prg2 Mbp-1	Mus musculus (Mouse)	223	PRG2	lysate, mito
Q61907	PEMT_MOUSE	reviewed	Phosphatidylethanolamine N-methyltransferase (PEAMT) (PEMT) (EC 2.1.1.17) (EC 2.1.1.71) (Phospholipid methyltransferase) (PLMT)	Pemt Pempt Pemt2	Mus musculus (Mouse)	199	PEMT	lysate, mito
Q61937	NPM_MOUSE	reviewed	Nucleophosmin (NPM) (Nucleolar phosphoprotein B23) (Nucleolar protein NO38) (Numatrin)	Npm1	Mus musculus (Mouse)	292	NPM	lysate, mito
Q61941	NNTM_MOUSE	reviewed	NAD(P) transhydrogenase, mitochondrial (EC 7.1.1.1) (Nicotinamide nucleotide transhydrogenase) (Pyridine nucleotide transhydrogenase)	Nnt	Mus musculus (Mouse)	1086	NNTM	lysate, mito
Q61990	PCBP2_MOUSE	reviewed	Poly(rC)-binding protein 2 (Alpha-CP2) (CTBP) (CBP) (Putative heterogeneous nuclear ribonucleoprotein X) (hnRNP X)	Pcbp2 Cbp Hnrnpx Hnrpx	Mus musculus (Mouse)	362	PCBP2	lysate, mito
Q62086	PON2_MOUSE	reviewed	Serum paraoxonase/arylesterase 2 (PON 2) (EC 3.1.1.2) (EC 3.1.1.81) (Aromatic esterase 2) (A-esterase 2) (Serum aryldialkylphosphatase 2)	Pon2	Mus musculus (Mouse)	354	PON2	lysate, mito
Q62087	PON3_MOUSE	reviewed	Serum paraoxonase/lactonase 3 (EC 3.1.1.2) (EC 3.1.1.81) (EC 3.1.8.1)	Pon3	Mus musculus (Mouse)	354	PON3	lysate, mito
Q62093	SRSF2_MOUSE	reviewed	Serine/arginine-rich splicing factor 2 (Protein PR264) (Putative myelin regulatory factor 1) (MRF-1) (Splicing component, 35 kDa) (Splicing factor SC35) (SC-35) (Splicing factor, arginine/serine-rich 2)	Srsf2 Pr264 Sfrs10 Sfrs2	Mus musculus (Mouse)	221	SRSF2	lysate, mito
Q62159	RHOC_MOUSE	reviewed	Rho-related GTP-binding protein RhoC (Silica-induced gene 61 protein) (SIG-61)	Rhoc Arhc	Mus musculus (Mouse)	193	RHOC	lysate, mito
Q62167	DDX3X_MOUSE	reviewed	ATP-dependent RNA helicase DDX3X (EC 3.6.4.13) (D1Pas1-related sequence 2) (DEAD box RNA helicase DEAD3) (mDEAD3) (DEAD box protein 3, X-chromosomal) (Embryonic RNA helicase)	Ddx3x D1Pas1-rs2 Ddx3 Dead3 Erh	Mus musculus (Mouse)	662	DDX3X	lysate, mito
Q62186	SSRD_MOUSE	reviewed	Translocon-associated protein subunit delta (TRAP-delta) (Signal sequence receptor subunit delta) (SSR-delta)	Ssr4	Mus musculus (Mouse)	172	SSRD	lysate, mito
Q62261	SPTB2_MOUSE	reviewed	Spectrin beta chain, non-erythrocytic 1 (Beta-II spectrin) (Embryonic liver fodrin) (Fodrin beta chain)	Sptbn1 Elf Spnb-2 Spnb2 Sptb2	Mus musculus (Mouse)	2363	SPTB2	lysate, mito
Q62264	THRSP_MOUSE	reviewed	Thyroid hormone-inducible hepatic protein (Spot 14 protein) (S14) (SPOT14)	Thrsp S14	Mus musculus (Mouse)	150	THRSP	lysate, mito
Q62318	TIF1B_MOUSE	reviewed	Transcription intermediary factor 1-beta (TIF1-beta) (E3 SUMO-protein ligase TRIM28) (EC 2.3.2.27) (KRAB-A-interacting protein) (KRIP-1) (RING-type E3 ubiquitin transferase TIF1-beta) (Tripartite motif-containing protein 28)	Trim28 Kap1 Krip1 Tif1b	Mus musculus (Mouse)	834	TIF1B	lysate, mito
Q62351	TFR1_MOUSE	reviewed	Transferrin receptor protein 1 (TR) (TfR) (TfR1) (Trfr) (CD antigen CD71)	Tfrc Trfr	Mus musculus (Mouse)	763	TFR1	lysate, mito
Q62417	SRBS1_MOUSE	reviewed	Sorbin and SH3 domain-containing protein 1 (Ponsin) (SH3 domain protein 5) (SH3P12) (c-Cbl-associated protein) (CAP)	Sorbs1 Kiaa1296 Sh3d5	Mus musculus (Mouse)	1290	SRBS1	lysate, mito
Q62418	DBNL_MOUSE	reviewed	Drebrin-like protein (Actin-binding protein 1) (SH3 domain-containing protein 7)	Dbnl Abp1 Sh3p7	Mus musculus (Mouse)	436	DBNL	lysate, mito
Q62425	NDUA4_MOUSE	reviewed	Cytochrome c oxidase subunit NDUFA4	Ndufa4	Mus musculus (Mouse)	82	NDUA4	lysate, mito
Q62426	CYTB_MOUSE	reviewed	Cystatin-B (Stefin-B)	Cstb Cst6 Stfb	Mus musculus (Mouse)	98	CYTB	lysate, mito
Q62433	NDRG1_MOUSE	reviewed	Protein NDRG1 (N-myc downstream-regulated gene 1 protein) (Protein Ndr1)	Ndrg1 Ndr1 Ndrl Tdd5	Mus musculus (Mouse)	394	NDRG1	lysate, mito
Q62446	FKBP3_MOUSE	reviewed	Peptidyl-prolyl cis-trans isomerase FKBP3 (PPIase FKBP3) (EC 5.2.1.8) (25 kDa FK506-binding protein) (25 kDa FKBP) (FKBP-25) (FK506-binding protein 3) (FKBP-3) (Immunophilin FKBP25) (Rapamycin-selective 25 kDa immunophilin) (Rotamase)	Fkbp3 Fkbp25	Mus musculus (Mouse)	224	FKBP3	lysate, mito
Q62452	UD19_MOUSE	reviewed	UDP-glucuronosyltransferase 1-9 (UDPGT 1-9) (UGT1*9) (UGT1-09) (UGT1.9) (EC 2.4.1.17) (UDP-glucuronosyltransferase 1-7) (UDPGT) (UDP-glucuronosyltransferase 1A9) (UGT1A12) (UGTP4)	Ugt1a9 Ugt1 Ugt1a12	Mus musculus (Mouse)	528	UD19	lysate, mito
Q62465	VAT1_MOUSE	reviewed	Synaptic vesicle membrane protein VAT-1 homolog (EC 1.-.-.-)	Vat1 Vat-1	Mus musculus (Mouse)	406	VAT1	lysate, mito
Q63836	SBP2_MOUSE	reviewed	Selenium-binding protein 2 (56 kDa acetaminophen-binding protein) (AP56)	Selenbp2 Lpsb2	Mus musculus (Mouse)	472	SBP2	lysate, mito
Q63844	MK03_MOUSE	reviewed	Mitogen-activated protein kinase 3 (MAP kinase 3) (MAPK 3) (EC 2.7.11.24) (ERT2) (Extracellular signal-regulated kinase 1) (ERK-1) (Insulin-stimulated MAP2 kinase) (MAP kinase isoform p44) (p44-MAPK) (MNK1) (Microtubule-associated protein 2 kinase) (p44-ERK1)	Mapk3 Erk1 Prkm3	Mus musculus (Mouse)	380	MK03	lysate, mito
Q63880	EST3A_MOUSE	reviewed	Carboxylesterase 3A (EC 3.1.1.1) (ES-male) (Liver carboxylesterase 31) (Esterase-31)	Ces3a Es31	Mus musculus (Mouse)	571	EST3A	lysate, mito
Q63886	UD11_MOUSE	reviewed	UDP-glucuronosyltransferase 1-1 (UDPGT 1-1) (UGT1*1) (UGT1-01) (UGT1.1) (EC 2.4.1.17) (UDP-glucuronosyltransferase 1A1) (UGTBR1)	Ugt1a1 Ugt1	Mus musculus (Mouse)	535	UD11	lysate, mito
Q63932	MP2K2_MOUSE	reviewed	Dual specificity mitogen-activated protein kinase kinase 2 (MAP kinase kinase 2) (MAPKK 2) (EC 2.7.12.2) (ERK activator kinase 2) (MAPK/ERK kinase 2) (MEK 2)	Map2k2 Mek2 Mkk2 Prkmk2	Mus musculus (Mouse)	401	MP2K2	lysate, mito
Q64105	SPRE_MOUSE	reviewed	Sepiapterin reductase (SPR) (EC 1.1.1.153)	Spr	Mus musculus (Mouse)	261	SPRE	lysate, mito
Q64133	AOFA_MOUSE	reviewed	Amine oxidase [flavin-containing] A (EC 1.4.3.4) (Monoamine oxidase type A) (MAO-A)	Maoa	Mus musculus (Mouse)	526	AOFA	lysate, mito
Q64152	BTF3_MOUSE	reviewed	Transcription factor BTF3 (Nascent polypeptide-associated complex subunit beta) (NAC-beta) (RNA polymerase B transcription factor 3)	Btf3	Mus musculus (Mouse)	204	BTF3	lysate, mito
Q64176	EST1E_MOUSE	reviewed	Carboxylesterase 1E (EC 3.1.1.1) (Egasyn) (Liver carboxylesterase 22) (Es-22) (Esterase-22)	Ces1e Es22	Mus musculus (Mouse)	562	EST1E	lysate, mito
Q64253	LY6E_MOUSE	reviewed	Lymphocyte antigen 6E (Ly-6E) (Stem cell antigen 2) (Thymic shared antigen 1) (TSA-1)	Ly6e Ly67 Sca-2 Tsa-1	Mus musculus (Mouse)	130	LY6E	lysate, mito
Q64310	SURF4_MOUSE	reviewed	Surfeit locus protein 4	Surf4 Surf-4	Mus musculus (Mouse)	269	SURF4	lysate, mito
Q64337	SQSTM_MOUSE	reviewed	Sequestosome-1 (STONE14) (Ubiquitin-binding protein p62)	Sqstm1 A170 STAP	Mus musculus (Mouse)	442	SQSTM	lysate, mito
Q64374	RGN_MOUSE	reviewed	Regucalcin (RC) (Gluconolactonase) (GNL) (EC 3.1.1.17) (Senescence marker protein 30) (SMP-30)	Rgn Smp30	Mus musculus (Mouse)	299	RGN	lysate, mito
Q64378	FKBP5_MOUSE	reviewed	Peptidyl-prolyl cis-trans isomerase FKBP5 (PPIase FKBP5) (EC 5.2.1.8) (51 kDa FK506-binding protein) (51 kDa FKBP) (FKBP-51) (FK506-binding protein 5) (FKBP-5) (Rotamase)	Fkbp5 Fkbp51	Mus musculus (Mouse)	456	FKBP5	lysate, mito
Q64433	CH10_MOUSE	reviewed	10 kDa heat shock protein, mitochondrial (Hsp10) (10 kDa chaperonin) (Chaperonin 10) (CPN10)	Hspe1	Mus musculus (Mouse)	102	CH10	lysate, mito
Q64435	UD16_MOUSE	reviewed	UDP-glucuronosyltransferase 1-6 (UDPGT 1-6) (UGT1*6) (UGT1-06) (UGT1.6) (EC 2.4.1.17) (Phenol UDP-glucuronosyltransferase) (UDP-glucuronosyltransferase 1A6) (UGT1A6) (UGP1A1) (UGT1A7)	Ugt1a6 Ugt1 Ugt1a6a Ugt1a7	Mus musculus (Mouse)	531	UD16	lysate, mito
Q64442	DHSO_MOUSE	reviewed	Sorbitol dehydrogenase (EC 1.1.1.14) (L-iditol 2-dehydrogenase)	Sord Sdh1	Mus musculus (Mouse)	357	DHSO	lysate, mito
Q64458	CP2CT_MOUSE	reviewed	Cytochrome P450 2C29 (EC 1.14.14.1) (Aldehyde oxygenase) (CYPIIC29) (Cytochrome P-450 MUT-2)	Cyp2c29	Mus musculus (Mouse)	490	CP2CT	lysate, mito
Q64459	CP3AB_MOUSE	reviewed	Cytochrome P450 3A11 (EC 1.14.14.1) (CYPIIIA11) (Cytochrome P-450IIIAM1) (Cytochrome P-450UT)	Cyp3a11 Cyp3a-11	Mus musculus (Mouse)	504	CP3AB	lysate, mito
Q64464	CP3AD_MOUSE	reviewed	Cytochrome P450 3A13 (EC 1.14.14.1) (CYPIIIA13)	Cyp3a13 Cyp3a-13	Mus musculus (Mouse)	503	CP3AD	lysate, mito
Q64471	GSTT1_MOUSE	reviewed	Glutathione S-transferase theta-1 (EC 2.5.1.18) (GST class-theta-1)	Gstt1	Mus musculus (Mouse)	240	GSTT1	lysate, mito
Q64511	TOP2B_MOUSE	reviewed	DNA topoisomerase 2-beta (EC 5.99.1.3) (DNA topoisomerase II, beta isozyme)	Top2b	Mus musculus (Mouse)	1612	TOP2B	lysate, mito
Q64514	TPP2_MOUSE	reviewed	Tripeptidyl-peptidase 2 (TPP-2) (EC 3.4.14.10) (Tripeptidyl aminopeptidase) (Tripeptidyl-peptidase II) (TPP-II)	Tpp2	Mus musculus (Mouse)	1262	TPP2	lysate, mito
Q64516	GLPK_MOUSE	reviewed	Glycerol kinase (GK) (Glycerokinase) (EC 2.7.1.30) (ATP:glycerol 3-phosphotransferase)	Gk Gyk	Mus musculus (Mouse)	559	GLPK	lysate, mito
Q64521	GPDM_MOUSE	reviewed	Glycerol-3-phosphate dehydrogenase, mitochondrial (GPD-M) (GPDH-M) (EC 1.1.5.3) (Protein TISP38)	Gpd2 Gdm1	Mus musculus (Mouse)	727	GPDM	lysate, mito
Q64669	NQO1_MOUSE	reviewed	NAD(P)H dehydrogenase [quinone] 1 (EC 1.6.5.2) (Azoreductase) (DT-diaphorase) (DTD) (Menadione reductase) (NAD(P)H:quinone oxidoreductase 1) (Phylloquinone reductase) (Quinone reductase 1) (QR1)	Nqo1 Dia4 Nmo1 Nmor1	Mus musculus (Mouse)	274	NQO1	lysate, mito
Q64674	SPEE_MOUSE	reviewed	Spermidine synthase (SPDSY) (EC 2.5.1.16) (Putrescine aminopropyltransferase)	Srm	Mus musculus (Mouse)	302	SPEE	lysate, mito
Q64726	ZA2G_MOUSE	reviewed	Zinc-alpha-2-glycoprotein (Zn-alpha-2-GP) (Zn-alpha-2-glycoprotein)	Azgp1	Mus musculus (Mouse)	307	ZA2G	lysate, mito
Q64727	VINC_MOUSE	reviewed	Vinculin (Metavinculin)	Vcl	Mus musculus (Mouse)	1066	VINC	lysate, mito
Q64735	CR1L_MOUSE	reviewed	Complement component receptor 1-like protein (Complement regulatory protein Crry) (Protein p65)	Cr1l Crry Cry	Mus musculus (Mouse)	483	CR1L	lysate, mito
Q64737	PUR2_MOUSE	reviewed	Trifunctional purine biosynthetic protein adenosine-3 [Includes: Phosphoribosylamine--glycine ligase (EC 6.3.4.13) (Glycinamide ribonucleotide synthetase) (GARS) (Phosphoribosylglycinamide synthetase); Phosphoribosylformylglycinamidine cyclo-ligase (EC 6.3.3.1) (AIR synthase) (AIRS) (Phosphoribosyl-aminoimidazole synthetase); Phosphoribosylglycinamide formyltransferase (EC 2.1.2.2) (5'-phosphorib…	Gart	Mus musculus (Mouse)	1010	PUR2	lysate, mito
Q64FW2	RETST_MOUSE	reviewed	All-trans-retinol 13,14-reductase (EC 1.3.99.23) (All-trans-13,14-dihydroretinol saturase) (RetSat) (PPAR-alpha-regulated and starvation-induced gene protein)	Retsat Ppsig	Mus musculus (Mouse)	609	RETST	lysate, mito
Q66GT5	PTPM1_MOUSE	reviewed	Phosphatidylglycerophosphatase and protein-tyrosine phosphatase 1 (EC 3.1.3.27) (PTEN-like phosphatase) (Phosphoinositide lipid phosphatase) (Protein-tyrosine phosphatase mitochondrial 1) (EC 3.1.3.16) (EC 3.1.3.48)	Ptpmt1 Plip	Mus musculus (Mouse)	193	PTPM1	lysate, mito
Q68FD5	CLH1_MOUSE	reviewed	Clathrin heavy chain 1	Cltc	Mus musculus (Mouse)	1675	CLH1	lysate, mito
Q68FL6	SYMC_MOUSE	reviewed	Methionine--tRNA ligase, cytoplasmic (EC 6.1.1.10) (Methionyl-tRNA synthetase) (MetRS)	Mars	Mus musculus (Mouse)	902	SYMC	lysate, mito
Q69ZN7	MYOF_MOUSE	reviewed	Myoferlin (Fer-1-like protein 3)	Myof Fer1l3 Kiaa1207	Mus musculus (Mouse)	2048	MYOF	lysate, mito
Q6A0A9	F120A_MOUSE	reviewed	Constitutive coactivator of PPAR-gamma-like protein 1 (Oxidative stress-associated Src activator) (Protein FAM120A)	FAM120A Kiaa0183 Ossa	Mus musculus (Mouse)	1112	F120A	lysate, mito
Q6GQT9	NOMO1_MOUSE	reviewed	Nodal modulator 1	Nomo1	Mus musculus (Mouse)	1214	NOMO1	lysate, mito
Q6GV12	KDSR_MOUSE	reviewed	3-ketodihydrosphingosine reductase (KDS reductase) (EC 1.1.1.102) (3-dehydrosphinganine reductase) (Follicular variant translocation protein 1 homolog) (FVT-1)	Kdsr Fvt1	Mus musculus (Mouse)	332	KDSR	lysate, mito
Q6IRU2	TPM4_MOUSE	reviewed	Tropomyosin alpha-4 chain (Tropomyosin-4)	Tpm4	Mus musculus (Mouse)	248	TPM4	lysate, mito
Q6IRU5	CLCB_MOUSE	reviewed	Clathrin light chain B (Lcb)	Cltb	Mus musculus (Mouse)	229	CLCB	lysate, mito
Q6NSR8	PEPL1_MOUSE	reviewed	Probable aminopeptidase NPEPL1 (EC 3.4.11.-) (Aminopeptidase-like 1)	Npepl1	Mus musculus (Mouse)	524	PEPL1	lysate, mito
Q6NVF9	CPSF6_MOUSE	reviewed	Cleavage and polyadenylation specificity factor subunit 6	Cpsf6	Mus musculus (Mouse)	551	CPSF6	lysate, mito
Q6NZJ6	IF4G1_MOUSE	reviewed	Eukaryotic translation initiation factor 4 gamma 1 (eIF-4-gamma 1) (eIF-4G 1) (eIF-4G1)	Eif4g1	Mus musculus (Mouse)	1600	IF4G1	lysate, mito
Q6P069	SORCN_MOUSE	reviewed	Sorcin	Sri	Mus musculus (Mouse)	198	SORCN	lysate, mito
Q6P3A8	ODBB_MOUSE	reviewed	2-oxoisovalerate dehydrogenase subunit beta, mitochondrial (EC 1.2.4.4) (Branched-chain alpha-keto acid dehydrogenase E1 component beta chain) (BCKDE1B) (BCKDH E1-beta)	Bckdhb	Mus musculus (Mouse)	390	ODBB	lysate, mito
Q6P542	ABCF1_MOUSE	reviewed	ATP-binding cassette sub-family F member 1	Abcf1	Mus musculus (Mouse)	837	ABCF1	lysate, mito
Q6P5E4	UGGG1_MOUSE	reviewed	UDP-glucose:glycoprotein glucosyltransferase 1 (UGT1) (EC 2.4.1.-) (UDP--Glc:glycoprotein glucosyltransferase) (UDP-glucose ceramide glucosyltransferase-like 1)	Uggt1 Gt Ugcgl1 Uggt Ugt1 Ugtr	Mus musculus (Mouse)	1551	UGGG1	lysate, mito
Q6P6M5	PX11C_MOUSE	reviewed	Peroxisomal membrane protein 11C (Peroxin-11C) (Peroxisomal biogenesis factor 11C) (Protein PEX11 homolog gamma) (PEX11-gamma)	Pex11g Pex11c	Mus musculus (Mouse)	241	PX11C	lysate, mito
Q6P6M7	SPCS_MOUSE	reviewed	O-phosphoseryl-tRNA(Sec) selenium transferase (EC 2.9.1.2) (Selenocysteine synthase) (Sec synthase) (Selenocysteinyl-tRNA(Sec) synthase) (Sep-tRNA:Sec-tRNA synthase) (SepSecS) (UGA suppressor tRNA-associated protein)	Sepsecs D5Ertd135e	Mus musculus (Mouse)	504	SPCS	lysate, mito
Q6P9R2	OXSR1_MOUSE	reviewed	Serine/threonine-protein kinase OSR1 (EC 2.7.11.1) (Oxidative stress-responsive 1 protein)	Oxsr1 Osr1	Mus musculus (Mouse)	527	OXSR1	lysate, mito
Q6PA06	ATLA2_MOUSE	reviewed	Atlastin-2 (EC 3.6.5.-) (ADP-ribosylation factor-like protein 6-interacting protein 2) (ARL-6-interacting protein 2) (Aip-2)	Atl2 Arl6ip2	Mus musculus (Mouse)	583	ATLA2	lysate, mito
Q6PB66	LPPRC_MOUSE	reviewed	Leucine-rich PPR motif-containing protein, mitochondrial (130 kDa leucine-rich protein) (LRP 130) (mLRP130)	Lrpprc Lrp130	Mus musculus (Mouse)	1392	LPPRC	lysate, mito
Q6PDM2	SRSF1_MOUSE	reviewed	Serine/arginine-rich splicing factor 1 (ASF/SF2) (Pre-mRNA-splicing factor SRp30a) (Splicing factor, arginine/serine-rich 1)	Srsf1 Sfrs1	Mus musculus (Mouse)	248	SRSF1	lysate, mito
Q6PFR5	TRA2A_MOUSE	reviewed	Transformer-2 protein homolog alpha (TRA-2 alpha) (TRA2-alpha) (Transformer-2 protein homolog A)	Tra2a	Mus musculus (Mouse)	281	TRA2A	lysate, mito
Q6PGB6	NAA50_MOUSE	reviewed	N-alpha-acetyltransferase 50 (EC 2.3.1.258) (N-acetyltransferase NAT13) (N-epsilon-acetyltransferase 50) (EC 2.3.1.-) (NatE catalytic subunit)	Naa50 Mak3 Nat13	Mus musculus (Mouse)	169	NAA50	lysate, mito
Q6QD59	SEC20_MOUSE	reviewed	Vesicle transport protein SEC20	Bnip1 Sec20 Sec20l	Mus musculus (Mouse)	228	SEC20	lysate, mito
Q6TCG2	PAQR9_MOUSE	reviewed	Membrane progesterone receptor epsilon (mPR epsilon) (Membrane progesterone P4 receptor epsilon) (Membrane progestin receptor epsilon) (Progesterone and adipoQ receptor family member 9) (Progestin and adipoQ receptor family member 9) (Progestin and adipoQ receptor family member IX)	Paqr9	Mus musculus (Mouse)	375	PAQR9	lysate, mito
Q6WVG3	KCD12_MOUSE	reviewed	BTB/POZ domain-containing protein KCTD12 (Pfetin) (Predominantly fetal expressed T1 domain)	Kctd12 Pfet1	Mus musculus (Mouse)	327	KCD12	lysate, mito
Q6XVG2	CP254_MOUSE	reviewed	Cytochrome P450 2C54 (EC 1.14.14.1) (CYPIIC54)	Cyp2c54	Mus musculus (Mouse)	490	CP254	lysate, mito
Q6ZQ38	CAND1_MOUSE	reviewed	Cullin-associated NEDD8-dissociated protein 1 (Cullin-associated and neddylation-dissociated protein 1) (p120 CAND1)	Cand1 D10Ertd516e Kiaa0829	Mus musculus (Mouse)	1230	CAND1	lysate, mito
Q6ZQ58	LARP1_MOUSE	reviewed	La-related protein 1 (La ribonucleoprotein domain family member 1)	Larp1 Kiaa0731 Larp	Mus musculus (Mouse)	1072	LARP1	lysate, mito
Q6ZQI3	MLEC_MOUSE	reviewed	Malectin	Mlec Kiaa0152	Mus musculus (Mouse)	291	MLEC	lysate, mito
Q6ZWN5	RS9_MOUSE	reviewed	40S ribosomal protein S9	Rps9	Mus musculus (Mouse)	194	RS9	lysate, mito
Q6ZWU9	RS27_MOUSE	reviewed	40S ribosomal protein S27	Rps27	Mus musculus (Mouse)	84	RS27	lysate, mito
Q6ZWV3	RL10_MOUSE	reviewed	60S ribosomal protein L10 (Protein QM homolog) (Ribosomal protein L10)	Rpl10 Qm	Mus musculus (Mouse)	214	RL10	lysate, mito
Q6ZWV7	RL35_MOUSE	reviewed	60S ribosomal protein L35	Rpl35	Mus musculus (Mouse)	123	RL35	lysate, mito
Q6ZWX6	IF2A_MOUSE	reviewed	Eukaryotic translation initiation factor 2 subunit 1 (Eukaryotic translation initiation factor 2 subunit alpha) (eIF-2-alpha) (eIF-2A) (eIF-2alpha)	Eif2s1 Eif2a	Mus musculus (Mouse)	315	IF2A	lysate, mito
Q6ZWY3	RS27L_MOUSE	reviewed	40S ribosomal protein S27-like	Rps27l	Mus musculus (Mouse)	84	RS27L	lysate, mito
Q71KT5	ERG24_MOUSE	reviewed	Delta(14)-sterol reductase (Delta-14-SR) (EC 1.3.1.70) (C-14 sterol reductase) (C14SR) (Sterol C14-reductase) (Transmembrane 7 superfamily member 2)	Tm7sf2	Mus musculus (Mouse)	418	ERG24	lysate, mito
Q71RI9	KAT3_MOUSE	reviewed	Kynurenine--oxoglutarate transaminase 3 (EC 2.6.1.7) (Cysteine-S-conjugate beta-lyase 2) (EC 4.4.1.13) (Kynurenine aminotransferase 3) (Kynurenine aminotransferase III) (KATIII) (Kynurenine--glyoxylate transaminase) (EC 2.6.1.63) (Kynurenine--oxoglutarate transaminase III)	Kyat3 Ccbl2 Kat3	Mus musculus (Mouse)	455	KAT3	lysate, mito
Q75N73	S39AE_MOUSE	reviewed	Zinc transporter ZIP14 (Factor for adipocyte differentiation 123) (FAD-123) (Solute carrier family 39 member 14) (Zrt- and Irt-like protein 14) (ZIP-14)	Slc39a14 Fad123 Kiaa0062 Zip14	Mus musculus (Mouse)	489	S39AE	lysate, mito
Q76LS9	MINY1_MOUSE	reviewed	Ubiquitin carboxyl-terminal hydrolase MINDY-1 (EC 3.4.19.12) (Deubiquitinating enzyme MINDY-1) (NF-E2 inducible protein) (Protein FAM63A)	Mindy1 Fam63a Ni	Mus musculus (Mouse)	468	MINY1	lysate, mito
Q76M72	S22AR_MOUSE	reviewed	Solute carrier family 22 member 27 (Organic anion transporter 9)	Slc22a27 Oat9	Mus musculus (Mouse)	551	S22AR	lysate, mito
Q76MZ3	2AAA_MOUSE	reviewed	Serine/threonine-protein phosphatase 2A 65 kDa regulatory subunit A alpha isoform (PP2A subunit A isoform PR65-alpha) (PP2A subunit A isoform R1-alpha)	Ppp2r1a	Mus musculus (Mouse)	589	2AAA	lysate, mito
Q78IK2	USMG5_MOUSE	reviewed	Up-regulated during skeletal muscle growth protein 5 (ATP synthase membrane subunit DAPIT) (Diabetes-associated protein in insulin-sensitive tissues)	Atp5md Dapit Usmg5	Mus musculus (Mouse)	58	USMG5	lysate, mito
Q78IK4	MIC27_MOUSE	reviewed	MICOS complex subunit Mic27 (Apolipoprotein O-like) (Protein FAM121A)	Apool Fam121a Mic27	Mus musculus (Mouse)	265	MIC27	lysate, mito
Q78JT3	3HAO_MOUSE	reviewed	3-hydroxyanthranilate 3,4-dioxygenase (EC 1.13.11.6) (3-hydroxyanthranilate oxygenase) (3-HAO) (3-hydroxyanthranilic acid dioxygenase) (HAD)	Haao	Mus musculus (Mouse)	286	3HAO	lysate, mito
Q78KK3	S22AI_MOUSE	reviewed	Solute carrier family 22 member 18 (Imprinted multi-membrane-spanning polyspecific transporter-related protein 1) (Multi-membrane-spanning polyspecific transporter) (Organic cation transporter-like protein 2) (ORCTL-2)	Slc22a18 Impt1 Itm Orctl2 Tssc5	Mus musculus (Mouse)	406	S22AI	lysate, mito
Q78PY7	SND1_MOUSE	reviewed	Staphylococcal nuclease domain-containing protein 1 (EC 3.1.31.1) (100 kDa coactivator) (p100 co-activator)	Snd1	Mus musculus (Mouse)	910	SND1	lysate, mito
Q78T54	VMA21_MOUSE	reviewed	Vacuolar ATPase assembly integral membrane protein Vma21	Vma21	Mus musculus (Mouse)	101	VMA21	lysate, mito
Q78XF5	OSTC_MOUSE	reviewed	Oligosaccharyltransferase complex subunit OSTC	Ostc	Mus musculus (Mouse)	149	OSTC	lysate, mito
Q791T5	MTCH1_MOUSE	reviewed	Mitochondrial carrier homolog 1 (Mitochondrial carrier-like protein 1)	Mtch1	Mus musculus (Mouse)	389	MTCH1	lysate, mito
Q791V5	MTCH2_MOUSE	reviewed	Mitochondrial carrier homolog 2	Mtch2	Mus musculus (Mouse)	303	MTCH2	lysate, mito
Q7TMB8	CYFP1_MOUSE	reviewed	Cytoplasmic FMR1-interacting protein 1 (Specifically Rac1-associated protein 1) (Sra-1)	Cyfip1 Kiaa0068 Shyc Sra1	Mus musculus (Mouse)	1253	CYFP1	lysate, mito
Q7TMF3	NDUAC_MOUSE	reviewed	NADH dehydrogenase [ubiquinone] 1 alpha subcomplex subunit 12 (Complex I-B17.2) (CI-B17.2) (CIB17.2) (NADH-ubiquinone oxidoreductase subunit B17.2)	Ndufa12	Mus musculus (Mouse)	145	NDUAC	lysate, mito
Q7TMK9	HNRPQ_MOUSE	reviewed	Heterogeneous nuclear ribonucleoprotein Q (hnRNP Q) (Glycine- and tyrosine-rich RNA-binding protein) (GRY-RBP) (NS1-associated protein 1) (Synaptotagmin-binding, cytoplasmic RNA-interacting protein) (pp68)	Syncrip Hnrpq Nsap1 Nsap1l	Mus musculus (Mouse)	623	HNRPQ	lysate, mito
Q7TMM9	TBB2A_MOUSE	reviewed	Tubulin beta-2A chain	Tubb2a Tubb2	Mus musculus (Mouse)	445	TBB2A	lysate, mito
Q7TMS5	ABCG2_MOUSE	reviewed	ATP-binding cassette sub-family G member 2 (Breast cancer resistance protein 1 homolog) (Urate exporter) (CD antigen CD338)	Abcg2 Abcp Bcrp1	Mus musculus (Mouse)	657	ABCG2	lysate, mito
Q7TN29	SMAP2_MOUSE	reviewed	Stromal membrane-associated protein 2 (Stromal membrane-associated protein 1-like)	Smap2 Smap1l	Mus musculus (Mouse)	428	SMAP2	lysate, mito
Q7TNC4	LC7L2_MOUSE	reviewed	Putative RNA-binding protein Luc7-like 2 (CGI-74 homolog)	Luc7l2	Mus musculus (Mouse)	392	LC7L2	lysate, mito
Q7TNE1	SUCHY_MOUSE	reviewed	Succinate--hydroxymethylglutarate CoA-transferase (EC 2.8.3.13) (SuccinylCoA:glutarate-CoA transferase)	Sugct	Mus musculus (Mouse)	436	SUCHY	lysate, mito
Q7TNG8	LDHD_MOUSE	reviewed	Probable D-lactate dehydrogenase, mitochondrial (DLD) (Lactate dehydrogenase D) (EC 1.1.2.4)	Ldhd	Mus musculus (Mouse)	484	LDHD	lysate, mito
Q7TNV0	DEK_MOUSE	reviewed	Protein DEK	Dek	Mus musculus (Mouse)	380	DEK	lysate, mito
Q7TPR4	ACTN1_MOUSE	reviewed	Alpha-actinin-1 (Alpha-actinin cytoskeletal isoform) (F-actin cross-linking protein) (Non-muscle alpha-actinin-1)	Actn1	Mus musculus (Mouse)	892	ACTN1	lysate, mito
Q7TPV4	MBB1A_MOUSE	reviewed	Myb-binding protein 1A (Myb-binding protein of 160 kDa)	Mybbp1a P160	Mus musculus (Mouse)	1344	MBB1A	lysate, mito
Q7TQ95	LNP_MOUSE	reviewed	Endoplasmic reticulum junction formation protein lunapark (ER junction formation factor lunapark) (Protein ulnaless)	Lnpk Kiaa1715 Lnp Uln	Mus musculus (Mouse)	425	LNP	lysate, mito
Q7TQI3	OTUB1_MOUSE	reviewed	Ubiquitin thioesterase OTUB1 (EC 3.4.19.12) (Deubiquitinating enzyme OTUB1) (OTU domain-containing ubiquitin aldehyde-binding protein 1) (Otubain-1) (Ubiquitin-specific-processing protease OTUB1)	Otub1	Mus musculus (Mouse)	271	OTUB1	lysate, mito
Q7TSV4	PGM2_MOUSE	reviewed	Phosphoglucomutase-2 (PGM 2) (EC 5.4.2.2) (Glucose phosphomutase 2) (Phosphodeoxyribomutase) (Phosphoglucomutase-1) (Phosphopentomutase) (EC 5.4.2.7)	Pgm2 Pgm1	Mus musculus (Mouse)	620	PGM2	lysate, mito
Q7TT50	MRCKB_MOUSE	reviewed	Serine/threonine-protein kinase MRCK beta (EC 2.7.11.1) (CDC42-binding protein kinase beta) (DMPK-like beta) (Myotonic dystrophy kinase-related CDC42-binding kinase beta) (MRCK beta) (Myotonic dystrophy protein kinase-like beta)	Cdc42bpb Kiaa1124	Mus musculus (Mouse)	1713	MRCKB	lysate, mito
Q80SY4	MIB1_MOUSE	reviewed	E3 ubiquitin-protein ligase MIB1 (EC 2.3.2.27) (DAPK-interacting protein 1) (DIP-1) (Mind bomb homolog 1) (RING-type E3 ubiquitin transferase MIB1)	Mib1 Dip1 Kiaa1323 Mib	Mus musculus (Mouse)	1006	MIB1	lysate, mito
Q80SZ7	GBG5_MOUSE	reviewed	Guanine nucleotide-binding protein G(I)/G(S)/G(O) subunit gamma-5	Gng5 Gngt5	Mus musculus (Mouse)	68	GBG5	lysate, mito
Q80TH2	ERBIN_MOUSE	reviewed	Erbin (Densin-180-like protein) (Erbb2-interacting protein) (Protein LAP2)	Erbin Erbb2ip Kiaa1225 Lap2	Mus musculus (Mouse)	1402	ERBIN	lysate, mito
Q80UG5	SEPT9_MOUSE	reviewed	Septin-9 (SL3-3 integration site 1 protein)	Sept9 Kiaa0991 Sint1	Mus musculus (Mouse)	583	43352	lysate, mito
Q80UM7	MOGS_MOUSE	reviewed	Mannosyl-oligosaccharide glucosidase (EC 3.2.1.106) (Glucosidase 1) (Glycoprotein-processing glucosidase I)	Mogs Gcs1	Mus musculus (Mouse)	834	MOGS	lysate, mito
Q80UU9	PGRC2_MOUSE	reviewed	Membrane-associated progesterone receptor component 2	Pgrmc2	Mus musculus (Mouse)	217	PGRC2	lysate, mito
Q80VD1	FA98B_MOUSE	reviewed	Protein FAM98B	Fam98b	Mus musculus (Mouse)	429	FA98B	lysate, mito
Q80W21	GSTM7_MOUSE	reviewed	Glutathione S-transferase Mu 7 (EC 2.5.1.18) (GST class-mu 7) (GSTM-7)	Gstm7	Mus musculus (Mouse)	218	GSTM7	lysate, mito
Q80W22	THNS2_MOUSE	reviewed	Threonine synthase-like 2 (TSH2) (mTSH2) (EC 4.2.3.-)	Thnsl2	Mus musculus (Mouse)	483	THNS2	lysate, mito
Q80W54	FACE1_MOUSE	reviewed	CAAX prenyl protease 1 homolog (EC 3.4.24.84) (Farnesylated proteins-converting enzyme 1) (FACE-1) (Prenyl protein-specific endoprotease 1) (Zinc metalloproteinase Ste24 homolog)	Zmpste24 Face1	Mus musculus (Mouse)	475	FACE1	lysate, mito
Q80WC7	AGFG2_MOUSE	reviewed	Arf-GAP domain and FG repeat-containing protein 2 (HIV-1 Rev-binding protein-like protein) (Rev/Rex activation domain-binding protein related) (RAB-R)	Agfg2 Hrbl Rabr	Mus musculus (Mouse)	479	AGFG2	lysate, mito
Q80WJ7	LYRIC_MOUSE	reviewed	Protein LYRIC (3D3/LYRIC) (Lysine-rich CEACAM1 co-isolated protein) (Metadherin) (Metastasis adhesion protein)	Mtdh Lyric	Mus musculus (Mouse)	579	LYRIC	lysate, mito
Q80WW9	DDRGK_MOUSE	reviewed	DDRGK domain-containing protein 1 (UFM1-binding and PCI domain-containing protein 1)	Ddrgk1 Ufbp1	Mus musculus (Mouse)	315	DDRGK	lysate, mito
Q80X19	COEA1_MOUSE	reviewed	Collagen alpha-1(XIV) chain	Col14a1	Mus musculus (Mouse)	1797	COEA1	lysate, mito
Q80X50	UBP2L_MOUSE	reviewed	Ubiquitin-associated protein 2-like	Ubap2l	Mus musculus (Mouse)	1107	UBP2L	lysate, mito
Q80X85	RT07_MOUSE	reviewed	28S ribosomal protein S7, mitochondrial (MRP-S7) (S7mt)	Mrps7	Mus musculus (Mouse)	242	RT07	lysate, mito
Q80X90	FLNB_MOUSE	reviewed	Filamin-B (FLN-B) (ABP-280-like protein) (Actin-binding-like protein) (Beta-filamin)	Flnb	Mus musculus (Mouse)	2602	FLNB	lysate, mito
Q80XL6	ACD11_MOUSE	reviewed	Acyl-CoA dehydrogenase family member 11 (ACAD-11) (EC 1.3.99.-)	Acad11	Mus musculus (Mouse)	779	ACD11	lysate, mito
Q80XN0	BDH_MOUSE	reviewed	D-beta-hydroxybutyrate dehydrogenase, mitochondrial (EC 1.1.1.30) (3-hydroxybutyrate dehydrogenase) (BDH)	Bdh1 Bdh	Mus musculus (Mouse)	343	BDH	lysate, mito
Q80XU3	NUCKS_MOUSE	reviewed	Nuclear ubiquitous casein and cyclin-dependent kinase substrate 1 (JC7)	Nucks1 Nucks	Mus musculus (Mouse)	234	NUCKS	lysate, mito
Q80Y14	GLRX5_MOUSE	reviewed	Glutaredoxin-related protein 5, mitochondrial (Monothiol glutaredoxin-5)	Glrx5	Mus musculus (Mouse)	152	GLRX5	lysate, mito
Q810J8	ZFYV1_MOUSE	reviewed	Zinc finger FYVE domain-containing protein 1	Zfyve1	Mus musculus (Mouse)	777	ZFYV1	lysate, mito
Q811D0	DLG1_MOUSE	reviewed	Disks large homolog 1 (Embryo-dlg/synapse-associated protein 97) (E-dlg/SAP97) (Synapse-associated protein 97) (SAP-97) (SAP97)	Dlg1 Dlgh1	Mus musculus (Mouse)	905	DLG1	lysate, mito
Q8BFP9	PDK1_MOUSE	reviewed	[Pyruvate dehydrogenase (acetyl-transferring)] kinase isozyme 1, mitochondrial (EC 2.7.11.2) (Pyruvate dehydrogenase kinase isoform 1) (PDH kinase 1)	Pdk1	Mus musculus (Mouse)	434	PDK1	lysate, mito
Q8BFR4	GNS_MOUSE	reviewed	N-acetylglucosamine-6-sulfatase (EC 3.1.6.14) (Glucosamine-6-sulfatase) (G6S)	Gns	Mus musculus (Mouse)	544	GNS	lysate, mito
Q8BFR5	EFTU_MOUSE	reviewed	Elongation factor Tu, mitochondrial	Tufm	Mus musculus (Mouse)	452	EFTU	lysate, mito
Q8BFW7	LPP_MOUSE	reviewed	Lipoma-preferred partner homolog	Lpp	Mus musculus (Mouse)	613	LPP	lysate, mito
Q8BFY6	PEF1_MOUSE	reviewed	Peflin (PEF protein with a long N-terminal hydrophobic domain) (Penta-EF hand domain-containing protein 1)	Pef1	Mus musculus (Mouse)	275	PEF1	lysate, mito
Q8BFZ3	ACTBL_MOUSE	reviewed	Beta-actin-like protein 2 (Kappa-actin)	Actbl2	Mus musculus (Mouse)	376	ACTBL	lysate, mito
Q8BFZ9	ERLN2_MOUSE	reviewed	Erlin-2 (Endoplasmic reticulum lipid raft-associated protein 2) (Stomatin-prohibitin-flotillin-HflC/K domain-containing protein 2) (SPFH domain-containing protein 2)	Erlin2 Spfh2	Mus musculus (Mouse)	340	ERLN2	lysate, mito
Q8BG05	ROA3_MOUSE	reviewed	Heterogeneous nuclear ribonucleoprotein A3 (hnRNP A3)	Hnrnpa3 Hnrpa3	Mus musculus (Mouse)	379	ROA3	lysate, mito
Q8BG32	PSD11_MOUSE	reviewed	26S proteasome non-ATPase regulatory subunit 11 (26S proteasome regulatory subunit RPN6) (26S proteasome regulatory subunit S9) (26S proteasome regulatory subunit p44.5)	Psmd11	Mus musculus (Mouse)	422	PSD11	lysate, mito
Q8BG51	MIRO1_MOUSE	reviewed	Mitochondrial Rho GTPase 1 (MIRO-1) (EC 3.6.5.-) (Ras homolog gene family member T1)	Rhot1 Arht1	Mus musculus (Mouse)	631	MIRO1	lysate, mito
Q8BGA8	ACSM5_MOUSE	reviewed	Acyl-coenzyme A synthetase ACSM5, mitochondrial (EC 6.2.1.2)	Acsm5 Macs3	Mus musculus (Mouse)	578	ACSM5	lysate, mito
Q8BGC4	PTGR3_MOUSE	reviewed	Prostaglandin reductase-3 (PTGR-3) (EC 1.3.1.48) (15-oxoprostaglandin 13-reductase) (Zinc-binding alcohol dehydrogenase domain-containing protein 2)	Zadh2 Ptgr3	Mus musculus (Mouse)	377	PTGR3	lysate, mito
Q8BGD8	COA6_MOUSE	reviewed	Cytochrome c oxidase assembly factor 6 homolog	Coa6	Mus musculus (Mouse)	79	COA6	lysate, mito
Q8BGD9	IF4B_MOUSE	reviewed	Eukaryotic translation initiation factor 4B (eIF-4B)	Eif4b	Mus musculus (Mouse)	611	IF4B	lysate, mito
Q8BGG9	ACNT2_MOUSE	reviewed	Acyl-coenzyme A amino acid N-acyltransferase 2 (EC 2.3.1.-)	Acnat2	Mus musculus (Mouse)	420	ACNT2	lysate, mito
Q8BGH2	SAM50_MOUSE	reviewed	Sorting and assembly machinery component 50 homolog	Samm50	Mus musculus (Mouse)	469	SAM50	lysate, mito
Q8BGQ7	SYAC_MOUSE	reviewed	Alanine--tRNA ligase, cytoplasmic (EC 6.1.1.7) (Alanyl-tRNA synthetase) (AlaRS) (Protein sticky) (Sti)	Aars	Mus musculus (Mouse)	968	SYAC	lysate, mito
Q8BGS7	CEPT1_MOUSE	reviewed	Choline/ethanolaminephosphotransferase 1 (mCEPT1) (EC 2.7.8.1) (EC 2.7.8.2)	Cept1	Mus musculus (Mouse)	416	CEPT1	lysate, mito
Q8BGT5	ALAT2_MOUSE	reviewed	Alanine aminotransferase 2 (ALT2) (EC 2.6.1.2) (Glutamate pyruvate transaminase 2) (GPT 2) (Glutamic--alanine transaminase 2) (Glutamic--pyruvic transaminase 2)	Gpt2 Aat2	Mus musculus (Mouse)	522	ALAT2	lysate, mito
Q8BH00	AL8A1_MOUSE	reviewed	Aldehyde dehydrogenase family 8 member A1 (EC 1.2.1.-) (Retinal dehydrogenase 4)	Aldh8a1 Raldh4	Mus musculus (Mouse)	487	AL8A1	lysate, mito
Q8BH04	PCKGM_MOUSE	reviewed	Phosphoenolpyruvate carboxykinase [GTP], mitochondrial (PEPCK-M) (EC 4.1.1.32)	Pck2	Mus musculus (Mouse)	640	PCKGM	lysate, mito
Q8BH24	TM9S4_MOUSE	reviewed	Transmembrane 9 superfamily member 4	Tm9sf4 Kiaa0255	Mus musculus (Mouse)	643	TM9S4	lysate, mito
Q8BH59	CMC1_MOUSE	reviewed	Calcium-binding mitochondrial carrier protein Aralar1 (Mitochondrial aspartate glutamate carrier 1) (Solute carrier family 25 member 12)	Slc25a12 Aralar1	Mus musculus (Mouse)	677	CMC1	lysate, mito
Q8BH69	SPS1_MOUSE	reviewed	Selenide, water dikinase 1 (EC 2.7.9.3) (Selenium donor protein 1) (Selenophosphate synthase 1)	Sephs1 Sps1	Mus musculus (Mouse)	392	SPS1	lysate, mito
Q8BH86	GLUCM_MOUSE	reviewed	D-glutamate cyclase, mitochondrial (EC 4.2.1.48)	Dglucy	Mus musculus (Mouse)	617	GLUCM	lysate, mito
Q8BH95	ECHM_MOUSE	reviewed	Enoyl-CoA hydratase, mitochondrial (EC 4.2.1.17) (Enoyl-CoA hydratase 1) (Short-chain enoyl-CoA hydratase) (SCEH)	Echs1	Mus musculus (Mouse)	290	ECHM	lysate, mito
Q8BHA3	DTD2_MOUSE	reviewed	D-aminoacyl-tRNA deacylase 2 (EC 3.1.1.96) (Animalia-specific tRNA deacylase) (ATD) (D-tyrosyl-tRNA deacylase 2) (L-alanyl-tRNA deacylase) (EC 3.1.1.-)	Dtd2	Mus musculus (Mouse)	168	DTD2	lysate, mito
Q8BHD7	PTBP3_MOUSE	reviewed	Polypyrimidine tract-binding protein 3 (Regulator of differentiation 1) (Rod1)	Ptbp3 Rod1	Mus musculus (Mouse)	523	PTBP3	lysate, mito
Q8BHG2	CA123_MOUSE	reviewed	UPF0587 protein C1orf123 homolog		Mus musculus (Mouse)	160	CA123	lysate, mito
Q8BHN3	GANAB_MOUSE	reviewed	Neutral alpha-glucosidase AB (EC 3.2.1.84) (Alpha-glucosidase 2) (Glucosidase II subunit alpha)	Ganab G2an Kiaa0088	Mus musculus (Mouse)	944	GANAB	lysate, mito
Q8BI08	MAL2_MOUSE	reviewed	Protein MAL2	Mal2	Mus musculus (Mouse)	175	MAL2	lysate, mito
Q8BI84	TGO1_MOUSE	reviewed	Transport and Golgi organization protein 1 homolog (TANGO1) (Melanoma inhibitory activity protein 3)	Mia3 Kiaa0268 Tango	Mus musculus (Mouse)	1930	TGO1	lysate, mito
Q8BIG7	CMTD1_MOUSE	reviewed	Catechol O-methyltransferase domain-containing protein 1 (EC 2.1.1.-)	Comtd1	Mus musculus (Mouse)	262	CMTD1	lysate, mito
Q8BIJ6	SYIM_MOUSE	reviewed	Isoleucine--tRNA ligase, mitochondrial (EC 6.1.1.5) (Isoleucyl-tRNA synthetase) (IleRS)	Iars2	Mus musculus (Mouse)	1012	SYIM	lysate, mito
Q8BJ64	CHDH_MOUSE	reviewed	Choline dehydrogenase, mitochondrial (CDH) (CHD) (EC 1.1.99.1)	Chdh	Mus musculus (Mouse)	596	CHDH	lysate, mito
Q8BJ71	NUP93_MOUSE	reviewed	Nuclear pore complex protein Nup93 (93 kDa nucleoporin) (CBP-interacting protein 4) (Nucleoporin Nup93)	Nup93 Cip4 Kiaa0095	Mus musculus (Mouse)	819	NUP93	lysate, mito
Q8BJU0	SGTA_MOUSE	reviewed	Small glutamine-rich tetratricopeptide repeat-containing protein alpha (Alpha-SGT)	Sgta Sgt	Mus musculus (Mouse)	315	SGTA	lysate, mito
Q8BJW6	EIF2A_MOUSE	reviewed	Eukaryotic translation initiation factor 2A (eIF-2A) [Cleaved into: Eukaryotic translation initiation factor 2A, N-terminally processed]	Eif2a D3Ertd194e	Mus musculus (Mouse)	581	EIF2A	lysate, mito
Q8BJY1	PSMD5_MOUSE	reviewed	26S proteasome non-ATPase regulatory subunit 5 (26S protease subunit S5 basic) (26S proteasome subunit S5B)	Psmd5 Kiaa0072	Mus musculus (Mouse)	504	PSMD5	lysate, mito
Q8BK08	TMM11_MOUSE	reviewed	Transmembrane protein 11, mitochondrial (Protein PM1)	Tmem11	Mus musculus (Mouse)	190	TMM11	lysate, mito
Q8BK30	NDUV3_MOUSE	reviewed	NADH dehydrogenase [ubiquinone] flavoprotein 3, mitochondrial (Complex I-9kD) (CI-9kD) (NADH-ubiquinone oxidoreductase 9 kDa subunit)	Ndufv3	Mus musculus (Mouse)	104	NDUV3	lysate, mito
Q8BK48	EST2E_MOUSE	reviewed	Pyrethroid hydrolase Ces2e (EC 3.1.1.88) (carboxylesterase 2E)	Ces2e Ces5	Mus musculus (Mouse)	559	EST2E	lysate, mito
Q8BK72	RT27_MOUSE	reviewed	28S ribosomal protein S27, mitochondrial (MRP-S27) (S27mt) (Mitochondrial ribosomal protein S27)	Mrps27	Mus musculus (Mouse)	415	RT27	lysate, mito
Q8BKC5	IPO5_MOUSE	reviewed	Importin-5 (Imp5) (Importin subunit beta-3) (Karyopherin beta-3) (Ran-binding protein 5) (RanBP5)	Ipo5 Kpnb3 Ranbp5	Mus musculus (Mouse)	1097	IPO5	lysate, mito
Q8BKZ9	ODPX_MOUSE	reviewed	Pyruvate dehydrogenase protein X component, mitochondrial (Dihydrolipoamide dehydrogenase-binding protein of pyruvate dehydrogenase complex) (Lipoyl-containing pyruvate dehydrogenase complex component X)	Pdhx	Mus musculus (Mouse)	501	ODPX	lysate, mito
Q8BL66	EEA1_MOUSE	reviewed	Early endosome antigen 1	Eea1	Mus musculus (Mouse)	1411	EEA1	lysate, mito
Q8BL97	SRSF7_MOUSE	reviewed	Serine/arginine-rich splicing factor 7 (Splicing factor, arginine/serine-rich 7)	Srsf7 Sfrs7	Mus musculus (Mouse)	267	SRSF7	lysate, mito
Q8BLF1	NCEH1_MOUSE	reviewed	Neutral cholesterol ester hydrolase 1 (NCEH) (EC 3.1.1.-) (Arylacetamide deacetylase-like 1) (Chlorpyrifos oxon-binding protein) (CPO-BP)	Nceh1 Aadacl1 Kiaa1363	Mus musculus (Mouse)	408	NCEH1	lysate, mito
Q8BM55	TM214_MOUSE	reviewed	Transmembrane protein 214	Tmem214	Mus musculus (Mouse)	687	TM214	lysate, mito
Q8BM72	HSP13_MOUSE	reviewed	Heat shock 70 kDa protein 13 (Microsomal stress-70 protein ATPase core) (Stress-70 protein chaperone microsome-associated 60 kDa protein)	Hspa13 Stch	Mus musculus (Mouse)	471	HSP13	lysate, mito
Q8BMA6	SRP68_MOUSE	reviewed	Signal recognition particle subunit SRP68 (SRP68) (Signal recognition particle 68 kDa protein)	Srp68	Mus musculus (Mouse)	625	SRP68	lysate, mito
Q8BMF4	ODP2_MOUSE	reviewed	Dihydrolipoyllysine-residue acetyltransferase component of pyruvate dehydrogenase complex, mitochondrial (EC 2.3.1.12) (Dihydrolipoamide acetyltransferase component of pyruvate dehydrogenase complex) (Pyruvate dehydrogenase complex component E2) (PDC-E2) (PDCE2)	Dlat	Mus musculus (Mouse)	642	ODP2	lysate, mito
Q8BMK4	CKAP4_MOUSE	reviewed	Cytoskeleton-associated protein 4 (63-kDa cytoskeleton-linking membrane protein) (Climp-63) (p63)	Ckap4	Mus musculus (Mouse)	575	CKAP4	lysate, mito
Q8BML9	SYQ_MOUSE	reviewed	Glutamine--tRNA ligase (EC 6.1.1.18) (Glutaminyl-tRNA synthetase) (GlnRS)	Qars	Mus musculus (Mouse)	775	SYQ	lysate, mito
Q8BMS1	ECHA_MOUSE	reviewed	Trifunctional enzyme subunit alpha, mitochondrial (TP-alpha) [Includes: Long-chain enoyl-CoA hydratase (EC 4.2.1.17); Long chain 3-hydroxyacyl-CoA dehydrogenase (EC 1.1.1.211)]	Hadha	Mus musculus (Mouse)	763	ECHA	lysate, mito
Q8BMS4	COQ3_MOUSE	reviewed	Ubiquinone biosynthesis O-methyltransferase, mitochondrial (3-demethylubiquinol 3-O-methyltransferase) (EC 2.1.1.64) (Polyprenyldihydroxybenzoate methyltransferase) (EC 2.1.1.114)	Coq3	Mus musculus (Mouse)	370	COQ3	lysate, mito
Q8BP40	PPA6_MOUSE	reviewed	Lysophosphatidic acid phosphatase type 6 (EC 3.1.3.2) (Acid phosphatase 6, lysophosphatidic) (Acid phosphatase-like protein 1) (PACPL1)	Acp6 Acpl1 Lpap	Mus musculus (Mouse)	418	PPA6	lysate, mito
Q8BP47	SYNC_MOUSE	reviewed	Asparagine--tRNA ligase, cytoplasmic (EC 6.1.1.22) (Asparaginyl-tRNA synthetase) (AsnRS)	Nars	Mus musculus (Mouse)	559	SYNC	lysate, mito
Q8BP48	MAP11_MOUSE	reviewed	Methionine aminopeptidase 1 (MAP 1) (MetAP 1) (EC 3.4.11.18) (Peptidase M 1)	Metap1	Mus musculus (Mouse)	386	MAP11	lysate, mito
Q8BP67	RL24_MOUSE	reviewed	60S ribosomal protein L24	Rpl24	Mus musculus (Mouse)	157	RL24	lysate, mito
Q8BRF7	SCFD1_MOUSE	reviewed	Sec1 family domain-containing protein 1 (Syntaxin-binding protein 1-like 2)	Scfd1 Stxbp1l2	Mus musculus (Mouse)	639	SCFD1	lysate, mito
Q8BS35	ALKMO_MOUSE	reviewed	Alkylglycerol monooxygenase (EC 1.14.16.5) (Transmembrane protein 195)	Agmo Tmem195	Mus musculus (Mouse)	447	ALKMO	lysate, mito
Q8BSE0	RMD2_MOUSE	reviewed	Regulator of microtubule dynamics protein 2 (RMD-2) (mRMD-2) (Protein FAM82A1)	Rmdn2 Fam82a Fam82a1	Mus musculus (Mouse)	410	RMD2	lysate, mito
Q8BSY0	ASPH_MOUSE	reviewed	Aspartyl/asparaginyl beta-hydroxylase (EC 1.14.11.16) (Aspartate beta-hydroxylase) (ASP beta-hydroxylase) (Peptide-aspartate beta-dioxygenase)	Asph Bah	Mus musculus (Mouse)	741	ASPH	lysate, mito
Q8BT60	CPNE3_MOUSE	reviewed	Copine-3 (Copine III)	Cpne3 Kiaa0636	Mus musculus (Mouse)	533	CPNE3	lysate, mito
Q8BTM8	FLNA_MOUSE	reviewed	Filamin-A (FLN-A) (Actin-binding protein 280) (ABP-280) (Alpha-filamin) (Endothelial actin-binding protein) (Filamin-1) (Non-muscle filamin)	Flna Fln Fln1	Mus musculus (Mouse)	2647	FLNA	lysate, mito
Q8BTZ7	GMPPB_MOUSE	reviewed	Mannose-1-phosphate guanyltransferase beta (EC 2.7.7.13) (GDP-mannose pyrophosphorylase B) (GTP-mannose-1-phosphate guanylyltransferase beta)	Gmppb	Mus musculus (Mouse)	360	GMPPB	lysate, mito
Q8BU14	SEC62_MOUSE	reviewed	Translocation protein SEC62 (Translocation protein 1) (TP-1)	Sec62 Tloc1	Mus musculus (Mouse)	398	SEC62	lysate, mito
Q8BU30	SYIC_MOUSE	reviewed	Isoleucine--tRNA ligase, cytoplasmic (EC 6.1.1.5) (Isoleucyl-tRNA synthetase) (IRS) (IleRS)	Iars	Mus musculus (Mouse)	1262	SYIC	lysate, mito
Q8BU33	ILVBL_MOUSE	reviewed	Acetolactate synthase-like protein (EC 2.2.1.-) (IlvB-like protein)	Ilvbl	Mus musculus (Mouse)	632	ILVBL	lysate, mito
Q8BU88	RM22_MOUSE	reviewed	39S ribosomal protein L22, mitochondrial (L22mt) (MRP-L22)	Mrpl22	Mus musculus (Mouse)	206	RM22	lysate, mito
Q8BUE4	AIFM2_MOUSE	reviewed	Apoptosis-inducing factor 2 (EC 1.-.-.-) (Apoptosis-inducing factor homologous mitochondrion-associated inducer of death) (Apoptosis-inducing factor-like mitochondrion-associated inducer of death)	Aifm2 Amid	Mus musculus (Mouse)	373	AIFM2	lysate, mito
Q8BUV3	GEPH_MOUSE	reviewed	Gephyrin [Includes: Molybdopterin adenylyltransferase (MPT adenylyltransferase) (EC 2.7.7.75) (Domain G); Molybdopterin molybdenumtransferase (MPT Mo-transferase) (EC 2.10.1.1) (Domain E)]	Gphn	Mus musculus (Mouse)	769	GEPH	lysate, mito
Q8BVA5	LDAH_MOUSE	reviewed	Lipid droplet-associated hydrolase (EC 3.1.1.-) (Lipid droplet-associated serine hydrolase) (mLDAH)	Ldah	Mus musculus (Mouse)	326	LDAH	lysate, mito
Q8BVE3	VATH_MOUSE	reviewed	V-type proton ATPase subunit H (V-ATPase subunit H) (Vacuolar proton pump subunit H)	Atp6v1h	Mus musculus (Mouse)	483	VATH	lysate, mito
Q8BVI4	DHPR_MOUSE	reviewed	Dihydropteridine reductase (EC 1.5.1.34) (HDHPR) (Quinoid dihydropteridine reductase)	Qdpr Dhpr	Mus musculus (Mouse)	241	DHPR	lysate, mito
Q8BVY0	RL1D1_MOUSE	reviewed	Ribosomal L1 domain-containing protein 1	Rsl1d1	Mus musculus (Mouse)	452	RL1D1	lysate, mito
Q8BW75	AOFB_MOUSE	reviewed	Amine oxidase [flavin-containing] B (EC 1.4.3.4) (Monoamine oxidase type B) (MAO-B)	Maob	Mus musculus (Mouse)	520	AOFB	lysate, mito
Q8BWF0	SSDH_MOUSE	reviewed	Succinate-semialdehyde dehydrogenase, mitochondrial (EC 1.2.1.24) (Aldehyde dehydrogenase family 5 member A1) (NAD(+)-dependent succinic semialdehyde dehydrogenase)	Aldh5a1	Mus musculus (Mouse)	523	SSDH	lysate, mito
Q8BWM0	PGES2_MOUSE	reviewed	Prostaglandin E synthase 2 (EC 5.3.99.3) (GATE-binding factor 1) (GBF-1) (Microsomal prostaglandin E synthase 2) (mPGES-2) [Cleaved into: Prostaglandin E synthase 2 truncated form]	Ptges2 Gbf1 Pges2	Mus musculus (Mouse)	384	PGES2	lysate, mito
Q8BWN8	ACOT4_MOUSE	reviewed	Acyl-coenzyme A thioesterase 4 (Acyl-CoA thioesterase 4) (EC 3.1.2.2) (PTE-2b) (Peroxisomal acyl coenzyme A thioester hydrolase Ib) (Peroxisomal long-chain acyl-CoA thioesterase Ib) (PTE-Ib)	Acot4 Pte1b Pte2b	Mus musculus (Mouse)	421	ACOT4	lysate, mito
Q8BWP5	TTPA_MOUSE	reviewed	Alpha-tocopherol transfer protein (Alpha-TTP)	Ttpa	Mus musculus (Mouse)	278	TTPA	lysate, mito
Q8BWQ1	UD2A3_MOUSE	reviewed	UDP-glucuronosyltransferase 2A3 (UDPGT 2A3) (EC 2.4.1.17)	Ugt2a3	Mus musculus (Mouse)	534	UD2A3	lysate, mito
Q8BWS5	GRIN3_MOUSE	reviewed	G protein-regulated inducer of neurite outgrowth 3 (GRIN3)	Gprin3 Kiaa2027	Mus musculus (Mouse)	763	GRIN3	lysate, mito
Q8BWT1	THIM_MOUSE	reviewed	3-ketoacyl-CoA thiolase, mitochondrial (EC 2.3.1.16) (Acetyl-CoA acyltransferase) (Beta-ketothiolase) (Mitochondrial 3-oxoacyl-CoA thiolase)	Acaa2	Mus musculus (Mouse)	397	THIM	lysate, mito
Q8BWU8	AT2L1_MOUSE	reviewed	Ethanolamine-phosphate phospho-lyase (EC 4.2.3.2) (Alanine--glyoxylate aminotransferase 2-like 1)	Etnppl Agxt2l1	Mus musculus (Mouse)	499	AT2L1	lysate, mito
Q8BWY3	ERF1_MOUSE	reviewed	Eukaryotic peptide chain release factor subunit 1 (Eukaryotic release factor 1) (eRF1)	Etf1	Mus musculus (Mouse)	437	ERF1	lysate, mito
Q8BX90	FND3A_MOUSE	reviewed	Fibronectin type-III domain-containing protein 3A	Fndc3a D14Ertd453e Fndc3 Kiaa0970	Mus musculus (Mouse)	1198	FND3A	lysate, mito
Q8BXB6	SO2B1_MOUSE	reviewed	Solute carrier organic anion transporter family member 2B1 (Solute carrier family 21 member 9)	Slco2b1 Oatp2b1 Slc21a9	Mus musculus (Mouse)	683	SO2B1	lysate, mito
Q8BYU6	TOIP2_MOUSE	reviewed	Torsin-1A-interacting protein 2	Tor1aip2 Ifrg15 Lull1	Mus musculus (Mouse)	502	TOIP2	lysate, mito
Q8BZ09	ODC_MOUSE	reviewed	Mitochondrial 2-oxodicarboxylate carrier (Solute carrier family 25 member 21)	Slc25a21 Odc	Mus musculus (Mouse)	298	ODC	lysate, mito
Q8C0C7	SYFA_MOUSE	reviewed	Phenylalanine--tRNA ligase alpha subunit (EC 6.1.1.20) (Phenylalanyl-tRNA synthetase alpha subunit) (PheRS)	Farsa Farsla	Mus musculus (Mouse)	508	SYFA	lysate, mito
Q8C0K5	GDC_MOUSE	reviewed	Graves disease carrier protein homolog (GDC) (Mitochondrial solute carrier protein homolog) (Solute carrier family 25 member 16)	Slc25a16 Gda	Mus musculus (Mouse)	332	GDC	lysate, mito
Q8C0Z1	F234A_MOUSE	reviewed	Protein FAM234A (Protein ITFG3)	Fam234a Itfg3	Mus musculus (Mouse)	555	F234A	lysate, mito
Q8C165	P20D1_MOUSE	reviewed	N-fatty-acyl-amino acid synthase/hydrolase PM20D1 (EC 3.5.1.-) (EC 4.3.-.-) (Peptidase M20 domain-containing protein 1)	Pm20d1	Mus musculus (Mouse)	503	P20D1	lysate, mito
Q8C196	CPSM_MOUSE	reviewed	Carbamoyl-phosphate synthase [ammonia], mitochondrial (EC 6.3.4.16) (Carbamoyl-phosphate synthetase I) (CPSase I)	Cps1	Mus musculus (Mouse)	1500	CPSM	lysate, mito
Q8C1B7	SEP11_MOUSE	reviewed	Septin-11	Sept11 D5Ertd606e	Mus musculus (Mouse)	431	43354	lysate, mito
Q8C1E7	T120A_MOUSE	reviewed	Transmembrane protein 120A (Transmembrane protein induced by tumor necrosis factor alpha)	Tmem120a Net29 Tmpit	Mus musculus (Mouse)	343	T120A	lysate, mito
Q8C2Q3	RBM14_MOUSE	reviewed	RNA-binding protein 14 (RNA-binding motif protein 14)	Rbm14	Mus musculus (Mouse)	669	RBM14	lysate, mito
Q8C3X8	LMF2_MOUSE	reviewed	Lipase maturation factor 2 (Transmembrane protein 112B) (Transmembrane protein 153)	Lmf2 Tmem112b Tmem153	Mus musculus (Mouse)	702	LMF2	lysate, mito
Q8C5H8	NAKD2_MOUSE	reviewed	NAD kinase 2, mitochondrial (EC 2.7.1.23) (Mitochondrial NAD kinase) (NAD kinase domain-containing protein 1, mitochondrial)	Nadk2 Mnadk Nadkd1	Mus musculus (Mouse)	452	NAKD2	lysate, mito
Q8C5W3	TBCEL_MOUSE	reviewed	Tubulin-specific chaperone cofactor E-like protein (Leucine-rich repeat-containing protein 35)	Tbcel Lrrc35	Mus musculus (Mouse)	424	TBCEL	lysate, mito
Q8C7E7	STBD1_MOUSE	reviewed	Starch-binding domain-containing protein 1 (Genethonin-1) (Glycophagy cargo receptor stbd1)	Stbd1 D5Ertd593e	Mus musculus (Mouse)	338	STBD1	lysate, mito
Q8C7H1	MMAA_MOUSE	reviewed	Methylmalonic aciduria type A homolog, mitochondrial (EC 3.6.-.-)	Mmaa	Mus musculus (Mouse)	415	MMAA	lysate, mito
Q8C7X2	EMC1_MOUSE	reviewed	ER membrane protein complex subunit 1	Emc1 Kiaa0090	Mus musculus (Mouse)	997	EMC1	lysate, mito
Q8CAK1	CAF17_MOUSE	reviewed	Putative transferase CAF17 homolog, mitochondrial (EC 2.1.-.-) (Iron-sulfur cluster assembly factor homolog)	Iba57	Mus musculus (Mouse)	358	CAF17	lysate, mito
Q8CAQ8	MIC60_MOUSE	reviewed	MICOS complex subunit Mic60 (Mitochondrial inner membrane protein) (Mitofilin)	Immt Mic60	Mus musculus (Mouse)	757	MIC60	lysate, mito
Q8CAS9	PARP9_MOUSE	reviewed	Poly [ADP-ribose] polymerase 9 (PARP-9) (EC 2.4.2.30) (ADP-ribosyltransferase diphtheria toxin-like 9) (ARTD9) (B aggressive lymphoma protein homolog)	Parp9 Bal	Mus musculus (Mouse)	866	PARP9	lysate, mito
Q8CAY6	THIC_MOUSE	reviewed	Acetyl-CoA acetyltransferase, cytosolic (EC 2.3.1.9) (Cytosolic acetoacetyl-CoA thiolase)	Acat2	Mus musculus (Mouse)	397	THIC	lysate, mito
Q8CC86	PNCB_MOUSE	reviewed	Nicotinate phosphoribosyltransferase (NAPRTase) (EC 6.3.4.21) (Nicotinate phosphoribosyltransferase domain-containing protein 1)	Naprt Naprt1	Mus musculus (Mouse)	538	PNCB	lysate, mito
Q8CC88	VWA8_MOUSE	reviewed	von Willebrand factor A domain-containing protein 8	Vwa8 Kiaa0564	Mus musculus (Mouse)	1905	VWA8	lysate, mito
Q8CCJ3	UFL1_MOUSE	reviewed	E3 UFM1-protein ligase 1 (EC 2.3.2.-) (E3 UFM1-protein transferase 1)	Ufl1 Kiaa0776	Mus musculus (Mouse)	793	UFL1	lysate, mito
Q8CDN6	TXNL1_MOUSE	reviewed	Thioredoxin-like protein 1 (32 kDa thioredoxin-related protein)	Txnl1 Trp32 Txnl	Mus musculus (Mouse)	289	TXNL1	lysate, mito
Q8CFA2	GCST_MOUSE	reviewed	Aminomethyltransferase, mitochondrial (EC 2.1.2.10) (Glycine cleavage system T protein) (GCVT)	Amt	Mus musculus (Mouse)	403	GCST	lysate, mito
Q8CFX1	G6PE_MOUSE	reviewed	GDH/6PGL endoplasmic bifunctional protein [Includes: Glucose 1-dehydrogenase (EC 1.1.1.47) (Glucose-6-phosphate dehydrogenase) (EC 1.1.1.363); 6-phosphogluconolactonase (6PGL) (EC 3.1.1.31)]	H6pd	Mus musculus (Mouse)	789	G6PE	lysate, mito
Q8CG76	ARK72_MOUSE	reviewed	Aflatoxin B1 aldehyde reductase member 2 (EC 1.1.1.n11) (Succinic semialdehyde reductase) (SSA reductase)	Akr7a2 Afar Akr7a5	Mus musculus (Mouse)	367	ARK72	lysate, mito
Q8CGC7	SYEP_MOUSE	reviewed	Bifunctional glutamate/proline--tRNA ligase (Bifunctional aminoacyl-tRNA synthetase) [Includes: Glutamate--tRNA ligase (EC 6.1.1.17) (Glutamyl-tRNA synthetase) (GluRS); Proline--tRNA ligase (EC 6.1.1.15) (Prolyl-tRNA synthetase) (ProRS)]	Eprs Qprs	Mus musculus (Mouse)	1512	SYEP	lysate, mito
Q8CGF5	TMM56_MOUSE	reviewed	Transmembrane protein 56	Tmem56	Mus musculus (Mouse)	276	TMM56	lysate, mito
Q8CGF7	TCRG1_MOUSE	reviewed	Transcription elongation regulator 1 (Formin-binding protein 28) (FBP 28) (TATA box-binding protein-associated factor 2S) (Transcription factor CA150) (p144)	Tcerg1 Taf2s	Mus musculus (Mouse)	1100	TCRG1	lysate, mito
Q8CGK3	LONM_MOUSE	reviewed	Lon protease homolog, mitochondrial (EC 3.4.21.53) (Lon protease-like protein) (LONP) (Mitochondrial ATP-dependent protease Lon) (Serine protease 15)	Lonp1 Prss15	Mus musculus (Mouse)	949	LONM	lysate, mito
Q8CHK3	MBOA7_MOUSE	reviewed	Lysophospholipid acyltransferase 7 (LPLAT 7) (EC 2.3.1.-) (1-acylglycerophosphatidylinositol O-acyltransferase) (EC 2.3.1.n4) (Bladder and breast carcinoma-overexpressed gene 1 protein) (Leukocyte receptor cluster member 4) (Lysophosphatidylinositol acyltransferase 1) (LPIAT1) (Membrane-bound O-acyltransferase domain-containing protein 7) (O-acyltransferase domain-containing protein 7) (m-mboa-7)	Mboat7 Bb1 Leng4 Lpiat1 Oact7	Mus musculus (Mouse)	473	MBOA7	lysate, mito
Q8CHP5	PYM1_MOUSE	reviewed	Partner of Y14 and mago (PYM homolog 1 exon junction complex-associated factor) (Protein wibg homolog)	Pym1 Pym Wibg	Mus musculus (Mouse)	203	PYM1	lysate, mito
Q8CHP8	PGP_MOUSE	reviewed	Glycerol-3-phosphate phosphatase (G3PP) (EC 3.1.3.21) (Aspartate-based ubiquitous Mg(2+)-dependent phosphatase) (AUM) (EC 3.1.3.48) (Phosphoglycolate phosphatase) (PGP)	Pgp	Mus musculus (Mouse)	321	PGP	lysate, mito
Q8CHQ9	NT8F2_MOUSE	reviewed	N-acetyltransferase family 8 member 2 (EC 2.3.1.-) (Camello-like protein 2) (N-acetyltransferase-like protein CML2)	Nat8f2 Cml2	Mus musculus (Mouse)	238	NT8F2	lysate, mito
Q8CHR6	DPYD_MOUSE	reviewed	Dihydropyrimidine dehydrogenase [NADP(+)] (DHPDHase) (DPD) (EC 1.3.1.2) (Dihydrothymine dehydrogenase) (Dihydrouracil dehydrogenase)	Dpyd	Mus musculus (Mouse)	1025	DPYD	lysate, mito
Q8CHT0	AL4A1_MOUSE	reviewed	Delta-1-pyrroline-5-carboxylate dehydrogenase, mitochondrial (P5C dehydrogenase) (EC 1.2.1.88) (Aldehyde dehydrogenase family 4 member A1) (L-glutamate gamma-semialdehyde dehydrogenase)	Aldh4a1	Mus musculus (Mouse)	562	AL4A1	lysate, mito
Q8CHW4	EI2BE_MOUSE	reviewed	Translation initiation factor eIF-2B subunit epsilon (eIF-2B GDP-GTP exchange factor subunit epsilon)	Eif2b5	Mus musculus (Mouse)	717	EI2BE	lysate, mito
Q8CI51	PDLI5_MOUSE	reviewed	PDZ and LIM domain protein 5 (Enigma homolog) (Enigma-like PDZ and LIM domains protein)	Pdlim5 Enh	Mus musculus (Mouse)	591	PDLI5	lysate, mito
Q8CI59	STEA3_MOUSE	reviewed	Metalloreductase STEAP3 (EC 1.16.1.-) (Dudulin-2) (Protein nm1054) (Six-transmembrane epithelial antigen of prostate 3) (Tumor suppressor-activated pathway protein 6)	Steap3 Tsap6	Mus musculus (Mouse)	488	STEA3	lysate, mito
Q8CI94	PYGB_MOUSE	reviewed	Glycogen phosphorylase, brain form (EC 2.4.1.1)	Pygb	Mus musculus (Mouse)	843	PYGB	lysate, mito
Q8CIB5	FERM2_MOUSE	reviewed	Fermitin family homolog 2 (Kindlin-2) (Pleckstrin homology domain-containing family C member 1)	Fermt2 Plekhc1	Mus musculus (Mouse)	680	FERM2	lysate, mito
Q8CIE6	COPA_MOUSE	reviewed	Coatomer subunit alpha (Alpha-coat protein) (Alpha-COP) [Cleaved into: Xenin (Xenopsin-related peptide); Proxenin]	Copa	Mus musculus (Mouse)	1224	COPA	lysate, mito
Q8CIF4	BTD_MOUSE	reviewed	Biotinidase (Biotinase) (EC 3.5.1.12)	Btd	Mus musculus (Mouse)	520	BTD	lysate, mito
Q8CIM7	CP2DQ_MOUSE	reviewed	Cytochrome P450 2D26 (EC 1.14.14.1) (CYPIID26)	Cyp2d26 Cyp2d-26	Mus musculus (Mouse)	500	CP2DQ	lysate, mito
Q8JZK9	HMCS1_MOUSE	reviewed	Hydroxymethylglutaryl-CoA synthase, cytoplasmic (HMG-CoA synthase) (EC 2.3.3.10) (3-hydroxy-3-methylglutaryl coenzyme A synthase)	Hmgcs1	Mus musculus (Mouse)	520	HMCS1	lysate, mito
Q8JZN5	ACAD9_MOUSE	reviewed	Acyl-CoA dehydrogenase family member 9, mitochondrial (ACAD-9) (EC 1.3.99.-)	Acad9	Mus musculus (Mouse)	625	ACAD9	lysate, mito
Q8JZQ2	AFG32_MOUSE	reviewed	AFG3-like protein 2 (EC 3.4.24.-)	Afg3l2	Mus musculus (Mouse)	802	AFG32	lysate, mito
Q8JZQ9	EIF3B_MOUSE	reviewed	Eukaryotic translation initiation factor 3 subunit B (eIF3b) (Eukaryotic translation initiation factor 3 subunit 9) (eIF-3-eta) (eIF3 p116)	Eif3b Eif3s9	Mus musculus (Mouse)	803	EIF3B	lysate, mito
Q8JZR0	ACSL5_MOUSE	reviewed	Long-chain-fatty-acid--CoA ligase 5 (EC 6.2.1.3) (Long-chain acyl-CoA synthetase 5) (LACS 5)	Acsl5 Facl5	Mus musculus (Mouse)	683	ACSL5	lysate, mito
Q8JZV9	BDH2_MOUSE	reviewed	3-hydroxybutyrate dehydrogenase type 2 (EC 1.1.1.-) (EC 1.1.1.30) (Dehydrogenase/reductase SDR family member 6) (R-beta-hydroxybutyrate dehydrogenase)	Bdh2 Dhrs6	Mus musculus (Mouse)	245	BDH2	lysate, mito
Q8JZZ0	UD3A2_MOUSE	reviewed	UDP-glucuronosyltransferase 3A2 (UDPGT 3A2) (EC 2.4.1.17)	Ugt3a2	Mus musculus (Mouse)	523	UD3A2	lysate, mito
Q8K010	OPLA_MOUSE	reviewed	5-oxoprolinase (EC 3.5.2.9) (5-oxo-L-prolinase) (5-OPase) (Pyroglutamase)	Oplah	Mus musculus (Mouse)	1288	OPLA	lysate, mito
Q8K023	AKC1H_MOUSE	reviewed	Aldo-keto reductase family 1 member C18 (EC 1.1.-.-) (20-alpha-hydroxysteroid dehydrogenase) (20-alpha-HSD) (EC 1.1.1.149)	Akr1c18	Mus musculus (Mouse)	323	AKC1H	lysate, mito
Q8K0C4	CP51A_MOUSE	reviewed	Lanosterol 14-alpha demethylase (LDM) (EC 1.14.14.154) (CYPLI) (Cytochrome P450 51A1) (Cytochrome P450-14DM) (Cytochrome P45014DM) (Cytochrome P450LI) (Sterol 14-alpha demethylase)	Cyp51a1 Cyp51	Mus musculus (Mouse)	503	CP51A	lysate, mito
Q8K0D5	EFGM_MOUSE	reviewed	Elongation factor G, mitochondrial (EF-Gmt) (Elongation factor G 1, mitochondrial) (mEF-G 1) (Elongation factor G1)	Gfm1 Efg Efg1 Gfm	Mus musculus (Mouse)	751	EFGM	lysate, mito
Q8K0E8	FIBB_MOUSE	reviewed	Fibrinogen beta chain [Cleaved into: Fibrinopeptide B; Fibrinogen beta chain]	Fgb	Mus musculus (Mouse)	481	FIBB	lysate, mito
Q8K0R6	GLTD2_MOUSE	reviewed	Glycolipid transfer protein domain-containing protein 2	Gltpd2	Mus musculus (Mouse)	321	GLTD2	lysate, mito
Q8K0Z7	TACO1_MOUSE	reviewed	Translational activator of cytochrome c oxidase 1 (Coiled-coil domain-containing protein 44) (Translational activator of mitochondrially-encoded cytochrome c oxidase 1)	Taco1 Ccdc44	Mus musculus (Mouse)	294	TACO1	lysate, mito
Q8K157	GALM_MOUSE	reviewed	Aldose 1-epimerase (EC 5.1.3.3) (Galactose mutarotase)	Galm	Mus musculus (Mouse)	342	GALM	lysate, mito
Q8K182	CO8A_MOUSE	reviewed	Complement component C8 alpha chain (Complement component 8 subunit alpha)	C8a	Mus musculus (Mouse)	587	CO8A	lysate, mito
Q8K183	PDXK_MOUSE	reviewed	Pyridoxal kinase (EC 2.7.1.35) (Pyridoxine kinase)	Pdxk Pkh	Mus musculus (Mouse)	312	PDXK	lysate, mito
Q8K1B8	URP2_MOUSE	reviewed	Fermitin family homolog 3 (Kindlin-3) (Unc-112-related protein 2)	Fermt3 Kind3 Urp2	Mus musculus (Mouse)	665	URP2	lysate, mito
Q8K1E0	STX5_MOUSE	reviewed	Syntaxin-5	Stx5 Stx5a	Mus musculus (Mouse)	355	STX5	lysate, mito
Q8K1M6	DNM1L_MOUSE	reviewed	Dynamin-1-like protein (EC 3.6.5.5) (Dynamin family member proline-rich carboxyl-terminal domain less) (Dymple) (Dynamin-related protein 1)	Dnm1l Drp1	Mus musculus (Mouse)	742	DNM1L	lysate, mito
Q8K1N1	PLPL8_MOUSE	reviewed	Calcium-independent phospholipase A2-gamma (EC 3.1.1.5) (Intracellular membrane-associated calcium-independent phospholipase A2 gamma) (iPLA2-gamma) (Patatin-like phospholipase domain-containing protein 8)	Pnpla8 Ipla22 Ipla2g	Mus musculus (Mouse)	776	PLPL8	lysate, mito
Q8K1Z0	COQ9_MOUSE	reviewed	Ubiquinone biosynthesis protein COQ9, mitochondrial	Coq9	Mus musculus (Mouse)	313	COQ9	lysate, mito
Q8K273	MMGT1_MOUSE	reviewed	Membrane magnesium transporter 1 (ER membrane protein complex subunit 5) (Transmembrane protein 32)	Mmgt1 Emc5 Tmem32	Mus musculus (Mouse)	131	MMGT1	lysate, mito
Q8K297	GT251_MOUSE	reviewed	Procollagen galactosyltransferase 1 (EC 2.4.1.50) (Collagen beta(1-O)galactosyltransferase 1) (Glycosyltransferase 25 family member 1) (Hydroxylysine galactosyltransferase 1)	Colgalt1 Glt25d1	Mus musculus (Mouse)	617	GT251	lysate, mito
Q8K2B3	SDHA_MOUSE	reviewed	Succinate dehydrogenase [ubiquinone] flavoprotein subunit, mitochondrial (EC 1.3.5.1) (Flavoprotein subunit of complex II) (Fp)	Sdha	Mus musculus (Mouse)	664	SDHA	lysate, mito
Q8K2C6	SIR5_MOUSE	reviewed	NAD-dependent protein deacylase sirtuin-5, mitochondrial (EC 3.5.1.-) (Regulatory protein SIR2 homolog 5) (SIR2-like protein 5)	Sirt5 Sir2l5	Mus musculus (Mouse)	310	SIR5	lysate, mito
Q8K2C7	OS9_MOUSE	reviewed	Protein OS-9	Os9	Mus musculus (Mouse)	672	OS9	lysate, mito
Q8K2C9	HACD3_MOUSE	reviewed	Very-long-chain (3R)-3-hydroxyacyl-CoA dehydratase 3 (EC 4.2.1.134) (3-hydroxyacyl-CoA dehydratase 3) (HACD3) (Butyrate-induced protein 1) (B-ind1) (Protein-tyrosine phosphatase-like A domain-containing protein 1)	Hacd3 Ptplad1	Mus musculus (Mouse)	362	HACD3	lysate, mito
Q8K2I3	FMO2_MOUSE	reviewed	Dimethylaniline monooxygenase [N-oxide-forming] 2 (EC 1.14.13.8) (Dimethylaniline oxidase 2) (Pulmonary flavin-containing monooxygenase 2) (FMO 2)	Fmo2	Mus musculus (Mouse)	535	FMO2	lysate, mito
Q8K2Q9	SHOT1_MOUSE	reviewed	Shootin-1 (Shootin1)	Shtn1 Kiaa1598	Mus musculus (Mouse)	631	SHOT1	lysate, mito
Q8K354	CBR3_MOUSE	reviewed	Carbonyl reductase [NADPH] 3 (EC 1.1.1.184) (NADPH-dependent carbonyl reductase 3)	Cbr3	Mus musculus (Mouse)	277	CBR3	lysate, mito
Q8K370	ACD10_MOUSE	reviewed	Acyl-CoA dehydrogenase family member 10 (ACAD-10) (EC 1.3.99.-)	Acad10	Mus musculus (Mouse)	1069	ACD10	lysate, mito
Q8K3J1	NDUS8_MOUSE	reviewed	NADH dehydrogenase [ubiquinone] iron-sulfur protein 8, mitochondrial (EC 1.6.99.3) (EC 7.1.1.2) (Complex I-23kD) (CI-23kD) (NADH-ubiquinone oxidoreductase 23 kDa subunit)	Ndufs8	Mus musculus (Mouse)	212	NDUS8	lysate, mito
Q8K3K7	PLCB_MOUSE	reviewed	1-acyl-sn-glycerol-3-phosphate acyltransferase beta (EC 2.3.1.51) (1-acylglycerol-3-phosphate O-acyltransferase 2) (1-AGP acyltransferase 2) (1-AGPAT 2) (Lysophosphatidic acid acyltransferase beta) (LPAAT-beta)	Agpat2	Mus musculus (Mouse)	278	PLCB	lysate, mito
Q8K411	PREP_MOUSE	reviewed	Presequence protease, mitochondrial (EC 3.4.24.-) (Pitrilysin metalloproteinase 1)	Pitrm1 Kiaa1104 Ntup1	Mus musculus (Mouse)	1036	PREP	lysate, mito
Q8K441	ABCA6_MOUSE	reviewed	ATP-binding cassette sub-family A member 6	Abca6	Mus musculus (Mouse)	1624	ABCA6	lysate, mito
Q8K4F5	ABHDB_MOUSE	reviewed	Protein ABHD11 (EC 3.-.-.-) (Alpha/beta hydrolase domain-containing protein 11) (Abhydrolase domain-containing protein 11) (Williams-Beuren syndrome chromosomal region 21 protein homolog)	Abhd11 Wbscr21	Mus musculus (Mouse)	307	ABHDB	lysate, mito
Q8K4H1	KFA_MOUSE	reviewed	Kynurenine formamidase (KFA) (KFase) (EC 3.5.1.9) (Arylformamidase) (N-formylkynurenine formamidase) (FKF)	Afmid	Mus musculus (Mouse)	305	KFA	lysate, mito
Q8K4Z3	NNRE_MOUSE	reviewed	NAD(P)H-hydrate epimerase (EC 5.1.99.6) (Apolipoprotein A-I-binding protein) (AI-BP) (NAD(P)HX epimerase)	Naxe Aibp Apoa1bp	Mus musculus (Mouse)	282	NNRE	lysate, mito
Q8N7N5	DCAF8_MOUSE	reviewed	DDB1- and CUL4-associated factor 8 (WD repeat-containing protein 42A)	Dcaf8 D1Ucla4 H326 Wdr42a	Mus musculus (Mouse)	591	DCAF8	lysate, mito
Q8QZR3	EST2A_MOUSE	reviewed	Pyrethroid hydrolase Ces2a (EC 3.1.1.88) (carboxylesterase 2A)	Ces2a Ces6	Mus musculus (Mouse)	558	EST2A	lysate, mito
Q8QZR5	ALAT1_MOUSE	reviewed	Alanine aminotransferase 1 (ALT1) (EC 2.6.1.2) (Glutamate pyruvate transaminase 1) (GPT 1) (Glutamic--alanine transaminase 1) (Glutamic--pyruvic transaminase 1)	Gpt Gpt1	Mus musculus (Mouse)	496	ALAT1	lysate, mito
Q8QZS1	HIBCH_MOUSE	reviewed	3-hydroxyisobutyryl-CoA hydrolase, mitochondrial (EC 3.1.2.4) (3-hydroxyisobutyryl-coenzyme A hydrolase) (HIB-CoA hydrolase) (HIBYL-CoA-H)	Hibch	Mus musculus (Mouse)	385	HIBCH	lysate, mito
Q8QZT1	THIL_MOUSE	reviewed	Acetyl-CoA acetyltransferase, mitochondrial (EC 2.3.1.9) (Acetoacetyl-CoA thiolase)	Acat1	Mus musculus (Mouse)	424	THIL	lysate, mito
Q8QZY2	GLCTK_MOUSE	reviewed	Glycerate kinase (EC 2.7.1.31)	Glyctk	Mus musculus (Mouse)	523	GLCTK	lysate, mito
Q8QZZ7	TPRKB_MOUSE	reviewed	EKC/KEOPS complex subunit Tprkb (PRPK-binding protein) (TP53RK-binding protein)	Tprkb	Mus musculus (Mouse)	175	TPRKB	lysate, mito
Q8R010	AIMP2_MOUSE	reviewed	Aminoacyl tRNA synthase complex-interacting multifunctional protein 2 (Multisynthase complex auxiliary component p38) (Protein JTV-1)	Aimp2 Jtv1	Mus musculus (Mouse)	320	AIMP2	lysate, mito
Q8R016	BLMH_MOUSE	reviewed	Bleomycin hydrolase (BH) (BLM hydrolase) (BMH) (EC 3.4.22.40)	Blmh	Mus musculus (Mouse)	455	BLMH	lysate, mito
Q8R035	ICT1_MOUSE	reviewed	Peptidyl-tRNA hydrolase ICT1, mitochondrial (EC 3.1.1.29) (39S ribosomal protein L58, mitochondrial) (MRP-L58) (Immature colon carcinoma transcript 1 protein homolog)	Mrpl58 Ict1	Mus musculus (Mouse)	206	ICT1	lysate, mito
Q8R050	ERF3A_MOUSE	reviewed	Eukaryotic peptide chain release factor GTP-binding subunit ERF3A (Eukaryotic peptide chain release factor subunit 3a) (eRF3a) (G1 to S phase transition protein 1 homolog)	Gspt1 Erf3a	Mus musculus (Mouse)	636	ERF3A	lysate, mito
Q8R059	GALE_MOUSE	reviewed	UDP-glucose 4-epimerase (EC 5.1.3.2) (Galactowaldenase) (UDP-N-acetylglucosamine 4-epimerase) (UDP-GlcNAc 4-epimerase) (EC 5.1.3.7) (UDP-galactosamine 4-epimerase) (UDP-GalNAc 4-epimerase) (UDP-galactose 4-epimerase)	Gale	Mus musculus (Mouse)	347	GALE	lysate, mito
Q8R081	HNRPL_MOUSE	reviewed	Heterogeneous nuclear ribonucleoprotein L (hnRNP L)	Hnrnpl Hnrpl	Mus musculus (Mouse)	586	HNRPL	lysate, mito
Q8R086	SUOX_MOUSE	reviewed	Sulfite oxidase, mitochondrial (EC 1.8.3.1)	Suox	Mus musculus (Mouse)	546	SUOX	lysate, mito
Q8R0F8	FAHD1_MOUSE	reviewed	Acylpyruvase FAHD1, mitochondrial (EC 3.7.1.5) (Fumarylacetoacetate hydrolase domain-containing protein 1) (Oxaloacetate decarboxylase) (OAA decarboxylase) (EC 4.1.1.112)	Fahd1 MNCb-4134	Mus musculus (Mouse)	227	FAHD1	lysate, mito
Q8R0F9	S14L4_MOUSE	reviewed	SEC14-like protein 4	Sec14l4	Mus musculus (Mouse)	403	S14L4	lysate, mito
Q8R0N6	HOT_MOUSE	reviewed	Hydroxyacid-oxoacid transhydrogenase, mitochondrial (HOT) (EC 1.1.99.24) (Alcohol dehydrogenase iron-containing protein 1) (ADHFe1)	Adhfe1	Mus musculus (Mouse)	465	HOT	lysate, mito
Q8R0V5	I23O2_MOUSE	reviewed	Indoleamine 2,3-dioxygenase 2 (IDO-2) (EC 1.13.11.-) (Indoleamine 2,3-dioxygenase-like protein 1) (Indoleamine-pyrrole 2,3-dioxygenase-like protein 1)	Ido2 Indol1	Mus musculus (Mouse)	405	I23O2	lysate, mito
Q8R0X7	SGPL1_MOUSE	reviewed	Sphingosine-1-phosphate lyase 1 (S1PL) (SP-lyase 1) (SPL 1) (mSPL) (EC 4.1.2.27) (Sphingosine-1-phosphate aldolase)	Sgpl1	Mus musculus (Mouse)	568	SGPL1	lysate, mito
Q8R0Y6	AL1L1_MOUSE	reviewed	Cytosolic 10-formyltetrahydrofolate dehydrogenase (10-FTHFDH) (FDH) (EC 1.5.1.6) (Aldehyde dehydrogenase family 1 member L1)	Aldh1l1 Fthfd	Mus musculus (Mouse)	902	AL1L1	lysate, mito
Q8R0Y8	S2542_MOUSE	reviewed	Mitochondrial coenzyme A transporter SLC25A42 (Solute carrier family 25 member 42)	Slc25a42	Mus musculus (Mouse)	318	S2542	lysate, mito
Q8R104	SIR3_MOUSE	reviewed	NAD-dependent protein deacetylase sirtuin-3 (EC 3.5.1.-) (Regulatory protein SIR2 homolog 3) (SIR2-like protein 3) (mSIR2L3)	Sirt3 Sir2l3	Mus musculus (Mouse)	334	SIR3	lysate, mito
Q8R146	APEH_MOUSE	reviewed	Acylamino-acid-releasing enzyme (AARE) (EC 3.4.19.1) (Acyl-peptide hydrolase) (APH) (Acylaminoacyl-peptidase)	Apeh	Mus musculus (Mouse)	732	APEH	lysate, mito
Q8R164	BPHL_MOUSE	reviewed	Valacyclovir hydrolase (VACVase) (Valacyclovirase) (EC 3.1.-.-) (Biphenyl hydrolase-like protein)	Bphl	Mus musculus (Mouse)	291	BPHL	lysate, mito
Q8R1B4	EIF3C_MOUSE	reviewed	Eukaryotic translation initiation factor 3 subunit C (eIF3c) (Eukaryotic translation initiation factor 3 subunit 8) (eIF3 p110)	Eif3c Eif3s8	Mus musculus (Mouse)	911	EIF3C	lysate, mito
Q8R1G2	CMBL_MOUSE	reviewed	Carboxymethylenebutenolidase homolog (EC 3.1.-.-)	Cmbl	Mus musculus (Mouse)	245	CMBL	lysate, mito
Q8R1I1	QCR9_MOUSE	reviewed	Cytochrome b-c1 complex subunit 9 (Complex III subunit 9) (Complex III subunit X) (Cytochrome c1 non-heme 7 kDa protein) (Ubiquinol-cytochrome c reductase complex 7.2 kDa protein)	Uqcr10	Mus musculus (Mouse)	64	QCR9	lysate, mito
Q8R1Q8	DC1L1_MOUSE	reviewed	Cytoplasmic dynein 1 light intermediate chain 1 (Dynein light chain A) (DLC-A) (Dynein light intermediate chain 1, cytosolic)	Dync1li1 Dncli1 Dnclic1	Mus musculus (Mouse)	523	DC1L1	lysate, mito
Q8R1S0	COQ6_MOUSE	reviewed	Ubiquinone biosynthesis monooxygenase COQ6, mitochondrial (EC 1.14.13.-) (Coenzyme Q10 monooxygenase 6)	Coq6	Mus musculus (Mouse)	476	COQ6	lysate, mito
Q8R1T4	S35A3_MOUSE	reviewed	UDP-N-acetylglucosamine transporter (Golgi UDP-GlcNAc transporter) (Solute carrier family 35 member A3)	Slc35a3	Mus musculus (Mouse)	326	S35A3	lysate, mito
Q8R1V4	TMED4_MOUSE	reviewed	Transmembrane emp24 domain-containing protein 4 (Endoplasmic reticulum stress-response protein 25) (ERS25) (p24 family protein alpha-3) (p24alpha3) (p26)	Tmed4 Ers25	Mus musculus (Mouse)	227	TMED4	lysate, mito
Q8R2E9	ERO1B_MOUSE	reviewed	ERO1-like protein beta (ERO1-L-beta) (EC 1.8.4.-) (Endoplasmic reticulum oxidoreductase beta) (Endoplasmic reticulum oxidoreductin-1-like protein B) (Oxidoreductin-1-L-beta)	Ero1b Ero1lb	Mus musculus (Mouse)	467	ERO1B	lysate, mito
Q8R2M2	TDIF2_MOUSE	reviewed	Deoxynucleotidyltransferase terminal-interacting protein 2	Dnttip2	Mus musculus (Mouse)	758	TDIF2	lysate, mito
Q8R2Q4	RRF2M_MOUSE	reviewed	Ribosome-releasing factor 2, mitochondrial (RRF2mt) (Elongation factor G 2, mitochondrial) (EF-G2mt) (mEF-G 2)	Gfm2 Efg2	Mus musculus (Mouse)	779	RRF2M	lysate, mito
Q8R2Q8	BST2_MOUSE	reviewed	Bone marrow stromal antigen 2 (BST-2) (HM1.24 antigen) (CD antigen CD317)	Bst2	Mus musculus (Mouse)	172	BST2	lysate, mito
Q8R2Y0	ABHD6_MOUSE	reviewed	Monoacylglycerol lipase ABHD6 (EC 3.1.1.23) (2-arachidonoylglycerol hydrolase) (Abhydrolase domain-containing protein 6)	Abhd6	Mus musculus (Mouse)	336	ABHD6	lysate, mito
Q8R2Y8	PTH2_MOUSE	reviewed	Peptidyl-tRNA hydrolase 2, mitochondrial (PTH 2) (EC 3.1.1.29)	Ptrh2 Pth2	Mus musculus (Mouse)	181	PTH2	lysate, mito
Q8R317	UBQL1_MOUSE	reviewed	Ubiquilin-1 (Protein linking IAP with cytoskeleton 1) (PLIC-1)	Ubqln1 Plic1	Mus musculus (Mouse)	582	UBQL1	lysate, mito
Q8R3Q6	CCD58_MOUSE	reviewed	Coiled-coil domain-containing protein 58	Ccdc58	Mus musculus (Mouse)	144	CCD58	lysate, mito
Q8R4N0	CLYBL_MOUSE	reviewed	Citramalyl-CoA lyase, mitochondrial (EC 4.1.3.25) (Beta-methylmalate synthase) (EC 2.3.3.-) (Citrate lyase subunit beta-like protein, mitochondrial) (Citrate lyase beta-like) (Malate synthase) (EC 2.3.3.9)	Clybl Clb	Mus musculus (Mouse)	338	CLYBL	lysate, mito
Q8R5F7	IFIH1_MOUSE	reviewed	Interferon-induced helicase C domain-containing protein 1 (EC 3.6.4.13) (Helicase with 2 CARD domains) (Helicard) (Interferon induced with helicase C domain protein 1) (Melanoma differentiation-associated protein 5) (MDA-5) (RIG-I-like receptor 2) (RLR-2)	Ifih1	Mus musculus (Mouse)	1025	IFIH1	lysate, mito
Q8R5J9	PRAF3_MOUSE	reviewed	PRA1 family protein 3 (ADP-ribosylation factor-like protein 6-interacting protein 5) (ARL-6-interacting protein 5) (Aip-5) (Addicsin) (GTRAP3-18) (Glutamate transporter EAAC1-interacting protein) (Prenylated Rab acceptor protein 2) (Protein JWa)	Arl6ip5 Aip5 Jwa Pra2 Praf3	Mus musculus (Mouse)	188	PRAF3	lysate, mito
Q8VBT0	TMX1_MOUSE	reviewed	Thioredoxin-related transmembrane protein 1 (Thioredoxin domain-containing protein 1)	Tmx1 Txndc Txndc1	Mus musculus (Mouse)	278	TMX1	lysate, mito
Q8VBT2	SDHL_MOUSE	reviewed	L-serine dehydratase/L-threonine deaminase (SDH) (EC 4.3.1.17) (L-serine deaminase) (L-threonine dehydratase) (TDH) (EC 4.3.1.19)	Sds	Mus musculus (Mouse)	327	SDHL	lysate, mito
Q8VBV7	CSN8_MOUSE	reviewed	COP9 signalosome complex subunit 8 (SGN8) (Signalosome subunit 8) (COP9 homolog) (JAB1-containing signalosome subunit 8)	Cops8 Csn8	Mus musculus (Mouse)	209	CSN8	lysate, mito
Q8VBW8	TTC36_MOUSE	reviewed	Tetratricopeptide repeat protein 36 (TPR repeat protein 36)	Ttc36	Mus musculus (Mouse)	186	TTC36	lysate, mito
Q8VBZ3	CLPT1_MOUSE	reviewed	Cleft lip and palate transmembrane protein 1 homolog (Thymic epithelial cell surface antigen)	Clptm1 N14	Mus musculus (Mouse)	664	CLPT1	lysate, mito
Q8VC12	HUTU_MOUSE	reviewed	Urocanate hydratase (Urocanase) (EC 4.2.1.49) (Imidazolonepropionate hydrolase)	Uroc1	Mus musculus (Mouse)	676	HUTU	lysate, mito
Q8VC28	AK1CD_MOUSE	reviewed	Aldo-keto reductase family 1 member C13 (EC 1.1.1.-)	Akr1c13	Mus musculus (Mouse)	323	AK1CD	lysate, mito
Q8VC30	TKFC_MOUSE	reviewed	Triokinase/FMN cyclase (Bifunctional ATP-dependent dihydroxyacetone kinase/FAD-AMP lyase (cyclizing)) [Includes: ATP-dependent dihydroxyacetone kinase (DHA kinase) (EC 2.7.1.28) (EC 2.7.1.29) (Glycerone kinase) (Triokinase) (Triose kinase); FAD-AMP lyase (cyclizing) (EC 4.6.1.15) (FAD-AMP lyase (cyclic FMN forming)) (FMN cyclase)]	Tkfc Dak	Mus musculus (Mouse)	578	TKFC	lysate, mito
Q8VCA8	SCRN2_MOUSE	reviewed	Secernin-2	Scrn2	Mus musculus (Mouse)	425	SCRN2	lysate, mito
Q8VCB3	GYS2_MOUSE	reviewed	Glycogen [starch] synthase, liver (EC 2.4.1.11)	Gys2	Mus musculus (Mouse)	704	GYS2	lysate, mito
Q8VCC1	PGDH_MOUSE	reviewed	15-hydroxyprostaglandin dehydrogenase [NAD(+)] (15-PGDH) (EC 1.1.1.141) (Prostaglandin dehydrogenase 1)	Hpgd Pgdh1	Mus musculus (Mouse)	269	PGDH	lysate, mito
Q8VCC2	EST1_MOUSE	reviewed	Liver carboxylesterase 1 (EC 3.1.1.1) (Acyl-coenzyme A:cholesterol acyltransferase) (Carboxylesterase 1G) (ES-x)	Ces1 Ces1g	Mus musculus (Mouse)	565	EST1	lysate, mito
Q8VCF0	MAVS_MOUSE	reviewed	Mitochondrial antiviral-signaling protein (MAVS) (CARD adapter inducing interferon beta) (Cardif) (Interferon beta promoter stimulator protein 1) (IPS-1) (Virus-induced-signaling adapter) (VISA)	Mavs Ips1 Visa	Mus musculus (Mouse)	503	MAVS	lysate, mito
Q8VCG4	CO8G_MOUSE	reviewed	Complement component C8 gamma chain	C8g	Mus musculus (Mouse)	202	CO8G	lysate, mito
Q8VCH0	THIKB_MOUSE	reviewed	3-ketoacyl-CoA thiolase B, peroxisomal (EC 2.3.1.16) (Acetyl-CoA acyltransferase B) (Beta-ketothiolase B) (Peroxisomal 3-oxoacyl-CoA thiolase B)	Acaa1b Acaa1	Mus musculus (Mouse)	424	THIKB	lysate, mito
Q8VCH6	DHC24_MOUSE	reviewed	Delta(24)-sterol reductase (EC 1.3.1.72) (24-dehydrocholesterol reductase) (3-beta-hydroxysterol Delta-24-reductase)	Dhcr24 Kiaa0018	Mus musculus (Mouse)	516	DHC24	lysate, mito
Q8VCI0	PLBL1_MOUSE	reviewed	Phospholipase B-like 1 (EC 3.1.1.-) (LAMA-like protein 1) (Lamina ancestor homolog 1) (Phospholipase B domain-containing protein 1) [Cleaved into: Phospholipase B-like 1 chain A; Phospholipase B-like 1 chain B; Phospholipase B-like 1 chain C]	Plbd1	Mus musculus (Mouse)	550	PLBL1	lysate, mito
Q8VCM7	FIBG_MOUSE	reviewed	Fibrinogen gamma chain	Fgg	Mus musculus (Mouse)	436	FIBG	lysate, mito
Q8VCM8	NCLN_MOUSE	reviewed	Nicalin (Nicastrin-like protein)	Ncln	Mus musculus (Mouse)	563	NCLN	lysate, mito
Q8VCN5	CGL_MOUSE	reviewed	Cystathionine gamma-lyase (EC 4.4.1.1) (Cysteine-protein sulfhydrase) (Gamma-cystathionase)	Cth	Mus musculus (Mouse)	398	CGL	lysate, mito
Q8VCR2	DHB13_MOUSE	reviewed	17-beta-hydroxysteroid dehydrogenase 13 (17-beta-HSD 13) (EC 1.1.-.-) (Alcohol dehydrogenase PAN1B-like) (Short-chain dehydrogenase/reductase 9)	Hsd17b13 Scdr9	Mus musculus (Mouse)	304	DHB13	lysate, mito
Q8VCR7	ABHEB_MOUSE	reviewed	Protein ABHD14B (EC 3.-.-.-) (Alpha/beta hydrolase domain-containing protein 14B) (Abhydrolase domain-containing protein 14B) (CCG1-interacting factor B)	Abhd14b Cib	Mus musculus (Mouse)	210	ABHEB	lysate, mito
Q8VCT3	AMPB_MOUSE	reviewed	Aminopeptidase B (AP-B) (EC 3.4.11.6) (Arginine aminopeptidase) (Arginyl aminopeptidase) (Cytosol aminopeptidase IV)	Rnpep	Mus musculus (Mouse)	650	AMPB	lysate, mito
Q8VCT4	CES1D_MOUSE	reviewed	Carboxylesterase 1D (Carboxylesterase 3) (EC 3.1.1.1) (EC 3.1.1.67) (Fatty acid ethyl ester synthase) (FAEE synthase) (Triacylglycerol hydrolase) (TGH)	Ces1d Ces1 Ces3	Mus musculus (Mouse)	565	CES1D	lysate, mito
Q8VCU1	EST3B_MOUSE	reviewed	Carboxylesterase 3B (EC 3.1.1.1) (Liver carboxylesterase 31-like)	Ces3b Gm4738	Mus musculus (Mouse)	571	EST3B	lysate, mito
Q8VCW8	ACSF2_MOUSE	reviewed	Acyl-CoA synthetase family member 2, mitochondrial (EC 6.2.1.-)	Acsf2	Mus musculus (Mouse)	615	ACSF2	lysate, mito
Q8VCX1	AK1D1_MOUSE	reviewed	3-oxo-5-beta-steroid 4-dehydrogenase (EC 1.3.1.3) (Aldo-keto reductase family 1 member D1) (Delta(4)-3-ketosteroid 5-beta-reductase) (Delta(4)-3-oxosteroid 5-beta-reductase)	Akr1d1	Mus musculus (Mouse)	325	AK1D1	lysate, mito
Q8VCZ9	HYPDH_MOUSE	reviewed	Hydroxyproline dehydrogenase (HYPDH) (EC 1.5.5.3) (Kidney and liver proline oxidase 1) (MmPOX1) (Probable proline dehydrogenase 2) (EC 1.5.5.2) (Probable proline oxidase 2) (Proline oxidase-like protein) (PO) (Proline oxidase)	Prodh2 Hypdh	Mus musculus (Mouse)	456	HYPDH	lysate, mito
Q8VDD5	MYH9_MOUSE	reviewed	Myosin-9 (Cellular myosin heavy chain, type A) (Myosin heavy chain 9) (Myosin heavy chain, non-muscle IIa) (Non-muscle myosin heavy chain A) (NMMHC-A) (Non-muscle myosin heavy chain IIa) (NMMHC II-a) (NMMHC-IIA)	Myh9	Mus musculus (Mouse)	1960	MYH9	lysate, mito
Q8VDG5	PPCS_MOUSE	reviewed	Phosphopantothenate--cysteine ligase (EC 6.3.2.5) (Phosphopantothenoylcysteine synthetase) (PPC synthetase)	Ppcs Coab	Mus musculus (Mouse)	311	PPCS	lysate, mito
Q8VDG7	PAFA2_MOUSE	reviewed	Platelet-activating factor acetylhydrolase 2, cytoplasmic (EC 3.1.1.47) (Serine-dependent phospholipase A2) (SD-PLA2)	Pafah2	Mus musculus (Mouse)	390	PAFA2	lysate, mito
Q8VDJ3	VIGLN_MOUSE	reviewed	Vigilin (High density lipoprotein-binding protein) (HDL-binding protein)	Hdlbp	Mus musculus (Mouse)	1268	VIGLN	lysate, mito
Q8VDK1	NIT1_MOUSE	reviewed	Deaminated glutathione amidase (dGSH amidase) (EC 3.5.1.128) (Nitrilase homolog 1)	Nit1	Mus musculus (Mouse)	323	NIT1	lysate, mito
Q8VDM4	PSMD2_MOUSE	reviewed	26S proteasome non-ATPase regulatory subunit 2 (26S proteasome regulatory subunit RPN1) (26S proteasome regulatory subunit S2) (26S proteasome subunit p97)	Psmd2	Mus musculus (Mouse)	908	PSMD2	lysate, mito
Q8VDM6	HNRL1_MOUSE	reviewed	Heterogeneous nuclear ribonucleoprotein U-like protein 1	Hnrnpul1 Hnrpul1	Mus musculus (Mouse)	859	HNRL1	lysate, mito
Q8VDN2	AT1A1_MOUSE	reviewed	Sodium/potassium-transporting ATPase subunit alpha-1 (Na(+)/K(+) ATPase alpha-1 subunit) (EC 3.6.3.9) (Sodium pump subunit alpha-1)	Atp1a1	Mus musculus (Mouse)	1023	AT1A1	lysate, mito
Q8VDP4	CCAR2_MOUSE	reviewed	Cell cycle and apoptosis regulator protein 2 (Cell division cycle and apoptosis regulator protein 2)	Ccar2	Mus musculus (Mouse)	922	CCAR2	lysate, mito
Q8VDP6	CDIPT_MOUSE	reviewed	CDP-diacylglycerol--inositol 3-phosphatidyltransferase (EC 2.7.8.11) (Phosphatidylinositol synthase) (PI synthase) (PtdIns synthase)	Cdipt Pis1	Mus musculus (Mouse)	213	CDIPT	lysate, mito
Q8VDQ1	PTGR2_MOUSE	reviewed	Prostaglandin reductase 2 (PRG-2) (EC 1.3.1.48) (15-oxoprostaglandin 13-reductase) (Zinc-binding alcohol dehydrogenase domain-containing protein 1)	Ptgr2 Zadh1	Mus musculus (Mouse)	351	PTGR2	lysate, mito
Q8VDQ8	SIR2_MOUSE	reviewed	NAD-dependent protein deacetylase sirtuin-2 (EC 3.5.1.-) (Regulatory protein SIR2 homolog 2) (SIR2-like protein 2) (mSIR2L2)	Sirt2 Sir2l2	Mus musculus (Mouse)	389	SIR2	lysate, mito
Q8VE09	TT39C_MOUSE	reviewed	Tetratricopeptide repeat protein 39C (TPR repeat protein 39C)	Ttc39c	Mus musculus (Mouse)	580	TT39C	lysate, mito
Q8VE22	RT23_MOUSE	reviewed	28S ribosomal protein S23, mitochondrial (MRP-S23) (S23mt)	Mrps23	Mus musculus (Mouse)	177	RT23	lysate, mito
Q8VE37	RCC1_MOUSE	reviewed	Regulator of chromosome condensation (Chromosome condensation protein 1)	Rcc1 Chc1	Mus musculus (Mouse)	421	RCC1	lysate, mito
Q8VE95	CH082_MOUSE	reviewed	UPF0598 protein C8orf82 homolog		Mus musculus (Mouse)	218	CH082	lysate, mito
Q8VE97	SRSF4_MOUSE	reviewed	Serine/arginine-rich splicing factor 4 (Splicing factor, arginine/serine-rich 4)	Srsf4 Sfrs4 MNCb-2616	Mus musculus (Mouse)	489	SRSF4	lysate, mito
Q8VED5	K2C79_MOUSE	reviewed	Keratin, type II cytoskeletal 79 (Cytokeratin-79) (CK-79) (Keratin-79) (K79) (Type-II keratin Kb38)	Krt79 Kb38	Mus musculus (Mouse)	531	K2C79	lysate, mito
Q8VEK0	CC50A_MOUSE	reviewed	Cell cycle control protein 50A (P4-ATPase flippase complex beta subunit TMEM30A) (Transmembrane protein 30A)	Tmem30a Cdc50a D9Wsu20e	Mus musculus (Mouse)	364	CC50A	lysate, mito
Q8VEK3	HNRPU_MOUSE	reviewed	Heterogeneous nuclear ribonucleoprotein U (hnRNP U) (Scaffold-attachment factor A) (SAF-A)	Hnrnpu Hnrpu	Mus musculus (Mouse)	800	HNRPU	lysate, mito
Q8VEM8	MPCP_MOUSE	reviewed	Phosphate carrier protein, mitochondrial (Phosphate transport protein) (PTP) (Solute carrier family 25 member 3)	Slc25a3	Mus musculus (Mouse)	357	MPCP	lysate, mito
Q8VH51	RBM39_MOUSE	reviewed	RNA-binding protein 39 (Coactivator of activating protein 1 and estrogen receptors) (Coactivator of AP-1 and ERs) (RNA-binding motif protein 39) (RNA-binding region-containing protein 2) (Transcription coactivator CAPER)	Rbm39 Caper Rnpc2	Mus musculus (Mouse)	530	RBM39	lysate, mito
Q8VHE0	SEC63_MOUSE	reviewed	Translocation protein SEC63 homolog	Sec63 Sec63l	Mus musculus (Mouse)	760	SEC63	lysate, mito
Q8VI47	MRP2_MOUSE	reviewed	Canalicular multispecific organic anion transporter 1 (ATP-binding cassette sub-family C member 2)	Abcc2	Mus musculus (Mouse)	1543	MRP2	lysate, mito
Q8VI75	IPO4_MOUSE	reviewed	Importin-4 (Imp4) (Importin-4a) (Imp4a) (Ran-binding protein 4) (RanBP4)	Ipo4 Imp4a Ranbp4	Mus musculus (Mouse)	1082	IPO4	lysate, mito
Q8VI94	OASL1_MOUSE	reviewed	2'-5'-oligoadenylate synthase-like protein 1 (2',5'-oligoadenylate synthetase-like 9)	Oasl1 oasl9	Mus musculus (Mouse)	511	OASL1	lysate, mito
Q8VIJ6	SFPQ_MOUSE	reviewed	Splicing factor, proline- and glutamine-rich (DNA-binding p52/p100 complex, 100 kDa subunit) (Polypyrimidine tract-binding protein-associated-splicing factor) (PSF) (PTB-associated-splicing factor)	Sfpq Psf	Mus musculus (Mouse)	699	SFPQ	lysate, mito
Q8WUR0	CS012_MOUSE	reviewed	Protein C19orf12 homolog		Mus musculus (Mouse)	141	CS012	lysate, mito
Q91V01	MBOA5_MOUSE	reviewed	Lysophospholipid acyltransferase 5 (LPLAT 5) (EC 2.3.1.-) (1-acylglycerophosphocholine O-acyltransferase) (EC 2.3.1.23) (1-acylglycerophosphoethanolamine O-acyltransferase) (EC 2.3.1.n7) (1-acylglycerophosphoserine O-acyltransferase) (EC 2.3.1.n6) (Lysophosphatidylcholine acyltransferase) (LPCAT) (Lyso-PC acyltransferase) (Lysophosphatidylcholine acyltransferase 3) (Lyso-PC acyltransferase 3) (mL…	Lpcat3 Grcc3f Mboat5 Oact5	Mus musculus (Mouse)	487	MBOA5	lysate, mito
Q91V12	BACH_MOUSE	reviewed	Cytosolic acyl coenzyme A thioester hydrolase (EC 3.1.2.2) (Acyl-CoA thioesterase 7) (Brain acyl-CoA hydrolase) (BACH) (CTE-IIa) (CTE-II) (Long chain acyl-CoA thioester hydrolase)	Acot7 Bach	Mus musculus (Mouse)	381	BACH	lysate, mito
Q91V41	RAB14_MOUSE	reviewed	Ras-related protein Rab-14	Rab14	Mus musculus (Mouse)	215	RAB14	lysate, mito
Q91V64	ISOC1_MOUSE	reviewed	Isochorismatase domain-containing protein 1	Isoc1	Mus musculus (Mouse)	297	ISOC1	lysate, mito
Q91V76	CK054_MOUSE	reviewed	Ester hydrolase C11orf54 homolog (EC 3.1.-.-)		Mus musculus (Mouse)	315	CK054	lysate, mito
Q91V92	ACLY_MOUSE	reviewed	ATP-citrate synthase (EC 2.3.3.8) (ATP-citrate (pro-S-)-lyase) (Citrate cleavage enzyme)	Acly	Mus musculus (Mouse)	1091	ACLY	lysate, mito
Q91VA0	ACSM1_MOUSE	reviewed	Acyl-coenzyme A synthetase ACSM1, mitochondrial (EC 6.2.1.2) (Acyl-CoA synthetase medium-chain family member 1) (Butyrate--CoA ligase 1) (Butyryl-coenzyme A synthetase 1) (Lipoate-activating enzyme) (Middle-chain acyl-CoA synthetase 1)	Acsm1 Bucs1 Lae Macs1	Mus musculus (Mouse)	573	ACSM1	lysate, mito
Q91VA6	PDIP2_MOUSE	reviewed	Polymerase delta-interacting protein 2	Poldip2	Mus musculus (Mouse)	368	PDIP2	lysate, mito
Q91VC3	IF4A3_MOUSE	reviewed	Eukaryotic initiation factor 4A-III (eIF-4A-III) (eIF4A-III) (EC 3.6.4.13) (ATP-dependent RNA helicase DDX48) (ATP-dependent RNA helicase eIF4A-3) (DEAD box protein 48) (Eukaryotic translation initiation factor 4A isoform 3) [Cleaved into: Eukaryotic initiation factor 4A-III, N-terminally processed]	Eif4a3 Ddx48	Mus musculus (Mouse)	411	IF4A3	lysate, mito
Q91VD9	NDUS1_MOUSE	reviewed	NADH-ubiquinone oxidoreductase 75 kDa subunit, mitochondrial (EC 1.6.99.3) (EC 7.1.1.2) (Complex I-75kD) (CI-75kD)	Ndufs1	Mus musculus (Mouse)	727	NDUS1	lysate, mito
Q91VE0	S27A4_MOUSE	reviewed	Long-chain fatty acid transport protein 4 (FATP-4) (Fatty acid transport protein 4) (EC 6.2.1.-) (Solute carrier family 27 member 4)	Slc27a4 Acsvl4 Fatp4	Mus musculus (Mouse)	643	S27A4	lysate, mito
Q91VH2	SNX9_MOUSE	reviewed	Sorting nexin-9	Snx9	Mus musculus (Mouse)	595	SNX9	lysate, mito
Q91VI7	RINI_MOUSE	reviewed	Ribonuclease inhibitor (Ribonuclease/angiogenin inhibitor 1)	Rnh1 Rnh	Mus musculus (Mouse)	456	RINI	lysate, mito
Q91VM5	RMXL1_MOUSE	reviewed	RNA binding motif protein, X-linked-like-1 (Heterogeneous nuclear ribonucleoprotein G-like 1) (RNA binding motif protein, X chromosome retrogene)	Rbmxl1 Rbmxrt	Mus musculus (Mouse)	388	RMXL1	lysate, mito
Q91VM9	IPYR2_MOUSE	reviewed	Inorganic pyrophosphatase 2, mitochondrial (EC 3.6.1.1) (Pyrophosphate phospho-hydrolase 2) (PPase 2)	Ppa2	Mus musculus (Mouse)	330	IPYR2	lysate, mito
Q91VR2	ATPG_MOUSE	reviewed	ATP synthase subunit gamma, mitochondrial (ATP synthase F1 subunit gamma) (F-ATPase gamma subunit)	Atp5f1c Atp5c1	Mus musculus (Mouse)	298	ATPG	lysate, mito
Q91VR5	DDX1_MOUSE	reviewed	ATP-dependent RNA helicase DDX1 (EC 3.6.4.13) (DEAD box protein 1)	Ddx1	Mus musculus (Mouse)	740	DDX1	lysate, mito
Q91VS7	MGST1_MOUSE	reviewed	Microsomal glutathione S-transferase 1 (Microsomal GST-1) (EC 2.5.1.18) (Microsomal GST-I)	Mgst1	Mus musculus (Mouse)	155	MGST1	lysate, mito
Q91VT4	CBR4_MOUSE	reviewed	Carbonyl reductase family member 4 (EC 1.-.-.-) (3-ketoacyl-[acyl-carrier-protein] reductase beta subunit) (KAR beta subunit) (3-oxoacyl-[acyl-carrier-protein] reductase) (EC 1.1.1.-) (Quinone reductase CBR4)	Cbr4	Mus musculus (Mouse)	236	CBR4	lysate, mito
Q91VU6	DCA11_MOUSE	reviewed	DDB1- and CUL4-associated factor 11 (WD repeat-containing protein 23)	Dcaf11 D14Ucla1 Wdr23	Mus musculus (Mouse)	549	DCA11	lysate, mito
Q91VW3	SH3L3_MOUSE	reviewed	SH3 domain-binding glutamic acid-rich-like protein 3	Sh3bgrl3	Mus musculus (Mouse)	93	SH3L3	lysate, mito
Q91W43	GCSP_MOUSE	reviewed	Glycine dehydrogenase (decarboxylating), mitochondrial (EC 1.4.4.2) (Glycine cleavage system P protein) (Glycine decarboxylase) (Glycine dehydrogenase (aminomethyl-transferring))	Gldc	Mus musculus (Mouse)	1025	GCSP	lysate, mito
Q91W50	CSDE1_MOUSE	reviewed	Cold shock domain-containing protein E1	Csde1 D3Jfr1	Mus musculus (Mouse)	798	CSDE1	lysate, mito
Q91W52	TMM19_MOUSE	reviewed	Transmembrane protein 19	Tmem19	Mus musculus (Mouse)	336	TMM19	lysate, mito
Q91W64	CP270_MOUSE	reviewed	Cytochrome P450 2C70 (EC 1.14.14.1) (CYPIIC70)	Cyp2c70 Cyp2c-70 Cyp2c22	Mus musculus (Mouse)	489	CP270	lysate, mito
Q91W90	TXND5_MOUSE	reviewed	Thioredoxin domain-containing protein 5 (Endoplasmic reticulum resident protein 46) (ER protein 46) (ERp46) (Plasma cell-specific thioredoxin-related protein) (PC-TRP) (Thioredoxin-like protein p46)	Txndc5 Tlp46	Mus musculus (Mouse)	417	TXND5	lysate, mito
Q91WC3	ACSL6_MOUSE	reviewed	Long-chain-fatty-acid--CoA ligase 6 (EC 6.2.1.3) (Long-chain acyl-CoA synthetase 6) (LACS 6)	Acsl6 Facl6	Mus musculus (Mouse)	697	ACSL6	lysate, mito
Q91WD5	NDUS2_MOUSE	reviewed	NADH dehydrogenase [ubiquinone] iron-sulfur protein 2, mitochondrial (EC 1.6.99.3) (EC 7.1.1.2) (Complex I-49kD) (CI-49kD) (NADH-ubiquinone oxidoreductase 49 kDa subunit)	Ndufs2	Mus musculus (Mouse)	463	NDUS2	lysate, mito
Q91WG0	EST2C_MOUSE	reviewed	Acylcarnitine hydrolase (ACH M1) (EC 3.1.1.28) (Carboxylesterase 2) (CES 2) (Peroxisome proliferator-inducible acylcarnitine hydrolase)	Ces2c Ces2	Mus musculus (Mouse)	561	EST2C	lysate, mito
Q91WG8	GLCNE_MOUSE	reviewed	Bifunctional UDP-N-acetylglucosamine 2-epimerase/N-acetylmannosamine kinase (UDP-GlcNAc-2-epimerase/ManAc kinase) [Includes: UDP-N-acetylglucosamine 2-epimerase (hydrolyzing) (EC 3.2.1.183) (UDP-GlcNAc-2-epimerase) (Uridine diphosphate-N-acetylglucosamine-2-epimerase); N-acetylmannosamine kinase (EC 2.7.1.60) (ManAc kinase)]	Gne Glcne Uae1	Mus musculus (Mouse)	722	GLCNE	lysate, mito
Q91WJ8	FUBP1_MOUSE	reviewed	Far upstream element-binding protein 1 (FBP) (FUSE-binding protein 1)	Fubp1 D3Ertd330e	Mus musculus (Mouse)	651	FUBP1	lysate, mito
Q91WK1	SPRY4_MOUSE	reviewed	SPRY domain-containing protein 4	Spryd4	Mus musculus (Mouse)	207	SPRY4	lysate, mito
Q91WK2	EIF3H_MOUSE	reviewed	Eukaryotic translation initiation factor 3 subunit H (eIF3h) (Eukaryotic translation initiation factor 3 subunit 3) (eIF-3-gamma) (eIF3 p40 subunit)	Eif3h Eif3s3	Mus musculus (Mouse)	352	EIF3H	lysate, mito
Q91WK5	GCSH_MOUSE	reviewed	Glycine cleavage system H protein, mitochondrial (Lipoic acid-containing protein)	Gcsh	Mus musculus (Mouse)	170	GCSH	lysate, mito
Q91WL5	CP4CA_MOUSE	reviewed	Cytochrome P450 4A12A (EC 1.14.14.1) (CYPIVA12)	Cyp4a12a Cyp4a12	Mus musculus (Mouse)	508	CP4CA	lysate, mito
Q91WM2	HDHD5_MOUSE	reviewed	Haloacid dehalogenase-like hydrolase domain-containing 5 (Cat eye syndrome critical region protein 5 homolog)	Hdhd5 Cecr5	Mus musculus (Mouse)	419	HDHD5	lysate, mito
Q91WM6	EVA1A_MOUSE	reviewed	Protein eva-1 homolog A (Protein FAM176A) (Transmembrane protein 166)	Eva1a Fam176a Tmem166	Mus musculus (Mouse)	156	EVA1A	lysate, mito
Q91WN4	KMO_MOUSE	reviewed	Kynurenine 3-monooxygenase (EC 1.14.13.9) (Kynurenine 3-hydroxylase)	Kmo	Mus musculus (Mouse)	479	KMO	lysate, mito
Q91WQ3	SYYC_MOUSE	reviewed	Tyrosine--tRNA ligase, cytoplasmic (EC 6.1.1.1) (Tyrosyl-tRNA synthetase) (TyrRS) [Cleaved into: Tyrosine--tRNA ligase, cytoplasmic, N-terminally processed]	Yars	Mus musculus (Mouse)	528	SYYC	lysate, mito
Q91WS0	CISD1_MOUSE	reviewed	CDGSH iron-sulfur domain-containing protein 1 (MitoNEET)	Cisd1 D10Ertd214e Zcd1	Mus musculus (Mouse)	108	CISD1	lysate, mito
Q91WS4	BHMT2_MOUSE	reviewed	S-methylmethionine--homocysteine S-methyltransferase BHMT2 (SMM-hcy methyltransferase) (EC 2.1.1.10) (Betaine--homocysteine S-methyltransferase 2)	Bhmt2	Mus musculus (Mouse)	363	BHMT2	lysate, mito
Q91WT9	CBS_MOUSE	reviewed	Cystathionine beta-synthase (EC 4.2.1.22) (Beta-thionase) (Serine sulfhydrase)	Cbs	Mus musculus (Mouse)	561	CBS	lysate, mito
Q91WU5	AS3MT_MOUSE	reviewed	Arsenite methyltransferase (EC 2.1.1.137) (Methylarsonite methyltransferase) (S-adenosyl-L-methionine:arsenic(III) methyltransferase)	As3mt Cyt19	Mus musculus (Mouse)	376	AS3MT	lysate, mito
Q91X34	BAAT_MOUSE	reviewed	Bile acid-CoA:amino acid N-acyltransferase (BACAT) (BAT) (EC 2.3.1.65) (Glycine N-choloyltransferase) (Long-chain fatty-acyl-CoA hydrolase) (EC 3.1.2.2)	Baat	Mus musculus (Mouse)	420	BAAT	lysate, mito
Q91X44	GCKR_MOUSE	reviewed	Glucokinase regulatory protein (Glucokinase regulator)	Gckr	Mus musculus (Mouse)	587	GCKR	lysate, mito
Q91X52	DCXR_MOUSE	reviewed	L-xylulose reductase (XR) (EC 1.1.1.10) (Dicarbonyl/L-xylulose reductase)	Dcxr	Mus musculus (Mouse)	244	DCXR	lysate, mito
Q91X72	HEMO_MOUSE	reviewed	Hemopexin	Hpx Hpxn	Mus musculus (Mouse)	460	HEMO	lysate, mito
Q91X77	CY250_MOUSE	reviewed	Cytochrome P450 2C50 (EC 1.14.14.1) (CYPIIC50)	Cyp2c50	Mus musculus (Mouse)	490	CY250	lysate, mito
Q91X83	METK1_MOUSE	reviewed	S-adenosylmethionine synthase isoform type-1 (AdoMet synthase 1) (EC 2.5.1.6) (Methionine adenosyltransferase 1) (MAT 1)	Mat1a	Mus musculus (Mouse)	396	METK1	lysate, mito
Q91X91	NADC_MOUSE	reviewed	Nicotinate-nucleotide pyrophosphorylase [carboxylating] (EC 2.4.2.19) (Quinolinate phosphoribosyltransferase [decarboxylating]) (QAPRTase) (QPRTase)	Qprt	Mus musculus (Mouse)	299	NADC	lysate, mito
Q91X96	MSS4_MOUSE	reviewed	Guanine nucleotide exchange factor MSS4 (Rab-interacting factor)	Rabif	Mus musculus (Mouse)	123	MSS4	lysate, mito
Q91XC8	DAP1_MOUSE	reviewed	Death-associated protein 1 (DAP-1)	Dap	Mus musculus (Mouse)	102	DAP1	lysate, mito
Q91XC9	PEX16_MOUSE	reviewed	Peroxisomal membrane protein PEX16 (Peroxin-16) (Peroxisomal biogenesis factor 16)	Pex16	Mus musculus (Mouse)	336	PEX16	lysate, mito
Q91XD4	FTCD_MOUSE	reviewed	Formimidoyltransferase-cyclodeaminase (Formiminotransferase-cyclodeaminase) (FTCD) [Includes: Glutamate formimidoyltransferase (EC 2.1.2.5) (Glutamate formiminotransferase) (Glutamate formyltransferase); Formimidoyltetrahydrofolate cyclodeaminase (EC 4.3.1.4) (Formiminotetrahydrofolate cyclodeaminase)]	Ftcd	Mus musculus (Mouse)	541	FTCD	lysate, mito
Q91XD6	VPS36_MOUSE	reviewed	Vacuolar protein-sorting-associated protein 36 (ESCRT-II complex subunit VPS36)	Vps36	Mus musculus (Mouse)	386	VPS36	lysate, mito
Q91XD7	CREL1_MOUSE	reviewed	Cysteine-rich with EGF-like domain protein 1	Creld1	Mus musculus (Mouse)	420	CREL1	lysate, mito
Q91XE0	GLYAT_MOUSE	reviewed	Glycine N-acyltransferase (EC 2.3.1.13) (Acyl-CoA:glycine N-acyltransferase) (AAc) (Aralkyl acyl-CoA N-acyltransferase) (Aralkyl acyl-CoA:amino acid N-acyltransferase) (Benzoyl-coenzyme A:glycine N-acyltransferase) (Glycine N-benzoyltransferase) (EC 2.3.1.71)	Glyat	Mus musculus (Mouse)	296	GLYAT	lysate, mito
Q91XE4	ACY3_MOUSE	reviewed	N-acyl-aromatic-L-amino acid amidohydrolase (carboxylate-forming) (EC 3.5.1.114) (Acylase III) (Aminoacylase III) (AAIII) (Aminoacylase-3) (ACY-3) (Aspartoacylase-2) (Hepatitis C virus core-binding protein 1) (HCBP1)	Acy3 Aspa2	Mus musculus (Mouse)	318	ACY3	lysate, mito
Q91XE8	TM205_MOUSE	reviewed	Transmembrane protein 205	Tmem205	Mus musculus (Mouse)	189	TM205	lysate, mito
Q91XF0	PNPO_MOUSE	reviewed	Pyridoxine-5'-phosphate oxidase (EC 1.4.3.5) (Pyridoxamine-phosphate oxidase)	Pnpo	Mus musculus (Mouse)	261	PNPO	lysate, mito
Q91XL9	OSBL1_MOUSE	reviewed	Oxysterol-binding protein-related protein 1 (ORP-1) (OSBP-related protein 1)	Osbpl1a Orp1 Orp1a Orp1l	Mus musculus (Mouse)	950	OSBL1	lysate, mito
Q91XV3	BASP1_MOUSE	reviewed	Brain acid soluble protein 1 (22 kDa neuronal tissue-enriched acidic protein) (Neuronal axonal membrane protein NAP-22)	Basp1 Nap22	Mus musculus (Mouse)	226	BASP1	lysate, mito
Q91Y97	ALDOB_MOUSE	reviewed	Fructose-bisphosphate aldolase B (EC 4.1.2.13) (Aldolase 2) (Liver-type aldolase)	Aldob Aldo2	Mus musculus (Mouse)	364	ALDOB	lysate, mito
Q91YH5	ATLA3_MOUSE	reviewed	Atlastin-3 (EC 3.6.5.-)	Atl3	Mus musculus (Mouse)	541	ATLA3	lysate, mito
Q91YI0	ARLY_MOUSE	reviewed	Argininosuccinate lyase (ASAL) (EC 4.3.2.1) (Arginosuccinase)	Asl	Mus musculus (Mouse)	464	ARLY	lysate, mito
Q91YP0	L2HDH_MOUSE	reviewed	L-2-hydroxyglutarate dehydrogenase, mitochondrial (EC 1.1.99.2) (Duranin)	L2hgdh	Mus musculus (Mouse)	464	L2HDH	lysate, mito
Q91YP2	NEUL_MOUSE	reviewed	Neurolysin, mitochondrial (EC 3.4.24.16) (Microsomal endopeptidase) (MEP) (Mitochondrial oligopeptidase M) (Neurotensin endopeptidase)	Nln	Mus musculus (Mouse)	704	NEUL	lysate, mito
Q91YP3	DEOC_MOUSE	reviewed	Deoxyribose-phosphate aldolase (DERA) (EC 4.1.2.4) (2-deoxy-D-ribose 5-phosphate aldolase) (Phosphodeoxyriboaldolase) (Deoxyriboaldolase)	Dera	Mus musculus (Mouse)	318	DEOC	lysate, mito
Q91YQ5	RPN1_MOUSE	reviewed	Dolichyl-diphosphooligosaccharide--protein glycosyltransferase subunit 1 (Dolichyl-diphosphooligosaccharide--protein glycosyltransferase 67 kDa subunit) (Ribophorin I) (RPN-I) (Ribophorin-1)	Rpn1	Mus musculus (Mouse)	608	RPN1	lysate, mito
Q91YT0	NDUV1_MOUSE	reviewed	NADH dehydrogenase [ubiquinone] flavoprotein 1, mitochondrial (EC 1.6.99.3) (EC 7.1.1.2) (Complex I-51kD) (CI-51kD) (NADH-ubiquinone oxidoreductase 51 kDa subunit)	Ndufv1	Mus musculus (Mouse)	464	NDUV1	lysate, mito
Q91YW3	DNJC3_MOUSE	reviewed	DnaJ homolog subfamily C member 3 (Interferon-induced, double-stranded RNA-activated protein kinase inhibitor) (Protein kinase inhibitor of 58 kDa) (Protein kinase inhibitor p58)	Dnajc3 P58ipk	Mus musculus (Mouse)	504	DNJC3	lysate, mito
Q91YX5	LGAT1_MOUSE	reviewed	Acyl-CoA:lysophosphatidylglycerol acyltransferase 1 (EC 2.3.1.-)	Lpgat1 Fam34a	Mus musculus (Mouse)	370	LGAT1	lysate, mito
Q91Z53	GRHPR_MOUSE	reviewed	Glyoxylate reductase/hydroxypyruvate reductase (EC 1.1.1.79) (EC 1.1.1.81)	Grhpr Glxr	Mus musculus (Mouse)	328	GRHPR	lysate, mito
Q91Z98	CHIL4_MOUSE	reviewed	Chitinase-like protein 4 (Chitinase-3-like protein 4) (Secreted protein Ym2)	Chil4 Chi3l4 Ym2	Mus musculus (Mouse)	402	CHIL4	lysate, mito
Q91ZA3	PCCA_MOUSE	reviewed	Propionyl-CoA carboxylase alpha chain, mitochondrial (PCCase subunit alpha) (EC 6.4.1.3) (Propanoyl-CoA:carbon dioxide ligase subunit alpha)	Pcca	Mus musculus (Mouse)	724	PCCA	lysate, mito
Q91ZJ5	UGPA_MOUSE	reviewed	UTP--glucose-1-phosphate uridylyltransferase (EC 2.7.7.9) (UDP-glucose pyrophosphorylase) (UDPGP) (UGPase)	Ugp2	Mus musculus (Mouse)	508	UGPA	lysate, mito
Q91ZW3	SMCA5_MOUSE	reviewed	SWI/SNF-related matrix-associated actin-dependent regulator of chromatin subfamily A member 5 (EC 3.6.4.-) (Sucrose nonfermenting protein 2 homolog) (mSnf2h)	Smarca5 Snf2h	Mus musculus (Mouse)	1051	SMCA5	lysate, mito
Q91ZX7	LRP1_MOUSE	reviewed	Prolow-density lipoprotein receptor-related protein 1 (LRP-1) (Alpha-2-macroglobulin receptor) (A2MR) (CD antigen CD91) [Cleaved into: Low-density lipoprotein receptor-related protein 1 85 kDa subunit (LRP-85); Low-density lipoprotein receptor-related protein 1 515 kDa subunit (LRP-515); Low-density lipoprotein receptor-related protein 1 intracellular domain (LRPICD)]	Lrp1 A2mr	Mus musculus (Mouse)	4545	LRP1	lysate, mito
Q920A5	RISC_MOUSE	reviewed	Retinoid-inducible serine carboxypeptidase (EC 3.4.16.-) (Serine carboxypeptidase 1)	Scpep1 Risc	Mus musculus (Mouse)	452	RISC	lysate, mito
Q920E5	FPPS_MOUSE	reviewed	Farnesyl pyrophosphate synthase (FPP synthase) (FPS) (EC 2.5.1.10) ((2E,6E)-farnesyl diphosphate synthase) (Cholesterol-regulated 39 kDa protein) (CR 39) (Dimethylallyltranstransferase) (EC 2.5.1.1) (Farnesyl diphosphate synthase) (Geranyltranstransferase)	Fdps	Mus musculus (Mouse)	353	FPPS	lysate, mito
Q920L1	FADS1_MOUSE	reviewed	Acyl-CoA (8-3)-desaturase (EC 1.14.19.44) (Delta(5) fatty acid desaturase) (D5D) (Delta(5) desaturase) (Delta-5 desaturase) (Fatty acid desaturase 1)	Fads1	Mus musculus (Mouse)	447	FADS1	lysate, mito
Q921F2	TADBP_MOUSE	reviewed	TAR DNA-binding protein 43 (TDP-43)	Tardbp Tdp43	Mus musculus (Mouse)	414	TADBP	lysate, mito
Q921G7	ETFD_MOUSE	reviewed	Electron transfer flavoprotein-ubiquinone oxidoreductase, mitochondrial (ETF-QO) (ETF-ubiquinone oxidoreductase) (EC 1.5.5.1) (Electron-transferring-flavoprotein dehydrogenase) (ETF dehydrogenase)	Etfdh	Mus musculus (Mouse)	616	ETFD	lysate, mito
Q921H8	THIKA_MOUSE	reviewed	3-ketoacyl-CoA thiolase A, peroxisomal (EC 2.3.1.16) (Acetyl-CoA acyltransferase A) (Beta-ketothiolase A) (Peroxisomal 3-oxoacyl-CoA thiolase A)	Acaa1a Acaa1	Mus musculus (Mouse)	424	THIKA	lysate, mito
Q921H9	COA7_MOUSE	reviewed	Cytochrome c oxidase assembly factor 7 (Beta-lactamase hcp-like protein) (Respiratory chain assembly factor 1) (Sel1 repeat-containing protein 1)	Coa7 Selrc1	Mus musculus (Mouse)	231	COA7	lysate, mito
Q921I1	TRFE_MOUSE	reviewed	Serotransferrin (Transferrin) (Beta-1 metal-binding globulin) (Siderophilin)	Tf Trf	Mus musculus (Mouse)	697	TRFE	lysate, mito
Q921L3	TMCO1_MOUSE	reviewed	Calcium load-activated calcium channel (CLAC channel) (Transmembrane and coiled-coil domain-containing protein 1)	Tmco1	Mus musculus (Mouse)	188	TMCO1	lysate, mito
Q921N6	DDX27_MOUSE	reviewed	Probable ATP-dependent RNA helicase DDX27 (EC 3.6.4.13) (DEAD box protein 27)	Ddx27	Mus musculus (Mouse)	760	DDX27	lysate, mito
Q921X9	PDIA5_MOUSE	reviewed	Protein disulfide-isomerase A5 (EC 5.3.4.1) (Protein disulfide isomerase-related protein)	Pdia5 Pdir	Mus musculus (Mouse)	517	PDIA5	lysate, mito
Q922B1	MACD1_MOUSE	reviewed	O-acetyl-ADP-ribose deacetylase MACROD1 (EC 3.2.2.-) (EC 3.5.1.-) (MACRO domain-containing protein 1) (Protein LRP16) ([Protein ADP-ribosylglutamate] hydrolase)	Macrod1 Lrp16	Mus musculus (Mouse)	323	MACD1	lysate, mito
Q922B2	SYDC_MOUSE	reviewed	Aspartate--tRNA ligase, cytoplasmic (EC 6.1.1.12) (Aspartyl-tRNA synthetase) (AspRS)	Dars	Mus musculus (Mouse)	501	SYDC	lysate, mito
Q922D8	C1TC_MOUSE	reviewed	C-1-tetrahydrofolate synthase, cytoplasmic (C1-THF synthase) [Cleaved into: C-1-tetrahydrofolate synthase, cytoplasmic, N-terminally processed] [Includes: Methylenetetrahydrofolate dehydrogenase (EC 1.5.1.5); Methenyltetrahydrofolate cyclohydrolase (EC 3.5.4.9); Formyltetrahydrofolate synthetase (EC 6.3.4.3)]	Mthfd1	Mus musculus (Mouse)	935	C1TC	lysate, mito
Q922E4	PCY2_MOUSE	reviewed	Ethanolamine-phosphate cytidylyltransferase (EC 2.7.7.14) (CTP:phosphoethanolamine cytidylyltransferase) (Phosphorylethanolamine transferase)	Pcyt2	Mus musculus (Mouse)	404	PCY2	lysate, mito
Q922F4	TBB6_MOUSE	reviewed	Tubulin beta-6 chain	Tubb6	Mus musculus (Mouse)	447	TBB6	lysate, mito
Q922P9	GLYR1_MOUSE	reviewed	Putative oxidoreductase GLYR1 (EC 1.-.-.-) (Glyoxylate reductase 1 homolog) (Nuclear protein NP60)	Glyr1 Np60	Mus musculus (Mouse)	546	GLYR1	lysate, mito
Q922Q1	MARC2_MOUSE	reviewed	Mitochondrial amidoxime reducing component 2 (mARC2) (EC 1.-.-.-) (Molybdenum cofactor sulfurase C-terminal domain-containing protein 2) (MOSC domain-containing protein 2) (Moco sulfurase C-terminal domain-containing protein 2)	Marc2 Mg87 Mosc2	Mus musculus (Mouse)	338	43161	lysate, mito
Q922Q8	LRC59_MOUSE	reviewed	Leucine-rich repeat-containing protein 59 [Cleaved into: Leucine-rich repeat-containing protein 59, N-terminally processed]	Lrrc59	Mus musculus (Mouse)	307	LRC59	lysate, mito
Q922R8	PDIA6_MOUSE	reviewed	Protein disulfide-isomerase A6 (EC 5.3.4.1) (Thioredoxin domain-containing protein 7)	Pdia6 Txndc7	Mus musculus (Mouse)	440	PDIA6	lysate, mito
Q922U2	K2C5_MOUSE	reviewed	Keratin, type II cytoskeletal 5 (Cytokeratin-5) (CK-5) (Keratin-5) (K5) (Type-II keratin Kb5)	Krt5 Krt2-5	Mus musculus (Mouse)	580	K2C5	lysate, mito
Q923B6	STEA4_MOUSE	reviewed	Metalloreductase STEAP4 (EC 1.16.1.-) (Dudulin-4) (Six-transmembrane epithelial antigen of prostate 4) (Tumor necrosis factor-alpha-induced adipose-related protein)	Steap4 Tiarp	Mus musculus (Mouse)	470	STEA4	lysate, mito
Q923D2	BLVRB_MOUSE	reviewed	Flavin reductase (NADPH) (FR) (EC 1.5.1.30) (Biliverdin reductase B) (BVR-B) (EC 1.3.1.24) (Biliverdin-IX beta-reductase) (NADPH-dependent diaphorase) (NADPH-flavin reductase) (FLR)	Blvrb	Mus musculus (Mouse)	206	BLVRB	lysate, mito
Q924T2	RT02_MOUSE	reviewed	28S ribosomal protein S2, mitochondrial (MRP-S2) (S2mt)	Mrps2	Mus musculus (Mouse)	291	RT02	lysate, mito
Q924Y0	BODG_MOUSE	reviewed	Gamma-butyrobetaine dioxygenase (EC 1.14.11.1) (Gamma-butyrobetaine hydroxylase) (Gamma-BBH) (Gamma-butyrobetaine,2-oxoglutarate dioxygenase)	Bbox1	Mus musculus (Mouse)	387	BODG	lysate, mito
Q924Z4	CERS2_MOUSE	reviewed	Ceramide synthase 2 (CerS2) (LAG1 longevity assurance homolog 2) (Translocating chain-associating membrane protein homolog 3) (TRAM homolog 3)	Cers2 Lass2 Trh3	Mus musculus (Mouse)	380	CERS2	lysate, mito
Q925B0	PAWR_MOUSE	reviewed	PRKC apoptosis WT1 regulator protein (Prostate apoptosis response 4 protein) (Par-4)	Pawr Par4	Mus musculus (Mouse)	333	PAWR	lysate, mito
Q925I1	ATAD3_MOUSE	reviewed	ATPase family AAA domain-containing protein 3 (AAA-ATPase TOB3)	Atad3 Atad3a Kiaa1273	Mus musculus (Mouse)	591	ATAD3	lysate, mito
Q925N0	SFXN5_MOUSE	reviewed	Sideroflexin-5	Sfxn5	Mus musculus (Mouse)	342	SFXN5	lysate, mito
Q925N2	SFXN2_MOUSE	reviewed	Sideroflexin-2	Sfxn2	Mus musculus (Mouse)	322	SFXN2	lysate, mito
Q93092	TALDO_MOUSE	reviewed	Transaldolase (EC 2.2.1.2)	Taldo1 Tal Taldo	Mus musculus (Mouse)	337	TALDO	lysate, mito
Q99020	ROAA_MOUSE	reviewed	Heterogeneous nuclear ribonucleoprotein A/B (hnRNP A/B) (CArG-binding factor-A) (CBF-A)	Hnrnpab Cbf-a Cgbfa Hnrpab	Mus musculus (Mouse)	285	ROAA	lysate, mito
Q99J08	S14L2_MOUSE	reviewed	SEC14-like protein 2 (Alpha-tocopherol-associated protein) (TAP)	Sec14l2	Mus musculus (Mouse)	403	S14L2	lysate, mito
Q99J27	ACATN_MOUSE	reviewed	Acetyl-coenzyme A transporter 1 (AT-1) (Acetyl-CoA transporter 1) (Solute carrier family 33 member 1)	Slc33a1 Acatn	Mus musculus (Mouse)	550	ACATN	lysate, mito
Q99J39	DCMC_MOUSE	reviewed	Malonyl-CoA decarboxylase, mitochondrial (MCD) (EC 4.1.1.9)	Mlycd	Mus musculus (Mouse)	492	DCMC	lysate, mito
Q99J47	DRS7B_MOUSE	reviewed	Dehydrogenase/reductase SDR family member 7B (EC 1.1.-.-) (Short-chain dehydrogenase/reductase family 32C member 1)	Dhrs7b Sdr32c1	Mus musculus (Mouse)	323	DRS7B	lysate, mito
Q99J56	DERL1_MOUSE	reviewed	Derlin-1 (Degradation in endoplasmic reticulum protein 1) (Der1-like protein 1)	Derl1 Der1	Mus musculus (Mouse)	251	DERL1	lysate, mito
Q99J99	THTM_MOUSE	reviewed	3-mercaptopyruvate sulfurtransferase (MST) (EC 2.8.1.2)	Mpst	Mus musculus (Mouse)	297	THTM	lysate, mito
Q99JB2	STML2_MOUSE	reviewed	Stomatin-like protein 2, mitochondrial (SLP-2) (mslp2)	Stoml2 Slp2	Mus musculus (Mouse)	353	STML2	lysate, mito
Q99JB8	PACN3_MOUSE	reviewed	Protein kinase C and casein kinase II substrate protein 3	Pacsin3	Mus musculus (Mouse)	424	PACN3	lysate, mito
Q99JF8	PSIP1_MOUSE	reviewed	PC4 and SFRS1-interacting protein (Lens epithelium-derived growth factor) (mLEDGF)	Psip1 Ledgf	Mus musculus (Mouse)	528	PSIP1	lysate, mito
Q99JG3	ANX13_MOUSE	reviewed	Annexin A13 (Annexin XIII) (Annexin-13)	Anxa13	Mus musculus (Mouse)	317	ANX13	lysate, mito
Q99JI4	PSMD6_MOUSE	reviewed	26S proteasome non-ATPase regulatory subunit 6 (26S proteasome regulatory subunit RPN7) (26S proteasome regulatory subunit S10) (p42A)	Psmd6	Mus musculus (Mouse)	389	PSMD6	lysate, mito
Q99JI6	RAP1B_MOUSE	reviewed	Ras-related protein Rap-1b (GTP-binding protein smg p21B)	Rap1b	Mus musculus (Mouse)	184	RAP1B	lysate, mito
Q99JR1	SFXN1_MOUSE	reviewed	Sideroflexin-1	Sfxn1 F	Mus musculus (Mouse)	322	SFXN1	lysate, mito
Q99JT9	MTND_MOUSE	reviewed	1,2-dihydroxy-3-keto-5-methylthiopentene dioxygenase (EC 1.13.11.54) (Acireductone dioxygenase (Fe(2+)-requiring)) (ARD) (Fe-ARD) (Membrane-type 1 matrix metalloproteinase cytoplasmic tail-binding protein 1) (MTCBP-1)	Adi1 Mtcbp1	Mus musculus (Mouse)	179	MTND	lysate, mito
Q99JW2	ACY1_MOUSE	reviewed	Aminoacylase-1 (ACY-1) (EC 3.5.1.14) (N-acyl-L-amino-acid amidohydrolase)	Acy1	Mus musculus (Mouse)	408	ACY1	lysate, mito
Q99JX3	GORS2_MOUSE	reviewed	Golgi reassembly-stacking protein 2 (GRS2) (Golgi reassembly-stacking protein of 55 kDa) (GRASP55)	Gorasp2	Mus musculus (Mouse)	451	GORS2	lysate, mito
Q99JY0	ECHB_MOUSE	reviewed	Trifunctional enzyme subunit beta, mitochondrial (TP-beta) [Includes: 3-ketoacyl-CoA thiolase (EC 2.3.1.16) (Acetyl-CoA acyltransferase) (Beta-ketothiolase)]	Hadhb	Mus musculus (Mouse)	475	ECHB	lysate, mito
Q99JY3	GIMA4_MOUSE	reviewed	GTPase IMAP family member 4 (Immunity-associated nucleotide 1 protein) (IAN-1) (Immunity-associated protein 4)	Gimap4 Ian1 Imap4	Mus musculus (Mouse)	219	GIMA4	lysate, mito
Q99JY8	PLPP3_MOUSE	reviewed	Phospholipid phosphatase 3 (EC 3.1.3.4) (Lipid phosphate phosphohydrolase 3) (PAP2-beta) (Phosphatidate phosphohydrolase type 2b) (Phosphatidic acid phosphatase 2b) (PAP-2b) (PAP2b)	Plpp3 Lpp3 Ppap2b	Mus musculus (Mouse)	312	PLPP3	lysate, mito
Q99JY9	ARP3_MOUSE	reviewed	Actin-related protein 3 (Actin-like protein 3)	Actr3 Arp3	Mus musculus (Mouse)	418	ARP3	lysate, mito
Q99K01	PDXD1_MOUSE	reviewed	Pyridoxal-dependent decarboxylase domain-containing protein 1 (EC 4.1.1.-)	Pdxdc1	Mus musculus (Mouse)	787	PDXD1	lysate, mito
Q99K23	UFSP2_MOUSE	reviewed	Ufm1-specific protease 2 (UfSP2) (EC 3.4.22.-)	Ufsp2	Mus musculus (Mouse)	461	UFSP2	lysate, mito
Q99K28	ARFG2_MOUSE	reviewed	ADP-ribosylation factor GTPase-activating protein 2 (ARF GAP 2) (GTPase-activating protein ZNF289) (Zinc finger protein 289)	Arfgap2 Zfp289 Znf289	Mus musculus (Mouse)	520	ARFG2	lysate, mito
Q99K30	ES8L2_MOUSE	reviewed	Epidermal growth factor receptor kinase substrate 8-like protein 2 (EPS8-like protein 2) (Epidermal growth factor receptor pathway substrate 8-related protein 2) (EPS8-related protein 2)	Eps8l2 Eps8r2	Mus musculus (Mouse)	729	ES8L2	lysate, mito
Q99K48	NONO_MOUSE	reviewed	Non-POU domain-containing octamer-binding protein (NonO protein)	Nono	Mus musculus (Mouse)	473	NONO	lysate, mito
Q99K51	PLST_MOUSE	reviewed	Plastin-3 (T-plastin)	Pls3	Mus musculus (Mouse)	630	PLST	lysate, mito
Q99K67	AASS_MOUSE	reviewed	Alpha-aminoadipic semialdehyde synthase, mitochondrial (LKR/SDH) [Includes: Lysine ketoglutarate reductase (LKR) (LOR) (EC 1.5.1.8); Saccharopine dehydrogenase (SDH) (EC 1.5.1.9)]	Aass Lorsdh	Mus musculus (Mouse)	926	AASS	lysate, mito
Q99KB8	GLO2_MOUSE	reviewed	Hydroxyacylglutathione hydrolase, mitochondrial (EC 3.1.2.6) (Glyoxalase II) (Glx II)	Hagh Glo2	Mus musculus (Mouse)	309	GLO2	lysate, mito
Q99KC8	VMA5A_MOUSE	reviewed	von Willebrand factor A domain-containing protein 5A (Loss of heterozygosity 11 chromosomal region 2 gene A protein homolog)	Vwa5a Loh11cr2a	Mus musculus (Mouse)	793	VMA5A	lysate, mito
Q99KF1	TMED9_MOUSE	reviewed	Transmembrane emp24 domain-containing protein 9 (Glycoprotein 25L2) (p24 family protein alpha-2) (p24alpha2)	Tmed9 Gp25l2	Mus musculus (Mouse)	235	TMED9	lysate, mito
Q99KI0	ACON_MOUSE	reviewed	Aconitate hydratase, mitochondrial (Aconitase) (EC 4.2.1.3) (Citrate hydro-lyase)	Aco2	Mus musculus (Mouse)	780	ACON	lysate, mito
Q99KI3	EMC3_MOUSE	reviewed	ER membrane protein complex subunit 3 (Transmembrane protein 111)	Emc3 Tmem111	Mus musculus (Mouse)	261	EMC3	lysate, mito
Q99KK2	NEUA_MOUSE	reviewed	N-acylneuraminate cytidylyltransferase (EC 2.7.7.43) (CMP-N-acetylneuraminic acid synthase) (CMP-NeuNAc synthase)	Cmas	Mus musculus (Mouse)	432	NEUA	lysate, mito
Q99KK7	DPP3_MOUSE	reviewed	Dipeptidyl peptidase 3 (EC 3.4.14.4) (Dipeptidyl aminopeptidase III) (Dipeptidyl arylamidase III) (Dipeptidyl peptidase III) (DPP III) (Enkephalinase B)	Dpp3	Mus musculus (Mouse)	738	DPP3	lysate, mito
Q99KN9	EPN4_MOUSE	reviewed	Clathrin interactor 1 (Enthoprotin) (Epsin-4) (Epsin-related protein) (EpsinR)	Clint1 Enth Epn4 Epnr Kiaa0171	Mus musculus (Mouse)	631	EPN4	lysate, mito
Q99KP3	CRYL1_MOUSE	reviewed	Lambda-crystallin homolog (EC 1.1.1.45) (L-gulonate 3-dehydrogenase) (Gul3DH)	Cryl1 Cry	Mus musculus (Mouse)	319	CRYL1	lysate, mito
Q99KP6	PRP19_MOUSE	reviewed	Pre-mRNA-processing factor 19 (EC 2.3.2.27) (Nuclear matrix protein 200) (PRP19/PSO4 homolog) (RING-type E3 ubiquitin transferase PRP19) (Senescence evasion factor)	Prpf19 Prp19 Snev	Mus musculus (Mouse)	504	PRP19	lysate, mito
Q99KQ4	NAMPT_MOUSE	reviewed	Nicotinamide phosphoribosyltransferase (NAmPRTase) (Nampt) (EC 2.4.2.12) (Pre-B-cell colony-enhancing factor 1 homolog) (PBEF) (Visfatin)	Nampt Pbef1	Mus musculus (Mouse)	491	NAMPT	lysate, mito
Q99KR3	LACB2_MOUSE	reviewed	Endoribonuclease LACTB2 (Beta-lactamase-like protein 2) (EC 3.1.27.-)	Lactb2	Mus musculus (Mouse)	288	LACB2	lysate, mito
Q99KR7	PPIF_MOUSE	reviewed	Peptidyl-prolyl cis-trans isomerase F, mitochondrial (PPIase F) (EC 5.2.1.8) (Cyclophilin D) (CyP-D) (CypD) (Cyclophilin F) (Rotamase F)	Ppif	Mus musculus (Mouse)	206	PPIF	lysate, mito
Q99KV1	DJB11_MOUSE	reviewed	DnaJ homolog subfamily B member 11 (APOBEC1-binding protein 2) (ABBP-2) (ER-associated DNAJ) (ER-associated Hsp40 co-chaperone) (Endoplasmic reticulum DNA J domain-containing protein 3) (ER-resident protein ERdj3) (ERdj3) (ERj3p)	Dnajb11	Mus musculus (Mouse)	358	DJB11	lysate, mito
Q99L04	DHRS1_MOUSE	reviewed	Dehydrogenase/reductase SDR family member 1 (EC 1.1.-.-)	Dhrs1 D14ertd484e	Mus musculus (Mouse)	313	DHRS1	lysate, mito
Q99L13	3HIDH_MOUSE	reviewed	3-hydroxyisobutyrate dehydrogenase, mitochondrial (HIBADH) (EC 1.1.1.31)	Hibadh	Mus musculus (Mouse)	335	3HIDH	lysate, mito
Q99L43	CDS2_MOUSE	reviewed	Phosphatidate cytidylyltransferase 2 (EC 2.7.7.41) (CDP-DAG synthase 2) (CDP-DG synthase 2) (CDP-diacylglycerol synthase 2) (CDS 2) (CDP-diglyceride pyrophosphorylase 2) (CDP-diglyceride synthase 2) (CTP:phosphatidate cytidylyltransferase 2)	Cds2	Mus musculus (Mouse)	444	CDS2	lysate, mito
Q99L45	IF2B_MOUSE	reviewed	Eukaryotic translation initiation factor 2 subunit 2 (Eukaryotic translation initiation factor 2 subunit beta) (eIF-2-beta)	Eif2s2	Mus musculus (Mouse)	331	IF2B	lysate, mito
Q99L47	F10A1_MOUSE	reviewed	Hsc70-interacting protein (Hip) (Protein FAM10A1) (Protein ST13 homolog)	St13 Fam10a1 Hip	Mus musculus (Mouse)	371	F10A1	lysate, mito
Q99L88	SNTB1_MOUSE	reviewed	Beta-1-syntrophin (59 kDa dystrophin-associated protein A1 basic component 1) (DAPA1B) (Syntrophin-2)	Sntb1 Snt2b1	Mus musculus (Mouse)	537	SNTB1	lysate, mito
Q99LB2	DHRS4_MOUSE	reviewed	Dehydrogenase/reductase SDR family member 4 (EC 1.1.1.184) (NADPH-dependent carbonyl reductase/NADP-retinol dehydrogenase) (CR) (PHCR) (NADPH-dependent retinol dehydrogenase/reductase) (NDRD) (mouNRDR) (Peroxisomal short-chain alcohol dehydrogenase) (PSCD)	Dhrs4 D14Ucla2	Mus musculus (Mouse)	279	DHRS4	lysate, mito
Q99LB6	MAT2B_MOUSE	reviewed	Methionine adenosyltransferase 2 subunit beta (Methionine adenosyltransferase II beta) (MAT II beta)	Mat2b	Mus musculus (Mouse)	334	MAT2B	lysate, mito
Q99LB7	SARDH_MOUSE	reviewed	Sarcosine dehydrogenase, mitochondrial (SarDH) (EC 1.5.8.3)	Sardh	Mus musculus (Mouse)	919	SARDH	lysate, mito
Q99LC3	NDUAA_MOUSE	reviewed	NADH dehydrogenase [ubiquinone] 1 alpha subcomplex subunit 10, mitochondrial (Complex I-42kD) (CI-42kD) (NADH-ubiquinone oxidoreductase 42 kDa subunit)	Ndufa10	Mus musculus (Mouse)	355	NDUAA	lysate, mito
Q99LC5	ETFA_MOUSE	reviewed	Electron transfer flavoprotein subunit alpha, mitochondrial (Alpha-ETF)	Etfa	Mus musculus (Mouse)	333	ETFA	lysate, mito
Q99LC9	PEX6_MOUSE	reviewed	Peroxisome assembly factor 2 (PAF-2) (Peroxin-6) (Peroxisomal biogenesis factor 6) (Peroxisomal-type ATPase 1)	Pex6	Mus musculus (Mouse)	981	PEX6	lysate, mito
Q99LD4	CSN1_MOUSE	reviewed	COP9 signalosome complex subunit 1 (SGN1) (Signalosome subunit 1) (G protein pathway suppressor 1) (GPS-1) (JAB1-containing signalosome subunit 1)	Gps1 Cops1 Csn1	Mus musculus (Mouse)	471	CSN1	lysate, mito
Q99LF4	RTCB_MOUSE	reviewed	tRNA-splicing ligase RtcB homolog (EC 6.5.1.3) (Focal adhesion-associated protein) (FAAP)	Rtcb D10Wsu52e	Mus musculus (Mouse)	505	RTCB	lysate, mito
Q99LP6	GRPE1_MOUSE	reviewed	GrpE protein homolog 1, mitochondrial (Mt-GrpE#1)	Grpel1	Mus musculus (Mouse)	217	GRPE1	lysate, mito
Q99LX0	PARK7_MOUSE	reviewed	Protein/nucleic acid deglycase DJ-1 (EC 3.1.2.-) (EC 3.5.1.-) (EC 3.5.1.124) (Maillard deglycase) (Parkinson disease protein 7 homolog) (Parkinsonism-associated deglycase) (Protein DJ-1) (DJ-1)	Park7	Mus musculus (Mouse)	189	PARK7	lysate, mito
Q99LY9	NDUS5_MOUSE	reviewed	NADH dehydrogenase [ubiquinone] iron-sulfur protein 5 (Complex I-15 kDa) (CI-15 kDa) (NADH-ubiquinone oxidoreductase 15 kDa subunit)	Ndufs5	Mus musculus (Mouse)	106	NDUS5	lysate, mito
Q99M31	HSP7E_MOUSE	reviewed	Heat shock 70 kDa protein 14 (NST-1) (hsr.1)	Hspa14 Hsp70-4	Mus musculus (Mouse)	509	HSP7E	lysate, mito
Q99M87	DNJA3_MOUSE	reviewed	DnaJ homolog subfamily A member 3, mitochondrial (DnaJ protein Tid-1) (mTid-1) (Tumorous imaginal discs protein Tid56 homolog)	Dnaja3 Tid1	Mus musculus (Mouse)	480	DNJA3	lysate, mito
Q99MN1	SYK_MOUSE	reviewed	Lysine--tRNA ligase (EC 2.7.7.-) (EC 6.1.1.6) (Lysyl-tRNA synthetase) (LysRS)	Kars	Mus musculus (Mouse)	595	SYK	lysate, mito
Q99MN9	PCCB_MOUSE	reviewed	Propionyl-CoA carboxylase beta chain, mitochondrial (PCCase subunit beta) (EC 6.4.1.3) (Propanoyl-CoA:carbon dioxide ligase subunit beta)	Pccb	Mus musculus (Mouse)	541	PCCB	lysate, mito
Q99MR8	MCCA_MOUSE	reviewed	Methylcrotonoyl-CoA carboxylase subunit alpha, mitochondrial (MCCase subunit alpha) (EC 6.4.1.4) (3-methylcrotonyl-CoA carboxylase 1) (3-methylcrotonyl-CoA carboxylase biotin-containing subunit) (3-methylcrotonyl-CoA:carbon dioxide ligase subunit alpha)	Mccc1 Mcca	Mus musculus (Mouse)	717	MCCA	lysate, mito
Q99MZ7	PECR_MOUSE	reviewed	Peroxisomal trans-2-enoyl-CoA reductase (TERP) (EC 1.3.1.38)	Pecr	Mus musculus (Mouse)	303	PECR	lysate, mito
Q99N42	TYPH_MOUSE	reviewed	Thymidine phosphorylase (TP) (EC 2.4.2.4) (TdRPase)	Tymp Ecgf1	Mus musculus (Mouse)	471	TYPH	lysate, mito
Q99N84	RT18B_MOUSE	reviewed	28S ribosomal protein S18b, mitochondrial (MRP-S18-b) (Mrps18-b) (S18mt-b) (28S ribosomal protein S18-2, mitochondrial) (MRP-S18-2)	Mrps18b	Mus musculus (Mouse)	254	RT18B	lysate, mito
Q99N87	RT05_MOUSE	reviewed	28S ribosomal protein S5, mitochondrial (MRP-S5) (S5mt)	Mrps5	Mus musculus (Mouse)	432	RT05	lysate, mito
Q99P27	PG12B_MOUSE	reviewed	Group XIIB secretory phospholipase A2-like protein (Group XIII secretory phospholipase A2-like protein) (GXIII sPLA2-like) (sPLA2-GXIIB) (GXIIB)	Pla2g12b Pla2g13 Fksg71	Mus musculus (Mouse)	195	PG12B	lysate, mito
Q99P30	NUDT7_MOUSE	reviewed	Peroxisomal coenzyme A diphosphatase NUDT7 (EC 3.6.1.-) (Nucleoside diphosphate-linked moiety X motif 7) (Nudix motif 7)	Nudt7	Mus musculus (Mouse)	236	NUDT7	lysate, mito
Q99P72	RTN4_MOUSE	reviewed	Reticulon-4 (Neurite outgrowth inhibitor) (Nogo protein)	Rtn4 Kiaa0886 Nogo	Mus musculus (Mouse)	1162	RTN4	lysate, mito
Q99P91	GPNMB_MOUSE	reviewed	Transmembrane glycoprotein NMB (DC-HIL) (Dendritic cell-associated transmembrane protein) (Osteoactivin)	Gpnmb Dchil Hgfin Nmb	Mus musculus (Mouse)	574	GPNMB	lysate, mito
Q99PG0	AAAD_MOUSE	reviewed	Arylacetamide deacetylase (EC 3.1.1.3)	Aadac Aada	Mus musculus (Mouse)	398	AAAD	lysate, mito
Q99PL5	RRBP1_MOUSE	reviewed	Ribosome-binding protein 1 (Ribosome receptor protein) (RRp) (mRRp)	Rrbp1	Mus musculus (Mouse)	1605	RRBP1	lysate, mito
Q99PT1	GDIR1_MOUSE	reviewed	Rho GDP-dissociation inhibitor 1 (Rho GDI 1) (GDI-1) (Rho-GDI alpha)	Arhgdia C87222 Gdi1	Mus musculus (Mouse)	204	GDIR1	lysate, mito
Q9CPP6	NDUA5_MOUSE	reviewed	NADH dehydrogenase [ubiquinone] 1 alpha subcomplex subunit 5 (Complex I subunit B13) (Complex I-13kD-B) (CI-13kD-B) (NADH-ubiquinone oxidoreductase 13 kDa-B subunit)	Ndufa5	Mus musculus (Mouse)	116	NDUA5	lysate, mito
Q9CPQ1	COX6C_MOUSE	reviewed	Cytochrome c oxidase subunit 6C (Cytochrome c oxidase polypeptide VIc)	Cox6c	Mus musculus (Mouse)	76	COX6C	lysate, mito
Q9CPQ3	TOM22_MOUSE	reviewed	Mitochondrial import receptor subunit TOM22 homolog (Translocase of outer membrane 22 kDa subunit homolog)	Tomm22 Tom22	Mus musculus (Mouse)	142	TOM22	lysate, mito
Q9CPQ8	ATP5L_MOUSE	reviewed	ATP synthase subunit g, mitochondrial (ATPase subunit g) (ATP synthase membrane subunit g)	Atp5mg Atp5l	Mus musculus (Mouse)	103	ATP5L	lysate, mito
Q9CPR4	RL17_MOUSE	reviewed	60S ribosomal protein L17	Rpl17	Mus musculus (Mouse)	184	RL17	lysate, mito
Q9CPT4	MYDGF_MOUSE	reviewed	Myeloid-derived growth factor (MYDGF)	Mydgf D17Wsu104e	Mus musculus (Mouse)	166	MYDGF	lysate, mito
Q9CPT5	NOP16_MOUSE	reviewed	Nucleolar protein 16	Nop16 D13Wsu177e	Mus musculus (Mouse)	178	NOP16	lysate, mito
Q9CPU0	LGUL_MOUSE	reviewed	Lactoylglutathione lyase (EC 4.4.1.5) (Aldoketomutase) (Glyoxalase I) (Glx I) (Ketone-aldehyde mutase) (Methylglyoxalase) (S-D-lactoylglutathione methylglyoxal lyase)	Glo1	Mus musculus (Mouse)	184	LGUL	lysate, mito
Q9CPU2	NDUB2_MOUSE	reviewed	NADH dehydrogenase [ubiquinone] 1 beta subcomplex subunit 2, mitochondrial (Complex I-AGGG) (CI-AGGG) (NADH-ubiquinone oxidoreductase AGGG subunit)	Ndufb2	Mus musculus (Mouse)	105	NDUB2	lysate, mito
Q9CPU4	MGST3_MOUSE	reviewed	Microsomal glutathione S-transferase 3 (Microsomal GST-3) (EC 2.5.1.18) (Microsomal GST-III)	Mgst3	Mus musculus (Mouse)	153	MGST3	lysate, mito
Q9CPV4	GLOD4_MOUSE	reviewed	Glyoxalase domain-containing protein 4	Glod4	Mus musculus (Mouse)	298	GLOD4	lysate, mito
Q9CPW4	ARPC5_MOUSE	reviewed	Actin-related protein 2/3 complex subunit 5 (Arp2/3 complex 16 kDa subunit) (p16-ARC)	Arpc5	Mus musculus (Mouse)	151	ARPC5	lysate, mito
Q9CPX6	ATG3_MOUSE	reviewed	Ubiquitin-like-conjugating enzyme ATG3 (EC 2.3.2.-) (Autophagy-related protein 3) (APG3-like)	Atg3 Apg3l	Mus musculus (Mouse)	314	ATG3	lysate, mito
Q9CPX8	QCR10_MOUSE	reviewed	Cytochrome b-c1 complex subunit 10 (Complex III subunit 10) (Complex III subunit XI) (Ubiquinol-cytochrome c reductase complex 6.4 kDa protein)	Uqcr11 Uqcr	Mus musculus (Mouse)	56	QCR10	lysate, mito
Q9CPY7	AMPL_MOUSE	reviewed	Cytosol aminopeptidase (EC 3.4.11.1) (Leucine aminopeptidase 3) (LAP-3) (Leucyl aminopeptidase) (Proline aminopeptidase) (EC 3.4.11.5) (Prolyl aminopeptidase)	Lap3 Lapep	Mus musculus (Mouse)	519	AMPL	lysate, mito
Q9CQ22	LTOR1_MOUSE	reviewed	Ragulator complex protein LAMTOR1 (Late endosomal/lysosomal adaptor and MAPK and MTOR activator 1) (Lipid raft adaptor protein p18)	Lamtor1	Mus musculus (Mouse)	161	LTOR1	lysate, mito
Q9CQ40	RM49_MOUSE	reviewed	39S ribosomal protein L49, mitochondrial (L49mt) (MRP-L49)	Mrpl49	Mus musculus (Mouse)	166	RM49	lysate, mito
Q9CQ48	NUDC2_MOUSE	reviewed	NudC domain-containing protein 2	Nudcd2 D11Ertd603e	Mus musculus (Mouse)	157	NUDC2	lysate, mito
Q9CQ54	NDUC2_MOUSE	reviewed	NADH dehydrogenase [ubiquinone] 1 subunit C2 (Complex I-B14.5b) (CI-B14.5b) (NADH-ubiquinone oxidoreductase subunit B14.5b)	Ndufc2	Mus musculus (Mouse)	120	NDUC2	lysate, mito
Q9CQ60	6PGL_MOUSE	reviewed	6-phosphogluconolactonase (6PGL) (EC 3.1.1.31)	Pgls	Mus musculus (Mouse)	257	6PGL	lysate, mito
Q9CQ62	DECR_MOUSE	reviewed	2,4-dienoyl-CoA reductase, mitochondrial (EC 1.3.1.34) (2,4-dienoyl-CoA reductase [NADPH]) (4-enoyl-CoA reductase [NADPH])	Decr1	Mus musculus (Mouse)	335	DECR	lysate, mito
Q9CQ65	MTAP_MOUSE	reviewed	S-methyl-5'-thioadenosine phosphorylase (EC 2.4.2.28) (5'-methylthioadenosine phosphorylase) (MTA phosphorylase) (MTAP) (MTAPase)	Mtap	Mus musculus (Mouse)	283	MTAP	lysate, mito
Q9CQ69	QCR8_MOUSE	reviewed	Cytochrome b-c1 complex subunit 8 (Complex III subunit 8) (Complex III subunit VIII) (Ubiquinol-cytochrome c reductase complex 9.5 kDa protein) (Ubiquinol-cytochrome c reductase complex ubiquinone-binding protein QP-C)	Uqcrq	Mus musculus (Mouse)	82	QCR8	lysate, mito
Q9CQ75	NDUA2_MOUSE	reviewed	NADH dehydrogenase [ubiquinone] 1 alpha subcomplex subunit 2 (Complex I-B8) (CI-B8) (NADH-ubiquinone oxidoreductase B8 subunit)	Ndufa2	Mus musculus (Mouse)	99	NDUA2	lysate, mito
Q9CQ88	TSN31_MOUSE	reviewed	Tetraspanin-31 (Tspan-31) (Sarcoma-amplified sequence homolog)	Tspan31 Sas	Mus musculus (Mouse)	210	TSN31	lysate, mito
Q9CQ91	NDUA3_MOUSE	reviewed	NADH dehydrogenase [ubiquinone] 1 alpha subcomplex subunit 3 (Complex I-B9) (CI-B9) (NADH-ubiquinone oxidoreductase B9 subunit)	Ndufa3	Mus musculus (Mouse)	84	NDUA3	lysate, mito
Q9CQ92	FIS1_MOUSE	reviewed	Mitochondrial fission 1 protein (FIS1 homolog) (Tetratricopeptide repeat protein 11) (TPR repeat protein 11)	Fis1 Ttc11	Mus musculus (Mouse)	152	FIS1	lysate, mito
Q9CQA3	SDHB_MOUSE	reviewed	Succinate dehydrogenase [ubiquinone] iron-sulfur subunit, mitochondrial (EC 1.3.5.1) (Iron-sulfur subunit of complex II) (Ip)	Sdhb	Mus musculus (Mouse)	282	SDHB	lysate, mito
Q9CQB5	CISD2_MOUSE	reviewed	CDGSH iron-sulfur domain-containing protein 2 (MitoNEET-related 1 protein) (Miner1) (Nervous system overexpressed protein 70)	Cisd2 Cdgsh2 Noxp70 Zcd2	Mus musculus (Mouse)	135	CISD2	lysate, mito
Q9CQC6	BZW1_MOUSE	reviewed	Basic leucine zipper and W2 domain-containing protein 1	Bzw1	Mus musculus (Mouse)	419	BZW1	lysate, mito
Q9CQC7	NDUB4_MOUSE	reviewed	NADH dehydrogenase [ubiquinone] 1 beta subcomplex subunit 4 (Complex I-B15) (CI-B15) (NADH-ubiquinone oxidoreductase B15 subunit)	Ndufb4	Mus musculus (Mouse)	129	NDUB4	lysate, mito
Q9CQC9	SAR1B_MOUSE	reviewed	GTP-binding protein SAR1b	Sar1b Sara1b Sara2	Mus musculus (Mouse)	198	SAR1B	lysate, mito
Q9CQE1	NPS3B_MOUSE	reviewed	Protein NipSnap homolog 3B (NipSnap3B) (NipSnap-related protein) (Protein NipSnap homolog 3A) (NipSnap3A)	Nipsnap3b Nipsnap3a	Mus musculus (Mouse)	247	NPS3B	lysate, mito
Q9CQE3	RT17_MOUSE	reviewed	28S ribosomal protein S17, mitochondrial (MRP-S17) (S17mt)	Mrps17 Rpms17	Mus musculus (Mouse)	120	RT17	lysate, mito
Q9CQE8	RTRAF_MOUSE	reviewed	RNA transcription, translation and transport factor protein	RTRAF	Mus musculus (Mouse)	244	RTRAF	lysate, mito
Q9CQF9	PCYOX_MOUSE	reviewed	Prenylcysteine oxidase (EC 1.8.3.5)	Pcyox1 Kiaa0908	Mus musculus (Mouse)	505	PCYOX	lysate, mito
Q9CQH3	NDUB5_MOUSE	reviewed	NADH dehydrogenase [ubiquinone] 1 beta subcomplex subunit 5, mitochondrial (Complex I-SGDH) (CI-SGDH) (NADH-ubiquinone oxidoreductase SGDH subunit)	Ndufb5	Mus musculus (Mouse)	189	NDUB5	lysate, mito
Q9CQI6	COTL1_MOUSE	reviewed	Coactosin-like protein	Cotl1 Clp	Mus musculus (Mouse)	142	COTL1	lysate, mito
Q9CQJ8	NDUB9_MOUSE	reviewed	NADH dehydrogenase [ubiquinone] 1 beta subcomplex subunit 9 (Complex I-B22) (CI-B22) (NADH-ubiquinone oxidoreductase B22 subunit)	Ndufb9	Mus musculus (Mouse)	179	NDUB9	lysate, mito
Q9CQM5	TXD17_MOUSE	reviewed	Thioredoxin domain-containing protein 17 (14 kDa thioredoxin-related protein) (TRP14) (Protein 42-9-9) (Thioredoxin-like protein 5)	Txndc17 Txnl5	Mus musculus (Mouse)	123	TXD17	lysate, mito
Q9CQM9	GLRX3_MOUSE	reviewed	Glutaredoxin-3 (PKC-interacting cousin of thioredoxin) (PICOT) (PKC-theta-interacting protein) (PKCq-interacting protein) (Thioredoxin-like protein 2)	Glrx3 Picot Txnl2	Mus musculus (Mouse)	337	GLRX3	lysate, mito
Q9CQN1	TRAP1_MOUSE	reviewed	Heat shock protein 75 kDa, mitochondrial (HSP 75) (TNFR-associated protein 1) (Tumor necrosis factor type 1 receptor-associated protein) (TRAP-1)	Trap1 Hsp75	Mus musculus (Mouse)	706	TRAP1	lysate, mito
Q9CQN6	TM14C_MOUSE	reviewed	Transmembrane protein 14C	Tmem14c	Mus musculus (Mouse)	114	TM14C	lysate, mito
Q9CQN7	RM41_MOUSE	reviewed	39S ribosomal protein L41, mitochondrial (L41mt) (MRP-L41)	Mrpl41	Mus musculus (Mouse)	135	RM41	lysate, mito
Q9CQQ7	AT5F1_MOUSE	reviewed	ATP synthase F(0) complex subunit B1, mitochondrial (ATP synthase peripheral stalk-membrane subunit b) (ATP synthase subunit b) (ATPase subunit b)	Atp5pb Atp5f1	Mus musculus (Mouse)	256	AT5F1	lysate, mito
Q9CQR2	RS21_MOUSE	reviewed	40S ribosomal protein S21	Rps21	Mus musculus (Mouse)	83	RS21	lysate, mito
Q9CQR4	ACO13_MOUSE	reviewed	Acyl-coenzyme A thioesterase 13 (Acyl-CoA thioesterase 13) (EC 3.1.2.-) (Thioesterase superfamily member 2)	Acot13 Them2	Mus musculus (Mouse)	140	ACO13	lysate, mito
Q9CQS8	SC61B_MOUSE	reviewed	Protein transport protein Sec61 subunit beta	Sec61b	Mus musculus (Mouse)	96	SC61B	lysate, mito
Q9CQT1	MTNA_MOUSE	reviewed	Methylthioribose-1-phosphate isomerase (M1Pi) (MTR-1-P isomerase) (EC 5.3.1.23) (S-methyl-5-thioribose-1-phosphate isomerase) (Translation initiation factor eIF-2B subunit alpha/beta/delta-like protein)	Mri1	Mus musculus (Mouse)	369	MTNA	lysate, mito
Q9CQU0	TXD12_MOUSE	reviewed	Thioredoxin domain-containing protein 12 (EC 1.8.4.2) (Endoplasmic reticulum resident protein 19) (ER protein 19) (ERp19) (Thioredoxin-like protein p19)	Txndc12 Tlp19	Mus musculus (Mouse)	170	TXD12	lysate, mito
Q9CQV4	RETR3_MOUSE	reviewed	Reticulophagy regulator 3	Retreg3 Fam134c	Mus musculus (Mouse)	466	RETR3	lysate, mito
Q9CQV5	RT24_MOUSE	reviewed	28S ribosomal protein S24, mitochondrial (MRP-S24) (S24mt)	Mrps24	Mus musculus (Mouse)	167	RT24	lysate, mito
Q9CQV7	TIM14_MOUSE	reviewed	Mitochondrial import inner membrane translocase subunit TIM14 (DnaJ homolog subfamily C member 19)	Dnajc19 Tim14 Timm14	Mus musculus (Mouse)	116	TIM14	lysate, mito
Q9CQV8	1433B_MOUSE	reviewed	14-3-3 protein beta/alpha (Protein kinase C inhibitor protein 1) (KCIP-1) [Cleaved into: 14-3-3 protein beta/alpha, N-terminally processed]	Ywhab	Mus musculus (Mouse)	246	1433B	lysate, mito
[truncated: 755 more rows]
