# Supplementary material for: A new class of protein biomarkers based on subcellular distribution: application to a mouse liver cancer model
Source: Sci Rep. 2019 May 6;9:6913. doi: 10.1038/s41598-019-43091-z (PMC6502816; doi:10.1038/s41598-019-43091-z)
Supplement: Supplementary file 11 — Dataset 10 [file 41598_2019_43091_MOESM11_ESM.xlsx]

## Sheet: Table 10
Table 10 – The optimized 64-variable window schema covering the precursor mass range of 400–1,200 m/z (containing 1 m/z for the window overlap).
Precursor ion selection windows #	Q1 Start Mass (Da)	Q1 Stop Mass (Da)	CES(Collision Energy Spread) (V)	Window Size (Da)
1	399.5	408.2	15	8.7
2	407.2	415.8	15	8.6
3	414.8	422.7	15	7.9
4	421.7	429.7	15	8
5	428.7	437.3	15	8.6
6	436.3	444.8	15	8.5
7	443.8	451.7	15	7.9
8	450.7	458.7	15	8
9	457.7	466.7	15	9
10	465.7	473.4	15	7.7
11	472.4	478.3	15	5.9
12	477.3	485.4	15	8.1
13	484.4	491.2	15	6.8
14	490.2	497.7	15	7.5
15	496.7	504.3	15	7.6
16	503.3	511.2	15	7.9
17	510.2	518.2	15	8
18	517.2	525.3	15	8.1
19	524.3	533.3	15	9
20	532.3	540.3	15	8
21	539.3	546.8	15	7.5
22	545.8	554.5	15	8.7
23	553.5	561.8	15	8.3
24	560.8	568.3	15	7.5
25	567.3	575.7	15	8.4
26	574.7	582.3	15	7.6
27	581.3	588.8	15	7.5
28	587.8	595.8	15	8
29	594.8	601.8	15	7
30	600.8	608.9	15	8.1
31	607.9	616.9	15	9
32	615.9	624.8	15	8.9
33	623.8	632.2	15	8.4
34	631.2	640.8	15	9.6
35	639.8	647.9	15	8.1
36	646.9	654.8	15	7.9
37	653.8	661.5	15	7.7
38	660.5	670.3	15	9.8
39	669.3	678.8	15	9.5
40	677.8	687.8	15	10
41	686.8	696.9	15	10.1
42	695.9	706.9	15	11
43	705.9	715.9	15	10
44	714.9	726.2	15	11.3
45	725.2	737.4	15	12.2
46	736.4	746.6	15	10.2
47	745.6	757.5	15	11.9
48	756.5	767.9	15	11.4
49	766.9	779.5	15	12.6
50	778.5	792.9	15	14.4
51	791.9	807	15	15.1
52	806	820	15	14
53	819	834.2	15	15.2
54	833.2	849.4	15	16.2
55	848.4	866	15	17.6
56	865	884.4	15	19.4
57	883.4	899.9	15	16.5
58	898.9	919	15	20.1
59	918	942.1	15	24.1
60	941.1	971.6	15	30.5
61	970.6	1006	15	35.4
62	1005	1053	15	48
63	1052	1110.6	15	58.6
64	1109.6	1200.5	15	90.9
